# Supplementary material for: proTRAC - a software for probabilistic piRNA cluster detection, visualization and analysis
Source: BMC Bioinformatics. 2012 Jan 10;13:5. doi: 10.1186/1471-2105-13-5 (PMC3293768; doi:10.1186/1471-2105-13-5)
Supplement: Additional file 6 — proTRAC results folder containing a picture and a FASTA file for each detected rat cluster. After decompression, the folder can be opened as former session in proTRAC. Alternatively, each file can be opened separately with any standard text-editor or graphic-viewer respectively. [file 1471-2105-13-5-S6.ZIP › proTRAC_results_rat/monodirectional_clusters/Cluster_10.fas]

>20 dna:chromosome chromosome:RGSC3.4:20:1:55268282:1 29900733 ID43249 U +
TGCCTTCTCTGCTGGAATTAAACCTG
>20 dna:chromosome chromosome:RGSC3.4:20:1:55268282:1 29900745 ID46060 U +
TGGAATTAAACCTGTGTGCCACC
>20 dna:chromosome chromosome:RGSC3.4:20:1:55268282:1 29900908 ID38992 U +
TGATCATTGAGCTTTCTCCCCAGCAC
>20 dna:chromosome chromosome:RGSC3.4:20:1:55268282:1 29901016 ID53289 U +
TGTGAAGGGAAAACAGATACGATGGT
>20 dna:chromosome chromosome:RGSC3.4:20:1:55268282:1 29902463 ID14213 U +
TACAGATCTATTTAGTGTGTTTTAATGGC
>20 dna:chromosome chromosome:RGSC3.4:20:1:55268282:1 29902693 ID6257 U +
GAACTTCTAGGCCTCCTGTCTCCCAC
>20 dna:chromosome chromosome:RGSC3.4:20:1:55268282:1 29902750 ID42617 U +
TGCCCACCCATTCATGCAGTGCTGGGA
>20 dna:chromosome chromosome:RGSC3.4:20:1:55268282:1 29902794 ID9008 U +
GTATGCTAGGCAAGCACTCATCCATTTGA
>20 dna:chromosome chromosome:RGSC3.4:20:1:55268282:1 29903191 ID5180 U +
CTAGAATCGTTGAAAATGTGACA
>20 dna:chromosome chromosome:RGSC3.4:20:1:55268282:1 29903192 ID17090 U +
TAGAATCGTTGAAAATGTGAC
>20 dna:chromosome chromosome:RGSC3.4:20:1:55268282:1 29903221 ID13653 U +
TACAAATTAAACAGAATGTCTTACTACTAC
>20 dna:chromosome chromosome:RGSC3.4:20:1:55268282:1 29903326 ID22271 U +
TATTAGTAAATATGGCTGAAGAAATGGGC
>20 dna:chromosome chromosome:RGSC3.4:20:1:55268282:1 29903329 ID19961 U +
TAGTAAATATGGCTGAAGAAATGGGCAGAG
>20 dna:chromosome chromosome:RGSC3.4:20:1:55268282:1 29903537 ID297 U +
AACTTGATTTGACTGAACAGGATGAGC
>20 dna:chromosome chromosome:RGSC3.4:20:1:55268282:1 29903599 ID14438 U +
TACATACCTGCCTAGACCTTAATTCGGGGG
>20 dna:chromosome chromosome:RGSC3.4:20:1:55268282:1 29903932 ID47096 U +
TGGATTTCTGGGAACCAGATAGGT
>20 dna:chromosome chromosome:RGSC3.4:20:1:55268282:1 29903940 ID48381 U +
TGGGAACCAGATAGGTTATTAAAAGGCCAGC
>20 dna:chromosome chromosome:RGSC3.4:20:1:55268282:1 29903972 ID7053 U +
GAGGCTGAAAAAGTGAATTGGGTTAGCA
>20 dna:chromosome chromosome:RGSC3.4:20:1:55268282:1 29903977 ID32231 U +
TGAAAAAGTGAATTGGGTTAGCAGAGAGA
>20 dna:chromosome chromosome:RGSC3.4:20:1:55268282:1 29904531 ID53084 M +
TGTCTTCAGACACACCAGAAGAGGGCATCGGA
>20 dna:chromosome chromosome:RGSC3.4:20:1:55268282:1 29904533 ID42721 M -
TGCCCTCTTCTGGTGTGTCTGAAGA
>20 dna:chromosome chromosome:RGSC3.4:20:1:55268282:1 29904541 ID13174 M -
TAATGGGATCCGATGCCCTCTTCTGGTGTG
>20 dna:chromosome chromosome:RGSC3.4:20:1:55268282:1 29904555 ID23585 M -
TCACAACCATCTGTAATGGGATCCGATGC
>20 dna:chromosome chromosome:RGSC3.4:20:1:55268282:1 29904676 ID61043 U +
TTGTATTGGAAACTATAAGTTTCTAGTAA
>20 dna:chromosome chromosome:RGSC3.4:20:1:55268282:1 29905155 ID46016 U +
TGGAATGCCCCTGAGGACACTGTTCTCATTT
>20 dna:chromosome chromosome:RGSC3.4:20:1:55268282:1 29905384 ID56655 M +
TTACAGATGGTTGTGAGCCACCAGGTAGT
>20 dna:chromosome chromosome:RGSC3.4:20:1:55268282:1 29905422 ID59537 M +
TTGAACTCAGGACCTCTGGAAGAGCA
>20 dna:chromosome chromosome:RGSC3.4:20:1:55268282:1 29905570 ID48415 U +
TGGGAACTCTGAGTTACGTCCTCACCTAAGC
>20 dna:chromosome chromosome:RGSC3.4:20:1:55268282:1 29905579 ID38262 U +
TGAGTTACGTCCTCACCTAAGCACATCTGT
>20 dna:chromosome chromosome:RGSC3.4:20:1:55268282:1 29905644 ID23850 U +
TCACCTACACCAGTAATTTGATGTTGGGTT
>20 dna:chromosome chromosome:RGSC3.4:20:1:55268282:1 29905657 ID13466 U +
TAATTTGATGTTGGGTTTTGGGTCTGGC
>20 dna:chromosome chromosome:RGSC3.4:20:1:55268282:1 29905801 ID34934 U +
TGACAGCCGAGAAGAATGCAGAATCGAGCGT
>20 dna:chromosome chromosome:RGSC3.4:20:1:55268282:1 29905914 ID38619 U +
TGATACGAACGAACCATCAGAACCACA
>20 dna:chromosome chromosome:RGSC3.4:20:1:55268282:1 29906709 ID9877 U +
TAAAAGAAATAACTTCTATATGGCATCGGAT
>20 dna:chromosome chromosome:RGSC3.4:20:1:55268282:1 29906760 ID27800 U +
TCCTAATGCTGTGACCCTCTGATACAGTT
>20 dna:chromosome chromosome:RGSC3.4:20:1:55268282:1 29906859 ID54867 U +
TGTTATGAATTATAATGTAAATGTGTGTTT
>20 dna:chromosome chromosome:RGSC3.4:20:1:55268282:1 29906861 ID57176 U +
TTATGAATTATAATGTAAATGTGTGTTTTT
>20 dna:chromosome chromosome:RGSC3.4:20:1:55268282:1 29906872 ID667 U +
AATGTAAATGTGTGTTTTTCCGGCG
>20 dna:chromosome chromosome:RGSC3.4:20:1:55268282:1 29906872 ID668 U +
AATGTAAATGTGTGTTTTTCCGGCGG
>20 dna:chromosome chromosome:RGSC3.4:20:1:55268282:1 29906966 ID36226 U +
TGAGAACCAATGAGATAGATGGATCA
>20 dna:chromosome chromosome:RGSC3.4:20:1:55268282:1 29906966 ID36227 U +
TGAGAACCAATGAGATAGATGGATCAG
>20 dna:chromosome chromosome:RGSC3.4:20:1:55268282:1 29906966 ID36229 U +
TGAGAACCAATGAGATAGATGGATCAGC
>20 dna:chromosome chromosome:RGSC3.4:20:1:55268282:1 29906966 ID36230 U +
TGAGAACCAATGAGATAGATGGATCAGCT
>20 dna:chromosome chromosome:RGSC3.4:20:1:55268282:1 29906966 ID36231 U +
TGAGAACCAATGAGATAGATGGATCAGCTT
>20 dna:chromosome chromosome:RGSC3.4:20:1:55268282:1 29907017 ID49899 U +
TGGGTGATGCTGATGGAGGCAGATCTCCAAG
>20 dna:chromosome chromosome:RGSC3.4:20:1:55268282:1 29907042 ID25643 U +
TCCAAGTTTGAAGGCAGTGTGGTCTCCAGT
>20 dna:chromosome chromosome:RGSC3.4:20:1:55268282:1 29907098 ID61110 U +
TTGTCTTGAAAAAACCAAAAACCAAAAAAAGC
>20 dna:chromosome chromosome:RGSC3.4:20:1:55268282:1 29907189 ID4431 U +
CCATTTATAATTTAAGGGGATCTGATGGC
>20 dna:chromosome chromosome:RGSC3.4:20:1:55268282:1 29907196 ID13442 U +
TAATTTAAGGGGATCTGATGGCC
>20 dna:chromosome chromosome:RGSC3.4:20:1:55268282:1 29907528 ID9759 U +
TAAAAATGAAAAGTTTCGAGATAGCCA
>20 dna:chromosome chromosome:RGSC3.4:20:1:55268282:1 29907784 ID35031 U +
TGACAGTCGAGAAGATCATGCTCAGC
>20 dna:chromosome chromosome:RGSC3.4:20:1:55268282:1 29908560 ID51985 U +
TGTAATTATAGATAATTGTAGGT
>20 dna:chromosome chromosome:RGSC3.4:20:1:55268282:1 29908751 ID4367 M +
CCAGCCTGGTGTACAGAGCAAGTTCCAAG
>20 dna:chromosome chromosome:RGSC3.4:20:1:55268282:1 29908919 ID61213 U +
TTGTTACCAAGCTTGATAACCTGAGGTTC
>20 dna:chromosome chromosome:RGSC3.4:20:1:55268282:1 29909103 ID59520 U +
TTGAACATGCTATGTAGCCAAGGGCAA
>20 dna:chromosome chromosome:RGSC3.4:20:1:55268282:1 29909133 ID33427 U +
TGAACTCCTATTTCCCATTCTCAAGTGCA
>20 dna:chromosome chromosome:RGSC3.4:20:1:55268282:1 29909158 ID41246 U +
TGCAGGAATTAGATTGATGCTACCAGGTCC
>20 dna:chromosome chromosome:RGSC3.4:20:1:55268282:1 29909160 ID3847 U +
CAGGAATTAGATTGATGCTACCAGGTCCC
>20 dna:chromosome chromosome:RGSC3.4:20:1:55268282:1 29909164 ID688 U +
AATTAGATTGATGCTACCAGGTCCCA
>20 dna:chromosome chromosome:RGSC3.4:20:1:55268282:1 29909358 ID4043 U +
CATATAATGATCCAGCGACT
>20 dna:chromosome chromosome:RGSC3.4:20:1:55268282:1 29909359 ID2275 U +
ATATAATGATCCAGCGACTGAC
>20 dna:chromosome chromosome:RGSC3.4:20:1:55268282:1 29909519 ID32800 U +
TGAAAGTGCCTTGTTCTTAATATCTCTTTT
>20 dna:chromosome chromosome:RGSC3.4:20:1:55268282:1 29909607 ID59537 M -
TTGAACTCAGGACCTCTGGAAGAGCA
>20 dna:chromosome chromosome:RGSC3.4:20:1:55268282:1 29909612 ID58126 M +
TTCCAGAGGTCCTGAGTTCAATTCCCAGC
>20 dna:chromosome chromosome:RGSC3.4:20:1:55268282:1 29909613 ID26063 M +
TCCAGAGGTCCTGAGTTCAATTCCCAGC
>20 dna:chromosome chromosome:RGSC3.4:20:1:55268282:1 29909676 ID30925 M +
TCTGATGCCCTCTTCTGGTGTGTCTGAA
>20 dna:chromosome chromosome:RGSC3.4:20:1:55268282:1 29909678 ID39414 M +
TGATGCCCTCTTCTGGTGTGTCTGAAGAC
>20 dna:chromosome chromosome:RGSC3.4:20:1:55268282:1 29909681 ID42721 M +
TGCCCTCTTCTGGTGTGTCTGAAGA
>20 dna:chromosome chromosome:RGSC3.4:20:1:55268282:1 29909778 ID56232 U +
TTAAAAAGGAACTCTATAGAGTTAGTTTTC
>20 dna:chromosome chromosome:RGSC3.4:20:1:55268282:1 29909794 ID17568 U +
TAGAGTTAGTTTTCTTTATGATGATGTAA
>20 dna:chromosome chromosome:RGSC3.4:20:1:55268282:1 29909985 ID50697 M +
TGGTCTACAAAGTGAGTTCCAGGACAGCC
>20 dna:chromosome chromosome:RGSC3.4:20:1:55268282:1 29909989 ID4593 M -
CCCTGGCTGTCCTGGAACTCACTTTGTAG
>20 dna:chromosome chromosome:RGSC3.4:20:1:55268282:1 29909990 ID13607 M +
TACAAAGTGAGTTCCAGGACAGCCAGGGC
>20 dna:chromosome chromosome:RGSC3.4:20:1:55268282:1 29910059 ID170 U +
AACAAAACAAAAAGTTGGGTAGTTTGAGAAC
>20 dna:chromosome chromosome:RGSC3.4:20:1:55268282:1 29910063 ID46 U +
AAACAAAAAGTTGGGTAGTTTGAGAA
>20 dna:chromosome chromosome:RGSC3.4:20:1:55268282:1 29910074 ID49767 U +
TGGGTAGTTTGAGAACAAGAGGAATTGTG
>20 dna:chromosome chromosome:RGSC3.4:20:1:55268282:1 29910119 ID12906 U +
TAATCAAAACACACTATGTGGGGCTGGAGA
>20 dna:chromosome chromosome:RGSC3.4:20:1:55268282:1 29910155 ID23291 M +
TCAAGAGCACTGGGTGCTCCTGCA
>20 dna:chromosome chromosome:RGSC3.4:20:1:55268282:1 29910218 ID13702 U +
TACAACCAAAACTTCATTTCTACAGGGTC
>20 dna:chromosome chromosome:RGSC3.4:20:1:55268282:1 29910247 ID39394 U +
TGATGCACTTGTTCAGTCCTCAGTG
>20 dna:chromosome chromosome:RGSC3.4:20:1:55268282:1 29910250 ID41040 U +
TGCACTTGTTCAGTCCTCAGTGGGCCACAAGC
>20 dna:chromosome chromosome:RGSC3.4:20:1:55268282:1 29910338 ID10268 U +
TAAACCTTAAGATATATATTGTCTGAAATTC
>20 dna:chromosome chromosome:RGSC3.4:20:1:55268282:1 29910354 ID22575 U +
TATTGTCTGAAATTCTCAAAGAAAATATTT
>20 dna:chromosome chromosome:RGSC3.4:20:1:55268282:1 29910369 ID23027 U +
TCAAAGAAAATATTTTTTAAAAGTGACCT
>20 dna:chromosome chromosome:RGSC3.4:20:1:55268282:1 29910385 ID56268 U +
TTAAAAGTGACCTCCGTCCTACCACATGTT
>20 dna:chromosome chromosome:RGSC3.4:20:1:55268282:1 29910414 ID15077 U +
TACCCCATTGTAATTTGATAAGATTTGCTCT
>20 dna:chromosome chromosome:RGSC3.4:20:1:55268282:1 29910455 ID60336 U +
TTGGAATTGTTACACTTTTATTTCTGGA
>20 dna:chromosome chromosome:RGSC3.4:20:1:55268282:1 29910456 ID46097 U +
TGGAATTGTTACACTTTTATTTCTGGATTC
>20 dna:chromosome chromosome:RGSC3.4:20:1:55268282:1 29910456 ID46098 U +
TGGAATTGTTACACTTTTATTTCTGGATTCC
>20 dna:chromosome chromosome:RGSC3.4:20:1:55268282:1 29910526 ID34766 M +
TGACACATCACGCCCTCTGCACCCT
>20 dna:chromosome chromosome:RGSC3.4:20:1:55268282:1 29910585 ID44546 M +
TGCTGGAATTCTCCGTGCCTTCCAG
>20 dna:chromosome chromosome:RGSC3.4:20:1:55268282:1 29910588 ID46076 M +
TGGAATTCTCCGTGCCTTCCAGGTGAGC
>20 dna:chromosome chromosome:RGSC3.4:20:1:55268282:1 29910588 ID46077 M +
TGGAATTCTCCGTGCCTTCCAGGTGAGCCA
>20 dna:chromosome chromosome:RGSC3.4:20:1:55268282:1 29910595 ID5347 M +
CTCCGTGCCTTCCAGGTGAGCC
>20 dna:chromosome chromosome:RGSC3.4:20:1:55268282:1 29910629 ID53585 U +
TGTGAGGTCTTGACAAGCTGTAACTTGTCTGT
>20 dna:chromosome chromosome:RGSC3.4:20:1:55268282:1 29910630 ID9271 U +
GTGAGGTCTTGACAAGCTGTAACTTGTCTGT
>20 dna:chromosome chromosome:RGSC3.4:20:1:55268282:1 29910631 ID37872 U +
TGAGGTCTTGACAAGCTGTAACTTGTC
>20 dna:chromosome chromosome:RGSC3.4:20:1:55268282:1 29910638 ID59713 M +
TTGACAAGCTGTAACTTGTCTGTGAAATGC
>20 dna:chromosome chromosome:RGSC3.4:20:1:55268282:1 29910665 ID45249 M +
TGCTTTTTCATTTCCTGACTTGGAAGGCTC
>20 dna:chromosome chromosome:RGSC3.4:20:1:55268282:1 29910723 ID21257 M +
TATCACCAGGAGAATCTTGCAGGATC
>20 dna:chromosome chromosome:RGSC3.4:20:1:55268282:1 29910725 ID23818 M +
TCACCAGGAGAATCTTGCAGGATCTCAAC
>20 dna:chromosome chromosome:RGSC3.4:20:1:55268282:1 29910914 ID27328 U +
TCCCTGGCATTTGAAAACGACCCTGTGGC
>20 dna:chromosome chromosome:RGSC3.4:20:1:55268282:1 29910931 ID4920 U +
CGACCCTGTGGCCTTGTACCAGT
>20 dna:chromosome chromosome:RGSC3.4:20:1:55268282:1 29910984 ID21983 U +
TATGGGTTTTGCTATTACAGTCAGTC
>20 dna:chromosome chromosome:RGSC3.4:20:1:55268282:1 29911036 ID26592 U +
TCCCAAATGATTCCACGAGTTTCCAGCGGC
>20 dna:chromosome chromosome:RGSC3.4:20:1:55268282:1 29911130 ID29577 U +
TCTAAACACAGAGAACTGCAGCCCC
>20 dna:chromosome chromosome:RGSC3.4:20:1:55268282:1 29911235 ID57597 U +
TTCACAATCTCCGCCTCTGGG
>20 dna:chromosome chromosome:RGSC3.4:20:1:55268282:1 29911235 ID57598 U +
TTCACAATCTCCGCCTCTGGGATTTGAAA
>20 dna:chromosome chromosome:RGSC3.4:20:1:55268282:1 29911252 ID49205 U +
TGGGATTTGAAACGCCTTC
>20 dna:chromosome chromosome:RGSC3.4:20:1:55268282:1 29911259 ID32554 U +
TGAAACGCCTTCCTACTTAGTTTTTCTGAGT
>20 dna:chromosome chromosome:RGSC3.4:20:1:55268282:1 29911273 ID1210 U +
ACTTAGTTTTTCTGAGTCGCCATCTTGTC
>20 dna:chromosome chromosome:RGSC3.4:20:1:55268282:1 29911285 ID38066 U +
TGAGTCGCCATCTTGTCTTTCATGAGTCC
>20 dna:chromosome chromosome:RGSC3.4:20:1:55268282:1 29911310 ID9129 U +
GTCCTCAAACGGTTTGCACCAACTGG
>20 dna:chromosome chromosome:RGSC3.4:20:1:55268282:1 29911340 ID29670 U +
TCTAAGAGGCCGAGGTTTTGGAACTGGTGT
>20 dna:chromosome chromosome:RGSC3.4:20:1:55268282:1 29911354 ID9616 U +
GTTTTGGAACTGGTGTACTGTCT
>20 dna:chromosome chromosome:RGSC3.4:20:1:55268282:1 29911357 ID60293 U +
TTGGAACTGGTGTACTGTCTTATCCACTGT
>20 dna:chromosome chromosome:RGSC3.4:20:1:55268282:1 29911414 ID49819 U +
TGGGTCTAAAGAGCTACGTTGTGCAGGCA
>20 dna:chromosome chromosome:RGSC3.4:20:1:55268282:1 29911521 ID55505 U +
TGTTTTCCTCGTGATACACAGCAG
>20 dna:chromosome chromosome:RGSC3.4:20:1:55268282:1 29911629 ID32910 U +
TGAAATCGTCGCTGACTGGATGGA
>20 dna:chromosome chromosome:RGSC3.4:20:1:55268282:1 29911629 ID32911 U +
TGAAATCGTCGCTGACTGGATGGATAGG
>20 dna:chromosome chromosome:RGSC3.4:20:1:55268282:1 29911629 ID32912 U +
TGAAATCGTCGCTGACTGGATGGATAGGA
>20 dna:chromosome chromosome:RGSC3.4:20:1:55268282:1 29911653 ID19039 U +
TAGGAGCCTTCGCCACATGCGTGGTTTC
>20 dna:chromosome chromosome:RGSC3.4:20:1:55268282:1 29911653 ID19040 U +
TAGGAGCCTTCGCCACATGCGTGGTTTCTGC
>20 dna:chromosome chromosome:RGSC3.4:20:1:55268282:1 29911733 ID23041 U +
TCAAAGACTCTGGAAGGACCAGAAAAGC
>20 dna:chromosome chromosome:RGSC3.4:20:1:55268282:1 29911743 ID45847 U +
TGGAAGGACCAGAAAAGCCTGCCCTCCGGA
>20 dna:chromosome chromosome:RGSC3.4:20:1:55268282:1 29911786 ID47763 U +
TGGCCCGATGCAACTAGGTTTGTGGGTCT
>20 dna:chromosome chromosome:RGSC3.4:20:1:55268282:1 29911794 ID40481 U +
TGCAACTAGGTTTGTGGGTCTTCTGAACGAT
>20 dna:chromosome chromosome:RGSC3.4:20:1:55268282:1 29911856 ID41551 U +
TGCATGCCCTGAAACGGATTGTTGATCTGC
>20 dna:chromosome chromosome:RGSC3.4:20:1:55268282:1 29911860 ID42722 U +
TGCCCTGAAACGGATTGTTGATCTGCTT
>20 dna:chromosome chromosome:RGSC3.4:20:1:55268282:1 29911860 ID42723 U +
TGCCCTGAAACGGATTGTTGATCTGCTTT
>20 dna:chromosome chromosome:RGSC3.4:20:1:55268282:1 29911865 ID32556 U +
TGAAACGGATTGTTGATCTGCTTTTTATA
>20 dna:chromosome chromosome:RGSC3.4:20:1:55268282:1 29911889 ID57056 U +
TTATAAATCAAGTGGGAACCTAGCACAGCT
>20 dna:chromosome chromosome:RGSC3.4:20:1:55268282:1 29911918 ID47045 U +
TGGATTCCTACCATGCAAGTGATGAACTC
>20 dna:chromosome chromosome:RGSC3.4:20:1:55268282:1 29911931 ID40607 U +
TGCAAGTGATGAACTCGTTCACTGGGGCT
>20 dna:chromosome chromosome:RGSC3.4:20:1:55268282:1 29911957 ID7955 U +
GCTCTTTGTGCTCGCAGCAGGCTGG
>20 dna:chromosome chromosome:RGSC3.4:20:1:55268282:1 29912128 ID43051 U +
TGCCTCTTTCGAGGAATACTTATGCCTGC
>20 dna:chromosome chromosome:RGSC3.4:20:1:55268282:1 29912129 ID7780 U +
GCCTCTTTCGAGGAATACTTATGCCTGCTT
>20 dna:chromosome chromosome:RGSC3.4:20:1:55268282:1 29912235 ID51388 U +
TGGTTAAGTTGTCAACAGTCAGTACA
>20 dna:chromosome chromosome:RGSC3.4:20:1:55268282:1 29912265 ID12993 U +
TAATCCTTTTGATTATTGCATGTTCC
>20 dna:chromosome chromosome:RGSC3.4:20:1:55268282:1 29912265 ID12994 U +
TAATCCTTTTGATTATTGCATGTTCCACGTC
>20 dna:chromosome chromosome:RGSC3.4:20:1:55268282:1 29912358 ID3691 U +
CAGAGAAACTGTGATACCCCGCCTT
>20 dna:chromosome chromosome:RGSC3.4:20:1:55268282:1 29912392 ID62496 U +
TTTTCTAGATAAGCTGCGCCACAAGAAAC
>20 dna:chromosome chromosome:RGSC3.4:20:1:55268282:1 29912435 ID60157 U +
TTGCCTTTGTCCTTGGTGTATGATGATGGT
>20 dna:chromosome chromosome:RGSC3.4:20:1:55268282:1 29912442 ID52852 U +
TGTCCTTGGTGTATGATGATGGTTTG
>20 dna:chromosome chromosome:RGSC3.4:20:1:55268282:1 29912453 ID21774 U +
TATGATGATGGTTTGGGGCTCACACAGA
>20 dna:chromosome chromosome:RGSC3.4:20:1:55268282:1 29912483 ID49953 U +
TGGGTGTCTTCAGATGCTGAAACTACCTGA
>20 dna:chromosome chromosome:RGSC3.4:20:1:55268282:1 29912492 ID24326 U +
TCAGATGCTGAAACTACCTGATTCTTAGT
>20 dna:chromosome chromosome:RGSC3.4:20:1:55268282:1 29912500 ID32569 U +
TGAAACTACCTGATTCTTAGTCAAGACTGT
>20 dna:chromosome chromosome:RGSC3.4:20:1:55268282:1 29912506 ID15308 U +
TACCTGATTCTTAGTCAAGACTGTGGGCTT
>20 dna:chromosome chromosome:RGSC3.4:20:1:55268282:1 29912529 ID49506 U +
TGGGCTTGTCAAGACCGTTCTGTCTTT
>20 dna:chromosome chromosome:RGSC3.4:20:1:55268282:1 29912607 ID21309 U +
TATCAGGGTAACACTGGCATGATGGGCAGT
>20 dna:chromosome chromosome:RGSC3.4:20:1:55268282:1 29912755 ID60076 U +
TTGCATGGTTGTATTTGTGATGAAGTAC
>20 dna:chromosome chromosome:RGSC3.4:20:1:55268282:1 29912829 ID28433 M +
TCCTCTGTTGAATTAGAGTCCCCAGTGTGCT
>20 dna:chromosome chromosome:RGSC3.4:20:1:55268282:1 29912965 ID62098 M +
TTTGATTAATAAACTTGGGGCTGATTGAAT
>20 dna:chromosome chromosome:RGSC3.4:20:1:55268282:1 29912971 ID12690 M +
TAATAAACTTGGGGCTGATTGAATAC
>20 dna:chromosome chromosome:RGSC3.4:20:1:55268282:1 29912971 ID12691 M +
TAATAAACTTGGGGCTGATTGAATACAAT
>20 dna:chromosome chromosome:RGSC3.4:20:1:55268282:1 29913095 ID13611 U +
TACAAAGTGTCAGGATTCCCAAGAGT
>20 dna:chromosome chromosome:RGSC3.4:20:1:55268282:1 29913102 ID52569 U +
TGTCAGGATTCCCAAGAGTGGTC
>20 dna:chromosome chromosome:RGSC3.4:20:1:55268282:1 29913415 ID51163 M +
TGGTGGCTCACAACCATCTGTAATGGGATCT
>20 dna:chromosome chromosome:RGSC3.4:20:1:55268282:1 29913419 ID24316 M -
TCAGATCCCATTACAGATGGTTGTGAGCC
>20 dna:chromosome chromosome:RGSC3.4:20:1:55268282:1 29913556 ID15822 U +
TACTATGTATGAGTTGGTTCCCATAAAGAC
>20 dna:chromosome chromosome:RGSC3.4:20:1:55268282:1 29913651 ID10143 U +
TAAAATTTGAAGACACAGCAGGAAAG
>20 dna:chromosome chromosome:RGSC3.4:20:1:55268282:1 29914037 ID18767 U +
TAGGAAATGTTGGTGCTGAGCCTGC
>20 dna:chromosome chromosome:RGSC3.4:20:1:55268282:1 29914552 ID13617 U +
TACAAATAAAAATGGTGGAAACTGGTTAC
>20 dna:chromosome chromosome:RGSC3.4:20:1:55268282:1 29914898 ID24316 M -
TCAGATCCCATTACAGATGGTTGTGAGCC
>20 dna:chromosome chromosome:RGSC3.4:20:1:55268282:1 29914901 ID23586 M +
TCACAACCATCTGTAATGGGATCTGATGC
>20 dna:chromosome chromosome:RGSC3.4:20:1:55268282:1 29914901 ID23587 M +
TCACAACCATCTGTAATGGGATCTGATGCC
>20 dna:chromosome chromosome:RGSC3.4:20:1:55268282:1 29914912 ID51972 M +
TGTAATGGGATCTGATGCCCTCTTCTGGTGT
>20 dna:chromosome chromosome:RGSC3.4:20:1:55268282:1 29914920 ID7250 M +
GATCTGATGCCCTCTTCTGGTGTGTCTGA
>20 dna:chromosome chromosome:RGSC3.4:20:1:55268282:1 29915463 ID36543 U +
TGAGACTCAAAACTGAAAAGTAGACAATA
>20 dna:chromosome chromosome:RGSC3.4:20:1:55268282:1 29915585 ID13003 U +
TAATCTACTACTGCCCTACAA
>20 dna:chromosome chromosome:RGSC3.4:20:1:55268282:1 29915695 ID12334 U +
TAAGGAACCTTTTCTAAAGTAAACGAAAAC
>20 dna:chromosome chromosome:RGSC3.4:20:1:55268282:1 29916174 ID48931 U +
TGGGATATAAAGTGAACTTCCTGTGTAGA
>20 dna:chromosome chromosome:RGSC3.4:20:1:55268282:1 29916411 ID36523 M +
TGAGACCTTGATGCCTCTTTGTTGGTCAAA
>20 dna:chromosome chromosome:RGSC3.4:20:1:55268282:1 29916453 ID38559 U +
TGATACAACATGTGATGGCACTGCTGAC
>20 dna:chromosome chromosome:RGSC3.4:20:1:55268282:1 29916453 ID38560 U +
TGATACAACATGTGATGGCACTGCTGACA
>20 dna:chromosome chromosome:RGSC3.4:20:1:55268282:1 29916573 ID1654 U +
AGCCTCAGCCTATGATGTTTGTGTCTGT
>20 dna:chromosome chromosome:RGSC3.4:20:1:55268282:1 29916894 ID22503 U +
TATTGCCTGTCTTGTTTCCTAATTGG
>20 dna:chromosome chromosome:RGSC3.4:20:1:55268282:1 29916897 ID43174 U +
TGCCTGTCTTGTTTCCTAATTGGGCC
>20 dna:chromosome chromosome:RGSC3.4:20:1:55268282:1 29916897 ID43175 U +
TGCCTGTCTTGTTTCCTAATTGGGCCGC
>20 dna:chromosome chromosome:RGSC3.4:20:1:55268282:1 29917090 ID29574 U +
TCTAAAATGAATAAATAAATGGGAAAAGAT
>20 dna:chromosome chromosome:RGSC3.4:20:1:55268282:1 29917458 ID1032 U +
ACCTCTGAAGTGCTAGGATTAATGGTGTA
>20 dna:chromosome chromosome:RGSC3.4:20:1:55268282:1 29917471 ID19263 U +
TAGGATTAATGGTGTACGTCACCACTACCA
>20 dna:chromosome chromosome:RGSC3.4:20:1:55268282:1 29917615 ID29506 U +
TCGTAAGCAAAGTAGATGTACCCCACAC
>20 dna:chromosome chromosome:RGSC3.4:20:1:55268282:1 29917658 ID14446 U +
TACATAGATGGATGTCAACCAGCAAGC
>20 dna:chromosome chromosome:RGSC3.4:20:1:55268282:1 29917662 ID17811 U +
TAGATGGATGTCAACCAGCAAGCGGCAGG
>20 dna:chromosome chromosome:RGSC3.4:20:1:55268282:1 29917846 ID14206 M +
TACAGAGTGAGTTCCAGGACAGCTAGGGC
>20 dna:chromosome chromosome:RGSC3.4:20:1:55268282:1 29917857 ID58158 M +
TTCCAGGACAGCTAGGGCTACACAGAGAA
>20 dna:chromosome chromosome:RGSC3.4:20:1:55268282:1 29918124 ID36376 U +
TGAGAATCCCTGCTTTACATGAAGGCAATCA
>20 dna:chromosome chromosome:RGSC3.4:20:1:55268282:1 29918655 ID14658 U +
TACATTGAGAGGTCCCGACTCC
>20 dna:chromosome chromosome:RGSC3.4:20:1:55268282:1 29918655 ID14659 U +
TACATTGAGAGGTCCCGACTCCCGGAGC
>20 dna:chromosome chromosome:RGSC3.4:20:1:55268282:1 29919289 ID26063 M -
TCCAGAGGTCCTGAGTTCAATTCCCAGC
>20 dna:chromosome chromosome:RGSC3.4:20:1:55268282:1 29919289 ID58126 M -
TTCCAGAGGTCCTGAGTTCAATTCCCAGC
>20 dna:chromosome chromosome:RGSC3.4:20:1:55268282:1 29920214 ID23818 M -
TCACCAGGAGAATCTTGCAGGATCTCAAC
>20 dna:chromosome chromosome:RGSC3.4:20:1:55268282:1 29920219 ID21257 M -
TATCACCAGGAGAATCTTGCAGGATC
>20 dna:chromosome chromosome:RGSC3.4:20:1:55268282:1 29920273 ID45249 M -
TGCTTTTTCATTTCCTGACTTGGAAGGCTC
>20 dna:chromosome chromosome:RGSC3.4:20:1:55268282:1 29920300 ID59713 M -
TTGACAAGCTGTAACTTGTCTGTGAAATGC
>20 dna:chromosome chromosome:RGSC3.4:20:1:55268282:1 29920350 ID46077 M -
TGGAATTCTCCGTGCCTTCCAGGTGAGCCA
>20 dna:chromosome chromosome:RGSC3.4:20:1:55268282:1 29920351 ID5347 M -
CTCCGTGCCTTCCAGGTGAGCC
>20 dna:chromosome chromosome:RGSC3.4:20:1:55268282:1 29920352 ID46076 M -
TGGAATTCTCCGTGCCTTCCAGGTGAGC
>20 dna:chromosome chromosome:RGSC3.4:20:1:55268282:1 29920358 ID44546 M -
TGCTGGAATTCTCCGTGCCTTCCAG
>20 dna:chromosome chromosome:RGSC3.4:20:1:55268282:1 29920417 ID34766 M -
TGACACATCACGCCCTCTGCACCCT
>20 dna:chromosome chromosome:RGSC3.4:20:1:55268282:1 29920593 ID53084 M +
TGTCTTCAGACACACCAGAAGAGGGCATCGGA
>20 dna:chromosome chromosome:RGSC3.4:20:1:55268282:1 29920595 ID42721 M -
TGCCCTCTTCTGGTGTGTCTGAAGA
>20 dna:chromosome chromosome:RGSC3.4:20:1:55268282:1 29920603 ID13174 M -
TAATGGGATCCGATGCCCTCTTCTGGTGTG
>20 dna:chromosome chromosome:RGSC3.4:20:1:55268282:1 29920617 ID23585 M -
TCACAACCATCTGTAATGGGATCCGATGC
>20 dna:chromosome chromosome:RGSC3.4:20:1:55268282:1 29920660 ID26063 M -
TCCAGAGGTCCTGAGTTCAATTCCCAGC
>20 dna:chromosome chromosome:RGSC3.4:20:1:55268282:1 29920660 ID58126 M -
TTCCAGAGGTCCTGAGTTCAATTCCCAGC
>20 dna:chromosome chromosome:RGSC3.4:20:1:55268282:1 29920668 ID59537 M +
TTGAACTCAGGACCTCTGGAAGAGCA
>20 dna:chromosome chromosome:RGSC3.4:20:1:55268282:1 29921380 ID23451 U +
TCAATCCCCAGCAGCCACGTGGCGGCTCACA
>20 dna:chromosome chromosome:RGSC3.4:20:1:55268282:1 29922126 ID51163 M +
TGGTGGCTCACAACCATCTGTAATGGGATCT
>20 dna:chromosome chromosome:RGSC3.4:20:1:55268282:1 29922159 ID42721 M +
TGCCCTCTTCTGGTGTGTCTGAAGA
>20 dna:chromosome chromosome:RGSC3.4:20:1:55268282:1 29922171 ID9438 M +
GTGTGTCTGAAGACAGCTACAGTGTACTCA
>20 dna:chromosome chromosome:RGSC3.4:20:1:55268282:1 29922174 ID21725 M -
TATGAGTACACTGTAGCTGTCTTCAGACA
>20 dna:chromosome chromosome:RGSC3.4:20:1:55268282:1 29923811 ID24717 U +
TCATAAAGTAAAATATGTCAATGGTCCTGT
>20 dna:chromosome chromosome:RGSC3.4:20:1:55268282:1 29924062 ID14509 U +
TACATCCCAGGCTGGTTTCAGTCTTGATATGT
>20 dna:chromosome chromosome:RGSC3.4:20:1:55268282:1 29924074 ID51619 U +
TGGTTTCAGTCTTGATATGTGGCCGAGGA
>20 dna:chromosome chromosome:RGSC3.4:20:1:55268282:1 29924109 ID34448 U +
TGAATTTCTGATCCTTCTGCCTCTGTCTCC
>20 dna:chromosome chromosome:RGSC3.4:20:1:55268282:1 29924118 ID7245 M +
GATCCTTCTGCCTCTGTCTC
>20 dna:chromosome chromosome:RGSC3.4:20:1:55268282:1 29924134 ID30335 U +
TCTCCCAAATGCTAGGATCACAGGTGAGC
>20 dna:chromosome chromosome:RGSC3.4:20:1:55268282:1 29924352 ID19328 U +
TAGGCAGACGTTGATACTTTGAGGTGGTT
>20 dna:chromosome chromosome:RGSC3.4:20:1:55268282:1 29924453 ID59555 U +
TTGAACTTGTGACTACTAACTGCAACCAGC
>20 dna:chromosome chromosome:RGSC3.4:20:1:55268282:1 29924454 ID33503 U +
TGAACTTGTGACTACTAACTGCAACC
>20 dna:chromosome chromosome:RGSC3.4:20:1:55268282:1 29924454 ID33504 U +
TGAACTTGTGACTACTAACTGCAACCAGCA
>20 dna:chromosome chromosome:RGSC3.4:20:1:55268282:1 29924825 ID35646 U +
TGACTAGGGGATAAGCTACAGCAGG
>20 dna:chromosome chromosome:RGSC3.4:20:1:55268282:1 29925000 ID14004 U +
TACACAGGACTGTCTCCTGAGCTCCTAGCT
>20 dna:chromosome chromosome:RGSC3.4:20:1:55268282:1 29925518 ID53620 U +
TGTGAGTTCGAGACCAGCCTGGTCTACCA
>20 dna:chromosome chromosome:RGSC3.4:20:1:55268282:1 29925542 ID14793 U +
TACCAAGTGAGTTCCAGGACAACCAAAGC
>20 dna:chromosome chromosome:RGSC3.4:20:1:55268282:1 29925545 ID3255 U +
CAAGTGAGTTCCAGGACAACCAAAGC
>20 dna:chromosome chromosome:RGSC3.4:20:1:55268282:1 29925613 ID23675 U +
TCACACGTTCTAGAGAATTCTGAGTCTCT
>20 dna:chromosome chromosome:RGSC3.4:20:1:55268282:1 29925633 ID38082 U +
TGAGTCTCTGAATCTCAAAGCCATACTC
>20 dna:chromosome chromosome:RGSC3.4:20:1:55268282:1 29925645 ID30017 U +
TCTCAAAGCCATACTCAAAGGGTTGGTTAGC
>20 dna:chromosome chromosome:RGSC3.4:20:1:55268282:1 29925647 ID23059 U +
TCAAAGCCATACTCAAAGGGTTGGTTAGC
>20 dna:chromosome chromosome:RGSC3.4:20:1:55268282:1 29925647 ID23060 U +
TCAAAGCCATACTCAAAGGGTTGGTTAGCC
>20 dna:chromosome chromosome:RGSC3.4:20:1:55268282:1 29925668 ID51418 U +
TGGTTAGCCTAGATTCTTGTTTTGAACTT
>20 dna:chromosome chromosome:RGSC3.4:20:1:55268282:1 29925672 ID18391 U +
TAGCCTAGATTCTTGTTTTGAACTTGAGA
>20 dna:chromosome chromosome:RGSC3.4:20:1:55268282:1 29925672 ID18392 U +
TAGCCTAGATTCTTGTTTTGAACTTGAGAA
>20 dna:chromosome chromosome:RGSC3.4:20:1:55268282:1 29925672 ID18393 U +
TAGCCTAGATTCTTGTTTTGAACTTGAGAAA
>20 dna:chromosome chromosome:RGSC3.4:20:1:55268282:1 29925728 ID23023 U +
TCAAACTTGCTACATAGCCAAGGCTGGCC
>20 dna:chromosome chromosome:RGSC3.4:20:1:55268282:1 29925728 ID23024 U +
TCAAACTTGCTACATAGCCAAGGCTGGCCT
>20 dna:chromosome chromosome:RGSC3.4:20:1:55268282:1 29925728 ID23025 U +
TCAAACTTGCTACATAGCCAAGGCTGGCCTA
>20 dna:chromosome chromosome:RGSC3.4:20:1:55268282:1 29925733 ID5928 U +
CTTGCTACATAGCCAAGGCTGGCCTA
>20 dna:chromosome chromosome:RGSC3.4:20:1:55268282:1 29925793 ID28008 U +
TCCTAGGATTCTAAGTATGTGCTGCCATGC
>20 dna:chromosome chromosome:RGSC3.4:20:1:55268282:1 29925841 ID31523 U +
TCTTACCTAAACAGGTGCTGGGTACATT
>20 dna:chromosome chromosome:RGSC3.4:20:1:55268282:1 29925885 ID27395 U +
TCCCTTGAATTATAAAGCTGATGACTAAGG
>20 dna:chromosome chromosome:RGSC3.4:20:1:55268282:1 29925889 ID59690 U +
TTGAATTATAAAGCTGATGACTAAGGTCCC
>20 dna:chromosome chromosome:RGSC3.4:20:1:55268282:1 29925890 ID34335 U +
TGAATTATAAAGCTGATGACTAAGGTCCC
>20 dna:chromosome chromosome:RGSC3.4:20:1:55268282:1 29925893 ID2843 U +
ATTATAAAGCTGATGACTAAGGT
>20 dna:chromosome chromosome:RGSC3.4:20:1:55268282:1 29925897 ID10533 U +
TAAAGCTGATGACTAAGGTCCCTTATATCA
>20 dna:chromosome chromosome:RGSC3.4:20:1:55268282:1 29925920 ID21106 U +
TATATCACCAAGTGTGGTCCAAACTGAGC
>20 dna:chromosome chromosome:RGSC3.4:20:1:55268282:1 29925922 ID21256 U +
TATCACCAAGTGTGGTCCAAACTGAGCTGT
>20 dna:chromosome chromosome:RGSC3.4:20:1:55268282:1 29926012 ID15893 U +
TACTCACTGATTTGATTTCAGTTTGCTT
>20 dna:chromosome chromosome:RGSC3.4:20:1:55268282:1 29926074 ID36346 U +
TGAGAAGTTTTATAGACCATGCTTGTCTC
>20 dna:chromosome chromosome:RGSC3.4:20:1:55268282:1 29926160 ID42517 U +
TGCCATGTAAGGGTTTGATATTGATAGGT
>20 dna:chromosome chromosome:RGSC3.4:20:1:55268282:1 29926504 ID19289 U +
TAGGCAAAACATACATATACATCTACA
>20 dna:chromosome chromosome:RGSC3.4:20:1:55268282:1 29926567 ID20787 U +
TATAAATTGGCCTGGTTCCCACA
>20 dna:chromosome chromosome:RGSC3.4:20:1:55268282:1 29926567 ID20788 U +
TATAAATTGGCCTGGTTCCCACAT
>20 dna:chromosome chromosome:RGSC3.4:20:1:55268282:1 29926569 ID10948 U +
TAAATTGGCCTGGTTCCCACATTTCC
>20 dna:chromosome chromosome:RGSC3.4:20:1:55268282:1 29926616 ID3091 U +
CAAAAGTGTGTGCAACCTTCTTGGCTT
>20 dna:chromosome chromosome:RGSC3.4:20:1:55268282:1 29926642 ID58823 U +
TTCTAGGCGAACCTGGGACAGATTTGAGGT
>20 dna:chromosome chromosome:RGSC3.4:20:1:55268282:1 29926645 ID19395 U +
TAGGCGAACCTGGGACAGATTTGAGGTGA
>20 dna:chromosome chromosome:RGSC3.4:20:1:55268282:1 29926655 ID48625 U +
TGGGACAGATTTGAGGTGACACTTTTCC
>20 dna:chromosome chromosome:RGSC3.4:20:1:55268282:1 29926655 ID48626 U +
TGGGACAGATTTGAGGTGACACTTTTCCCCC
>20 dna:chromosome chromosome:RGSC3.4:20:1:55268282:1 29926806 ID6081 U +
GAAAACCTGAGTTTGATCCCTCAGAGCC
>20 dna:chromosome chromosome:RGSC3.4:20:1:55268282:1 29926806 ID6082 U +
GAAAACCTGAGTTTGATCCCTCAGAGCCA
>20 dna:chromosome chromosome:RGSC3.4:20:1:55268282:1 29926926 ID9668 U +
TAAAAACACAATGCTGTCTCAAAACCTAC
>20 dna:chromosome chromosome:RGSC3.4:20:1:55268282:1 29926982 ID20361 U +
TAGTGCCAAATTGTTATCTGAATAATATT
>20 dna:chromosome chromosome:RGSC3.4:20:1:55268282:1 29927066 ID10070 U +
TAAAATGAGCCCCACTGGCGAACAGAGTGT
>20 dna:chromosome chromosome:RGSC3.4:20:1:55268282:1 29927095 ID23668 U +
TCACACATTCCCACCAGGGTTTCAGGGTTC
>20 dna:chromosome chromosome:RGSC3.4:20:1:55268282:1 29927234 ID52102 U +
TGTAGAACATTCACTACATGACTGTAAGAA
>20 dna:chromosome chromosome:RGSC3.4:20:1:55268282:1 29927357 ID47163 U +
TGGCAAAGAAGTACAGAGAACTAGTTTGG
>20 dna:chromosome chromosome:RGSC3.4:20:1:55268282:1 29927401 ID50376 U +
TGGTAGCTCACAACCATTTGCAACTAAAGT
>20 dna:chromosome chromosome:RGSC3.4:20:1:55268282:1 29927417 ID62114 U +
TTTGCAACTAAAGTTTCAAGGGATCTGCTGC
>20 dna:chromosome chromosome:RGSC3.4:20:1:55268282:1 29927419 ID40478 U +
TGCAACTAAAGTTTCAAGGGATCTGC
>20 dna:chromosome chromosome:RGSC3.4:20:1:55268282:1 29927419 ID40479 U +
TGCAACTAAAGTTTCAAGGGATCTGCTGCC
>20 dna:chromosome chromosome:RGSC3.4:20:1:55268282:1 29927425 ID10661 U +
TAAAGTTTCAAGGGATCTGCTGCC
>20 dna:chromosome chromosome:RGSC3.4:20:1:55268282:1 29927620 ID43116 U +
TGCCTGCTCACAACTGTAACTCCAGTTC
>20 dna:chromosome chromosome:RGSC3.4:20:1:55268282:1 29927620 ID43117 U +
TGCCTGCTCACAACTGTAACTCCAGTTCC
>20 dna:chromosome chromosome:RGSC3.4:20:1:55268282:1 29927772 ID12296 U +
TAAGCTGGCTCAGAGTTCCTCTTGGGATT
>20 dna:chromosome chromosome:RGSC3.4:20:1:55268282:1 29927794 ID49056 U +
TGGGATTAAAAGTGTGTACTACCAAGCCC
>20 dna:chromosome chromosome:RGSC3.4:20:1:55268282:1 29927955 ID44081 U +
TGCTCAAATATATCCAATGAGTTGAGAGC
>20 dna:chromosome chromosome:RGSC3.4:20:1:55268282:1 29927999 ID41432 M +
TGCATATATCCAATGAGTTGAGAGCAAGC
>20 dna:chromosome chromosome:RGSC3.4:20:1:55268282:1 29928007 ID25674 M +
TCCAATGAGTTGAGAGCAAGCCCTGGAAGT
>20 dna:chromosome chromosome:RGSC3.4:20:1:55268282:1 29928018 ID6883 M +
GAGAGCAAGCCCTGGAAGTTCTGCAT
>20 dna:chromosome chromosome:RGSC3.4:20:1:55268282:1 29928039 ID41432 M +
TGCATATATCCAATGAGTTGAGAGCAAGC
>20 dna:chromosome chromosome:RGSC3.4:20:1:55268282:1 29928047 ID25674 M +
TCCAATGAGTTGAGAGCAAGCCCTGGAAGT
>20 dna:chromosome chromosome:RGSC3.4:20:1:55268282:1 29928058 ID6883 M +
GAGAGCAAGCCCTGGAAGTTCTGCAT
>20 dna:chromosome chromosome:RGSC3.4:20:1:55268282:1 29928079 ID41432 M +
TGCATATATCCAATGAGTTGAGAGCAAGC
>20 dna:chromosome chromosome:RGSC3.4:20:1:55268282:1 29928249 ID32362 U +
TGAAAAGGTGCTTCTCTCGAAGTCTCAATGA
>20 dna:chromosome chromosome:RGSC3.4:20:1:55268282:1 29928288 ID496 U +
AAGGGCATCTGTAAAGAATAGTTTAGCACAA
>20 dna:chromosome chromosome:RGSC3.4:20:1:55268282:1 29928289 ID1915 U +
AGGGCATCTGTAAAGAATAGTTTAGCACA
>20 dna:chromosome chromosome:RGSC3.4:20:1:55268282:1 29928289 ID1916 U +
AGGGCATCTGTAAAGAATAGTTTAGCACAA
>20 dna:chromosome chromosome:RGSC3.4:20:1:55268282:1 29928289 ID1917 U +
AGGGCATCTGTAAAGAATAGTTTAGCACAAC
>20 dna:chromosome chromosome:RGSC3.4:20:1:55268282:1 29928332 ID13307 U +
TAATTAGGAGCTGTGGTACTGTGTCA
>20 dna:chromosome chromosome:RGSC3.4:20:1:55268282:1 29928332 ID13308 U +
TAATTAGGAGCTGTGGTACTGTGTCAGT
>20 dna:chromosome chromosome:RGSC3.4:20:1:55268282:1 29928332 ID13309 U +
TAATTAGGAGCTGTGGTACTGTGTCAGTG
>20 dna:chromosome chromosome:RGSC3.4:20:1:55268282:1 29928336 ID19050 U +
TAGGAGCTGTGGTACTGTGTCA
>20 dna:chromosome chromosome:RGSC3.4:20:1:55268282:1 29928379 ID29244 U +
TCCTTTTGTAAAGAAATGACCAGCTGCAA
>20 dna:chromosome chromosome:RGSC3.4:20:1:55268282:1 29928379 ID29245 U +
TCCTTTTGTAAAGAAATGACCAGCTGCAAG
>20 dna:chromosome chromosome:RGSC3.4:20:1:55268282:1 29928379 ID29246 U +
TCCTTTTGTAAAGAAATGACCAGCTGCAAGC
>20 dna:chromosome chromosome:RGSC3.4:20:1:55268282:1 29928382 ID62586 U +
TTTTGTAAAGAAATGACCAGCTGCAAGCCC
>20 dna:chromosome chromosome:RGSC3.4:20:1:55268282:1 29928385 ID51792 U +
TGTAAAGAAATGACCAGCTGCAAGCC
>20 dna:chromosome chromosome:RGSC3.4:20:1:55268282:1 29928385 ID51793 U +
TGTAAAGAAATGACCAGCTGCAAGCCCC
>20 dna:chromosome chromosome:RGSC3.4:20:1:55268282:1 29928385 ID51794 U +
TGTAAAGAAATGACCAGCTGCAAGCCCCTCC
>20 dna:chromosome chromosome:RGSC3.4:20:1:55268282:1 29928413 ID26462 U +
TCCATTACACTGCATTCTGTTTATGATCCT
>20 dna:chromosome chromosome:RGSC3.4:20:1:55268282:1 29928416 ID2829 U +
ATTACACTGCATTCTGTTTATGATCCTCTGC
>20 dna:chromosome chromosome:RGSC3.4:20:1:55268282:1 29928418 ID14097 U +
TACACTGCATTCTGTTTATGATCCTCTGCC
>20 dna:chromosome chromosome:RGSC3.4:20:1:55268282:1 29928423 ID41650 U +
TGCATTCTGTTTATGATCCTCTGCCA
>20 dna:chromosome chromosome:RGSC3.4:20:1:55268282:1 29928423 ID41651 U +
TGCATTCTGTTTATGATCCTCTGCCAAAGC
>20 dna:chromosome chromosome:RGSC3.4:20:1:55268282:1 29928423 ID41652 U +
TGCATTCTGTTTATGATCCTCTGCCAAAGCC
>20 dna:chromosome chromosome:RGSC3.4:20:1:55268282:1 29928423 ID41653 U +
TGCATTCTGTTTATGATCCTCTGCCAAAGCCT
>20 dna:chromosome chromosome:RGSC3.4:20:1:55268282:1 29928430 ID55361 U +
TGTTTATGATCCTCTGCCAAAGCCTGGACC
>20 dna:chromosome chromosome:RGSC3.4:20:1:55268282:1 29928436 ID39024 U +
TGATCCTCTGCCAAAGCCTGGACCTTTCT
>20 dna:chromosome chromosome:RGSC3.4:20:1:55268282:1 29928469 ID22424 U +
TATTCTTTCCTACAAAGGACAGTCTTTGTGC
>20 dna:chromosome chromosome:RGSC3.4:20:1:55268282:1 29928471 ID59334 U +
TTCTTTCCTACAAAGGACAGTCTTTGTGC
>20 dna:chromosome chromosome:RGSC3.4:20:1:55268282:1 29928495 ID53968 U +
TGTGCGCTGTCCTTTAAGTCTAGT
>20 dna:chromosome chromosome:RGSC3.4:20:1:55268282:1 29928575 ID59274 U +
TTCTTGTACATATTTGTGATACAGGGAGGA
>20 dna:chromosome chromosome:RGSC3.4:20:1:55268282:1 29928578 ID60982 U +
TTGTACATATTTGTGATACAGGGAGGA
>20 dna:chromosome chromosome:RGSC3.4:20:1:55268282:1 29928578 ID60983 U +
TTGTACATATTTGTGATACAGGGAGGAGC
>20 dna:chromosome chromosome:RGSC3.4:20:1:55268282:1 29928581 ID14491 U +
TACATATTTGTGATACAGGGAGGAGCCGC
>20 dna:chromosome chromosome:RGSC3.4:20:1:55268282:1 29928585 ID22775 U +
TATTTGTGATACAGGGAGGAGCCGCT
>20 dna:chromosome chromosome:RGSC3.4:20:1:55268282:1 29928655 ID22672 U +
TATTTATTGAGTCTCTTATTATATGCCAG
>20 dna:chromosome chromosome:RGSC3.4:20:1:55268282:1 29928659 ID22464 U +
TATTGAGTCTCTTATTATATGCCAGTTGTC
>20 dna:chromosome chromosome:RGSC3.4:20:1:55268282:1 29928663 ID7140 U +
GAGTCTCTTATTATATGCCAGT
>20 dna:chromosome chromosome:RGSC3.4:20:1:55268282:1 29928689 ID48395 U +
TGGGAACTACAGCAAATGGGAC
>20 dna:chromosome chromosome:RGSC3.4:20:1:55268282:1 29928689 ID48396 U +
TGGGAACTACAGCAAATGGGACAC
>20 dna:chromosome chromosome:RGSC3.4:20:1:55268282:1 29928689 ID48397 U +
TGGGAACTACAGCAAATGGGACACAG
>20 dna:chromosome chromosome:RGSC3.4:20:1:55268282:1 29928689 ID48398 U +
TGGGAACTACAGCAAATGGGACACAGTAC
>20 dna:chromosome chromosome:RGSC3.4:20:1:55268282:1 29928696 ID14234 U +
TACAGCAAATGGGACACAGTACT
>20 dna:chromosome chromosome:RGSC3.4:20:1:55268282:1 29928696 ID14235 U +
TACAGCAAATGGGACACAGTACTT
>20 dna:chromosome chromosome:RGSC3.4:20:1:55268282:1 29928696 ID14236 U +
TACAGCAAATGGGACACAGTACTTGCC
>20 dna:chromosome chromosome:RGSC3.4:20:1:55268282:1 29928696 ID14237 U +
TACAGCAAATGGGACACAGTACTTGCCCT
>20 dna:chromosome chromosome:RGSC3.4:20:1:55268282:1 29928696 ID14238 U +
TACAGCAAATGGGACACAGTACTTGCCCTC
>20 dna:chromosome chromosome:RGSC3.4:20:1:55268282:1 29928699 ID1532 U +
AGCAAATGGGACACAGTACTTGCCCTC
>20 dna:chromosome chromosome:RGSC3.4:20:1:55268282:1 29928705 ID48611 U +
TGGGACACAGTACTTGCCCTCAAGGGGAGGA
>20 dna:chromosome chromosome:RGSC3.4:20:1:55268282:1 29928753 ID58685 U +
TTCTAACCCAATGTGAAGACTACAGCACT
>20 dna:chromosome chromosome:RGSC3.4:20:1:55268282:1 29928753 ID58686 U +
TTCTAACCCAATGTGAAGACTACAGCACTC
>20 dna:chromosome chromosome:RGSC3.4:20:1:55268282:1 29928756 ID11377 U +
TAACCCAATGTGAAGACTACAGCACTCC
>20 dna:chromosome chromosome:RGSC3.4:20:1:55268282:1 29928756 ID11378 U +
TAACCCAATGTGAAGACTACAGCACTCCA
>20 dna:chromosome chromosome:RGSC3.4:20:1:55268282:1 29928756 ID11379 U +
TAACCCAATGTGAAGACTACAGCACTCCACT
>20 dna:chromosome chromosome:RGSC3.4:20:1:55268282:1 29928760 ID4312 U +
CCAATGTGAAGACTACAGCACTC
>20 dna:chromosome chromosome:RGSC3.4:20:1:55268282:1 29928761 ID3298 U +
CAATGTGAAGACTACAGCACTCC
>20 dna:chromosome chromosome:RGSC3.4:20:1:55268282:1 29928762 ID676 U +
AATGTGAAGACTACAGCACTCC
>20 dna:chromosome chromosome:RGSC3.4:20:1:55268282:1 29928763 ID2752 U +
ATGTGAAGACTACAGCACTCC
>20 dna:chromosome chromosome:RGSC3.4:20:1:55268282:1 29928764 ID53253 U +
TGTGAAGACTACAGCACTCCACTGAATGC
>20 dna:chromosome chromosome:RGSC3.4:20:1:55268282:1 29928786 ID34216 U +
TGAATGCTCTTCTTGGGACATTTGG
>20 dna:chromosome chromosome:RGSC3.4:20:1:55268282:1 29928790 ID44315 U +
TGCTCTTCTTGGGACATTTGGAGATGC
>20 dna:chromosome chromosome:RGSC3.4:20:1:55268282:1 29928790 ID44316 U +
TGCTCTTCTTGGGACATTTGGAGATGCTC
>20 dna:chromosome chromosome:RGSC3.4:20:1:55268282:1 29928792 ID5446 U +
CTCTTCTTGGGACATTTGGAGATGC
>20 dna:chromosome chromosome:RGSC3.4:20:1:55268282:1 29928814 ID44231 U +
TGCTCGAGCAGGACTATCATGAATGGGA
>20 dna:chromosome chromosome:RGSC3.4:20:1:55268282:1 29928828 ID21347 U +
TATCATGAATGGGAAAAAAAAGGAAAG
>20 dna:chromosome chromosome:RGSC3.4:20:1:55268282:1 29928828 ID21348 U +
TATCATGAATGGGAAAAAAAAGGAAAGGAT
>20 dna:chromosome chromosome:RGSC3.4:20:1:55268282:1 29928833 ID34240 U +
TGAATGGGAAAAAAAAGGAAAGGATCA
>20 dna:chromosome chromosome:RGSC3.4:20:1:55268282:1 29928833 ID34241 U +
TGAATGGGAAAAAAAAGGAAAGGATCAGACGC
>20 dna:chromosome chromosome:RGSC3.4:20:1:55268282:1 29928868 ID31355 U +
TCTGTGGGGTCTTGGGTCCCAAAGGCAGC
>20 dna:chromosome chromosome:RGSC3.4:20:1:55268282:1 29928923 ID51516 U +
TGGTTGAGCAGCCATGGGCTTACATCC
>20 dna:chromosome chromosome:RGSC3.4:20:1:55268282:1 29928923 ID51517 U +
TGGTTGAGCAGCCATGGGCTTACATCCTT
>20 dna:chromosome chromosome:RGSC3.4:20:1:55268282:1 29928923 ID51518 U +
TGGTTGAGCAGCCATGGGCTTACATCCTTC
>20 dna:chromosome chromosome:RGSC3.4:20:1:55268282:1 29928937 ID49488 U +
TGGGCTTACATCCTTCATTTCATTTATGGG
>20 dna:chromosome chromosome:RGSC3.4:20:1:55268282:1 29928942 ID56696 U +
TTACATCCTTCATTTCATTTATGGGGTGTC
>20 dna:chromosome chromosome:RGSC3.4:20:1:55268282:1 29928943 ID14512 U +
TACATCCTTCATTTCATTTATGGGGTGTC
>20 dna:chromosome chromosome:RGSC3.4:20:1:55268282:1 29928947 ID28941 U +
TCCTTCATTTCATTTATGGGGTGTCTAG
>20 dna:chromosome chromosome:RGSC3.4:20:1:55268282:1 29928950 ID57980 U +
TTCATTTCATTTATGGGGTGTCTAGTGAT
>20 dna:chromosome chromosome:RGSC3.4:20:1:55268282:1 29928951 ID25185 U +
TCATTTCATTTATGGGGTGTCTAGTGATT
>20 dna:chromosome chromosome:RGSC3.4:20:1:55268282:1 29928955 ID57976 U +
TTCATTTATGGGGTGTCTAGTGATT
>20 dna:chromosome chromosome:RGSC3.4:20:1:55268282:1 29928955 ID57977 U +
TTCATTTATGGGGTGTCTAGTGATTAGT
>20 dna:chromosome chromosome:RGSC3.4:20:1:55268282:1 29928956 ID25171 U +
TCATTTATGGGGTGTCTAGTGATT
>20 dna:chromosome chromosome:RGSC3.4:20:1:55268282:1 29928956 ID25172 U +
TCATTTATGGGGTGTCTAGTGATTA
>20 dna:chromosome chromosome:RGSC3.4:20:1:55268282:1 29928963 ID49670 U +
TGGGGTGTCTAGTGATTAGTGGCTGCCTC
>20 dna:chromosome chromosome:RGSC3.4:20:1:55268282:1 29928972 ID20330 U +
TAGTGATTAGTGGCTGCCTCAACT
>20 dna:chromosome chromosome:RGSC3.4:20:1:55268282:1 29928972 ID20331 U +
TAGTGATTAGTGGCTGCCTCAACTGTTC
>20 dna:chromosome chromosome:RGSC3.4:20:1:55268282:1 29928975 ID39822 U +
TGATTAGTGGCTGCCTCAACTGTTC
>20 dna:chromosome chromosome:RGSC3.4:20:1:55268282:1 29928997 ID57360 U +
TTCAAAGAAGGGGCAGAGTGTGCTTGAAGG
>20 dna:chromosome chromosome:RGSC3.4:20:1:55268282:1 29929020 ID59602 U +
TTGAAGGCACGCCCCAGGGCCAGCACTT
>20 dna:chromosome chromosome:RGSC3.4:20:1:55268282:1 29929052 ID11935 U +
TAAGACTTCCTAGAATCTTTATCTTTTCCTC
>20 dna:chromosome chromosome:RGSC3.4:20:1:55268282:1 29929062 ID17097 U +
TAGAATCTTTATCTTTTCCTCCCAGACCAA
>20 dna:chromosome chromosome:RGSC3.4:20:1:55268282:1 29929175 ID14417 U +
TACATAAATGAGGTTTCTTGATCAGTCC
>20 dna:chromosome chromosome:RGSC3.4:20:1:55268282:1 29929218 ID26905 U +
TCCCATAGCCTTTTGACTAGACACCAATCC
>20 dna:chromosome chromosome:RGSC3.4:20:1:55268282:1 29929223 ID18482 U +
TAGCCTTTTGACTAGACACCAATCCTGA
>20 dna:chromosome chromosome:RGSC3.4:20:1:55268282:1 29929223 ID18483 U +
TAGCCTTTTGACTAGACACCAATCCTGAC
>20 dna:chromosome chromosome:RGSC3.4:20:1:55268282:1 29929223 ID18484 U +
TAGCCTTTTGACTAGACACCAATCCTGACAGG
>20 dna:chromosome chromosome:RGSC3.4:20:1:55268282:1 29929230 ID59761 U +
TTGACTAGACACCAATCCTGACAGGTGG
>20 dna:chromosome chromosome:RGSC3.4:20:1:55268282:1 29929230 ID59762 U +
TTGACTAGACACCAATCCTGACAGGTGGTC
>20 dna:chromosome chromosome:RGSC3.4:20:1:55268282:1 29929231 ID35622 U +
TGACTAGACACCAATCCTGACAGGTGGTCC
>20 dna:chromosome chromosome:RGSC3.4:20:1:55268282:1 29929241 ID4306 U +
CCAATCCTGACAGGTGGTCC
>20 dna:chromosome chromosome:RGSC3.4:20:1:55268282:1 29929298 ID16529 U +
TACTTTTGAGAGATAAGTTTCTGAAGTC
>20 dna:chromosome chromosome:RGSC3.4:20:1:55268282:1 29929298 ID16530 U +
TACTTTTGAGAGATAAGTTTCTGAAGTCCA
>20 dna:chromosome chromosome:RGSC3.4:20:1:55268282:1 29929304 ID36624 U +
TGAGAGATAAGTTTCTGAAGTCCAGTCTA
>20 dna:chromosome chromosome:RGSC3.4:20:1:55268282:1 29929366 ID5386 U +
CTCTACTATGTGGAGGCAGGAAAC
>20 dna:chromosome chromosome:RGSC3.4:20:1:55268282:1 29929392 ID38627 U +
TGATACTCCTATCTTTAGCTTCTCGTAAG
>20 dna:chromosome chromosome:RGSC3.4:20:1:55268282:1 29929423 ID47316 U +
TGGCACACAGGCGACATGACCTCCACCAA
>20 dna:chromosome chromosome:RGSC3.4:20:1:55268282:1 29929439 ID35423 U +
TGACCTCCACCAAGACTTACATCCTTCTT
>20 dna:chromosome chromosome:RGSC3.4:20:1:55268282:1 29929472 ID4786 U +
CCTGCTTGGATTTTTGTTTTGTTTTCAGAC
>20 dna:chromosome chromosome:RGSC3.4:20:1:55268282:1 29929478 ID47121 U +
TGGATTTTTGTTTTGTTTTCAGACAGG
>20 dna:chromosome chromosome:RGSC3.4:20:1:55268282:1 29929478 ID47122 U +
TGGATTTTTGTTTTGTTTTCAGACAGGGTC
>20 dna:chromosome chromosome:RGSC3.4:20:1:55268282:1 29929505 ID9156 U +
GTCTCATGTTGTAGCCTAGGATGGTCTGA
>20 dna:chromosome chromosome:RGSC3.4:20:1:55268282:1 29929508 ID25048 U +
TCATGTTGTAGCCTAGGATGGTCTGA
>20 dna:chromosome chromosome:RGSC3.4:20:1:55268282:1 29929508 ID25049 U +
TCATGTTGTAGCCTAGGATGGTCTGAACCC
>20 dna:chromosome chromosome:RGSC3.4:20:1:55268282:1 29929521 ID19209 U +
TAGGATGGTCTGAACCCCTGATCTTTCTGC
>20 dna:chromosome chromosome:RGSC3.4:20:1:55268282:1 29929561 ID38155 U +
TGAGTGCTGTGATTACAGGTGTGTGCTA
>20 dna:chromosome chromosome:RGSC3.4:20:1:55268282:1 29929603 ID60491 U +
TTGGATCTTAGATCGATGCAGCCATTGT
>20 dna:chromosome chromosome:RGSC3.4:20:1:55268282:1 29929603 ID60492 U +
TTGGATCTTAGATCGATGCAGCCATTGTA
>20 dna:chromosome chromosome:RGSC3.4:20:1:55268282:1 29929603 ID60493 U +
TTGGATCTTAGATCGATGCAGCCATTGTAT
>20 dna:chromosome chromosome:RGSC3.4:20:1:55268282:1 29929619 ID41210 U +
TGCAGCCATTGTATGACCAGGAGAAA
>20 dna:chromosome chromosome:RGSC3.4:20:1:55268282:1 29929632 ID35320 U +
TGACCAGGAGAAAATAAATTGGAGGTCGAA
>20 dna:chromosome chromosome:RGSC3.4:20:1:55268282:1 29929638 ID8283 U +
GGAGAAAATAAATTGGAGGTCGAACA
>20 dna:chromosome chromosome:RGSC3.4:20:1:55268282:1 29929646 ID10944 U +
TAAATTGGAGGTCGAACAACCACCCGGGT
>20 dna:chromosome chromosome:RGSC3.4:20:1:55268282:1 29929646 ID10945 U +
TAAATTGGAGGTCGAACAACCACCCGGGTA
>20 dna:chromosome chromosome:RGSC3.4:20:1:55268282:1 29929650 ID60449 U +
TTGGAGGTCGAACAACCACCCGGGTA
>20 dna:chromosome chromosome:RGSC3.4:20:1:55268282:1 29929676 ID57450 U +
TTCAAGAAGGTAAAGCAGAGAGCGGAC
>20 dna:chromosome chromosome:RGSC3.4:20:1:55268282:1 29929676 ID57451 U +
TTCAAGAAGGTAAAGCAGAGAGCGGACGAG
>20 dna:chromosome chromosome:RGSC3.4:20:1:55268282:1 29929743 ID49794 U +
TGGGTCAGCCTTCTCTAAGCCT
>20 dna:chromosome chromosome:RGSC3.4:20:1:55268282:1 29929769 ID56664 U +
TTACAGGAGGCAAATCTATCCTTTCTTTGTA
>20 dna:chromosome chromosome:RGSC3.4:20:1:55268282:1 29929798 ID13826 U +
TACAAGTCTTTTGTTTTTTTTTAAGT
>20 dna:chromosome chromosome:RGSC3.4:20:1:55268282:1 29929882 ID57916 U +
TTCATGGTTTCTGCTGTAAGCTCTGTGTC
>20 dna:chromosome chromosome:RGSC3.4:20:1:55268282:1 29929903 ID31367 U +
TCTGTGTCCCGAGGACTTGACTCCAACCTC
>20 dna:chromosome chromosome:RGSC3.4:20:1:55268282:1 29929939 ID35096 U +
TGACATCACAAGATACTTCATTAACCCCTT
>20 dna:chromosome chromosome:RGSC3.4:20:1:55268282:1 29929944 ID23603 U +
TCACAAGATACTTCATTAACCCCTTCACTGC
>20 dna:chromosome chromosome:RGSC3.4:20:1:55268282:1 29930005 ID31670 U +
TCTTCAGAAGAGGTCCTATGCTATTTATGT
>20 dna:chromosome chromosome:RGSC3.4:20:1:55268282:1 29930074 ID14067 U +
TACACCTTCAACTCACACTGAAAGTTGT
>20 dna:chromosome chromosome:RGSC3.4:20:1:55268282:1 29930080 ID57429 U +
TTCAACTCACACTGAAAGTTGTTAAGTATT
>20 dna:chromosome chromosome:RGSC3.4:20:1:55268282:1 29930089 ID3552 U +
CACTGAAAGTTGTTAAGTATTGGTGAA
>20 dna:chromosome chromosome:RGSC3.4:20:1:55268282:1 29930092 ID32818 U +
TGAAAGTTGTTAAGTATTGGTGAATAGTC
>20 dna:chromosome chromosome:RGSC3.4:20:1:55268282:1 29930092 ID32819 U +
TGAAAGTTGTTAAGTATTGGTGAATAGTCTA
>20 dna:chromosome chromosome:RGSC3.4:20:1:55268282:1 29930097 ID9549 U +
GTTGTTAAGTATTGGTGAATAGTCT
>20 dna:chromosome chromosome:RGSC3.4:20:1:55268282:1 29930112 ID34018 U +
TGAATAGTCTATCTTAAAACTTACAGGAG
>20 dna:chromosome chromosome:RGSC3.4:20:1:55268282:1 29930150 ID45840 U +
TGGAAGGAAATTTCCTTACTGAATGTGGAA
>20 dna:chromosome chromosome:RGSC3.4:20:1:55268282:1 29930150 ID45841 U +
TGGAAGGAAATTTCCTTACTGAATGTGGAAA
>20 dna:chromosome chromosome:RGSC3.4:20:1:55268282:1 29930160 ID61785 U +
TTTCCTTACTGAATGTGGAAATCATGGGA
>20 dna:chromosome chromosome:RGSC3.4:20:1:55268282:1 29930161 ID58519 U +
TTCCTTACTGAATGTGGAAATCATGGGAA
>20 dna:chromosome chromosome:RGSC3.4:20:1:55268282:1 29930162 ID28867 U +
TCCTTACTGAATGTGGAAATCATGGGAAAT
>20 dna:chromosome chromosome:RGSC3.4:20:1:55268282:1 29930199 ID17151 U +
TAGAATTATAGACCTGAGAGACGATGTATT
>20 dna:chromosome chromosome:RGSC3.4:20:1:55268282:1 29930242 ID40312 U +
TGCAAAGAGATCTAACTCCACCTGTATGTT
>20 dna:chromosome chromosome:RGSC3.4:20:1:55268282:1 29930283 ID7243 U +
GATCCCTGATGTTTATCAAAGGAAGTTGCC
>20 dna:chromosome chromosome:RGSC3.4:20:1:55268282:1 29930285 ID27303 U +
TCCCTGATGTTTATCAAAGGAAGTTGCCT
>20 dna:chromosome chromosome:RGSC3.4:20:1:55268282:1 29930285 ID27305 U +
TCCCTGATGTTTATCAAAGGAAGTTGCCTT
>20 dna:chromosome chromosome:RGSC3.4:20:1:55268282:1 29930285 ID27306 U +
TCCCTGATGTTTATCAAAGGAAGTTGCCTTG
>20 dna:chromosome chromosome:RGSC3.4:20:1:55268282:1 29930335 ID5275 U +
CTCACTCCTTAAGTCTCCGTGATGAGTT
>20 dna:chromosome chromosome:RGSC3.4:20:1:55268282:1 29930453 ID61993 U +
TTTGACTCGTGAGATAAGCACAACACTGC
>20 dna:chromosome chromosome:RGSC3.4:20:1:55268282:1 29930453 ID61994 U +
TTTGACTCGTGAGATAAGCACAACACTGCC
>20 dna:chromosome chromosome:RGSC3.4:20:1:55268282:1 29930455 ID35736 U +
TGACTCGTGAGATAAGCACAACACTGCC
>20 dna:chromosome chromosome:RGSC3.4:20:1:55268282:1 29930536 ID43119 U +
TGCCTGCTCTAAGTGGTTACCCAGGA
>20 dna:chromosome chromosome:RGSC3.4:20:1:55268282:1 29930536 ID43120 U +
TGCCTGCTCTAAGTGGTTACCCAGGACAAT
>20 dna:chromosome chromosome:RGSC3.4:20:1:55268282:1 29930602 ID44108 U +
TGCTCACAGGTGCCATGTCCCTTCT
>20 dna:chromosome chromosome:RGSC3.4:20:1:55268282:1 29931009 ID61806 U +
TTTCTAGATTGTTAAAACTTCAAAGAACGGA
>20 dna:chromosome chromosome:RGSC3.4:20:1:55268282:1 29931096 ID60636 U +
TTGGCTCCTAGCACATGTCTGCTCACAAC
>20 dna:chromosome chromosome:RGSC3.4:20:1:55268282:1 29931096 ID60637 U +
TTGGCTCCTAGCACATGTCTGCTCACAACT
>20 dna:chromosome chromosome:RGSC3.4:20:1:55268282:1 29931111 ID53027 U +
TGTCTGCTCACAACTATCTGTCAGTCAGTT
>20 dna:chromosome chromosome:RGSC3.4:20:1:55268282:1 29931204 ID14561 U +
TACATGCAGGCAAAACAGCCATACACATACA
>20 dna:chromosome chromosome:RGSC3.4:20:1:55268282:1 29931236 ID15650 U +
TACTAATTTTTGATTTAATATTTTTT
>20 dna:chromosome chromosome:RGSC3.4:20:1:55268282:1 29931251 ID12905 U +
TAATATTTTTTTATTAAATTATATGAGTCA
>20 dna:chromosome chromosome:RGSC3.4:20:1:55268282:1 29931262 ID22178 U +
TATTAAATTATATGAGTCAGTGTTGTGC
>20 dna:chromosome chromosome:RGSC3.4:20:1:55268282:1 29931268 ID2846 U +
ATTATATGAGTCAGTGTTGTGCCT
>20 dna:chromosome chromosome:RGSC3.4:20:1:55268282:1 29931270 ID21118 U +
TATATGAGTCAGTGTTGTGCC
>20 dna:chromosome chromosome:RGSC3.4:20:1:55268282:1 29931271 ID2293 U +
ATATGAGTCAGTGTTGTGCCT
>20 dna:chromosome chromosome:RGSC3.4:20:1:55268282:1 29931272 ID21728 U +
TATGAGTCAGTGTTGTGCCTTCAGCA
>20 dna:chromosome chromosome:RGSC3.4:20:1:55268282:1 29931273 ID2542 U +
ATGAGTCAGTGTTGTGCCT
>20 dna:chromosome chromosome:RGSC3.4:20:1:55268282:1 29931312 ID12442 U +
TAAGGGCGACCAACTTCTGGG
>20 dna:chromosome chromosome:RGSC3.4:20:1:55268282:1 29931329 ID49587 U +
TGGGGATGTCATGTCTAAAACAGCCTG
>20 dna:chromosome chromosome:RGSC3.4:20:1:55268282:1 29931335 ID52675 U +
TGTCATGTCTAAAACAGC
>20 dna:chromosome chromosome:RGSC3.4:20:1:55268282:1 29931335 ID52676 U +
TGTCATGTCTAAAACAGCCTGGAGGTTC
>20 dna:chromosome chromosome:RGSC3.4:20:1:55268282:1 29931375 ID35657 U +
TGACTATCTCCGTGAGTCCATCAGAATTT
>20 dna:chromosome chromosome:RGSC3.4:20:1:55268282:1 29931381 ID30353 U +
TCTCCGTGAGTCCATCAGAATTTTGTC
>20 dna:chromosome chromosome:RGSC3.4:20:1:55268282:1 29931395 ID24164 U +
TCAGAATTTTGTCCTGACGTTCCTTT
>20 dna:chromosome chromosome:RGSC3.4:20:1:55268282:1 29931395 ID24165 U +
TCAGAATTTTGTCCTGACGTTCCTTTCTTC
>20 dna:chromosome chromosome:RGSC3.4:20:1:55268282:1 29931419 ID59224 U +
TTCTTCTACAGCTACTATGTCTCCCTATGC
>20 dna:chromosome chromosome:RGSC3.4:20:1:55268282:1 29931469 ID39804 U +
TGATTAGACCTGTAATCTTTAAAAGTGCT
>20 dna:chromosome chromosome:RGSC3.4:20:1:55268282:1 29931469 ID39805 U +
TGATTAGACCTGTAATCTTTAAAAGTGCTA
>20 dna:chromosome chromosome:RGSC3.4:20:1:55268282:1 29931469 ID39806 U +
TGATTAGACCTGTAATCTTTAAAAGTGCTAT
>20 dna:chromosome chromosome:RGSC3.4:20:1:55268282:1 29931469 ID39807 U +
TGATTAGACCTGTAATCTTTAAAAGTGCTATC
>20 dna:chromosome chromosome:RGSC3.4:20:1:55268282:1 29931472 ID56876 U +
TTAGACCTGTAATCTTTAAAAGTGCTA
>20 dna:chromosome chromosome:RGSC3.4:20:1:55268282:1 29931472 ID56877 U +
TTAGACCTGTAATCTTTAAAAGTGCTATCC
>20 dna:chromosome chromosome:RGSC3.4:20:1:55268282:1 29931475 ID6685 U +
GACCTGTAATCTTTAAAAGTGCTA
>20 dna:chromosome chromosome:RGSC3.4:20:1:55268282:1 29931479 ID51951 U +
TGTAATCTTTAAAAGTGCTATCCATCCATC
>20 dna:chromosome chromosome:RGSC3.4:20:1:55268282:1 29931485 ID5959 U +
CTTTAAAAGTGCTATCCATCCAT
>20 dna:chromosome chromosome:RGSC3.4:20:1:55268282:1 29931488 ID10001 U +
TAAAAGTGCTATCCATCCATCTTCC
>20 dna:chromosome chromosome:RGSC3.4:20:1:55268282:1 29931648 ID48143 U +
TGGCTGTTTTCAATAATCCATCCGTG
>20 dna:chromosome chromosome:RGSC3.4:20:1:55268282:1 29931684 ID41527 U +
TGCATGACTGCAGGATCACCTCAGCGTACAC
>20 dna:chromosome chromosome:RGSC3.4:20:1:55268282:1 29931721 ID17187 U +
TAGACAAAGCTGACCGATGGTCCCACG
>20 dna:chromosome chromosome:RGSC3.4:20:1:55268282:1 29931922 ID43682 U +
TGCTAAGGGCTGCTAGGATGACTCCGGG
>20 dna:chromosome chromosome:RGSC3.4:20:1:55268282:1 29932018 ID48691 U +
TGGGACTCAGGCTAAGAGTGTTCTGTGTTC
>20 dna:chromosome chromosome:RGSC3.4:20:1:55268282:1 29932021 ID6729 U +
GACTCAGGCTAAGAGTGTTCTGTGTTCCACT
>20 dna:chromosome chromosome:RGSC3.4:20:1:55268282:1 29932046 ID25974 U +
TCCACTTTCATGAAAGCAGACACGCCGA
>20 dna:chromosome chromosome:RGSC3.4:20:1:55268282:1 29932104 ID48827 U +
TGGGAGGAAAGTTACACTATACTCGTTCA
>20 dna:chromosome chromosome:RGSC3.4:20:1:55268282:1 29932159 ID54976 U +
TGTTCCCTCAAGATCATCGCTTCAAAAG
>20 dna:chromosome chromosome:RGSC3.4:20:1:55268282:1 29932189 ID23382 U +
TCAAGTTGGATGAGCAACGTTGGTA
>20 dna:chromosome chromosome:RGSC3.4:20:1:55268282:1 29932199 ID37104 U +
TGAGCAACGTTGGTAAGGAACATGGTCAGT
>20 dna:chromosome chromosome:RGSC3.4:20:1:55268282:1 29932306 ID5868 U +
CTTCCTCAGAGTGTGTGTCTATGTCCCGG
>20 dna:chromosome chromosome:RGSC3.4:20:1:55268282:1 29932311 ID24308 U +
TCAGAGTGTGTGTCTATGTCCCG
>20 dna:chromosome chromosome:RGSC3.4:20:1:55268282:1 29932311 ID24309 U +
TCAGAGTGTGTGTCTATGTCCCGGCAGA
>20 dna:chromosome chromosome:RGSC3.4:20:1:55268282:1 29932400 ID11350 U +
TAACCAGAATAAATTCTCTTTCTGCCTT
>20 dna:chromosome chromosome:RGSC3.4:20:1:55268282:1 29932688 ID17311 U +
TAGACGCAGTCATGACTCTTGCTTTGGTTC
>20 dna:chromosome chromosome:RGSC3.4:20:1:55268282:1 29932735 ID39507 U +
TGATGGCACATTTGATCTTTGAAGAG
>20 dna:chromosome chromosome:RGSC3.4:20:1:55268282:1 29932753 ID59581 U +
TTGAAGAGTTGCCCTTTCCAGAATGTTCCA
>20 dna:chromosome chromosome:RGSC3.4:20:1:55268282:1 29932768 ID58122 U +
TTCCAGAATGTTCCAGAAAGCGTAGGATGC
>20 dna:chromosome chromosome:RGSC3.4:20:1:55268282:1 29932809 ID13701 U +
TACAACATCTAGTGAGAATTTCTGGTGAGA
>20 dna:chromosome chromosome:RGSC3.4:20:1:55268282:1 29932980 ID52974 U +
TGTCTCCAAAAAGCAAAGGTTTTCTCTCC
>20 dna:chromosome chromosome:RGSC3.4:20:1:55268282:1 29932984 ID25248 U +
TCCAAAAAGCAAAGGTTTTCTCTCCTCTA
>20 dna:chromosome chromosome:RGSC3.4:20:1:55268282:1 29933017 ID61766 U +
TTTCCCTCCTGTTAGAACTCAAAGCA
>20 dna:chromosome chromosome:RGSC3.4:20:1:55268282:1 29933023 ID28800 U +
TCCTGTTAGAACTCAAAGCAGTGGCCTC
>20 dna:chromosome chromosome:RGSC3.4:20:1:55268282:1 29933026 ID54766 U +
TGTTAGAACTCAAAGCAGTGGCCTCTTTC
>20 dna:chromosome chromosome:RGSC3.4:20:1:55268282:1 29933029 ID16831 U +
TAGAACTCAAAGCAGTGGCCTCTTTCT
>20 dna:chromosome chromosome:RGSC3.4:20:1:55268282:1 29933029 ID16832 U +
TAGAACTCAAAGCAGTGGCCTCTTTCTC
>20 dna:chromosome chromosome:RGSC3.4:20:1:55268282:1 29933029 ID16833 U +
TAGAACTCAAAGCAGTGGCCTCTTTCTCC
>20 dna:chromosome chromosome:RGSC3.4:20:1:55268282:1 29933029 ID16834 U +
TAGAACTCAAAGCAGTGGCCTCTTTCTCCT
>20 dna:chromosome chromosome:RGSC3.4:20:1:55268282:1 29933029 ID16835 U +
TAGAACTCAAAGCAGTGGCCTCTTTCTCCTA
>20 dna:chromosome chromosome:RGSC3.4:20:1:55268282:1 29933036 ID3121 U +
CAAAGCAGTGGCCTCTTTC
>20 dna:chromosome chromosome:RGSC3.4:20:1:55268282:1 29933055 ID27852 U +
TCCTACATACGATCAGAGAAAATCCACT
>20 dna:chromosome chromosome:RGSC3.4:20:1:55268282:1 29933055 ID27853 U +
TCCTACATACGATCAGAGAAAATCCACTT
>20 dna:chromosome chromosome:RGSC3.4:20:1:55268282:1 29933055 ID27854 U +
TCCTACATACGATCAGAGAAAATCCACTTT
>20 dna:chromosome chromosome:RGSC3.4:20:1:55268282:1 29933058 ID14440 U +
TACATACGATCAGAGAAAATCCACTTTTCT
>20 dna:chromosome chromosome:RGSC3.4:20:1:55268282:1 29933087 ID26356 U +
TCCATCCCTCGATGTAGGCCTGACTC
>20 dna:chromosome chromosome:RGSC3.4:20:1:55268282:1 29933091 ID27251 U +
TCCCTCGATGTAGGCCTGACTCCCC
>20 dna:chromosome chromosome:RGSC3.4:20:1:55268282:1 29933099 ID52179 U +
TGTAGGCCTGACTCCCCAAACTGGAGA
>20 dna:chromosome chromosome:RGSC3.4:20:1:55268282:1 29933187 ID15865 U +
TACTCAAGCATGATTACTTACATACTATTT
>20 dna:chromosome chromosome:RGSC3.4:20:1:55268282:1 29933197 ID39798 U +
TGATTACTTACATACTATTTTATCTCAGGA
>20 dna:chromosome chromosome:RGSC3.4:20:1:55268282:1 29933229 ID10243 U +
TAAACCATAAGAAACCTGCCTCTGACCCTG
>20 dna:chromosome chromosome:RGSC3.4:20:1:55268282:1 29933236 ID11741 U +
TAAGAAACCTGCCTCTGACCCTGAATACCT
>20 dna:chromosome chromosome:RGSC3.4:20:1:55268282:1 29933245 ID43038 U +
TGCCTCTGACCCTGAATACCTCGTATGCA
>20 dna:chromosome chromosome:RGSC3.4:20:1:55268282:1 29933251 ID35377 U +
TGACCCTGAATACCTCGTATGCATTCAGAT
>20 dna:chromosome chromosome:RGSC3.4:20:1:55268282:1 29933251 ID35378 U +
TGACCCTGAATACCTCGTATGCATTCAGATC
>20 dna:chromosome chromosome:RGSC3.4:20:1:55268282:1 29933257 ID33998 U +
TGAATACCTCGTATGCATTCAGAT
>20 dna:chromosome chromosome:RGSC3.4:20:1:55268282:1 29933257 ID33999 U +
TGAATACCTCGTATGCATTCAGATCC
>20 dna:chromosome chromosome:RGSC3.4:20:1:55268282:1 29933257 ID34000 U +
TGAATACCTCGTATGCATTCAGATCCAAA
>20 dna:chromosome chromosome:RGSC3.4:20:1:55268282:1 29933257 ID34001 U +
TGAATACCTCGTATGCATTCAGATCCAAAT
>20 dna:chromosome chromosome:RGSC3.4:20:1:55268282:1 29933265 ID29511 U +
TCGTATGCATTCAGATCCAAAT
>20 dna:chromosome chromosome:RGSC3.4:20:1:55268282:1 29933270 ID41629 U +
TGCATTCAGATCCAAATGAATAAAGGTG
>20 dna:chromosome chromosome:RGSC3.4:20:1:55268282:1 29933270 ID41630 U +
TGCATTCAGATCCAAATGAATAAAGGTGGG
>20 dna:chromosome chromosome:RGSC3.4:20:1:55268282:1 29933280 ID25430 U +
TCCAAATGAATAAAGGTGGGGTAAGC
>20 dna:chromosome chromosome:RGSC3.4:20:1:55268282:1 29933282 ID3154 U +
CAAATGAATAAAGGTGGGGTAA
>20 dna:chromosome chromosome:RGSC3.4:20:1:55268282:1 29934091 ID6502 U +
GACAATGTCTCAACCATGCTAGCCTAGAATC
>20 dna:chromosome chromosome:RGSC3.4:20:1:55268282:1 29934098 ID30037 U +
TCTCAACCATGCTAGCCTAGAATCCAC
>20 dna:chromosome chromosome:RGSC3.4:20:1:55268282:1 29934107 ID43886 U +
TGCTAGCCTAGAATCCACACTCTTGGCTTG
>20 dna:chromosome chromosome:RGSC3.4:20:1:55268282:1 29934115 ID17079 U +
TAGAATCCACACTCTTGGC
>20 dna:chromosome chromosome:RGSC3.4:20:1:55268282:1 29934115 ID17080 U +
TAGAATCCACACTCTTGGCTTGGGGGCGC
>20 dna:chromosome chromosome:RGSC3.4:20:1:55268282:1 29934115 ID17081 U +
TAGAATCCACACTCTTGGCTTGGGGGCGCT
>20 dna:chromosome chromosome:RGSC3.4:20:1:55268282:1 29934192 ID13837 U +
TACAAGTGTTTTGTAGTCTTCTCGATGTC
>20 dna:chromosome chromosome:RGSC3.4:20:1:55268282:1 29934192 ID13838 U +
TACAAGTGTTTTGTAGTCTTCTCGATGTCC
>20 dna:chromosome chromosome:RGSC3.4:20:1:55268282:1 29934225 ID61815 U +
TTTCTCCGTTGTGACAATGCATGGTGTC
>20 dna:chromosome chromosome:RGSC3.4:20:1:55268282:1 29934226 ID58945 U +
TTCTCCGTTGTGACAATGCATGGTGTCTT
>20 dna:chromosome chromosome:RGSC3.4:20:1:55268282:1 29934228 ID5348 U +
CTCCGTTGTGACAATGCATGGTGTCTTGCT
>20 dna:chromosome chromosome:RGSC3.4:20:1:55268282:1 29934229 ID27593 U +
TCCGTTGTGACAATGCATGGTGTCTTGC
>20 dna:chromosome chromosome:RGSC3.4:20:1:55268282:1 29934229 ID27594 U +
TCCGTTGTGACAATGCATGGTGTCTTGCT
>20 dna:chromosome chromosome:RGSC3.4:20:1:55268282:1 29934234 ID53370 U +
TGTGACAATGCATGGTGTCTTGCTAGT
>20 dna:chromosome chromosome:RGSC3.4:20:1:55268282:1 29934234 ID53371 U +
TGTGACAATGCATGGTGTCTTGCTAGTTCT
>20 dna:chromosome chromosome:RGSC3.4:20:1:55268282:1 29934235 ID9243 U +
GTGACAATGCATGGTGTCT
>20 dna:chromosome chromosome:RGSC3.4:20:1:55268282:1 29934236 ID34691 U +
TGACAATGCATGGTGTCTTGCTAGTTC
>20 dna:chromosome chromosome:RGSC3.4:20:1:55268282:1 29934236 ID34692 U +
TGACAATGCATGGTGTCTTGCTAGTTCT
>20 dna:chromosome chromosome:RGSC3.4:20:1:55268282:1 29934236 ID34693 U +
TGACAATGCATGGTGTCTTGCTAGTTCTT
>20 dna:chromosome chromosome:RGSC3.4:20:1:55268282:1 29934242 ID41586 U +
TGCATGGTGTCTTGCTAGTTCTTGTCATA
>20 dna:chromosome chromosome:RGSC3.4:20:1:55268282:1 29934242 ID41587 U +
TGCATGGTGTCTTGCTAGTTCTTGTCATAA
>20 dna:chromosome chromosome:RGSC3.4:20:1:55268282:1 29934244 ID4148 U +
CATGGTGTCTTGCTAGTTCTT
>20 dna:chromosome chromosome:RGSC3.4:20:1:55268282:1 29934254 ID43955 U +
TGCTAGTTCTTGTCATAACTGCCAGA
>20 dna:chromosome chromosome:RGSC3.4:20:1:55268282:1 29934254 ID43956 U +
TGCTAGTTCTTGTCATAACTGCCAGAGGG
>20 dna:chromosome chromosome:RGSC3.4:20:1:55268282:1 29934315 ID61692 U +
TTTCAGAGGCTGCAAGACTCTATGAGGCGC
>20 dna:chromosome chromosome:RGSC3.4:20:1:55268282:1 29934348 ID45227 U +
TGCTTTTGCTGATCTGGGATGGC
>20 dna:chromosome chromosome:RGSC3.4:20:1:55268282:1 29934348 ID45228 U +
TGCTTTTGCTGATCTGGGATGGCATG
>20 dna:chromosome chromosome:RGSC3.4:20:1:55268282:1 29934348 ID45229 U +
TGCTTTTGCTGATCTGGGATGGCATGGGC
>20 dna:chromosome chromosome:RGSC3.4:20:1:55268282:1 29934481 ID4989 U +
CGGAAATGCAATATGGAAGAGCACGAA
>20 dna:chromosome chromosome:RGSC3.4:20:1:55268282:1 29934487 ID40667 U +
TGCAATATGGAAGAGCACGAAAACGAGG
>20 dna:chromosome chromosome:RGSC3.4:20:1:55268282:1 29934487 ID40668 U +
TGCAATATGGAAGAGCACGAAAACGAGGGG
>20 dna:chromosome chromosome:RGSC3.4:20:1:55268282:1 29934546 ID15688 U +
TACTACTGACCTTTCTGAAGAGCCATC
>20 dna:chromosome chromosome:RGSC3.4:20:1:55268282:1 29934546 ID15689 U +
TACTACTGACCTTTCTGAAGAGCCATCTT
>20 dna:chromosome chromosome:RGSC3.4:20:1:55268282:1 29934552 ID35497 U +
TGACCTTTCTGAAGAGCCATCTTTAGGTT
>20 dna:chromosome chromosome:RGSC3.4:20:1:55268282:1 29934563 ID369 U +
AAGAGCCATCTTTAGGTTTGCTAATGAGCTC
>20 dna:chromosome chromosome:RGSC3.4:20:1:55268282:1 29934564 ID1434 U +
AGAGCCATCTTTAGGTTTGCTAATGAGCTC
>20 dna:chromosome chromosome:RGSC3.4:20:1:55268282:1 29934566 ID1628 U +
AGCCATCTTTAGGTTTGCTAATGAGCTCAGC
>20 dna:chromosome chromosome:RGSC3.4:20:1:55268282:1 29934567 ID7669 U +
GCCATCTTTAGGTTTGCTAATGAGCTCAGC
>20 dna:chromosome chromosome:RGSC3.4:20:1:55268282:1 29934571 ID31975 U +
TCTTTAGGTTTGCTAATGAGCTCAGCTCC
>20 dna:chromosome chromosome:RGSC3.4:20:1:55268282:1 29934600 ID2103 U +
AGTGTCCATGCTAGGGGAGACTCAA
>20 dna:chromosome chromosome:RGSC3.4:20:1:55268282:1 29934662 ID4522 U +
CCCATTTTCAAAGCTTTGCCTGAGACAGGGC
>20 dna:chromosome chromosome:RGSC3.4:20:1:55268282:1 29934775 ID54532 U +
TGTGTTAGGTTTACAAGGTTTCATTCA
>20 dna:chromosome chromosome:RGSC3.4:20:1:55268282:1 29934777 ID54822 U +
TGTTAGGTTTACAAGGTTTCATTCAACTGC
>20 dna:chromosome chromosome:RGSC3.4:20:1:55268282:1 29934785 ID56610 U +
TTACAAGGTTTCATTCAACTGCTGGTC
>20 dna:chromosome chromosome:RGSC3.4:20:1:55268282:1 29934798 ID57435 U +
TTCAACTGCTGGTCCGAGCATATGGGTGCCT
>20 dna:chromosome chromosome:RGSC3.4:20:1:55268282:1 29934807 ID50640 U +
TGGTCCGAGCATATGGGTGCCTGTGT
>20 dna:chromosome chromosome:RGSC3.4:20:1:55268282:1 29934839 ID18373 U +
TAGCCCTGCAAAGTTAAAATAGGCAAAGGTT
>20 dna:chromosome chromosome:RGSC3.4:20:1:55268282:1 29934845 ID40364 U +
TGCAAAGTTAAAATAGGCAAAGG
>20 dna:chromosome chromosome:RGSC3.4:20:1:55268282:1 29934845 ID40365 U +
TGCAAAGTTAAAATAGGCAAAGGTTTC
>20 dna:chromosome chromosome:RGSC3.4:20:1:55268282:1 29934853 ID10042 U +
TAAAATAGGCAAAGGTTTCCATTCAGTGA
>20 dna:chromosome chromosome:RGSC3.4:20:1:55268282:1 29934890 ID17364 U +
TAGACTTAGTTGGGAGAAAGGTGAGG
>20 dna:chromosome chromosome:RGSC3.4:20:1:55268282:1 29934890 ID17365 U +
TAGACTTAGTTGGGAGAAAGGTGAGGGGC
>20 dna:chromosome chromosome:RGSC3.4:20:1:55268282:1 29935025 ID32656 U +
TGAAAGAGCGGTCGTTACATAAGGC
>20 dna:chromosome chromosome:RGSC3.4:20:1:55268282:1 29935128 ID21427 U +
TATCCTTTGGGTAGATTAAGATGGGACTA
>20 dna:chromosome chromosome:RGSC3.4:20:1:55268282:1 29935130 ID29203 U +
TCCTTTGGGTAGATTAAGATGGGACTAGGG
>20 dna:chromosome chromosome:RGSC3.4:20:1:55268282:1 29935209 ID12667 U +
TAAGTTGTGTGGTTTGGTAATTTATGCCTT
>20 dna:chromosome chromosome:RGSC3.4:20:1:55268282:1 29935214 ID54444 U +
TGTGTGGTTTGGTAATTTATGCCTTT
>20 dna:chromosome chromosome:RGSC3.4:20:1:55268282:1 29935218 ID51666 U +
TGGTTTGGTAATTTATGCCTTTTTTGGTTC
>20 dna:chromosome chromosome:RGSC3.4:20:1:55268282:1 29935223 ID50220 U +
TGGTAATTTATGCCTTTTTTGGTTCTGGC
>20 dna:chromosome chromosome:RGSC3.4:20:1:55268282:1 29935300 ID27235 U +
TCCCTCAGTAGGTGCCCCCCAGGAAGGTAT
>20 dna:chromosome chromosome:RGSC3.4:20:1:55268282:1 29935349 ID21274 U +
TATCACTGGATCATGGATGGGGATTGATGA
>20 dna:chromosome chromosome:RGSC3.4:20:1:55268282:1 29935355 ID46833 U +
TGGATCATGGATGGGGATTGATGAC
>20 dna:chromosome chromosome:RGSC3.4:20:1:55268282:1 29935394 ID8622 U +
GGGAACAAAACACTTCAAAGAGTAGT
>20 dna:chromosome chromosome:RGSC3.4:20:1:55268282:1 29935394 ID8623 U +
GGGAACAAAACACTTCAAAGAGTAGTTTGA
>20 dna:chromosome chromosome:RGSC3.4:20:1:55268282:1 29935407 ID57364 U +
TTCAAAGAGTAGTTTGAAACTCAGAATTCT
>20 dna:chromosome chromosome:RGSC3.4:20:1:55268282:1 29935420 ID59458 U +
TTGAAACTCAGAATTCTGCCTTGATGTTT
>20 dna:chromosome chromosome:RGSC3.4:20:1:55268282:1 29935421 ID32578 U +
TGAAACTCAGAATTCTGCCTTGATGTT
>20 dna:chromosome chromosome:RGSC3.4:20:1:55268282:1 29935421 ID32579 U +
TGAAACTCAGAATTCTGCCTTGATGTTTC
>20 dna:chromosome chromosome:RGSC3.4:20:1:55268282:1 29935421 ID32580 U +
TGAAACTCAGAATTCTGCCTTGATGTTTCA
>20 dna:chromosome chromosome:RGSC3.4:20:1:55268282:1 29935436 ID43279 U +
TGCCTTGATGTTTCAGAGTGTGAAGTAGT
>20 dna:chromosome chromosome:RGSC3.4:20:1:55268282:1 29935441 ID39749 U +
TGATGTTTCAGAGTGTGAAGTAGTG
>20 dna:chromosome chromosome:RGSC3.4:20:1:55268282:1 29935467 ID30482 U +
TCTCTCTCGGAGAAAACGTTACCTGTGAGA
>20 dna:chromosome chromosome:RGSC3.4:20:1:55268282:1 29935473 ID29427 U +
TCGGAGAAAACGTTACCTGTGAGAACTCT
>20 dna:chromosome chromosome:RGSC3.4:20:1:55268282:1 29935487 ID1048 U +
ACCTGTGAGAACTCTTTGATCCACAAAATC
>20 dna:chromosome chromosome:RGSC3.4:20:1:55268282:1 29935506 ID25741 U +
TCCACAAAATCATGCAAATGAAGAGGCTC
>20 dna:chromosome chromosome:RGSC3.4:20:1:55268282:1 29935549 ID62444 U +
TTTTATTAGCACTAAGGAAACAGCCTATAT
>20 dna:chromosome chromosome:RGSC3.4:20:1:55268282:1 29935590 ID41598 U +
TGCATGTCCGGGTATCTGAGAGCTG
>20 dna:chromosome chromosome:RGSC3.4:20:1:55268282:1 29935619 ID29769 U +
TCTACAGAGCAACGGGGTCATTTGGACAC
>20 dna:chromosome chromosome:RGSC3.4:20:1:55268282:1 29935619 ID29770 U +
TCTACAGAGCAACGGGGTCATTTGGACACA
>20 dna:chromosome chromosome:RGSC3.4:20:1:55268282:1 29935621 ID14189 U +
TACAGAGCAACGGGGTCATTTGGAC
>20 dna:chromosome chromosome:RGSC3.4:20:1:55268282:1 29935798 ID58815 U +
TTCTAGCGGACCTGGGTTGAAGTCCCAGCA
>20 dna:chromosome chromosome:RGSC3.4:20:1:55268282:1 29935960 ID62337 U +
TTTTAACTGAAAATACGAAGTATGGGCTAA
>20 dna:chromosome chromosome:RGSC3.4:20:1:55268282:1 29935963 ID11590 U +
TAACTGAAAATACGAAGTATGGGCTAAAG
>20 dna:chromosome chromosome:RGSC3.4:20:1:55268282:1 29937521 ID38312 U +
TGAGTTGAACTGGTATCAGCGGTC
>20 dna:chromosome chromosome:RGSC3.4:20:1:55268282:1 29937895 ID21603 U +
TATGAACTCAGAGCTTCATTCATGCTAAGC
>20 dna:chromosome chromosome:RGSC3.4:20:1:55268282:1 29939251 ID59120 M -
TTCTGGTGTGTCTGAAGACAGCGACAGTGT
>20 dna:chromosome chromosome:RGSC3.4:20:1:55268282:1 29939252 ID59119 M -
TTCTGGTGTGTCTGAAGACAGCGACAGTG
>20 dna:chromosome chromosome:RGSC3.4:20:1:55268282:1 29939261 ID53084 M +
TGTCTTCAGACACACCAGAAGAGGGCATCGGA
>20 dna:chromosome chromosome:RGSC3.4:20:1:55268282:1 29939263 ID42721 M -
TGCCCTCTTCTGGTGTGTCTGAAGA
>20 dna:chromosome chromosome:RGSC3.4:20:1:55268282:1 29939271 ID13174 M -
TAATGGGATCCGATGCCCTCTTCTGGTGTG
>20 dna:chromosome chromosome:RGSC3.4:20:1:55268282:1 29939285 ID23585 M -
TCACAACCATCTGTAATGGGATCCGATGC
>20 dna:chromosome chromosome:RGSC3.4:20:1:55268282:1 29945150 ID5589 M +
CTGCCCCACATGTGGCCCATACATATACAG
>20 dna:chromosome chromosome:RGSC3.4:20:1:55268282:1 29945365 ID47645 M -
TGGCATTGTTGTTCATATGGGGTCTCGAGCC
>20 dna:chromosome chromosome:RGSC3.4:20:1:55268282:1 29945366 ID47644 M -
TGGCATTGTTGTTCATATGGGGTCTCGAGC
>20 dna:chromosome chromosome:RGSC3.4:20:1:55268282:1 29945379 ID21588 M +
TATGAACAACAATGCCAAGCAACCAGA
>20 dna:chromosome chromosome:RGSC3.4:20:1:55268282:1 29945396 ID48161 M -
TGGCTTAGTCCCTGGAAGCTCTGGTTGCT
>20 dna:chromosome chromosome:RGSC3.4:20:1:55268282:1 29945397 ID20404 M -
TAGTGGCTTAGTCCCTGGAAGCTCTGGTTGC
>20 dna:chromosome chromosome:RGSC3.4:20:1:55268282:1 29945453 ID5625 M +
CTGGACTCTGACCTCATAGGTAGCAATGAA
>20 dna:chromosome chromosome:RGSC3.4:20:1:55268282:1 29945473 ID51092 M -
TGGTGCTCTTACTAGGCTATTCATTGCTA
>20 dna:chromosome chromosome:RGSC3.4:20:1:55268282:1 29945479 ID34012 M +
TGAATAGCCTAGTAAGAGCACCAGTGGAAGG
>20 dna:chromosome chromosome:RGSC3.4:20:1:55268282:1 29945592 ID57204 M -
TTATGGGTGTTCCCCTCCCCA
>20 dna:chromosome chromosome:RGSC3.4:20:1:55268282:1 29945597 ID27120 M -
TCCCCTTCTTTATGGGTGTTCCCCT
>20 dna:chromosome chromosome:RGSC3.4:20:1:55268282:1 29950860 ID4764 U +
CCTGCATGAATGTCTAGGTACCAGTGT
>20 dna:chromosome chromosome:RGSC3.4:20:1:55268282:1 29951840 ID23585 M +
TCACAACCATCTGTAATGGGATCCGATGC
>20 dna:chromosome chromosome:RGSC3.4:20:1:55268282:1 29951853 ID13174 M +
TAATGGGATCCGATGCCCTCTTCTGGTGTG
>20 dna:chromosome chromosome:RGSC3.4:20:1:55268282:1 29951861 ID53084 M -
TGTCTTCAGACACACCAGAAGAGGGCATCGGA
>20 dna:chromosome chromosome:RGSC3.4:20:1:55268282:1 29951866 ID42721 M +
TGCCCTCTTCTGGTGTGTCTGAAGA
>20 dna:chromosome chromosome:RGSC3.4:20:1:55268282:1 29952867 ID51163 M -
TGGTGGCTCACAACCATCTGTAATGGGATCT
>20 dna:chromosome chromosome:RGSC3.4:20:1:55268282:1 29952900 ID51544 M +
TGGTTGCTGGGATTTGAACTCAGGACCTC
>20 dna:chromosome chromosome:RGSC3.4:20:1:55268282:1 29952913 ID59537 M +
TTGAACTCAGGACCTCTGGAAGAGCA
>20 dna:chromosome chromosome:RGSC3.4:20:1:55268282:1 29955034 ID51544 M -
TGGTTGCTGGGATTTGAACTCAGGACCTC
