# Supplementary material for: proTRAC - a software for probabilistic piRNA cluster detection, visualization and analysis
Source: BMC Bioinformatics. 2012 Jan 10;13:5. doi: 10.1186/1471-2105-13-5 (PMC3293768; doi:10.1186/1471-2105-13-5)
Supplement: Additional file 6 — proTRAC results folder containing a picture and a FASTA file for each detected rat cluster. After decompression, the folder can be opened as former session in proTRAC. Alternatively, each file can be opened separately with any standard text-editor or graphic-viewer respectively. [file 1471-2105-13-5-S6.ZIP › proTRAC_results_rat/monodirectional_clusters/Cluster_100.fas]

>3 dna:chromosome chromosome:RGSC3.4:3:1:171063335:1 141750502 ID31885 M +
TCTTGGAAGCCTCTCCATTACCTGTTCACAC
>3 dna:chromosome chromosome:RGSC3.4:3:1:171063335:1 141750550 ID61157 M +
TTGTGCCCTGAAGAAAACTCTGACC
>3 dna:chromosome chromosome:RGSC3.4:3:1:171063335:1 141750606 ID13844 M +
TACAAGTTGAGGCTACATAAGTCAGTGCT
>3 dna:chromosome chromosome:RGSC3.4:3:1:171063335:1 141750619 ID14420 M +
TACATAAGTCAGTGCTTTGGGAACAGTTG
>3 dna:chromosome chromosome:RGSC3.4:3:1:171063335:1 141751341 ID23681 M +
TCACACTCTTGGTAACACTTCTGCCTATGA
>3 dna:chromosome chromosome:RGSC3.4:3:1:171063335:1 141751350 ID50162 M +
TGGTAACACTTCTGCCTATGAAATTAA
>3 dna:chromosome chromosome:RGSC3.4:3:1:171063335:1 141751353 ID11131 M +
TAACACTTCTGCCTATGAAATTAAACTC
>3 dna:chromosome chromosome:RGSC3.4:3:1:171063335:1 141751469 ID34986 M +
TGACAGGATATCTCCATATTTCACTGC
>3 dna:chromosome chromosome:RGSC3.4:3:1:171063335:1 141751999 ID35740 M +
TGACTCTACTCAACGCACAGCGTGTGCCTC
>3 dna:chromosome chromosome:RGSC3.4:3:1:171063335:1 141751999 ID35741 M +
TGACTCTACTCAACGCACAGCGTGTGCCTCA
>3 dna:chromosome chromosome:RGSC3.4:3:1:171063335:1 141752005 ID15859 M +
TACTCAACGCACAGCGTGTGCCTCACCTT
>3 dna:chromosome chromosome:RGSC3.4:3:1:171063335:1 141752005 ID15860 M +
TACTCAACGCACAGCGTGTGCCTCACCTTT
>3 dna:chromosome chromosome:RGSC3.4:3:1:171063335:1 141752005 ID15861 M +
TACTCAACGCACAGCGTGTGCCTCACCTTTC
>3 dna:chromosome chromosome:RGSC3.4:3:1:171063335:1 141752087 ID27884 M +
TCCTACGAAGTAGAAGAGGAGGTGGAAAGT
>3 dna:chromosome chromosome:RGSC3.4:3:1:171063335:1 141752094 ID530 M +
AAGTAGAAGAGGAGGTGGAAAGT
>3 dna:chromosome chromosome:RGSC3.4:3:1:171063335:1 141752165 ID14309 M +
TACAGGCACATGAATTATGAAATGACTTTGT
>3 dna:chromosome chromosome:RGSC3.4:3:1:171063335:1 141752182 ID32941 M +
TGAAATGACTTTGTTTAGCATGGAGATTC
>3 dna:chromosome chromosome:RGSC3.4:3:1:171063335:1 141752276 ID19844 U +
TAGGTGTTTGTGTTTCGCTGTCTGTCCA
>3 dna:chromosome chromosome:RGSC3.4:3:1:171063335:1 141752308 ID14343 U +
TACAGTACAGAAGAGTGCATTCTGATGACT
>3 dna:chromosome chromosome:RGSC3.4:3:1:171063335:1 141752383 ID49660 U +
TGGGGTGAGATGTGAAGGTTTCTGGAT
>3 dna:chromosome chromosome:RGSC3.4:3:1:171063335:1 141752510 ID21702 U +
TATGAGCACTAGATGGACACTTCCTGCCTCA
>3 dna:chromosome chromosome:RGSC3.4:3:1:171063335:1 141752512 ID37156 U +
TGAGCACTAGATGGACACTTCCTGCCTCA
>3 dna:chromosome chromosome:RGSC3.4:3:1:171063335:1 141752512 ID37157 U +
TGAGCACTAGATGGACACTTCCTGCCTCAC
>3 dna:chromosome chromosome:RGSC3.4:3:1:171063335:1 141752586 ID46179 U +
TGGACACAAACACAAAGAGATCCGGCACTAT
>3 dna:chromosome chromosome:RGSC3.4:3:1:171063335:1 141752587 ID8242 U +
GGACACAAACACAAAGAGATCCGGCACT
>3 dna:chromosome chromosome:RGSC3.4:3:1:171063335:1 141752587 ID8243 U +
GGACACAAACACAAAGAGATCCGGCACTA
>3 dna:chromosome chromosome:RGSC3.4:3:1:171063335:1 141752730 ID28565 U +
TCCTGATGATGACCTACCTGCCATGGTACC
>3 dna:chromosome chromosome:RGSC3.4:3:1:171063335:1 141752915 ID8355 M +
GGATCTGAGAAGGGTATGCACC
>3 dna:chromosome chromosome:RGSC3.4:3:1:171063335:1 141752931 ID40914 M +
TGCACCCATAGATCCACTGCTCATGTGCAGAT
>3 dna:chromosome chromosome:RGSC3.4:3:1:171063335:1 141752954 ID53888 M +
TGTGCAGATACAGAAATAGTTCGCCC
>3 dna:chromosome chromosome:RGSC3.4:3:1:171063335:1 141752962 ID14139 M +
TACAGAAATAGTTCGCCCTTAGTTAAAGC
>3 dna:chromosome chromosome:RGSC3.4:3:1:171063335:1 141752962 ID14140 M +
TACAGAAATAGTTCGCCCTTAGTTAAAGCC
>3 dna:chromosome chromosome:RGSC3.4:3:1:171063335:1 141752974 ID29390 M +
TCGCCCTTAGTTAAAGCCTATGATGT
>3 dna:chromosome chromosome:RGSC3.4:3:1:171063335:1 141752981 ID20483 M +
TAGTTAAAGCCTATGATGTAGTCATGG
>3 dna:chromosome chromosome:RGSC3.4:3:1:171063335:1 141752985 ID10520 M +
TAAAGCCTATGATGTAGTCATGGCTGC
>3 dna:chromosome chromosome:RGSC3.4:3:1:171063335:1 141752985 ID10521 M +
TAAAGCCTATGATGTAGTCATGGCTGCCC
>3 dna:chromosome chromosome:RGSC3.4:3:1:171063335:1 141752985 ID10522 M +
TAAAGCCTATGATGTAGTCATGGCTGCCCT
>3 dna:chromosome chromosome:RGSC3.4:3:1:171063335:1 141752992 ID21789 M +
TATGATGTAGTCATGGCTGCCCTCT
>3 dna:chromosome chromosome:RGSC3.4:3:1:171063335:1 141752992 ID21790 M +
TATGATGTAGTCATGGCTGCCCTCTGGCAC
>3 dna:chromosome chromosome:RGSC3.4:3:1:171063335:1 141752994 ID39616 M +
TGATGTAGTCATGGCTGCCCTCT
>3 dna:chromosome chromosome:RGSC3.4:3:1:171063335:1 141753029 ID18768 M +
TAGGAAATTCCTACCTGATTCTCTCCTA
>3 dna:chromosome chromosome:RGSC3.4:3:1:171063335:1 141753029 ID18769 M +
TAGGAAATTCCTACCTGATTCTCTCCTAC
>3 dna:chromosome chromosome:RGSC3.4:3:1:171063335:1 141753029 ID18770 M +
TAGGAAATTCCTACCTGATTCTCTCCTACA
>3 dna:chromosome chromosome:RGSC3.4:3:1:171063335:1 141753044 ID39900 M +
TGATTCTCTCCTACACCTGTCCTCATTCT
>3 dna:chromosome chromosome:RGSC3.4:3:1:171063335:1 141753069 ID58909 M +
TTCTCAGCAAGCTGCTATCTACTCTCTGGT
>3 dna:chromosome chromosome:RGSC3.4:3:1:171063335:1 141753141 ID16689 M +
TAGAAAGGGGCCACGTAGTAGAATCTTGCA
>3 dna:chromosome chromosome:RGSC3.4:3:1:171063335:1 141753156 ID20030 M +
TAGTAGAATCTTGCAGGCCCTGTGATGGCAC
>3 dna:chromosome chromosome:RGSC3.4:3:1:171063335:1 141753159 ID17096 M +
TAGAATCTTGCAGGCCCTGTGATGGCACAC
>3 dna:chromosome chromosome:RGSC3.4:3:1:171063335:1 141753176 ID53735 M +
TGTGATGGCACACGCTCTCAGGCTGATTC
>3 dna:chromosome chromosome:RGSC3.4:3:1:171063335:1 141753176 ID53736 M +
TGTGATGGCACACGCTCTCAGGCTGATTCC
>3 dna:chromosome chromosome:RGSC3.4:3:1:171063335:1 141753181 ID47319 M +
TGGCACACGCTCTCAGGCTGATTCCTCT
>3 dna:chromosome chromosome:RGSC3.4:3:1:171063335:1 141753199 ID39885 M +
TGATTCCTCTTGAGTTCTCCATGGATC
>3 dna:chromosome chromosome:RGSC3.4:3:1:171063335:1 141753247 ID4091 M +
CATCCTTGCCCAGCCTCACTAGACATTT
>3 dna:chromosome chromosome:RGSC3.4:3:1:171063335:1 141753253 ID42643 M +
TGCCCAGCCTCACTAGACATTTCTCTGCT
>3 dna:chromosome chromosome:RGSC3.4:3:1:171063335:1 141753303 ID24483 U +
TCAGGAAAAAATTACTGTGGGGTT
>3 dna:chromosome chromosome:RGSC3.4:3:1:171063335:1 141753337 ID36821 U +
TGAGATAATATATTATCACCAAGCCCTAAA
>3 dna:chromosome chromosome:RGSC3.4:3:1:171063335:1 141753412 ID36777 U +
TGAGAGTTAATTTGCTGCTTACCTAGGAA
>3 dna:chromosome chromosome:RGSC3.4:3:1:171063335:1 141753412 ID36778 U +
TGAGAGTTAATTTGCTGCTTACCTAGGAAC
>3 dna:chromosome chromosome:RGSC3.4:3:1:171063335:1 141753467 ID51198 U +
TGGTGTAAAGAAAGAACTGAATTCTGCAA
>3 dna:chromosome chromosome:RGSC3.4:3:1:171063335:1 141753541 ID11158 U +
TAACAGATATCTTTCTAAAAAGATAGATGTA
>3 dna:chromosome chromosome:RGSC3.4:3:1:171063335:1 141753556 ID9699 U +
TAAAAAGATAGATGTAAAAGTACATTATAGC
>3 dna:chromosome chromosome:RGSC3.4:3:1:171063335:1 141753564 ID17829 U +
TAGATGTAAAAGTACATTATAGCCTGTTCC
>3 dna:chromosome chromosome:RGSC3.4:3:1:171063335:1 141753638 ID1663 U +
AGCCTGGATTTTGTTGCTGTCTATTCATCC
>3 dna:chromosome chromosome:RGSC3.4:3:1:171063335:1 141753642 ID47120 U +
TGGATTTTGTTGCTGTCTATTCATCCTCT
>3 dna:chromosome chromosome:RGSC3.4:3:1:171063335:1 141753649 ID55187 U +
TGTTGCTGTCTATTCATCCTCTCAGA
>3 dna:chromosome chromosome:RGSC3.4:3:1:171063335:1 141753662 ID24882 U +
TCATCCTCTCAGATTGGCAAGCAGCAA
>3 dna:chromosome chromosome:RGSC3.4:3:1:171063335:1 141753698 ID16185 U +
TACTGGTCTTTTATAACCCAATTCTTCAGGGT
>3 dna:chromosome chromosome:RGSC3.4:3:1:171063335:1 141753701 ID50802 U +
TGGTCTTTTATAACCCAATTCTTCAGGGTATT
>3 dna:chromosome chromosome:RGSC3.4:3:1:171063335:1 141753720 ID31677 U +
TCTTCAGGGTATTCCATAGCTACCTTTTAGA
>3 dna:chromosome chromosome:RGSC3.4:3:1:171063335:1 141753759 ID49908 U +
TGGGTGCAGTCTGATATCTGCCACAAAGC
>3 dna:chromosome chromosome:RGSC3.4:3:1:171063335:1 141753770 ID38795 U +
TGATATCTGCCACAAAGCTGTCCCCTAGGT
>3 dna:chromosome chromosome:RGSC3.4:3:1:171063335:1 141753778 ID7613 U +
GCCACAAAGCTGTCCCCTAGGTGTATTTGG
>3 dna:chromosome chromosome:RGSC3.4:3:1:171063335:1 141753790 ID27081 U +
TCCCCTAGGTGTATTTGGGAAAGAAAGGC
>3 dna:chromosome chromosome:RGSC3.4:3:1:171063335:1 141753795 ID19813 U +
TAGGTGTATTTGGGAAAGAAAGGCTTGA
>3 dna:chromosome chromosome:RGSC3.4:3:1:171063335:1 141753795 ID19814 U +
TAGGTGTATTTGGGAAAGAAAGGCTTGAC
>3 dna:chromosome chromosome:RGSC3.4:3:1:171063335:1 141753795 ID19815 U +
TAGGTGTATTTGGGAAAGAAAGGCTTGACT
>3 dna:chromosome chromosome:RGSC3.4:3:1:171063335:1 141753832 ID61028 U +
TTGTATAGTGGGATCCTCAGCCTGGGAC
>3 dna:chromosome chromosome:RGSC3.4:3:1:171063335:1 141753864 ID44543 U +
TGCTGGAAATGGAGGAAATCTATCCTGTG
>3 dna:chromosome chromosome:RGSC3.4:3:1:171063335:1 141753867 ID45545 U +
TGGAAATGGAGGAAATCTATCCTGTGAGGT
>3 dna:chromosome chromosome:RGSC3.4:3:1:171063335:1 141753873 ID46631 U +
TGGAGGAAATCTATCCTGTGAGGTCATGT
>3 dna:chromosome chromosome:RGSC3.4:3:1:171063335:1 141753884 ID21423 M +
TATCCTGTGAGGTCATGTTGTCC
>3 dna:chromosome chromosome:RGSC3.4:3:1:171063335:1 141753889 ID53584 U +
TGTGAGGTCATGTTGTCCTTTGAGCCAGT
>3 dna:chromosome chromosome:RGSC3.4:3:1:171063335:1 141753891 ID37860 U +
TGAGGTCATGTTGTCCTTTGAGCCAGT
>3 dna:chromosome chromosome:RGSC3.4:3:1:171063335:1 141753939 ID26954 U +
TCCCATGGGTTCCTGATGAGGTGATGT
>3 dna:chromosome chromosome:RGSC3.4:3:1:171063335:1 141753939 ID26955 U +
TCCCATGGGTTCCTGATGAGGTGATGTT
>3 dna:chromosome chromosome:RGSC3.4:3:1:171063335:1 141753939 ID26956 U +
TCCCATGGGTTCCTGATGAGGTGATGTTT
>3 dna:chromosome chromosome:RGSC3.4:3:1:171063335:1 141753944 ID50041 U +
TGGGTTCCTGATGAGGTGATGTTTGTGGA
>3 dna:chromosome chromosome:RGSC3.4:3:1:171063335:1 141753949 ID28563 U +
TCCTGATGAGGTGATGTTTGTGGAAATGT
>3 dna:chromosome chromosome:RGSC3.4:3:1:171063335:1 141753952 ID39303 U +
TGATGAGGTGATGTTTGTGGAAATGT
>3 dna:chromosome chromosome:RGSC3.4:3:1:171063335:1 141753952 ID39304 U +
TGATGAGGTGATGTTTGTGGAAATGTGT
>3 dna:chromosome chromosome:RGSC3.4:3:1:171063335:1 141753952 ID39305 U +
TGATGAGGTGATGTTTGTGGAAATGTGTGT
>3 dna:chromosome chromosome:RGSC3.4:3:1:171063335:1 141753955 ID37884 U +
TGAGGTGATGTTTGTGGAAATGTGTGT
>3 dna:chromosome chromosome:RGSC3.4:3:1:171063335:1 141753955 ID37885 U +
TGAGGTGATGTTTGTGGAAATGTGTGTTT
>3 dna:chromosome chromosome:RGSC3.4:3:1:171063335:1 141753959 ID9290 U +
GTGATGTTTGTGGAAATGTGTGTTTACTTT
>3 dna:chromosome chromosome:RGSC3.4:3:1:171063335:1 141753960 ID39758 U +
TGATGTTTGTGGAAATGTGTGTTTAC
>3 dna:chromosome chromosome:RGSC3.4:3:1:171063335:1 141753960 ID39759 U +
TGATGTTTGTGGAAATGTGTGTTTACTT
>3 dna:chromosome chromosome:RGSC3.4:3:1:171063335:1 141753967 ID54076 U +
TGTGGAAATGTGTGTTTACTTTTCACTGG
>3 dna:chromosome chromosome:RGSC3.4:3:1:171063335:1 141753969 ID45557 U +
TGGAAATGTGTGTTTACTTTTCACTGGGT
>3 dna:chromosome chromosome:RGSC3.4:3:1:171063335:1 141753969 ID45558 U +
TGGAAATGTGTGTTTACTTTTCACTGGGTA
>3 dna:chromosome chromosome:RGSC3.4:3:1:171063335:1 141753970 ID8146 U +
GGAAATGTGTGTTTACTTTTCAC
>3 dna:chromosome chromosome:RGSC3.4:3:1:171063335:1 141753978 ID9459 U +
GTGTTTACTTTTCACTGGGTA
>3 dna:chromosome chromosome:RGSC3.4:3:1:171063335:1 141753988 ID57681 U +
TTCACTGGGTACTTGGTGCCCTCACTGGTC
>3 dna:chromosome chromosome:RGSC3.4:3:1:171063335:1 141754022 ID25537 M +
TCCAAGAGGCATGAGGAGATAAAGGA
>3 dna:chromosome chromosome:RGSC3.4:3:1:171063335:1 141754041 ID10547 M +
TAAAGGATCCTGTGAGGACACTTTGC
>3 dna:chromosome chromosome:RGSC3.4:3:1:171063335:1 141754041 ID10548 M +
TAAAGGATCCTGTGAGGACACTTTGCTGT
>3 dna:chromosome chromosome:RGSC3.4:3:1:171063335:1 141754076 ID54781 M +
TGTTAGAGCCAGCTTTGGACACATCCATGG
>3 dna:chromosome chromosome:RGSC3.4:3:1:171063335:1 141754091 ID46193 M +
TGGACACATCCATGGATGGATGG
>3 dna:chromosome chromosome:RGSC3.4:3:1:171063335:1 141754093 ID6524 M +
GACACATCCATGGATGGATGG
>3 dna:chromosome chromosome:RGSC3.4:3:1:171063335:1 141754126 ID27538 M +
TCCGGTGATGAATCCTCTGAAGACTCTCAGC
>3 dna:chromosome chromosome:RGSC3.4:3:1:171063335:1 141754194 ID11380 M +
TAACCCACGTGTGCTGATCATGCATTGAA
>3 dna:chromosome chromosome:RGSC3.4:3:1:171063335:1 141754204 ID9313 M +
GTGCTGATCATGCATTGAACCTAGTG
>3 dna:chromosome chromosome:RGSC3.4:3:1:171063335:1 141754205 ID44435 M +
TGCTGATCATGCATTGAACCTAGTGGAC
>3 dna:chromosome chromosome:RGSC3.4:3:1:171063335:1 141754205 ID44436 M +
TGCTGATCATGCATTGAACCTAGTGGACAA
>3 dna:chromosome chromosome:RGSC3.4:3:1:171063335:1 141754205 ID44437 M +
TGCTGATCATGCATTGAACCTAGTGGACAAA
>3 dna:chromosome chromosome:RGSC3.4:3:1:171063335:1 141754208 ID38981 M +
TGATCATGCATTGAACCTAGTGGACAAAC
>3 dna:chromosome chromosome:RGSC3.4:3:1:171063335:1 141754211 ID24976 M +
TCATGCATTGAACCTAGTGGACAAACTGA
>3 dna:chromosome chromosome:RGSC3.4:3:1:171063335:1 141754214 ID41662 M +
TGCATTGAACCTAGTGGACAAACTGATGGC
>3 dna:chromosome chromosome:RGSC3.4:3:1:171063335:1 141754214 ID41663 M +
TGCATTGAACCTAGTGGACAAACTGATGGCA
>3 dna:chromosome chromosome:RGSC3.4:3:1:171063335:1 141754228 ID46129 M +
TGGACAAACTGATGGCAGTTTCTGTAAAT
>3 dna:chromosome chromosome:RGSC3.4:3:1:171063335:1 141754240 ID47516 M +
TGGCAGTTTCTGTAAATTGGATGTCTCT
>3 dna:chromosome chromosome:RGSC3.4:3:1:171063335:1 141754240 ID47517 M +
TGGCAGTTTCTGTAAATTGGATGTCTCTT
>3 dna:chromosome chromosome:RGSC3.4:3:1:171063335:1 141754240 ID47518 M +
TGGCAGTTTCTGTAAATTGGATGTCTCTTC
>3 dna:chromosome chromosome:RGSC3.4:3:1:171063335:1 141754248 ID31257 M +
TCTGTAAATTGGATGTCTCTTCTTGTTTA
>3 dna:chromosome chromosome:RGSC3.4:3:1:171063335:1 141754250 ID51842 M +
TGTAAATTGGATGTCTCTTCTTGT
>3 dna:chromosome chromosome:RGSC3.4:3:1:171063335:1 141754250 ID51843 M +
TGTAAATTGGATGTCTCTTCTTGTTTAAG
>3 dna:chromosome chromosome:RGSC3.4:3:1:171063335:1 141754250 ID51844 M +
TGTAAATTGGATGTCTCTTCTTGTTTAAGC
>3 dna:chromosome chromosome:RGSC3.4:3:1:171063335:1 141754264 ID5447 M +
CTCTTCTTGTTTAAGCATGTTAGGGTGTGT
>3 dna:chromosome chromosome:RGSC3.4:3:1:171063335:1 141754265 ID31810 M +
TCTTCTTGTTTAAGCATGTTAGGGTGTGT
>3 dna:chromosome chromosome:RGSC3.4:3:1:171063335:1 141754266 ID5888 M +
CTTCTTGTTTAAGCATGTTAGGGTGTGT
>3 dna:chromosome chromosome:RGSC3.4:3:1:171063335:1 141754266 ID5889 M +
CTTCTTGTTTAAGCATGTTAGGGTGTGTG
>3 dna:chromosome chromosome:RGSC3.4:3:1:171063335:1 141754267 ID59291 M +
TTCTTGTTTAAGCATGTTAGGGTGTGTGG
>3 dna:chromosome chromosome:RGSC3.4:3:1:171063335:1 141754267 ID59292 M +
TTCTTGTTTAAGCATGTTAGGGTGTGTGGC
>3 dna:chromosome chromosome:RGSC3.4:3:1:171063335:1 141754281 ID54808 M +
TGTTAGGGTGTGTGGCATATTGTACCTC
>3 dna:chromosome chromosome:RGSC3.4:3:1:171063335:1 141754281 ID54809 M +
TGTTAGGGTGTGTGGCATATTGTACCTCA
>3 dna:chromosome chromosome:RGSC3.4:3:1:171063335:1 141754284 ID19603 M +
TAGGGTGTGTGGCATATTGTACCTCATTC
>3 dna:chromosome chromosome:RGSC3.4:3:1:171063335:1 141754284 ID19604 M +
TAGGGTGTGTGGCATATTGTACCTCATTCT
>3 dna:chromosome chromosome:RGSC3.4:3:1:171063335:1 141754322 ID5335 M +
CTCCATTCTCAGTGTTTTCAGGCTGATTGG
>3 dna:chromosome chromosome:RGSC3.4:3:1:171063335:1 141754328 ID30199 M +
TCTCAGTGTTTTCAGGCTGATTGGAGA
>3 dna:chromosome chromosome:RGSC3.4:3:1:171063335:1 141754328 ID30200 M +
TCTCAGTGTTTTCAGGCTGATTGGAGATC
>3 dna:chromosome chromosome:RGSC3.4:3:1:171063335:1 141754330 ID24678 M +
TCAGTGTTTTCAGGCTGATTGGAGATCA
>3 dna:chromosome chromosome:RGSC3.4:3:1:171063335:1 141754432 ID57515 M +
TTCAAGTTTTGATCCCACTGCTGGCTTTT
>3 dna:chromosome chromosome:RGSC3.4:3:1:171063335:1 141754464 ID59832 M +
TTGAGTTGTCTTCCCAGGGTGACTGTTGC
>3 dna:chromosome chromosome:RGSC3.4:3:1:171063335:1 141754486 ID5772 M +
CTGTTGCCTCAGCATCAAGTAGGTTGCCGT
>3 dna:chromosome chromosome:RGSC3.4:3:1:171063335:1 141754489 ID60139 M +
TTGCCTCAGCATCAAGTAGGTTGCCGTGA
>3 dna:chromosome chromosome:RGSC3.4:3:1:171063335:1 141754494 ID24406 M +
TCAGCATCAAGTAGGTTGCCGTGACATGGCC
>3 dna:chromosome chromosome:RGSC3.4:3:1:171063335:1 141754500 ID23355 M +
TCAAGTAGGTTGCCGTGACATGGCCATAC
>3 dna:chromosome chromosome:RGSC3.4:3:1:171063335:1 141754500 ID23356 M +
TCAAGTAGGTTGCCGTGACATGGCCATACT
>3 dna:chromosome chromosome:RGSC3.4:3:1:171063335:1 141754500 ID23357 M +
TCAAGTAGGTTGCCGTGACATGGCCATACTT
>3 dna:chromosome chromosome:RGSC3.4:3:1:171063335:1 141754505 ID19882 M +
TAGGTTGCCGTGACATGGCCATACTTTT
>3 dna:chromosome chromosome:RGSC3.4:3:1:171063335:1 141754505 ID19883 M +
TAGGTTGCCGTGACATGGCCATACTTTTT
>3 dna:chromosome chromosome:RGSC3.4:3:1:171063335:1 141754505 ID19885 M +
TAGGTTGCCGTGACATGGCCATACTTTTTC
>3 dna:chromosome chromosome:RGSC3.4:3:1:171063335:1 141754515 ID35158 M +
TGACATGGCCATACTTTTTCTCCTGT
>3 dna:chromosome chromosome:RGSC3.4:3:1:171063335:1 141754546 ID58557 M +
TTCCTTTATTGCTTTAAATCC
>3 dna:chromosome chromosome:RGSC3.4:3:1:171063335:1 141754546 ID58558 M +
TTCCTTTATTGCTTTAAATCCCTGTGGGCA
>3 dna:chromosome chromosome:RGSC3.4:3:1:171063335:1 141754558 ID61377 M +
TTTAAATCCCTGTGGGCACTATGT
>3 dna:chromosome chromosome:RGSC3.4:3:1:171063335:1 141754570 ID49254 M +
TGGGCACTATGTTTACAGTGACAATACTGT
>3 dna:chromosome chromosome:RGSC3.4:3:1:171063335:1 141754577 ID22148 M +
TATGTTTACAGTGACAATACTGTAGGGC
>3 dna:chromosome chromosome:RGSC3.4:3:1:171063335:1 141754579 ID55333 M +
TGTTTACAGTGACAATACTGTAGGGCAG
>3 dna:chromosome chromosome:RGSC3.4:3:1:171063335:1 141754579 ID55334 M +
TGTTTACAGTGACAATACTGTAGGGCAGA
>3 dna:chromosome chromosome:RGSC3.4:3:1:171063335:1 141754579 ID55335 M +
TGTTTACAGTGACAATACTGTAGGGCAGAT
>3 dna:chromosome chromosome:RGSC3.4:3:1:171063335:1 141754579 ID55336 M +
TGTTTACAGTGACAATACTGTAGGGCAGATGC
>3 dna:chromosome chromosome:RGSC3.4:3:1:171063335:1 141754584 ID839 M +
ACAGTGACAATACTGTAGGGCAGATGCCATT
>3 dna:chromosome chromosome:RGSC3.4:3:1:171063335:1 141754585 ID3967 M +
CAGTGACAATACTGTAGGGCAGATGC
>3 dna:chromosome chromosome:RGSC3.4:3:1:171063335:1 141754586 ID2064 M +
AGTGACAATACTGTAGGGCAGATGCCATT
>3 dna:chromosome chromosome:RGSC3.4:3:1:171063335:1 141754588 ID34659 M +
TGACAATACTGTAGGGCAGATGCCATTTGC
>3 dna:chromosome chromosome:RGSC3.4:3:1:171063335:1 141754615 ID44745 M +
TGCTTAAATAGCCTATGGGATTCTTGC
>3 dna:chromosome chromosome:RGSC3.4:3:1:171063335:1 141754615 ID44746 M +
TGCTTAAATAGCCTATGGGATTCTTGCTC
>3 dna:chromosome chromosome:RGSC3.4:3:1:171063335:1 141754615 ID44747 M +
TGCTTAAATAGCCTATGGGATTCTTGCTCA
>3 dna:chromosome chromosome:RGSC3.4:3:1:171063335:1 141754623 ID18409 M +
TAGCCTATGGGATTCTTGCTCAGGTAGA
>3 dna:chromosome chromosome:RGSC3.4:3:1:171063335:1 141754623 ID18410 M +
TAGCCTATGGGATTCTTGCTCAGGTAGAT
>3 dna:chromosome chromosome:RGSC3.4:3:1:171063335:1 141754630 ID49172 M +
TGGGATTCTTGCTCAGGTAGATAGCCAGA
>3 dna:chromosome chromosome:RGSC3.4:3:1:171063335:1 141754649 ID7217 M +
GATAGCCAGACTCCAAAATTATGCCC
>3 dna:chromosome chromosome:RGSC3.4:3:1:171063335:1 141754653 ID7641 M +
GCCAGACTCCAAAATTATGCCCAGTAA
>3 dna:chromosome chromosome:RGSC3.4:3:1:171063335:1 141754660 ID25291 M +
TCCAAAATTATGCCCAGTAACTCTCCTTC
>3 dna:chromosome chromosome:RGSC3.4:3:1:171063335:1 141754687 ID25981 M +
TCCACTTTGTGTTCCAGATGCATATAAATG
>3 dna:chromosome chromosome:RGSC3.4:3:1:171063335:1 141754687 ID25982 M +
TCCACTTTGTGTTCCAGATGCATATAAATGT
>3 dna:chromosome chromosome:RGSC3.4:3:1:171063335:1 141754705 ID41427 M +
TGCATATAAATGTTTTTCACGATAATTTGC
>3 dna:chromosome chromosome:RGSC3.4:3:1:171063335:1 141754705 ID41428 M +
TGCATATAAATGTTTTTCACGATAATTTGCAA
>3 dna:chromosome chromosome:RGSC3.4:3:1:171063335:1 141754732 ID40223 M +
TGCAAAACTTTAATAATATGAGGGTAGAAT
>3 dna:chromosome chromosome:RGSC3.4:3:1:171063335:1 141754739 ID5966 M +
CTTTAATAATATGAGGGTAGAAT
>3 dna:chromosome chromosome:RGSC3.4:3:1:171063335:1 141754740 ID61444 M +
TTTAATAATATGAGGGTAG
>3 dna:chromosome chromosome:RGSC3.4:3:1:171063335:1 141754742 ID12727 U +
TAATAATATGAGGGTAGAATAGGAATTTT
>3 dna:chromosome chromosome:RGSC3.4:3:1:171063335:1 141754742 ID12728 U +
TAATAATATGAGGGTAGAATAGGAATTTTA
>3 dna:chromosome chromosome:RGSC3.4:3:1:171063335:1 141754745 ID12864 U +
TAATATGAGGGTAGAATAGGAATTTTATC
>3 dna:chromosome chromosome:RGSC3.4:3:1:171063335:1 141754747 ID2292 U +
ATATGAGGGTAGAATAGGAATTTT
>3 dna:chromosome chromosome:RGSC3.4:3:1:171063335:1 141754761 ID18896 U +
TAGGAATTTTATCATTTCAGATTCTGATTT
>3 dna:chromosome chromosome:RGSC3.4:3:1:171063335:1 141754770 ID21365 U +
TATCATTTCAGATTCTGATTTGATGAGTGT
>3 dna:chromosome chromosome:RGSC3.4:3:1:171063335:1 141754772 ID25178 U +
TCATTTCAGATTCTGATTTGATGAGTGT
>3 dna:chromosome chromosome:RGSC3.4:3:1:171063335:1 141754772 ID25179 U +
TCATTTCAGATTCTGATTTGATGAGTGTGT
>3 dna:chromosome chromosome:RGSC3.4:3:1:171063335:1 141754775 ID61696 U +
TTTCAGATTCTGATTTGATGAGTGTGTT
>3 dna:chromosome chromosome:RGSC3.4:3:1:171063335:1 141754775 ID61697 U +
TTTCAGATTCTGATTTGATGAGTGTGTTC
>3 dna:chromosome chromosome:RGSC3.4:3:1:171063335:1 141754776 ID57741 U +
TTCAGATTCTGATTTGATGAGTGTGTT
>3 dna:chromosome chromosome:RGSC3.4:3:1:171063335:1 141754776 ID57742 U +
TTCAGATTCTGATTTGATGAGTGTGTTCTT
>3 dna:chromosome chromosome:RGSC3.4:3:1:171063335:1 141754778 ID3752 U +
CAGATTCTGATTTGATGAGTGTGTTC
>3 dna:chromosome chromosome:RGSC3.4:3:1:171063335:1 141754778 ID3753 U +
CAGATTCTGATTTGATGAGTGTGTTCTTC
>3 dna:chromosome chromosome:RGSC3.4:3:1:171063335:1 141754782 ID59068 M +
TTCTGATTTGATGAGTGTGTTCTTCTTTT
>3 dna:chromosome chromosome:RGSC3.4:3:1:171063335:1 141754783 ID30987 M +
TCTGATTTGATGAGTGTGTTCTTC
>3 dna:chromosome chromosome:RGSC3.4:3:1:171063335:1 141754783 ID30988 M +
TCTGATTTGATGAGTGTGTTCTTCT
>3 dna:chromosome chromosome:RGSC3.4:3:1:171063335:1 141754783 ID30989 M +
TCTGATTTGATGAGTGTGTTCTTCTT
>3 dna:chromosome chromosome:RGSC3.4:3:1:171063335:1 141754783 ID30990 M +
TCTGATTTGATGAGTGTGTTCTTCTTT
>3 dna:chromosome chromosome:RGSC3.4:3:1:171063335:1 141754783 ID30991 M +
TCTGATTTGATGAGTGTGTTCTTCTTTTT
>3 dna:chromosome chromosome:RGSC3.4:3:1:171063335:1 141754783 ID30992 M +
TCTGATTTGATGAGTGTGTTCTTCTTTTTG
>3 dna:chromosome chromosome:RGSC3.4:3:1:171063335:1 141754785 ID40133 M +
TGATTTGATGAGTGTGTTCTT
>3 dna:chromosome chromosome:RGSC3.4:3:1:171063335:1 141754785 ID40134 M +
TGATTTGATGAGTGTGTTCTTCTTT
>3 dna:chromosome chromosome:RGSC3.4:3:1:171063335:1 141754785 ID40135 M +
TGATTTGATGAGTGTGTTCTTCTTTT
>3 dna:chromosome chromosome:RGSC3.4:3:1:171063335:1 141754785 ID40136 M +
TGATTTGATGAGTGTGTTCTTCTTTTTGT
>3 dna:chromosome chromosome:RGSC3.4:3:1:171063335:1 141754786 ID7373 M +
GATTTGATGAGTGTGTTCTTCTTTT
>3 dna:chromosome chromosome:RGSC3.4:3:1:171063335:1 141754814 ID19457 U +
TAGGCTGTTAACTGCTTCCATAGTCTGC
>3 dna:chromosome chromosome:RGSC3.4:3:1:171063335:1 141754826 ID44873 M +
TGCTTCCATAGTCTGCATGAGGAGGT
>3 dna:chromosome chromosome:RGSC3.4:3:1:171063335:1 141754843 ID37623 M +
TGAGGAGGTGGTTATTCAATTTTCCT
>3 dna:chromosome chromosome:RGSC3.4:3:1:171063335:1 141754897 ID11940 M +
TAAGACTTTATACTGTTCATATAAAGCCTC
>3 dna:chromosome chromosome:RGSC3.4:3:1:171063335:1 141754905 ID20984 M +
TATACTGTTCATATAAAGCCTCTTCAT
>3 dna:chromosome chromosome:RGSC3.4:3:1:171063335:1 141754907 ID16259 M +
TACTGTTCATATAAAGCCTCTTCATCAAAGT
>3 dna:chromosome chromosome:RGSC3.4:3:1:171063335:1 141754909 ID5768 M +
CTGTTCATATAAAGCCTCTTCATCAA
>3 dna:chromosome chromosome:RGSC3.4:3:1:171063335:1 141754931 ID23109 M +
TCAAAGTTTTTGGACCTTAGGTCTG
>3 dna:chromosome chromosome:RGSC3.4:3:1:171063335:1 141754936 ID9625 M +
GTTTTTGGACCTTAGGTCTGACACA
>3 dna:chromosome chromosome:RGSC3.4:3:1:171063335:1 141755002 ID62356 M +
TTTTAAGGGTGTCCTTCCTAAAGTCTTAT
>3 dna:chromosome chromosome:RGSC3.4:3:1:171063335:1 141755002 ID62357 M +
TTTTAAGGGTGTCCTTCCTAAAGTCTTATA
>3 dna:chromosome chromosome:RGSC3.4:3:1:171063335:1 141755016 ID58358 M +
TTCCTAAAGTCTTATAGCAATTGTGAAGG
>3 dna:chromosome chromosome:RGSC3.4:3:1:171063335:1 141755016 ID58359 M +
TTCCTAAAGTCTTATAGCAATTGTGAAGGT
>3 dna:chromosome chromosome:RGSC3.4:3:1:171063335:1 141755017 ID27676 M +
TCCTAAAGTCTTATAGCAATTGTGAAGGT
>3 dna:chromosome chromosome:RGSC3.4:3:1:171063335:1 141755017 ID27677 M +
TCCTAAAGTCTTATAGCAATTGTGAAGGTG
>3 dna:chromosome chromosome:RGSC3.4:3:1:171063335:1 141755017 ID27678 M +
TCCTAAAGTCTTATAGCAATTGTGAAGGTGT
>3 dna:chromosome chromosome:RGSC3.4:3:1:171063335:1 141755020 ID10615 M +
TAAAGTCTTATAGCAATTGTGAAGGTGTC
>3 dna:chromosome chromosome:RGSC3.4:3:1:171063335:1 141755020 ID10617 M +
TAAAGTCTTATAGCAATTGTGAAGGTGTCT
>3 dna:chromosome chromosome:RGSC3.4:3:1:171063335:1 141755025 ID31590 M +
TCTTATAGCAATTGTGAAGGTGTCTCTTG
>3 dna:chromosome chromosome:RGSC3.4:3:1:171063335:1 141755027 ID57103 M +
TTATAGCAATTGTGAAGGTGTCTCTTGGG
>3 dna:chromosome chromosome:RGSC3.4:3:1:171063335:1 141755028 ID21009 M +
TATAGCAATTGTGAAGGTGTC
>3 dna:chromosome chromosome:RGSC3.4:3:1:171063335:1 141755028 ID21010 M +
TATAGCAATTGTGAAGGTGTCTCTTGG
>3 dna:chromosome chromosome:RGSC3.4:3:1:171063335:1 141755028 ID21011 M +
TATAGCAATTGTGAAGGTGTCTCTTGGGC
>3 dna:chromosome chromosome:RGSC3.4:3:1:171063335:1 141755030 ID18033 M +
TAGCAATTGTGAAGGTGTCTCTTGGGC
>3 dna:chromosome chromosome:RGSC3.4:3:1:171063335:1 141755030 ID18034 M +
TAGCAATTGTGAAGGTGTCTCTTGGGCA
>3 dna:chromosome chromosome:RGSC3.4:3:1:171063335:1 141755030 ID18035 M +
TAGCAATTGTGAAGGTGTCTCTTGGGCAT
>3 dna:chromosome chromosome:RGSC3.4:3:1:171063335:1 141755030 ID18036 M +
TAGCAATTGTGAAGGTGTCTCTTGGGCATA
>3 dna:chromosome chromosome:RGSC3.4:3:1:171063335:1 141755037 ID53292 M +
TGTGAAGGTGTCTCTTGGGC
>3 dna:chromosome chromosome:RGSC3.4:3:1:171063335:1 141755062 ID48831 M +
TGGGAGGACAGGCTCCATGCCGTTTCTTGT
>3 dna:chromosome chromosome:RGSC3.4:3:1:171063335:1 141755062 ID48832 M +
TGGGAGGACAGGCTCCATGCCGTTTCTTGTA
>3 dna:chromosome chromosome:RGSC3.4:3:1:171063335:1 141755079 ID42869 M +
TGCCGTTTCTTGTACAGTGGGATCC
>3 dna:chromosome chromosome:RGSC3.4:3:1:171063335:1 141755164 ID59526 M +
TTGAACCAGAGTGAGTCATGTCAGGAAGC
>3 dna:chromosome chromosome:RGSC3.4:3:1:171063335:1 141755182 ID52564 M +
TGTCAGGAAGCAGTGTGGGAAGATCCCTGA
>3 dna:chromosome chromosome:RGSC3.4:3:1:171063335:1 141755197 ID48445 M +
TGGGAAGATCCCTGAGGTGAAGTTTGTG
>3 dna:chromosome chromosome:RGSC3.4:3:1:171063335:1 141755205 ID27298 M +
TCCCTGAGGTGAAGTTTGTGGAAGAGTGA
>3 dna:chromosome chromosome:RGSC3.4:3:1:171063335:1 141755235 ID59963 M +
TTGATTTTTCCACTGGATAAGTTGGTGCAC
>3 dna:chromosome chromosome:RGSC3.4:3:1:171063335:1 141755236 ID40199 M +
TGATTTTTCCACTGGATAAGTTGGTGCAC
>3 dna:chromosome chromosome:RGSC3.4:3:1:171063335:1 141755242 ID58103 M +
TTCCACTGGATAAGTTGGTGCACTTACACT
>3 dna:chromosome chromosome:RGSC3.4:3:1:171063335:1 141755242 ID58104 M +
TTCCACTGGATAAGTTGGTGCACTTACACTG
>3 dna:chromosome chromosome:RGSC3.4:3:1:171063335:1 141755243 ID25931 M +
TCCACTGGATAAGTTGGTGCACTTACAC
>3 dna:chromosome chromosome:RGSC3.4:3:1:171063335:1 141755243 ID25932 M +
TCCACTGGATAAGTTGGTGCACTTACACT
>3 dna:chromosome chromosome:RGSC3.4:3:1:171063335:1 141755245 ID3559 M +
CACTGGATAAGTTGGTGCACTTACACT
>3 dna:chromosome chromosome:RGSC3.4:3:1:171063335:1 141755246 ID1192 M +
ACTGGATAAGTTGGTGCACTTA
>3 dna:chromosome chromosome:RGSC3.4:3:1:171063335:1 141755248 ID46753 M +
TGGATAAGTTGGTGCACTTACACTGGGC
>3 dna:chromosome chromosome:RGSC3.4:3:1:171063335:1 141755256 ID60844 M +
TTGGTGCACTTACACTGGGCTTCCTGGTC
>3 dna:chromosome chromosome:RGSC3.4:3:1:171063335:1 141755271 ID49494 M +
TGGGCTTCCTGGTCAGAGGCAATTAAGAGG
>3 dna:chromosome chromosome:RGSC3.4:3:1:171063335:1 141755278 ID4789 M +
CCTGGTCAGAGGCAATTAAGAGGT
>3 dna:chromosome chromosome:RGSC3.4:3:1:171063335:1 141755304 ID14710 M +
TACATTTTACTCTTTGAATTATTATAGCCA
>3 dna:chromosome chromosome:RGSC3.4:3:1:171063335:1 141755311 ID16027 M +
TACTCTTTGAATTATTATAGCCAGTTTGGAC
>3 dna:chromosome chromosome:RGSC3.4:3:1:171063335:1 141755316 ID61966 M +
TTTGAATTATTATAGCCAGTTTGGA
>3 dna:chromosome chromosome:RGSC3.4:3:1:171063335:1 141755316 ID61967 M +
TTTGAATTATTATAGCCAGTTTGGACACA
>3 dna:chromosome chromosome:RGSC3.4:3:1:171063335:1 141755353 ID35850 M +
TGACTGGCTGGAATAGATTTCCAAGGATGA
>3 dna:chromosome chromosome:RGSC3.4:3:1:171063335:1 141755353 ID35851 M +
TGACTGGCTGGAATAGATTTCCAAGGATGAA
>3 dna:chromosome chromosome:RGSC3.4:3:1:171063335:1 141755380 ID32915 M +
TGAAATCTCCTGAAGGTTCTCTGGT
>3 dna:chromosome chromosome:RGSC3.4:3:1:171063335:1 141755380 ID32916 M +
TGAAATCTCCTGAAGGTTCTCTGGTACAGC
>3 dna:chromosome chromosome:RGSC3.4:3:1:171063335:1 141755390 ID33871 M +
TGAAGGTTCTCTGGTACAGCCTTCAT
>3 dna:chromosome chromosome:RGSC3.4:3:1:171063335:1 141755397 ID30530 M +
TCTCTGGTACAGCCTTCATCTGAGGTATCACT
>3 dna:chromosome chromosome:RGSC3.4:3:1:171063335:1 141755401 ID50244 M +
TGGTACAGCCTTCATCTGAGGTATCACTGC
>3 dna:chromosome chromosome:RGSC3.4:3:1:171063335:1 141755403 ID8946 M +
GTACAGCCTTCATCTGAGGTATCACTGC
>3 dna:chromosome chromosome:RGSC3.4:3:1:171063335:1 141755509 ID29840 M +
TCTACTTGCTCAAGCATTTCAGGGTGGGT
>3 dna:chromosome chromosome:RGSC3.4:3:1:171063335:1 141755511 ID16409 M +
TACTTGCTCAAGCATTTCAGGGTGGGT
>3 dna:chromosome chromosome:RGSC3.4:3:1:171063335:1 141755566 ID26551 M +
TCCATTTTAAGGAATTCCAGTTGGGTTGA
>3 dna:chromosome chromosome:RGSC3.4:3:1:171063335:1 141755566 ID26552 M +
TCCATTTTAAGGAATTCCAGTTGGGTTGAC
>3 dna:chromosome chromosome:RGSC3.4:3:1:171063335:1 141755567 ID4435 M +
CCATTTTAAGGAATTCCAGTTGGGTTGAC
>3 dna:chromosome chromosome:RGSC3.4:3:1:171063335:1 141755830 ID25537 M +
TCCAAGAGGCATGAGGAGATAAAGGA
>3 dna:chromosome chromosome:RGSC3.4:3:1:171063335:1 141755849 ID10547 M +
TAAAGGATCCTGTGAGGACACTTTGC
>3 dna:chromosome chromosome:RGSC3.4:3:1:171063335:1 141755849 ID10548 M +
TAAAGGATCCTGTGAGGACACTTTGCTGT
>3 dna:chromosome chromosome:RGSC3.4:3:1:171063335:1 141755884 ID54781 M +
TGTTAGAGCCAGCTTTGGACACATCCATGG
>3 dna:chromosome chromosome:RGSC3.4:3:1:171063335:1 141755899 ID46193 M +
TGGACACATCCATGGATGGATGG
>3 dna:chromosome chromosome:RGSC3.4:3:1:171063335:1 141755901 ID6524 M +
GACACATCCATGGATGGATGG
>3 dna:chromosome chromosome:RGSC3.4:3:1:171063335:1 141755934 ID27538 M +
TCCGGTGATGAATCCTCTGAAGACTCTCAGC
>3 dna:chromosome chromosome:RGSC3.4:3:1:171063335:1 141756002 ID11380 M +
TAACCCACGTGTGCTGATCATGCATTGAA
>3 dna:chromosome chromosome:RGSC3.4:3:1:171063335:1 141756012 ID9313 M +
GTGCTGATCATGCATTGAACCTAGTG
>3 dna:chromosome chromosome:RGSC3.4:3:1:171063335:1 141756013 ID44435 M +
TGCTGATCATGCATTGAACCTAGTGGAC
>3 dna:chromosome chromosome:RGSC3.4:3:1:171063335:1 141756013 ID44436 M +
TGCTGATCATGCATTGAACCTAGTGGACAA
>3 dna:chromosome chromosome:RGSC3.4:3:1:171063335:1 141756013 ID44437 M +
TGCTGATCATGCATTGAACCTAGTGGACAAA
>3 dna:chromosome chromosome:RGSC3.4:3:1:171063335:1 141756016 ID38981 M +
TGATCATGCATTGAACCTAGTGGACAAAC
>3 dna:chromosome chromosome:RGSC3.4:3:1:171063335:1 141756019 ID24976 M +
TCATGCATTGAACCTAGTGGACAAACTGA
>3 dna:chromosome chromosome:RGSC3.4:3:1:171063335:1 141756022 ID41662 M +
TGCATTGAACCTAGTGGACAAACTGATGGC
>3 dna:chromosome chromosome:RGSC3.4:3:1:171063335:1 141756022 ID41663 M +
TGCATTGAACCTAGTGGACAAACTGATGGCA
>3 dna:chromosome chromosome:RGSC3.4:3:1:171063335:1 141756036 ID46129 M +
TGGACAAACTGATGGCAGTTTCTGTAAAT
>3 dna:chromosome chromosome:RGSC3.4:3:1:171063335:1 141756048 ID47516 M +
TGGCAGTTTCTGTAAATTGGATGTCTCT
>3 dna:chromosome chromosome:RGSC3.4:3:1:171063335:1 141756048 ID47517 M +
TGGCAGTTTCTGTAAATTGGATGTCTCTT
>3 dna:chromosome chromosome:RGSC3.4:3:1:171063335:1 141756048 ID47518 M +
TGGCAGTTTCTGTAAATTGGATGTCTCTTC
>3 dna:chromosome chromosome:RGSC3.4:3:1:171063335:1 141756056 ID31257 M +
TCTGTAAATTGGATGTCTCTTCTTGTTTA
>3 dna:chromosome chromosome:RGSC3.4:3:1:171063335:1 141756058 ID51842 M +
TGTAAATTGGATGTCTCTTCTTGT
>3 dna:chromosome chromosome:RGSC3.4:3:1:171063335:1 141756058 ID51843 M +
TGTAAATTGGATGTCTCTTCTTGTTTAAG
>3 dna:chromosome chromosome:RGSC3.4:3:1:171063335:1 141756058 ID51844 M +
TGTAAATTGGATGTCTCTTCTTGTTTAAGC
>3 dna:chromosome chromosome:RGSC3.4:3:1:171063335:1 141756072 ID5447 M +
CTCTTCTTGTTTAAGCATGTTAGGGTGTGT
>3 dna:chromosome chromosome:RGSC3.4:3:1:171063335:1 141756073 ID31810 M +
TCTTCTTGTTTAAGCATGTTAGGGTGTGT
>3 dna:chromosome chromosome:RGSC3.4:3:1:171063335:1 141756074 ID5888 M +
CTTCTTGTTTAAGCATGTTAGGGTGTGT
>3 dna:chromosome chromosome:RGSC3.4:3:1:171063335:1 141756074 ID5889 M +
CTTCTTGTTTAAGCATGTTAGGGTGTGTG
>3 dna:chromosome chromosome:RGSC3.4:3:1:171063335:1 141756075 ID59291 M +
TTCTTGTTTAAGCATGTTAGGGTGTGTGG
>3 dna:chromosome chromosome:RGSC3.4:3:1:171063335:1 141756075 ID59292 M +
TTCTTGTTTAAGCATGTTAGGGTGTGTGGC
>3 dna:chromosome chromosome:RGSC3.4:3:1:171063335:1 141756089 ID54808 M +
TGTTAGGGTGTGTGGCATATTGTACCTC
>3 dna:chromosome chromosome:RGSC3.4:3:1:171063335:1 141756089 ID54809 M +
TGTTAGGGTGTGTGGCATATTGTACCTCA
>3 dna:chromosome chromosome:RGSC3.4:3:1:171063335:1 141756092 ID19603 M +
TAGGGTGTGTGGCATATTGTACCTCATTC
>3 dna:chromosome chromosome:RGSC3.4:3:1:171063335:1 141756092 ID19604 M +
TAGGGTGTGTGGCATATTGTACCTCATTCT
>3 dna:chromosome chromosome:RGSC3.4:3:1:171063335:1 141756130 ID5335 M +
CTCCATTCTCAGTGTTTTCAGGCTGATTGG
>3 dna:chromosome chromosome:RGSC3.4:3:1:171063335:1 141756136 ID30199 M +
TCTCAGTGTTTTCAGGCTGATTGGAGA
>3 dna:chromosome chromosome:RGSC3.4:3:1:171063335:1 141756136 ID30200 M +
TCTCAGTGTTTTCAGGCTGATTGGAGATC
>3 dna:chromosome chromosome:RGSC3.4:3:1:171063335:1 141756138 ID24678 M +
TCAGTGTTTTCAGGCTGATTGGAGATCA
>3 dna:chromosome chromosome:RGSC3.4:3:1:171063335:1 141756199 ID28232 U +
TCCTCATAGCCTTTTTTTGTTTCATGGTT
>3 dna:chromosome chromosome:RGSC3.4:3:1:171063335:1 141756209 ID6069 U +
CTTTTTTTGTTTCATGGTTGGAATTG
>3 dna:chromosome chromosome:RGSC3.4:3:1:171063335:1 141756227 ID46088 U +
TGGAATTGAACGTTTCAAGTTTTGATCCCAC
>3 dna:chromosome chromosome:RGSC3.4:3:1:171063335:1 141756240 ID57515 M +
TTCAAGTTTTGATCCCACTGCTGGCTTTT
>3 dna:chromosome chromosome:RGSC3.4:3:1:171063335:1 141756272 ID59832 M +
TTGAGTTGTCTTCCCAGGGTGACTGTTGC
>3 dna:chromosome chromosome:RGSC3.4:3:1:171063335:1 141756294 ID5772 M +
CTGTTGCCTCAGCATCAAGTAGGTTGCCGT
>3 dna:chromosome chromosome:RGSC3.4:3:1:171063335:1 141756297 ID60139 M +
TTGCCTCAGCATCAAGTAGGTTGCCGTGA
>3 dna:chromosome chromosome:RGSC3.4:3:1:171063335:1 141756302 ID24406 M +
TCAGCATCAAGTAGGTTGCCGTGACATGGCC
>3 dna:chromosome chromosome:RGSC3.4:3:1:171063335:1 141756308 ID23355 M +
TCAAGTAGGTTGCCGTGACATGGCCATAC
>3 dna:chromosome chromosome:RGSC3.4:3:1:171063335:1 141756308 ID23356 M +
TCAAGTAGGTTGCCGTGACATGGCCATACT
>3 dna:chromosome chromosome:RGSC3.4:3:1:171063335:1 141756308 ID23357 M +
TCAAGTAGGTTGCCGTGACATGGCCATACTT
>3 dna:chromosome chromosome:RGSC3.4:3:1:171063335:1 141756313 ID19882 M +
TAGGTTGCCGTGACATGGCCATACTTTT
>3 dna:chromosome chromosome:RGSC3.4:3:1:171063335:1 141756313 ID19883 M +
TAGGTTGCCGTGACATGGCCATACTTTTT
>3 dna:chromosome chromosome:RGSC3.4:3:1:171063335:1 141756313 ID19885 M +
TAGGTTGCCGTGACATGGCCATACTTTTTC
>3 dna:chromosome chromosome:RGSC3.4:3:1:171063335:1 141756323 ID35158 M +
TGACATGGCCATACTTTTTCTCCTGT
>3 dna:chromosome chromosome:RGSC3.4:3:1:171063335:1 141756354 ID58557 M +
TTCCTTTATTGCTTTAAATCC
>3 dna:chromosome chromosome:RGSC3.4:3:1:171063335:1 141756354 ID58558 M +
TTCCTTTATTGCTTTAAATCCCTGTGGGCA
>3 dna:chromosome chromosome:RGSC3.4:3:1:171063335:1 141756366 ID61377 M +
TTTAAATCCCTGTGGGCACTATGT
>3 dna:chromosome chromosome:RGSC3.4:3:1:171063335:1 141756378 ID49254 M +
TGGGCACTATGTTTACAGTGACAATACTGT
>3 dna:chromosome chromosome:RGSC3.4:3:1:171063335:1 141756385 ID22148 M +
TATGTTTACAGTGACAATACTGTAGGGC
>3 dna:chromosome chromosome:RGSC3.4:3:1:171063335:1 141756387 ID55333 M +
TGTTTACAGTGACAATACTGTAGGGCAG
>3 dna:chromosome chromosome:RGSC3.4:3:1:171063335:1 141756387 ID55334 M +
TGTTTACAGTGACAATACTGTAGGGCAGA
>3 dna:chromosome chromosome:RGSC3.4:3:1:171063335:1 141756387 ID55335 M +
TGTTTACAGTGACAATACTGTAGGGCAGAT
>3 dna:chromosome chromosome:RGSC3.4:3:1:171063335:1 141756387 ID55336 M +
TGTTTACAGTGACAATACTGTAGGGCAGATGC
>3 dna:chromosome chromosome:RGSC3.4:3:1:171063335:1 141756392 ID839 M +
ACAGTGACAATACTGTAGGGCAGATGCCATT
>3 dna:chromosome chromosome:RGSC3.4:3:1:171063335:1 141756393 ID3967 M +
CAGTGACAATACTGTAGGGCAGATGC
>3 dna:chromosome chromosome:RGSC3.4:3:1:171063335:1 141756394 ID2064 M +
AGTGACAATACTGTAGGGCAGATGCCATT
>3 dna:chromosome chromosome:RGSC3.4:3:1:171063335:1 141756396 ID34659 M +
TGACAATACTGTAGGGCAGATGCCATTTGC
>3 dna:chromosome chromosome:RGSC3.4:3:1:171063335:1 141756423 ID44745 M +
TGCTTAAATAGCCTATGGGATTCTTGC
>3 dna:chromosome chromosome:RGSC3.4:3:1:171063335:1 141756423 ID44746 M +
TGCTTAAATAGCCTATGGGATTCTTGCTC
>3 dna:chromosome chromosome:RGSC3.4:3:1:171063335:1 141756423 ID44747 M +
TGCTTAAATAGCCTATGGGATTCTTGCTCA
>3 dna:chromosome chromosome:RGSC3.4:3:1:171063335:1 141756431 ID18409 M +
TAGCCTATGGGATTCTTGCTCAGGTAGA
>3 dna:chromosome chromosome:RGSC3.4:3:1:171063335:1 141756431 ID18410 M +
TAGCCTATGGGATTCTTGCTCAGGTAGAT
>3 dna:chromosome chromosome:RGSC3.4:3:1:171063335:1 141756438 ID49172 M +
TGGGATTCTTGCTCAGGTAGATAGCCAGA
>3 dna:chromosome chromosome:RGSC3.4:3:1:171063335:1 141756457 ID7217 M +
GATAGCCAGACTCCAAAATTATGCCC
>3 dna:chromosome chromosome:RGSC3.4:3:1:171063335:1 141756461 ID7641 M +
GCCAGACTCCAAAATTATGCCCAGTAA
>3 dna:chromosome chromosome:RGSC3.4:3:1:171063335:1 141756468 ID25291 M +
TCCAAAATTATGCCCAGTAACTCTCCTTC
>3 dna:chromosome chromosome:RGSC3.4:3:1:171063335:1 141756495 ID25981 M +
TCCACTTTGTGTTCCAGATGCATATAAATG
>3 dna:chromosome chromosome:RGSC3.4:3:1:171063335:1 141756495 ID25982 M +
TCCACTTTGTGTTCCAGATGCATATAAATGT
>3 dna:chromosome chromosome:RGSC3.4:3:1:171063335:1 141756513 ID41427 M +
TGCATATAAATGTTTTTCACGATAATTTGC
>3 dna:chromosome chromosome:RGSC3.4:3:1:171063335:1 141756513 ID41428 M +
TGCATATAAATGTTTTTCACGATAATTTGCAA
>3 dna:chromosome chromosome:RGSC3.4:3:1:171063335:1 141756540 ID40223 M +
TGCAAAACTTTAATAATATGAGGGTAGAAT
>3 dna:chromosome chromosome:RGSC3.4:3:1:171063335:1 141756547 ID5966 M +
CTTTAATAATATGAGGGTAGAAT
>3 dna:chromosome chromosome:RGSC3.4:3:1:171063335:1 141756548 ID61444 M +
TTTAATAATATGAGGGTAG
>3 dna:chromosome chromosome:RGSC3.4:3:1:171063335:1 141756550 ID12729 U +
TAATAATATGAGGGTAGAATAGGGA
>3 dna:chromosome chromosome:RGSC3.4:3:1:171063335:1 141756550 ID12730 U +
TAATAATATGAGGGTAGAATAGGGAT
>3 dna:chromosome chromosome:RGSC3.4:3:1:171063335:1 141756550 ID12731 U +
TAATAATATGAGGGTAGAATAGGGATTT
>3 dna:chromosome chromosome:RGSC3.4:3:1:171063335:1 141756550 ID12732 U +
TAATAATATGAGGGTAGAATAGGGATTTT
>3 dna:chromosome chromosome:RGSC3.4:3:1:171063335:1 141756580 ID25181 U +
TCATTTCAGTTTCTGATTTGATGAGTGT
>3 dna:chromosome chromosome:RGSC3.4:3:1:171063335:1 141756580 ID25183 U +
TCATTTCAGTTTCTGATTTGATGAGTGTG
>3 dna:chromosome chromosome:RGSC3.4:3:1:171063335:1 141756580 ID25184 U +
TCATTTCAGTTTCTGATTTGATGAGTGTGT
>3 dna:chromosome chromosome:RGSC3.4:3:1:171063335:1 141756583 ID61716 U +
TTTCAGTTTCTGATTTGATGAGTGTG
>3 dna:chromosome chromosome:RGSC3.4:3:1:171063335:1 141756583 ID61717 U +
TTTCAGTTTCTGATTTGATGAGTGTGTT
>3 dna:chromosome chromosome:RGSC3.4:3:1:171063335:1 141756584 ID57833 U +
TTCAGTTTCTGATTTGATGAGTGTGT
>3 dna:chromosome chromosome:RGSC3.4:3:1:171063335:1 141756584 ID57834 U +
TTCAGTTTCTGATTTGATGAGTGTGTTCT
>3 dna:chromosome chromosome:RGSC3.4:3:1:171063335:1 141756584 ID57835 U +
TTCAGTTTCTGATTTGATGAGTGTGTTCTT
>3 dna:chromosome chromosome:RGSC3.4:3:1:171063335:1 141756590 ID59068 M +
TTCTGATTTGATGAGTGTGTTCTTCTTTT
>3 dna:chromosome chromosome:RGSC3.4:3:1:171063335:1 141756591 ID30987 M +
TCTGATTTGATGAGTGTGTTCTTC
>3 dna:chromosome chromosome:RGSC3.4:3:1:171063335:1 141756591 ID30988 M +
TCTGATTTGATGAGTGTGTTCTTCT
>3 dna:chromosome chromosome:RGSC3.4:3:1:171063335:1 141756591 ID30989 M +
TCTGATTTGATGAGTGTGTTCTTCTT
>3 dna:chromosome chromosome:RGSC3.4:3:1:171063335:1 141756591 ID30990 M +
TCTGATTTGATGAGTGTGTTCTTCTTT
>3 dna:chromosome chromosome:RGSC3.4:3:1:171063335:1 141756591 ID30991 M +
TCTGATTTGATGAGTGTGTTCTTCTTTTT
>3 dna:chromosome chromosome:RGSC3.4:3:1:171063335:1 141756591 ID30992 M +
TCTGATTTGATGAGTGTGTTCTTCTTTTTG
>3 dna:chromosome chromosome:RGSC3.4:3:1:171063335:1 141756593 ID40133 M +
TGATTTGATGAGTGTGTTCTT
>3 dna:chromosome chromosome:RGSC3.4:3:1:171063335:1 141756593 ID40134 M +
TGATTTGATGAGTGTGTTCTTCTTT
>3 dna:chromosome chromosome:RGSC3.4:3:1:171063335:1 141756593 ID40135 M +
TGATTTGATGAGTGTGTTCTTCTTTT
>3 dna:chromosome chromosome:RGSC3.4:3:1:171063335:1 141756593 ID40136 M +
TGATTTGATGAGTGTGTTCTTCTTTTTGT
>3 dna:chromosome chromosome:RGSC3.4:3:1:171063335:1 141756594 ID7373 M +
GATTTGATGAGTGTGTTCTTCTTTT
>3 dna:chromosome chromosome:RGSC3.4:3:1:171063335:1 141756601 ID38233 U +
TGAGTGTGTTCTTCTTTTTGTTAGGAT
>3 dna:chromosome chromosome:RGSC3.4:3:1:171063335:1 141756601 ID38234 U +
TGAGTGTGTTCTTCTTTTTGTTAGGATGT
>3 dna:chromosome chromosome:RGSC3.4:3:1:171063335:1 141756634 ID44873 M +
TGCTTCCATAGTCTGCATGAGGAGGT
>3 dna:chromosome chromosome:RGSC3.4:3:1:171063335:1 141756651 ID37623 M +
TGAGGAGGTGGTTATTCAATTTTCCT
>3 dna:chromosome chromosome:RGSC3.4:3:1:171063335:1 141756705 ID11940 M +
TAAGACTTTATACTGTTCATATAAAGCCTC
>3 dna:chromosome chromosome:RGSC3.4:3:1:171063335:1 141756713 ID20984 M +
TATACTGTTCATATAAAGCCTCTTCAT
>3 dna:chromosome chromosome:RGSC3.4:3:1:171063335:1 141756715 ID16259 M +
TACTGTTCATATAAAGCCTCTTCATCAAAGT
>3 dna:chromosome chromosome:RGSC3.4:3:1:171063335:1 141756717 ID5768 M +
CTGTTCATATAAAGCCTCTTCATCAA
>3 dna:chromosome chromosome:RGSC3.4:3:1:171063335:1 141756739 ID23109 M +
TCAAAGTTTTTGGACCTTAGGTCTG
>3 dna:chromosome chromosome:RGSC3.4:3:1:171063335:1 141756744 ID9625 M +
GTTTTTGGACCTTAGGTCTGACACA
>3 dna:chromosome chromosome:RGSC3.4:3:1:171063335:1 141756810 ID62356 M +
TTTTAAGGGTGTCCTTCCTAAAGTCTTAT
>3 dna:chromosome chromosome:RGSC3.4:3:1:171063335:1 141756810 ID62357 M +
TTTTAAGGGTGTCCTTCCTAAAGTCTTATA
>3 dna:chromosome chromosome:RGSC3.4:3:1:171063335:1 141756824 ID58358 M +
TTCCTAAAGTCTTATAGCAATTGTGAAGG
>3 dna:chromosome chromosome:RGSC3.4:3:1:171063335:1 141756824 ID58359 M +
TTCCTAAAGTCTTATAGCAATTGTGAAGGT
>3 dna:chromosome chromosome:RGSC3.4:3:1:171063335:1 141756825 ID27676 M +
TCCTAAAGTCTTATAGCAATTGTGAAGGT
>3 dna:chromosome chromosome:RGSC3.4:3:1:171063335:1 141756825 ID27677 M +
TCCTAAAGTCTTATAGCAATTGTGAAGGTG
>3 dna:chromosome chromosome:RGSC3.4:3:1:171063335:1 141756825 ID27678 M +
TCCTAAAGTCTTATAGCAATTGTGAAGGTGT
>3 dna:chromosome chromosome:RGSC3.4:3:1:171063335:1 141756828 ID10615 M +
TAAAGTCTTATAGCAATTGTGAAGGTGTC
>3 dna:chromosome chromosome:RGSC3.4:3:1:171063335:1 141756828 ID10617 M +
TAAAGTCTTATAGCAATTGTGAAGGTGTCT
>3 dna:chromosome chromosome:RGSC3.4:3:1:171063335:1 141756833 ID31590 M +
TCTTATAGCAATTGTGAAGGTGTCTCTTG
>3 dna:chromosome chromosome:RGSC3.4:3:1:171063335:1 141756835 ID57103 M +
TTATAGCAATTGTGAAGGTGTCTCTTGGG
>3 dna:chromosome chromosome:RGSC3.4:3:1:171063335:1 141756836 ID21009 M +
TATAGCAATTGTGAAGGTGTC
>3 dna:chromosome chromosome:RGSC3.4:3:1:171063335:1 141756836 ID21010 M +
TATAGCAATTGTGAAGGTGTCTCTTGG
>3 dna:chromosome chromosome:RGSC3.4:3:1:171063335:1 141756836 ID21011 M +
TATAGCAATTGTGAAGGTGTCTCTTGGGC
>3 dna:chromosome chromosome:RGSC3.4:3:1:171063335:1 141756838 ID18033 M +
TAGCAATTGTGAAGGTGTCTCTTGGGC
>3 dna:chromosome chromosome:RGSC3.4:3:1:171063335:1 141756838 ID18034 M +
TAGCAATTGTGAAGGTGTCTCTTGGGCA
>3 dna:chromosome chromosome:RGSC3.4:3:1:171063335:1 141756838 ID18035 M +
TAGCAATTGTGAAGGTGTCTCTTGGGCAT
>3 dna:chromosome chromosome:RGSC3.4:3:1:171063335:1 141756838 ID18036 M +
TAGCAATTGTGAAGGTGTCTCTTGGGCATA
>3 dna:chromosome chromosome:RGSC3.4:3:1:171063335:1 141756845 ID53292 M +
TGTGAAGGTGTCTCTTGGGC
>3 dna:chromosome chromosome:RGSC3.4:3:1:171063335:1 141756870 ID48831 M +
TGGGAGGACAGGCTCCATGCCGTTTCTTGT
>3 dna:chromosome chromosome:RGSC3.4:3:1:171063335:1 141756870 ID48832 M +
TGGGAGGACAGGCTCCATGCCGTTTCTTGTA
>3 dna:chromosome chromosome:RGSC3.4:3:1:171063335:1 141756887 ID42869 M +
TGCCGTTTCTTGTACAGTGGGATCC
>3 dna:chromosome chromosome:RGSC3.4:3:1:171063335:1 141756931 ID41103 U +
TGCAGAATGCAGGTGATCTGTACTAAGAA
>3 dna:chromosome chromosome:RGSC3.4:3:1:171063335:1 141756944 ID39117 U +
TGATCTGTACTAAGAAGTCATGTTGTTCCT
>3 dna:chromosome chromosome:RGSC3.4:3:1:171063335:1 141756951 ID15611 U +
TACTAAGAAGTCATGTTGTTCCTTGAACC
>3 dna:chromosome chromosome:RGSC3.4:3:1:171063335:1 141756973 ID59526 M +
TTGAACCAGAGTGAGTCATGTCAGGAAGC
>3 dna:chromosome chromosome:RGSC3.4:3:1:171063335:1 141756991 ID52564 M +
TGTCAGGAAGCAGTGTGGGAAGATCCCTGA
>3 dna:chromosome chromosome:RGSC3.4:3:1:171063335:1 141757006 ID48445 M +
TGGGAAGATCCCTGAGGTGAAGTTTGTG
>3 dna:chromosome chromosome:RGSC3.4:3:1:171063335:1 141757014 ID27298 M +
TCCCTGAGGTGAAGTTTGTGGAAGAGTGA
>3 dna:chromosome chromosome:RGSC3.4:3:1:171063335:1 141757044 ID59963 M +
TTGATTTTTCCACTGGATAAGTTGGTGCAC
>3 dna:chromosome chromosome:RGSC3.4:3:1:171063335:1 141757045 ID40199 M +
TGATTTTTCCACTGGATAAGTTGGTGCAC
>3 dna:chromosome chromosome:RGSC3.4:3:1:171063335:1 141757051 ID58103 M +
TTCCACTGGATAAGTTGGTGCACTTACACT
>3 dna:chromosome chromosome:RGSC3.4:3:1:171063335:1 141757051 ID58104 M +
TTCCACTGGATAAGTTGGTGCACTTACACTG
>3 dna:chromosome chromosome:RGSC3.4:3:1:171063335:1 141757052 ID25931 M +
TCCACTGGATAAGTTGGTGCACTTACAC
>3 dna:chromosome chromosome:RGSC3.4:3:1:171063335:1 141757052 ID25932 M +
TCCACTGGATAAGTTGGTGCACTTACACT
>3 dna:chromosome chromosome:RGSC3.4:3:1:171063335:1 141757054 ID3559 M +
CACTGGATAAGTTGGTGCACTTACACT
>3 dna:chromosome chromosome:RGSC3.4:3:1:171063335:1 141757055 ID1192 M +
ACTGGATAAGTTGGTGCACTTA
>3 dna:chromosome chromosome:RGSC3.4:3:1:171063335:1 141757057 ID46753 M +
TGGATAAGTTGGTGCACTTACACTGGGC
>3 dna:chromosome chromosome:RGSC3.4:3:1:171063335:1 141757065 ID60844 M +
TTGGTGCACTTACACTGGGCTTCCTGGTC
>3 dna:chromosome chromosome:RGSC3.4:3:1:171063335:1 141757080 ID49494 M +
TGGGCTTCCTGGTCAGAGGCAATTAAGAGG
>3 dna:chromosome chromosome:RGSC3.4:3:1:171063335:1 141757087 ID4789 M +
CCTGGTCAGAGGCAATTAAGAGGT
>3 dna:chromosome chromosome:RGSC3.4:3:1:171063335:1 141757113 ID14710 M +
TACATTTTACTCTTTGAATTATTATAGCCA
>3 dna:chromosome chromosome:RGSC3.4:3:1:171063335:1 141757120 ID16027 M +
TACTCTTTGAATTATTATAGCCAGTTTGGAC
>3 dna:chromosome chromosome:RGSC3.4:3:1:171063335:1 141757125 ID61966 M +
TTTGAATTATTATAGCCAGTTTGGA
>3 dna:chromosome chromosome:RGSC3.4:3:1:171063335:1 141757125 ID61967 M +
TTTGAATTATTATAGCCAGTTTGGACACA
>3 dna:chromosome chromosome:RGSC3.4:3:1:171063335:1 141757162 ID35850 M +
TGACTGGCTGGAATAGATTTCCAAGGATGA
>3 dna:chromosome chromosome:RGSC3.4:3:1:171063335:1 141757162 ID35851 M +
TGACTGGCTGGAATAGATTTCCAAGGATGAA
>3 dna:chromosome chromosome:RGSC3.4:3:1:171063335:1 141757189 ID32915 M +
TGAAATCTCCTGAAGGTTCTCTGGT
>3 dna:chromosome chromosome:RGSC3.4:3:1:171063335:1 141757189 ID32916 M +
TGAAATCTCCTGAAGGTTCTCTGGTACAGC
>3 dna:chromosome chromosome:RGSC3.4:3:1:171063335:1 141757199 ID33871 M +
TGAAGGTTCTCTGGTACAGCCTTCAT
>3 dna:chromosome chromosome:RGSC3.4:3:1:171063335:1 141757206 ID30530 M +
TCTCTGGTACAGCCTTCATCTGAGGTATCACT
>3 dna:chromosome chromosome:RGSC3.4:3:1:171063335:1 141757210 ID50244 M +
TGGTACAGCCTTCATCTGAGGTATCACTGC
>3 dna:chromosome chromosome:RGSC3.4:3:1:171063335:1 141757212 ID8946 M +
GTACAGCCTTCATCTGAGGTATCACTGC
>3 dna:chromosome chromosome:RGSC3.4:3:1:171063335:1 141757318 ID29840 M +
TCTACTTGCTCAAGCATTTCAGGGTGGGT
>3 dna:chromosome chromosome:RGSC3.4:3:1:171063335:1 141757320 ID16409 M +
TACTTGCTCAAGCATTTCAGGGTGGGT
>3 dna:chromosome chromosome:RGSC3.4:3:1:171063335:1 141757375 ID26551 M +
TCCATTTTAAGGAATTCCAGTTGGGTTGA
>3 dna:chromosome chromosome:RGSC3.4:3:1:171063335:1 141757375 ID26552 M +
TCCATTTTAAGGAATTCCAGTTGGGTTGAC
>3 dna:chromosome chromosome:RGSC3.4:3:1:171063335:1 141757376 ID4435 M +
CCATTTTAAGGAATTCCAGTTGGGTTGAC
>3 dna:chromosome chromosome:RGSC3.4:3:1:171063335:1 141757390 ID26277 U +
TCCAGTTGGGTTGACCAAAGGCAGG
>3 dna:chromosome chromosome:RGSC3.4:3:1:171063335:1 141757441 ID28891 U +
TCCTTATAGCCATTTGCTATTTCTGGTTGG
>3 dna:chromosome chromosome:RGSC3.4:3:1:171063335:1 141757444 ID57104 U +
TTATAGCCATTTGCTATTTCTGGTTGGCC
>3 dna:chromosome chromosome:RGSC3.4:3:1:171063335:1 141757444 ID57105 U +
TTATAGCCATTTGCTATTTCTGGTTGGCCC
>3 dna:chromosome chromosome:RGSC3.4:3:1:171063335:1 141757447 ID18354 U +
TAGCCATTTGCTATTTCTGGTTGGCCCTAT
>3 dna:chromosome chromosome:RGSC3.4:3:1:171063335:1 141757455 ID44073 U +
TGCTATTTCTGGTTGGCCCTATATGGTTC
>3 dna:chromosome chromosome:RGSC3.4:3:1:171063335:1 141757503 ID50075 U +
TGGGTTTAGGTTTTTATTGAGTTTTCTTCCC
>3 dna:chromosome chromosome:RGSC3.4:3:1:171063335:1 141757611 ID26978 U +
TCCCATTGCTCATATGCCATGACACCCGTG
>3 dna:chromosome chromosome:RGSC3.4:3:1:171063335:1 141757611 ID26979 U +
TCCCATTGCTCATATGCCATGACACCCGTGT
>3 dna:chromosome chromosome:RGSC3.4:3:1:171063335:1 141757612 ID4518 U +
CCCATTGCTCATATGCCATGACACCC
>3 dna:chromosome chromosome:RGSC3.4:3:1:171063335:1 141757617 ID44177 U +
TGCTCATATGCCATGACACCCGTGTTGACCA
>3 dna:chromosome chromosome:RGSC3.4:3:1:171063335:1 141757619 ID5300 U +
CTCATATGCCATGACACCCGTGTTGACCA
>3 dna:chromosome chromosome:RGSC3.4:3:1:171063335:1 141757630 ID34785 U +
TGACACCCGTGTTGACCATTACAGTGT
>3 dna:chromosome chromosome:RGSC3.4:3:1:171063335:1 141757639 ID55108 U +
TGTTGACCATTACAGTGTGGTCTGGCAGGC
>3 dna:chromosome chromosome:RGSC3.4:3:1:171063335:1 141757670 ID9119 U +
GTCCGTATTCTCCTTAGAGGAAATGAGGC
>3 dna:chromosome chromosome:RGSC3.4:3:1:171063335:1 141757675 ID22397 U +
TATTCTCCTTAGAGGAAATGAGGCAAATGT
>3 dna:chromosome chromosome:RGSC3.4:3:1:171063335:1 141757680 ID28874 U +
TCCTTAGAGGAAATGAGGCAAATGTAAT
>3 dna:chromosome chromosome:RGSC3.4:3:1:171063335:1 141757693 ID37671 U +
TGAGGCAAATGTAATAGTCGTGATTGAGC
>3 dna:chromosome chromosome:RGSC3.4:3:1:171063335:1 141757725 ID23718 U +
TCACAGCTCACAATATCATGTACTGTTGGCC
>3 dna:chromosome chromosome:RGSC3.4:3:1:171063335:1 141757728 ID3810 U +
CAGCTCACAATATCATGTACTGTTGGCCTT
>3 dna:chromosome chromosome:RGSC3.4:3:1:171063335:1 141757732 ID23619 U +
TCACAATATCATGTACTGTTGGCCTT
>3 dna:chromosome chromosome:RGSC3.4:3:1:171063335:1 141757732 ID23620 U +
TCACAATATCATGTACTGTTGGCCTTTGT
>3 dna:chromosome chromosome:RGSC3.4:3:1:171063335:1 141757739 ID2368 U +
ATCATGTACTGTTGGCCTTTGT
>3 dna:chromosome chromosome:RGSC3.4:3:1:171063335:1 141757741 ID4153 U +
CATGTACTGTTGGCCTTTGT
>3 dna:chromosome chromosome:RGSC3.4:3:1:171063335:1 141757742 ID2719 U +
ATGTACTGTTGGCCTTTGT
>3 dna:chromosome chromosome:RGSC3.4:3:1:171063335:1 141757775 ID11708 U +
TAACTTGTTAGCAGTCATGTCACCAAGTT
>3 dna:chromosome chromosome:RGSC3.4:3:1:171063335:1 141757775 ID11709 U +
TAACTTGTTAGCAGTCATGTCACCAAGTTC
>3 dna:chromosome chromosome:RGSC3.4:3:1:171063335:1 141757805 ID50910 U +
TGGTGACAGTTTGAATTTTACAGTGT
>3 dna:chromosome chromosome:RGSC3.4:3:1:171063335:1 141757805 ID50911 U +
TGGTGACAGTTTGAATTTTACAGTGTAC
>3 dna:chromosome chromosome:RGSC3.4:3:1:171063335:1 141757805 ID50912 U +
TGGTGACAGTTTGAATTTTACAGTGTACT
>3 dna:chromosome chromosome:RGSC3.4:3:1:171063335:1 141757805 ID50913 U +
TGGTGACAGTTTGAATTTTACAGTGTACTT
>3 dna:chromosome chromosome:RGSC3.4:3:1:171063335:1 141757805 ID50914 U +
TGGTGACAGTTTGAATTTTACAGTGTACTTT
>3 dna:chromosome chromosome:RGSC3.4:3:1:171063335:1 141757816 ID34466 U +
TGAATTTTACAGTGTACTTTCCTCACAAT
>3 dna:chromosome chromosome:RGSC3.4:3:1:171063335:1 141757862 ID27562 U +
TCCGTGATTACTTTTCTGGAAAGGGAA
>3 dna:chromosome chromosome:RGSC3.4:3:1:171063335:1 141757862 ID27563 U +
TCCGTGATTACTTTTCTGGAAAGGGAAG
>3 dna:chromosome chromosome:RGSC3.4:3:1:171063335:1 141757862 ID27564 U +
TCCGTGATTACTTTTCTGGAAAGGGAAGC
>3 dna:chromosome chromosome:RGSC3.4:3:1:171063335:1 141757862 ID27565 U +
TCCGTGATTACTTTTCTGGAAAGGGAAGCA
>3 dna:chromosome chromosome:RGSC3.4:3:1:171063335:1 141757892 ID28785 U +
TCCTGTGGACATAAAGTAAAGCAGAACTCGA
>3 dna:chromosome chromosome:RGSC3.4:3:1:171063335:1 141757897 ID46235 U +
TGGACATAAAGTAAAGCAGAACTCGAGAGC
>3 dna:chromosome chromosome:RGSC3.4:3:1:171063335:1 141757927 ID26037 U +
TCCAGACATTGATTGCATGGCCATGATAA
>3 dna:chromosome chromosome:RGSC3.4:3:1:171063335:1 141757927 ID26038 U +
TCCAGACATTGATTGCATGGCCATGATAAC
>3 dna:chromosome chromosome:RGSC3.4:3:1:171063335:1 141757936 ID39966 U +
TGATTGCATGGCCATGATAACTTTTACCTT
>3 dna:chromosome chromosome:RGSC3.4:3:1:171063335:1 141757936 ID39967 U +
TGATTGCATGGCCATGATAACTTTTACCTTC
>3 dna:chromosome chromosome:RGSC3.4:3:1:171063335:1 141757944 ID47738 U +
TGGCCATGATAACTTTTACCTTCAAAGTGT
>3 dna:chromosome chromosome:RGSC3.4:3:1:171063335:1 141757945 ID8506 U +
GGCCATGATAACTTTTACCTTC
>3 dna:chromosome chromosome:RGSC3.4:3:1:171063335:1 141757945 ID8507 U +
GGCCATGATAACTTTTACCTTCAAAGTGT
>3 dna:chromosome chromosome:RGSC3.4:3:1:171063335:1 141757945 ID8508 U +
GGCCATGATAACTTTTACCTTCAAAGTGTT
>3 dna:chromosome chromosome:RGSC3.4:3:1:171063335:1 141757945 ID8509 U +
GGCCATGATAACTTTTACCTTCAAAGTGTTC
>3 dna:chromosome chromosome:RGSC3.4:3:1:171063335:1 141757960 ID15369 U +
TACCTTCAAAGTGTTCTTTGGGACAAA
>3 dna:chromosome chromosome:RGSC3.4:3:1:171063335:1 141757998 ID55421 U +
TGTTTGAGAGTTGTTAGCTCATGGACCATG
>3 dna:chromosome chromosome:RGSC3.4:3:1:171063335:1 141758001 ID59791 U +
TTGAGAGTTGTTAGCTCATGGACCATGAT
>3 dna:chromosome chromosome:RGSC3.4:3:1:171063335:1 141758002 ID36796 U +
TGAGAGTTGTTAGCTCATGGACCATGA
>3 dna:chromosome chromosome:RGSC3.4:3:1:171063335:1 141758002 ID36797 U +
TGAGAGTTGTTAGCTCATGGACCATGAT
>3 dna:chromosome chromosome:RGSC3.4:3:1:171063335:1 141758002 ID36798 U +
TGAGAGTTGTTAGCTCATGGACCATGATAG
>3 dna:chromosome chromosome:RGSC3.4:3:1:171063335:1 141758002 ID36799 U +
TGAGAGTTGTTAGCTCATGGACCATGATAGT
>3 dna:chromosome chromosome:RGSC3.4:3:1:171063335:1 141758005 ID7176 U +
GAGTTGTTAGCTCATGGACCATGATAGTC
>3 dna:chromosome chromosome:RGSC3.4:3:1:171063335:1 141758026 ID38750 U +
TGATAGTCTTTTTTGTCTAATCTGAACCAC
>3 dna:chromosome chromosome:RGSC3.4:3:1:171063335:1 141758029 ID20268 U +
TAGTCTTTTTTGTCTAATCTGAACCAC
>3 dna:chromosome chromosome:RGSC3.4:3:1:171063335:1 141758056 ID12660 U +
TAAGTTGTATATTTCCTTTGCCTTTC
>3 dna:chromosome chromosome:RGSC3.4:3:1:171063335:1 141758056 ID12661 U +
TAAGTTGTATATTTCCTTTGCCTTTCACTG
>3 dna:chromosome chromosome:RGSC3.4:3:1:171063335:1 141758056 ID12662 U +
TAAGTTGTATATTTCCTTTGCCTTTCACTGT
>3 dna:chromosome chromosome:RGSC3.4:3:1:171063335:1 141758110 ID37779 U +
TGAGGGCAATACACTTCTGATAACACTAT
>3 dna:chromosome chromosome:RGSC3.4:3:1:171063335:1 141758113 ID8660 U +
GGGCAATACACTTCTGATAACACTATTAGA
>3 dna:chromosome chromosome:RGSC3.4:3:1:171063335:1 141758119 ID14116 U +
TACACTTCTGATAACACTATTAGAGGGAAC
>3 dna:chromosome chromosome:RGSC3.4:3:1:171063335:1 141758124 ID59047 U +
TTCTGATAACACTATTAGAGGGAACATA
>3 dna:chromosome chromosome:RGSC3.4:3:1:171063335:1 141758124 ID59048 U +
TTCTGATAACACTATTAGAGGGAACATAC
>3 dna:chromosome chromosome:RGSC3.4:3:1:171063335:1 141758125 ID30891 U +
TCTGATAACACTATTAGAGGGAA
>3 dna:chromosome chromosome:RGSC3.4:3:1:171063335:1 141758125 ID30892 U +
TCTGATAACACTATTAGAGGGAACATA
>3 dna:chromosome chromosome:RGSC3.4:3:1:171063335:1 141758125 ID30893 U +
TCTGATAACACTATTAGAGGGAACATAC
>3 dna:chromosome chromosome:RGSC3.4:3:1:171063335:1 141758125 ID30894 U +
TCTGATAACACTATTAGAGGGAACATACC
>3 dna:chromosome chromosome:RGSC3.4:3:1:171063335:1 141758125 ID30895 U +
TCTGATAACACTATTAGAGGGAACATACCA
>3 dna:chromosome chromosome:RGSC3.4:3:1:171063335:1 141758125 ID30896 U +
TCTGATAACACTATTAGAGGGAACATACCAT
>3 dna:chromosome chromosome:RGSC3.4:3:1:171063335:1 141758127 ID38444 U +
TGATAACACTATTAGAGGGAACATACCAT
>3 dna:chromosome chromosome:RGSC3.4:3:1:171063335:1 141758127 ID38445 U +
TGATAACACTATTAGAGGGAACATACCATT
>3 dna:chromosome chromosome:RGSC3.4:3:1:171063335:1 141758128 ID7194 U +
GATAACACTATTAGAGGGAACATACC
>3 dna:chromosome chromosome:RGSC3.4:3:1:171063335:1 141758150 ID15013 U +
TACCATTTGTTTAAATAGC
>3 dna:chromosome chromosome:RGSC3.4:3:1:171063335:1 141758150 ID15014 U +
TACCATTTGTTTAAATAGCCTGTGGGA
>3 dna:chromosome chromosome:RGSC3.4:3:1:171063335:1 141758150 ID15015 U +
TACCATTTGTTTAAATAGCCTGTGGGATTC
>3 dna:chromosome chromosome:RGSC3.4:3:1:171063335:1 141758157 ID55312 U +
TGTTTAAATAGCCTGTGGGATTCCTC
>3 dna:chromosome chromosome:RGSC3.4:3:1:171063335:1 141758157 ID55313 U +
TGTTTAAATAGCCTGTGGGATTCCTCA
>3 dna:chromosome chromosome:RGSC3.4:3:1:171063335:1 141758157 ID55314 U +
TGTTTAAATAGCCTGTGGGATTCCTCATC
>3 dna:chromosome chromosome:RGSC3.4:3:1:171063335:1 141758159 ID61376 U +
TTTAAATAGCCTGTGGGATTCCTCATCA
>3 dna:chromosome chromosome:RGSC3.4:3:1:171063335:1 141758160 ID56374 U +
TTAAATAGCCTGTGGGATTCCTCATCAA
>3 dna:chromosome chromosome:RGSC3.4:3:1:171063335:1 141758160 ID56375 U +
TTAAATAGCCTGTGGGATTCCTCATCAAG
>3 dna:chromosome chromosome:RGSC3.4:3:1:171063335:1 141758161 ID10710 U +
TAAATAGCCTGTGGGATTCCTCATC
>3 dna:chromosome chromosome:RGSC3.4:3:1:171063335:1 141758161 ID10711 U +
TAAATAGCCTGTGGGATTCCTCATCAAG
>3 dna:chromosome chromosome:RGSC3.4:3:1:171063335:1 141758161 ID10712 U +
TAAATAGCCTGTGGGATTCCTCATCAAGT
>3 dna:chromosome chromosome:RGSC3.4:3:1:171063335:1 141758165 ID18444 U +
TAGCCTGTGGGATTCCTCATCAAGT
>3 dna:chromosome chromosome:RGSC3.4:3:1:171063335:1 141758172 ID49167 U +
TGGGATTCCTCATCAAGTAGGTTGCC
>3 dna:chromosome chromosome:RGSC3.4:3:1:171063335:1 141758172 ID49168 U +
TGGGATTCCTCATCAAGTAGGTTGCCAG
>3 dna:chromosome chromosome:RGSC3.4:3:1:171063335:1 141758172 ID49169 U +
TGGGATTCCTCATCAAGTAGGTTGCCAGT
>3 dna:chromosome chromosome:RGSC3.4:3:1:171063335:1 141758177 ID58413 U +
TTCCTCATCAAGTAGGTTGCCAGTTTCCAC
>3 dna:chromosome chromosome:RGSC3.4:3:1:171063335:1 141758178 ID28236 U +
TCCTCATCAAGTAGGTTGCCAGTTTCCAC
>3 dna:chromosome chromosome:RGSC3.4:3:1:171063335:1 141758178 ID28237 U +
TCCTCATCAAGTAGGTTGCCAGTTTCCACA
>3 dna:chromosome chromosome:RGSC3.4:3:1:171063335:1 141758181 ID24845 U +
TCATCAAGTAGGTTGCCAGTTTCCACAAT
>3 dna:chromosome chromosome:RGSC3.4:3:1:171063335:1 141758202 ID25755 U +
TCCACAATTCTGCCCAACAACTGCCCACAC
>3 dna:chromosome chromosome:RGSC3.4:3:1:171063335:1 141758223 ID42609 U +
TGCCCACACTTCCTGTTCCAGGATCAGATA
>3 dna:chromosome chromosome:RGSC3.4:3:1:171063335:1 141758246 ID24312 U +
TCAGATAAACGTTTTTATGTAGTGTGCA
>3 dna:chromosome chromosome:RGSC3.4:3:1:171063335:1 141758246 ID24313 U +
TCAGATAAACGTTTTTATGTAGTGTGCAA
>3 dna:chromosome chromosome:RGSC3.4:3:1:171063335:1 141758251 ID10293 U +
TAAACGTTTTTATGTAGTGTGCAAATGAT
>3 dna:chromosome chromosome:RGSC3.4:3:1:171063335:1 141758251 ID10294 U +
TAAACGTTTTTATGTAGTGTGCAAATGATT
>3 dna:chromosome chromosome:RGSC3.4:3:1:171063335:1 141758258 ID62443 U +
TTTTATGTAGTGTGCAAATGATTAATAAT
>3 dna:chromosome chromosome:RGSC3.4:3:1:171063335:1 141758260 ID57211 U +
TTATGTAGTGTGCAAATGATT
>3 dna:chromosome chromosome:RGSC3.4:3:1:171063335:1 141758270 ID40413 U +
TGCAAATGATTAATAATGTGAGGATGG
>3 dna:chromosome chromosome:RGSC3.4:3:1:171063335:1 141758270 ID40414 U +
TGCAAATGATTAATAATGTGAGGATGGTA
>3 dna:chromosome chromosome:RGSC3.4:3:1:171063335:1 141758270 ID40415 U +
TGCAAATGATTAATAATGTGAGGATGGTAT
>3 dna:chromosome chromosome:RGSC3.4:3:1:171063335:1 141758276 ID39778 U +
TGATTAATAATGTGAGGATGGTATAC
>3 dna:chromosome chromosome:RGSC3.4:3:1:171063335:1 141758276 ID39779 U +
TGATTAATAATGTGAGGATGGTATACAG
>3 dna:chromosome chromosome:RGSC3.4:3:1:171063335:1 141758276 ID39780 U +
TGATTAATAATGTGAGGATGGTATACAGT
>3 dna:chromosome chromosome:RGSC3.4:3:1:171063335:1 141758279 ID56521 U +
TTAATAATGTGAGGATGGTATACAGT
>3 dna:chromosome chromosome:RGSC3.4:3:1:171063335:1 141758279 ID56522 U +
TTAATAATGTGAGGATGGTATACAGTTTT
>3 dna:chromosome chromosome:RGSC3.4:3:1:171063335:1 141758280 ID12738 U +
TAATAATGTGAGGATGGTATACAGTTTT
>3 dna:chromosome chromosome:RGSC3.4:3:1:171063335:1 141758280 ID12739 U +
TAATAATGTGAGGATGGTATACAGTTTTTC
>3 dna:chromosome chromosome:RGSC3.4:3:1:171063335:1 141758283 ID13229 U +
TAATGTGAGGATGGTATACAGT
>3 dna:chromosome chromosome:RGSC3.4:3:1:171063335:1 141758284 ID678 U +
AATGTGAGGATGGTATACAGT
>3 dna:chromosome chromosome:RGSC3.4:3:1:171063335:1 141758285 ID2757 U +
ATGTGAGGATGGTATACAGT
>3 dna:chromosome chromosome:RGSC3.4:3:1:171063335:1 141758286 ID53571 U +
TGTGAGGATGGTATACAGTTTTTCTAATTGC
>3 dna:chromosome chromosome:RGSC3.4:3:1:171063335:1 141758287 ID9270 U +
GTGAGGATGGTATACAGTTTT
>3 dna:chromosome chromosome:RGSC3.4:3:1:171063335:1 141758294 ID50431 U +
TGGTATACAGTTTTTCTAATTGCAATTA
>3 dna:chromosome chromosome:RGSC3.4:3:1:171063335:1 141758294 ID50432 U +
TGGTATACAGTTTTTCTAATTGCAATTAC
>3 dna:chromosome chromosome:RGSC3.4:3:1:171063335:1 141758294 ID50433 U +
TGGTATACAGTTTTTCTAATTGCAATTACT
>3 dna:chromosome chromosome:RGSC3.4:3:1:171063335:1 141758307 ID58747 U +
TTCTAATTGCAATTACTGATTTGGTC
>3 dna:chromosome chromosome:RGSC3.4:3:1:171063335:1 141758307 ID58748 U +
TTCTAATTGCAATTACTGATTTGGTCAAAG
>3 dna:chromosome chromosome:RGSC3.4:3:1:171063335:1 141758310 ID13374 U +
TAATTGCAATTACTGATTTGGTC
>3 dna:chromosome chromosome:RGSC3.4:3:1:171063335:1 141758318 ID2836 U +
ATTACTGATTTGGTCAAAG
>3 dna:chromosome chromosome:RGSC3.4:3:1:171063335:1 141758320 ID16110 U +
TACTGATTTGGTCAAAGTTCTTTCTGTCT
>3 dna:chromosome chromosome:RGSC3.4:3:1:171063335:1 141758323 ID40148 U +
TGATTTGGTCAAAGTTCTTTCTGTCTTATA
>3 dna:chromosome chromosome:RGSC3.4:3:1:171063335:1 141758331 ID23108 U +
TCAAAGTTCTTTCTGTCTTATACCAAAGT
>3 dna:chromosome chromosome:RGSC3.4:3:1:171063335:1 141758338 ID32032 U +
TCTTTCTGTCTTATACCAAAGTCTGGGTGA
>3 dna:chromosome chromosome:RGSC3.4:3:1:171063335:1 141758420 ID20103 U +
TAGTATTTTATAATGTTCAGATAAAGCCTC
>3 dna:chromosome chromosome:RGSC3.4:3:1:171063335:1 141758428 ID20897 U +
TATAATGTTCAGATAAAGCCTCTTCATCAA
>3 dna:chromosome chromosome:RGSC3.4:3:1:171063335:1 141758514 ID24207 U +
TCAGACTCTTTCTTTTAAAGGGGACTCTGGG
>3 dna:chromosome chromosome:RGSC3.4:3:1:171063335:1 141758541 ID49721 U +
TGGGTACAGGAGGATAGTGGCCAA
>3 dna:chromosome chromosome:RGSC3.4:3:1:171063335:1 141758541 ID49722 U +
TGGGTACAGGAGGATAGTGGCCAAAAAGG
>3 dna:chromosome chromosome:RGSC3.4:3:1:171063335:1 141758555 ID20400 U +
TAGTGGCCAAAAAGGTGTCACTGGA
>3 dna:chromosome chromosome:RGSC3.4:3:1:171063335:1 141758639 ID7763 U +
GCCTACTTCCTGTAGAATGAAGGTGTTCTA
>3 dna:chromosome chromosome:RGSC3.4:3:1:171063335:1 141758642 ID16355 U +
TACTTCCTGTAGAATGAAGGTGTTCTATCC
>3 dna:chromosome chromosome:RGSC3.4:3:1:171063335:1 141758646 ID28727 U +
TCCTGTAGAATGAAGGTGTTCTATCCTGT
>3 dna:chromosome chromosome:RGSC3.4:3:1:171063335:1 141758649 ID52112 U +
TGTAGAATGAAGGTGTTCTATCCTGTGAGGT
>3 dna:chromosome chromosome:RGSC3.4:3:1:171063335:1 141758651 ID17109 U +
TAGAATGAAGGTGTTCTATCCTGTGAGGT
>3 dna:chromosome chromosome:RGSC3.4:3:1:171063335:1 141758651 ID17110 U +
TAGAATGAAGGTGTTCTATCCTGTGAGGTC
>3 dna:chromosome chromosome:RGSC3.4:3:1:171063335:1 141758667 ID21423 M +
TATCCTGTGAGGTCATGTTGTCC
>3 dna:chromosome chromosome:RGSC3.4:3:1:171063335:1 141758672 ID53583 U +
TGTGAGGTCATGTTGTCCTTTGAAGCAGT
>3 dna:chromosome chromosome:RGSC3.4:3:1:171063335:1 141758677 ID8820 U +
GGTCATGTTGTCCTTTGAAGCAGTGGT
>3 dna:chromosome chromosome:RGSC3.4:3:1:171063335:1 141758709 ID34822 U +
TGACACTGAGCTATGCTGTGAGGTCCTA
>3 dna:chromosome chromosome:RGSC3.4:3:1:171063335:1 141758709 ID34823 U +
TGACACTGAGCTATGCTGTGAGGTCCTAC
>3 dna:chromosome chromosome:RGSC3.4:3:1:171063335:1 141758715 ID37408 U +
TGAGCTATGCTGTGAGGTCCTACTGAG
>3 dna:chromosome chromosome:RGSC3.4:3:1:171063335:1 141758715 ID37409 U +
TGAGCTATGCTGTGAGGTCCTACTGAGGT
>3 dna:chromosome chromosome:RGSC3.4:3:1:171063335:1 141758717 ID1697 U +
AGCTATGCTGTGAGGTCCTACTGAGG
>3 dna:chromosome chromosome:RGSC3.4:3:1:171063335:1 141758748 ID1199 U +
ACTGTGGACGACATGTTATTCTTTTCAAGG
>3 dna:chromosome chromosome:RGSC3.4:3:1:171063335:1 141758750 ID54095 U +
TGTGGACGACATGTTATTCTTTTCAAGGG
>3 dna:chromosome chromosome:RGSC3.4:3:1:171063335:1 141758763 ID57255 U +
TTATTCTTTTCAAGGGGTGTTGGTGGAGT
>3 dna:chromosome chromosome:RGSC3.4:3:1:171063335:1 141758796 ID49152 U +
TGGGATTACTCCACAGAGGCATGATGAGGT
>3 dna:chromosome chromosome:RGSC3.4:3:1:171063335:1 141758835 ID51913 M +
TGTAAGGACACTGGCTCTTTGGATTGGT
>3 dna:chromosome chromosome:RGSC3.4:3:1:171063335:1 141758846 ID48070 M +
TGGCTCTTTGGATTGGTTGTGCCAGC
>3 dna:chromosome chromosome:RGSC3.4:3:1:171063335:1 141758846 ID48071 M +
TGGCTCTTTGGATTGGTTGTGCCAGCTTT
>3 dna:chromosome chromosome:RGSC3.4:3:1:171063335:1 141758850 ID32077 M +
TCTTTGGATTGGTTGTGCCAGCTTTGGACA
>3 dna:chromosome chromosome:RGSC3.4:3:1:171063335:1 141758925 ID33605 M +
TGAAGACTCTCTGGTACAGCTTTCA
>3 dna:chromosome chromosome:RGSC3.4:3:1:171063335:1 141759108 ID22808 M +
TATTTTCAGGTTGATTTGGCCAAA
>3 dna:chromosome chromosome:RGSC3.4:3:1:171063335:1 141759108 ID22809 M +
TATTTTCAGGTTGATTTGGCCAAAT
>3 dna:chromosome chromosome:RGSC3.4:3:1:171063335:1 141759111 ID61708 M +
TTTCAGGTTGATTTGGCCAAATGAAGGT
>3 dna:chromosome chromosome:RGSC3.4:3:1:171063335:1 141759160 ID27314 M +
TCCCTGCCTTAGCCACTTGTTGGTTCAT
>3 dna:chromosome chromosome:RGSC3.4:3:1:171063335:1 141759164 ID43212 M +
TGCCTTAGCCACTTGTTGGTTCATGGT
>3 dna:chromosome chromosome:RGSC3.4:3:1:171063335:1 141759164 ID43213 M +
TGCCTTAGCCACTTGTTGGTTCATGGTT
>3 dna:chromosome chromosome:RGSC3.4:3:1:171063335:1 141759197 ID47023 M +
TGGATGTTTCAAGCTATTAACACCCTGCC
>3 dna:chromosome chromosome:RGSC3.4:3:1:171063335:1 141759197 ID47024 M +
TGGATGTTTCAAGCTATTAACACCCTGCCT
>3 dna:chromosome chromosome:RGSC3.4:3:1:171063335:1 141759240 ID62450 M +
TTTTATTGAGTTGTCTTCCCCGGGTTAT
>3 dna:chromosome chromosome:RGSC3.4:3:1:171063335:1 141759328 ID16516 M +
TACTTTGTATGTTGTTGCTTATATCCCA
>3 dna:chromosome chromosome:RGSC3.4:3:1:171063335:1 141759331 ID62225 M +
TTTGTATGTTGTTGCTTATATCCCATGAT
>3 dna:chromosome chromosome:RGSC3.4:3:1:171063335:1 141759333 ID52318 M +
TGTATGTTGTTGCTTATATCCCATGATGACC
>3 dna:chromosome chromosome:RGSC3.4:3:1:171063335:1 141759351 ID26943 M +
TCCCATGATGACCATTACAGTCGGGTGTGGG
>3 dna:chromosome chromosome:RGSC3.4:3:1:171063335:1 141759430 ID45071 M +
TGCTTTAGTCTTTGAAAACGTAAAAATGCAA
>3 dna:chromosome chromosome:RGSC3.4:3:1:171063335:1 141759438 ID32039 M +
TCTTTGAAAACGTAAAAATGCAATGAAGTG
>3 dna:chromosome chromosome:RGSC3.4:3:1:171063335:1 141759456 ID40696 M +
TGCAATGAAGTGTTGACGTTTGTCCA
>3 dna:chromosome chromosome:RGSC3.4:3:1:171063335:1 141759461 ID33934 M +
TGAAGTGTTGACGTTTGTCCAGAGTTCACA
>3 dna:chromosome chromosome:RGSC3.4:3:1:171063335:1 141759501 ID18154 M +
TAGCAGTCACATCACAAAGTTCTGTT
>3 dna:chromosome chromosome:RGSC3.4:3:1:171063335:1 141759512 ID23567 M +
TCACAAAGTTCTGTTGAAGTCCTGCCA
>3 dna:chromosome chromosome:RGSC3.4:3:1:171063335:1 141759649 ID37580 M +
TGAGGACATTATACCCTTTACCTTCAGAGA
>3 dna:chromosome chromosome:RGSC3.4:3:1:171063335:1 141759828 ID57111 M +
TTATAGTGAAAATACTGGAGGGCACATAC
>3 dna:chromosome chromosome:RGSC3.4:3:1:171063335:1 141759970 ID38536 M +
TGATAATGTGCAAAAGATTAATGATATGAAT
>3 dna:chromosome chromosome:RGSC3.4:3:1:171063335:1 141759976 ID53825 M +
TGTGCAAAAGATTAATGATATGAATGTGG
>3 dna:chromosome chromosome:RGSC3.4:3:1:171063335:1 141759995 ID2513 U +
ATGAATGTGGTGTCGAGTTTA
>3 dna:chromosome chromosome:RGSC3.4:3:1:171063335:1 141759996 ID34292 U +
TGAATGTGGTGTCGAGTTTATGAAGGT
>3 dna:chromosome chromosome:RGSC3.4:3:1:171063335:1 141760035 ID62589 M +
TTTTGTAGAATTGTAACTGCCA
>3 dna:chromosome chromosome:RGSC3.4:3:1:171063335:1 141760035 ID62592 U +
TTTTGTAGAATTGTAACTGCCACTATAGT
>3 dna:chromosome chromosome:RGSC3.4:3:1:171063335:1 141760035 ID62593 U +
TTTTGTAGAATTGTAACTGCCACTATAGTC
>3 dna:chromosome chromosome:RGSC3.4:3:1:171063335:1 141760069 ID37576 U +
TGAGGACATGGCTAGCCAATTTGACTT
>3 dna:chromosome chromosome:RGSC3.4:3:1:171063335:1 141760069 ID37577 U +
TGAGGACATGGCTAGCCAATTTGACTTC
>3 dna:chromosome chromosome:RGSC3.4:3:1:171063335:1 141760069 ID37578 U +
TGAGGACATGGCTAGCCAATTTGACTTCCC
>3 dna:chromosome chromosome:RGSC3.4:3:1:171063335:1 141760072 ID8248 U +
GGACATGGCTAGCCAATTTGACTTCCCTAA
>3 dna:chromosome chromosome:RGSC3.4:3:1:171063335:1 141760077 ID47975 U +
TGGCTAGCCAATTTGACTTCCCTAAATG
>3 dna:chromosome chromosome:RGSC3.4:3:1:171063335:1 141760077 ID47976 U +
TGGCTAGCCAATTTGACTTCCCTAAATGC
>3 dna:chromosome chromosome:RGSC3.4:3:1:171063335:1 141760120 ID31953 U +
TCTTTAATATTTTTTAATGTTTAGATAGAGC
>3 dna:chromosome chromosome:RGSC3.4:3:1:171063335:1 141760124 ID12903 U +
TAATATTTTTTAATGTTTAGATAGAGCCT
>3 dna:chromosome chromosome:RGSC3.4:3:1:171063335:1 141760124 ID12904 U +
TAATATTTTTTAATGTTTAGATAGAGCCTC
>3 dna:chromosome chromosome:RGSC3.4:3:1:171063335:1 141760128 ID3065 U +
ATTTTTTAATGTTTAGATAGAGCCTC
>3 dna:chromosome chromosome:RGSC3.4:3:1:171063335:1 141760132 ID61463 U +
TTTAATGTTTAGATAGAGCCTCTCCATGAA
>3 dna:chromosome chromosome:RGSC3.4:3:1:171063335:1 141760137 ID55345 U +
TGTTTAGATAGAGCCTCTCCATGAAAGTGA
>3 dna:chromosome chromosome:RGSC3.4:3:1:171063335:1 141760140 ID56910 M +
TTAGATAGAGCCTCTCCATGAAAGTGATT
>3 dna:chromosome chromosome:RGSC3.4:3:1:171063335:1 141760141 ID17631 M +
TAGATAGAGCCTCTCCATGAAAGTGATTG
>3 dna:chromosome chromosome:RGSC3.4:3:1:171063335:1 141760154 ID26377 M +
TCCATGAAAGTGATTGGACTTTAAGACCT
>3 dna:chromosome chromosome:RGSC3.4:3:1:171063335:1 141760158 ID32791 M +
TGAAAGTGATTGGACTTTAAGACCT
>3 dna:chromosome chromosome:RGSC3.4:3:1:171063335:1 141760158 ID32792 U +
TGAAAGTGATTGGACTTTAAGACCTGAC
>3 dna:chromosome chromosome:RGSC3.4:3:1:171063335:1 141760158 ID32793 U +
TGAAAGTGATTGGACTTTAAGACCTGACA
>3 dna:chromosome chromosome:RGSC3.4:3:1:171063335:1 141760160 ID125 U +
AAAGTGATTGGACTTTAAGACCTGACACAG
>3 dna:chromosome chromosome:RGSC3.4:3:1:171063335:1 141760161 ID545 U +
AAGTGATTGGACTTTAAGACCTGACAC
>3 dna:chromosome chromosome:RGSC3.4:3:1:171063335:1 141760165 ID7364 U +
GATTGGACTTTAAGACCTGACACAGGCCTT
>3 dna:chromosome chromosome:RGSC3.4:3:1:171063335:1 141760165 ID7365 U +
GATTGGACTTTAAGACCTGACACAGGCCTTT
>3 dna:chromosome chromosome:RGSC3.4:3:1:171063335:1 141760219 ID29860 U +
TCTAGACCCATAGTTTAAAGGGGGACCCGAT
>3 dna:chromosome chromosome:RGSC3.4:3:1:171063335:1 141760249 ID56718 U +
TTACATTGTGTCACTAGTCAGAAAGGT
>3 dna:chromosome chromosome:RGSC3.4:3:1:171063335:1 141760249 ID56719 U +
TTACATTGTGTCACTAGTCAGAAAGGTGTC
>3 dna:chromosome chromosome:RGSC3.4:3:1:171063335:1 141760250 ID14684 U +
TACATTGTGTCACTAGTCAGAAAGGTGTCA
>3 dna:chromosome chromosome:RGSC3.4:3:1:171063335:1 141760257 ID52491 U +
TGTCACTAGTCAGAAAGGTGTCACTGGGGC
>3 dna:chromosome chromosome:RGSC3.4:3:1:171063335:1 141760342 ID61885 U +
TTTGAAAATAGAGGTGATCTAGCCTGTGA
>3 dna:chromosome chromosome:RGSC3.4:3:1:171063335:1 141760343 ID59436 U +
TTGAAAATAGAGGTGATCTAGCCTGTGAGT
>3 dna:chromosome chromosome:RGSC3.4:3:1:171063335:1 141760344 ID32405 U +
TGAAAATAGAGGTGATCTAGCCTGTGAGT
>3 dna:chromosome chromosome:RGSC3.4:3:1:171063335:1 141760344 ID32406 U +
TGAAAATAGAGGTGATCTAGCCTGTGAGTC
>3 dna:chromosome chromosome:RGSC3.4:3:1:171063335:1 141760350 ID17527 U +
TAGAGGTGATCTAGCCTGTGAGT
>3 dna:chromosome chromosome:RGSC3.4:3:1:171063335:1 141760374 ID22146 U +
TATGTTGTTGAACTTTTAACTGGATATGTT
>3 dna:chromosome chromosome:RGSC3.4:3:1:171063335:1 141760379 ID55085 M +
TGTTGAACTTTTAACTGGATATGTTGTT
>3 dna:chromosome chromosome:RGSC3.4:3:1:171063335:1 141760381 ID59557 M +
TTGAACTTTTAACTGGATATGTTGTTGCCC
>3 dna:chromosome chromosome:RGSC3.4:3:1:171063335:1 141760382 ID33515 M +
TGAACTTTTAACTGGATATGTTGTTGC
>3 dna:chromosome chromosome:RGSC3.4:3:1:171063335:1 141760382 ID33516 M +
TGAACTTTTAACTGGATATGTTGTTGCC
>3 dna:chromosome chromosome:RGSC3.4:3:1:171063335:1 141760382 ID33517 M +
TGAACTTTTAACTGGATATGTTGTTGCCCT
>3 dna:chromosome chromosome:RGSC3.4:3:1:171063335:1 141760386 ID6043 M +
CTTTTAACTGGATATGTTGTTG
>3 dna:chromosome chromosome:RGSC3.4:3:1:171063335:1 141760387 ID62338 M +
TTTTAACTGGATATGTTGTTGCCCT
>3 dna:chromosome chromosome:RGSC3.4:3:1:171063335:1 141760389 ID56469 M +
TTAACTGGATATGTTGTTGC
>3 dna:chromosome chromosome:RGSC3.4:3:1:171063335:1 141760390 ID11629 M +
TAACTGGATATGTTGTTGCCCTTACAC
>3 dna:chromosome chromosome:RGSC3.4:3:1:171063335:1 141760390 ID11630 M +
TAACTGGATATGTTGTTGCCCTTACACT
>3 dna:chromosome chromosome:RGSC3.4:3:1:171063335:1 141760390 ID11631 M +
TAACTGGATATGTTGTTGCCCTTACACTGG
>3 dna:chromosome chromosome:RGSC3.4:3:1:171063335:1 141760392 ID1193 M +
ACTGGATATGTTGTTGCCCTTACA
>3 dna:chromosome chromosome:RGSC3.4:3:1:171063335:1 141760394 ID46806 M +
TGGATATGTTGTTGCCCTTACA
>3 dna:chromosome chromosome:RGSC3.4:3:1:171063335:1 141760394 ID46807 M +
TGGATATGTTGTTGCCCTTACAC
>3 dna:chromosome chromosome:RGSC3.4:3:1:171063335:1 141760394 ID46808 M +
TGGATATGTTGTTGCCCTTACACT
>3 dna:chromosome chromosome:RGSC3.4:3:1:171063335:1 141760394 ID46809 M +
TGGATATGTTGTTGCCCTTACACTG
>3 dna:chromosome chromosome:RGSC3.4:3:1:171063335:1 141760395 ID8343 M +
GGATATGTTGTTGCCCTTACAC
>3 dna:chromosome chromosome:RGSC3.4:3:1:171063335:1 141760395 ID8344 M +
GGATATGTTGTTGCCCTTACACT
>3 dna:chromosome chromosome:RGSC3.4:3:1:171063335:1 141760412 ID14104 M +
TACACTGGGCTTCCCCACAGAGGAATGGTGGA
>3 dna:chromosome chromosome:RGSC3.4:3:1:171063335:1 141760468 ID45207 M +
TGCTTTTCGCATTCTTAGAGCCAGC
>3 dna:chromosome chromosome:RGSC3.4:3:1:171063335:1 141760468 ID45208 M +
TGCTTTTCGCATTCTTAGAGCCAGCT
>3 dna:chromosome chromosome:RGSC3.4:3:1:171063335:1 141760473 ID58615 M +
TTCGCATTCTTAGAGCCAGCTCTGGACAC
>3 dna:chromosome chromosome:RGSC3.4:3:1:171063335:1 141760509 ID7290 U +
GATGATTGCCCGGGTAGAATCACAGTGA
>3 dna:chromosome chromosome:RGSC3.4:3:1:171063335:1 141760511 ID39969 U +
TGATTGCCCGGGTAGAATCACAGT
>3 dna:chromosome chromosome:RGSC3.4:3:1:171063335:1 141760561 ID6992 M +
GAGCTTTCCTAAGAAGTGTCACTGCTC
>3 dna:chromosome chromosome:RGSC3.4:3:1:171063335:1 141760599 ID35417 M +
TGACCTCCAATGTGCTGCTCATGATGT
>3 dna:chromosome chromosome:RGSC3.4:3:1:171063335:1 141760599 ID35418 M +
TGACCTCCAATGTGCTGCTCATGATGTC
>3 dna:chromosome chromosome:RGSC3.4:3:1:171063335:1 141760599 ID35419 M +
TGACCTCCAATGTGCTGCTCATGATGTCA
>3 dna:chromosome chromosome:RGSC3.4:3:1:171063335:1 141760662 ID48881 M +
TGGGAGTTCTCTTCTTTTTCAAGCAGTTC
>3 dna:chromosome chromosome:RGSC3.4:3:1:171063335:1 141760735 ID26046 M +
TCCAGACTTTCAGTTCGATTGGGCCAGCTG
>3 dna:chromosome chromosome:RGSC3.4:3:1:171063335:1 141760742 ID61713 M +
TTTCAGTTCGATTGGGCCAGCTGAAGGTGG
>3 dna:chromosome chromosome:RGSC3.4:3:1:171063335:1 141760769 ID48489 M +
TGGGAAGGGAAGACACATTAGATCCCGTCC
>3 dna:chromosome chromosome:RGSC3.4:3:1:171063335:1 141760796 ID28892 M +
TCCTTATAGCCTTTTAGAGTTTCATGCTT
>3 dna:chromosome chromosome:RGSC3.4:3:1:171063335:1 141760802 ID18478 M +
TAGCCTTTTAGAGTTTCATGCTTGTCC
>3 dna:chromosome chromosome:RGSC3.4:3:1:171063335:1 141760802 ID18479 M +
TAGCCTTTTAGAGTTTCATGCTTGTCCCT
>3 dna:chromosome chromosome:RGSC3.4:3:1:171063335:1 141760802 ID18481 M +
TAGCCTTTTAGAGTTTCATGCTTGTCCCTG
>3 dna:chromosome chromosome:RGSC3.4:3:1:171063335:1 141760826 ID27348 M +
TCCCTGTATGTTTCAAGGATTGATCCCGC
>3 dna:chromosome chromosome:RGSC3.4:3:1:171063335:1 141760826 ID27349 M +
TCCCTGTATGTTTCAAGGATTGATCCCGCT
>3 dna:chromosome chromosome:RGSC3.4:3:1:171063335:1 141760830 ID52321 U +
TGTATGTTTCAAGGATTGATCCCGCTGCC
>3 dna:chromosome chromosome:RGSC3.4:3:1:171063335:1 141760865 ID19475 M +
TAGGCTTTTTATTGAGTTGTCTTCCCAGG
>3 dna:chromosome chromosome:RGSC3.4:3:1:171063335:1 141760865 ID19476 M +
TAGGCTTTTTATTGAGTTGTCTTCCCAGGA
>3 dna:chromosome chromosome:RGSC3.4:3:1:171063335:1 141760887 ID26816 M +
TCCCAGGATGACTGTTGCCTCAGCATTAA
>3 dna:chromosome chromosome:RGSC3.4:3:1:171063335:1 141760895 ID35921 M +
TGACTGTTGCCTCAGCATTAAATAAGTTGC
>3 dna:chromosome chromosome:RGSC3.4:3:1:171063335:1 141760901 ID60140 M +
TTGCCTCAGCATTAAATAAGTTGCC
>3 dna:chromosome chromosome:RGSC3.4:3:1:171063335:1 141760901 ID60141 M +
TTGCCTCAGCATTAAATAAGTTGCCATGGC
>3 dna:chromosome chromosome:RGSC3.4:3:1:171063335:1 141760902 ID42982 M +
TGCCTCAGCATTAAATAAGTTGCCATGG
>3 dna:chromosome chromosome:RGSC3.4:3:1:171063335:1 141760902 ID42983 M +
TGCCTCAGCATTAAATAAGTTGCCATGGC
>3 dna:chromosome chromosome:RGSC3.4:3:1:171063335:1 141760912 ID56368 M +
TTAAATAAGTTGCCATGGCTTGATTA
>3 dna:chromosome chromosome:RGSC3.4:3:1:171063335:1 141760912 ID56369 M +
TTAAATAAGTTGCCATGGCTTGATTATATTT
>3 dna:chromosome chromosome:RGSC3.4:3:1:171063335:1 141760917 ID12652 M +
TAAGTTGCCATGGCTTGATTATATTTCCC
>3 dna:chromosome chromosome:RGSC3.4:3:1:171063335:1 141760917 ID12653 M +
TAAGTTGCCATGGCTTGATTATATTTCCCC
>3 dna:chromosome chromosome:RGSC3.4:3:1:171063335:1 141760917 ID12655 M +
TAAGTTGCCATGGCTTGATTATATTTCCCCT
>3 dna:chromosome chromosome:RGSC3.4:3:1:171063335:1 141760949 ID10367 M +
TAAACTTCCATTTATCTCTCCTTGCTTGTAT
>3 dna:chromosome chromosome:RGSC3.4:3:1:171063335:1 141760993 ID39245 M +
TGATGACCATTACAGTGTGGTTTGGGTG
>3 dna:chromosome chromosome:RGSC3.4:3:1:171063335:1 141761207 ID23618 U +
TCACAATATCATGGCCTCTGTTCAGGGT
>3 dna:chromosome chromosome:RGSC3.4:3:1:171063335:1 141761218 ID47838 U +
TGGCCTCTGTTCAGGGTGTACAATTTCA
>3 dna:chromosome chromosome:RGSC3.4:3:1:171063335:1 141761552 ID17299 U +
TAGACCCCTATGGACAATACATTTCTGTTG
>3 dna:chromosome chromosome:RGSC3.4:3:1:171063335:1 141761562 ID46156 U +
TGGACAATACATTTCTGTTGATAATATCAGA
>3 dna:chromosome chromosome:RGSC3.4:3:1:171063335:1 141761580 ID38516 U +
TGATAATATCAGAGGATGCTTACCATTTA
>3 dna:chromosome chromosome:RGSC3.4:3:1:171063335:1 141761615 ID18408 U +
TAGCCTATGGGATTCTTCTTCT
>3 dna:chromosome chromosome:RGSC3.4:3:1:171063335:1 141761645 ID7573 U +
GCCAAACTCTACAATTCTACCTACCAACTC
>3 dna:chromosome chromosome:RGSC3.4:3:1:171063335:1 141761775 ID61457 U +
TTTAATGATGGTGTTCTGCCTTGTGATAG
>3 dna:chromosome chromosome:RGSC3.4:3:1:171063335:1 141761795 ID61141 M +
TTGTGATAGAATTTTAACTGGTACCAT
>3 dna:chromosome chromosome:RGSC3.4:3:1:171063335:1 141761796 ID53661 M +
TGTGATAGAATTTTAACTGGTAC
>3 dna:chromosome chromosome:RGSC3.4:3:1:171063335:1 141761910 ID31650 U +
TCTTCAAAGTGGTTTGGACCTTAGTTAC
>3 dna:chromosome chromosome:RGSC3.4:3:1:171063335:1 141762182 ID29068 U +
TCCTTGCTGGAGAATGGAGATGATGTAAGC
>3 dna:chromosome chromosome:RGSC3.4:3:1:171063335:1 141762437 ID5182 M +
CTAGAGTAGATTTCCAATGATGAATCCTCTG
>3 dna:chromosome chromosome:RGSC3.4:3:1:171063335:1 141762443 ID17915 M +
TAGATTTCCAATGATGAATCCTCTGAAGAC
>3 dna:chromosome chromosome:RGSC3.4:3:1:171063335:1 141762446 ID2999 M +
ATTTCCAATGATGAATCCTCTGAAGAC
>3 dna:chromosome chromosome:RGSC3.4:3:1:171063335:1 141763489 ID53835 M +
TGTGCAACAACTCTCATTCCACCTCATGT
>3 dna:chromosome chromosome:RGSC3.4:3:1:171063335:1 141763560 ID61517 M +
TTTAGGAATATGAGGGTGATG
>3 dna:chromosome chromosome:RGSC3.4:3:1:171063335:1 141763590 ID20911 M +
TATAATTTCAATTTCTGATTTGATGAG
>3 dna:chromosome chromosome:RGSC3.4:3:1:171063335:1 141763592 ID13447 M +
TAATTTCAATTTCTGATTTGATGAGGGTG
>3 dna:chromosome chromosome:RGSC3.4:3:1:171063335:1 141763592 ID13448 M +
TAATTTCAATTTCTGATTTGATGAGGGTGT
>3 dna:chromosome chromosome:RGSC3.4:3:1:171063335:1 141763596 ID57579 M +
TTCAATTTCTGATTTGATGAGGGTGTTCT
>3 dna:chromosome chromosome:RGSC3.4:3:1:171063335:1 141763598 ID3322 M +
CAATTTCTGATTTGATGAGGGTGTT
>3 dna:chromosome chromosome:RGSC3.4:3:1:171063335:1 141763605 ID40130 M +
TGATTTGATGAGGGTGTTCTTTCTC
>3 dna:chromosome chromosome:RGSC3.4:3:1:171063335:1 141763605 ID40131 M +
TGATTTGATGAGGGTGTTCTTTCTCCCT
>3 dna:chromosome chromosome:RGSC3.4:3:1:171063335:1 141763605 ID40132 M +
TGATTTGATGAGGGTGTTCTTTCTCCCTT
>3 dna:chromosome chromosome:RGSC3.4:3:1:171063335:1 141795403 ID9385 M +
GTGGTGGTGGTGGTGGTGGTGGTGGT
>3 dna:chromosome chromosome:RGSC3.4:3:1:171063335:1 141795403 ID9388 M +
GTGGTGGTGGTGGTGGTGGTGGTGGTGGT
>3 dna:chromosome chromosome:RGSC3.4:3:1:171063335:1 141795406 ID9385 M +
GTGGTGGTGGTGGTGGTGGTGGTGGT
>3 dna:chromosome chromosome:RGSC3.4:3:1:171063335:1 141795406 ID9388 M +
GTGGTGGTGGTGGTGGTGGTGGTGGTGGT
>3 dna:chromosome chromosome:RGSC3.4:3:1:171063335:1 141795409 ID9385 M +
GTGGTGGTGGTGGTGGTGGTGGTGGT
>3 dna:chromosome chromosome:RGSC3.4:3:1:171063335:1 141795409 ID9388 M +
GTGGTGGTGGTGGTGGTGGTGGTGGTGGT
>3 dna:chromosome chromosome:RGSC3.4:3:1:171063335:1 141795412 ID9385 M +
GTGGTGGTGGTGGTGGTGGTGGTGGT
>3 dna:chromosome chromosome:RGSC3.4:3:1:171063335:1 141795412 ID9388 M +
GTGGTGGTGGTGGTGGTGGTGGTGGTGGT
>3 dna:chromosome chromosome:RGSC3.4:3:1:171063335:1 141795415 ID9385 M +
GTGGTGGTGGTGGTGGTGGTGGTGGT
>3 dna:chromosome chromosome:RGSC3.4:3:1:171063335:1 141795415 ID9388 M +
GTGGTGGTGGTGGTGGTGGTGGTGGTGGT
>3 dna:chromosome chromosome:RGSC3.4:3:1:171063335:1 141795418 ID9385 M +
GTGGTGGTGGTGGTGGTGGTGGTGGT
>3 dna:chromosome chromosome:RGSC3.4:3:1:171063335:1 141798066 ID438 M -
AAGCTGGAAAGAACCCAGATGCCCTTC
