# Supplementary material for: proTRAC - a software for probabilistic piRNA cluster detection, visualization and analysis
Source: BMC Bioinformatics. 2012 Jan 10;13:5. doi: 10.1186/1471-2105-13-5 (PMC3293768; doi:10.1186/1471-2105-13-5)
Supplement: Additional file 6 — proTRAC results folder containing a picture and a FASTA file for each detected rat cluster. After decompression, the folder can be opened as former session in proTRAC. Alternatively, each file can be opened separately with any standard text-editor or graphic-viewer respectively. [file 1471-2105-13-5-S6.ZIP › proTRAC_results_rat/monodirectional_clusters/Cluster_101.fas]

>5 dna:chromosome chromosome:RGSC3.4:5:1:173096209:1 25408307 ID55061 U -
TGTTCTTTCTGTGGAAGGAGTTCTCATGC
>5 dna:chromosome chromosome:RGSC3.4:5:1:173096209:1 25408313 ID10311 U -
TAAACTATGTTCTTTCTGTGGAAGGAGTTC
>5 dna:chromosome chromosome:RGSC3.4:5:1:173096209:1 25408376 ID6582 U -
GACAGTTGCAAGTGGAGCTGGAATGCTGC
>5 dna:chromosome chromosome:RGSC3.4:5:1:173096209:1 25410756 ID24465 M -
TCAGCTGGAGACCTACATAAAGACATTGGA
>5 dna:chromosome chromosome:RGSC3.4:5:1:173096209:1 25410927 ID19442 U -
TAGGCTGAGAGATACAAGTTTCTGACCTGT
>5 dna:chromosome chromosome:RGSC3.4:5:1:173096209:1 25411034 ID32575 U -
TGAAACTATTCTTGATGACTGCAGTGGCC
>5 dna:chromosome chromosome:RGSC3.4:5:1:173096209:1 25411167 ID12783 M -
TAATACTCTTGAGGTAAATGTAGCGTGCAC
>5 dna:chromosome chromosome:RGSC3.4:5:1:173096209:1 25411198 ID45338 U -
TGGAAACATAACAGAAAGGTGCTCAGTGA
>5 dna:chromosome chromosome:RGSC3.4:5:1:173096209:1 25411201 ID847 U -
ACATAACAGAAAGGTGCTCAG
