# Supplementary material for: proTRAC - a software for probabilistic piRNA cluster detection, visualization and analysis
Source: BMC Bioinformatics. 2012 Jan 10;13:5. doi: 10.1186/1471-2105-13-5 (PMC3293768; doi:10.1186/1471-2105-13-5)
Supplement: Additional file 6 — proTRAC results folder containing a picture and a FASTA file for each detected rat cluster. After decompression, the folder can be opened as former session in proTRAC. Alternatively, each file can be opened separately with any standard text-editor or graphic-viewer respectively. [file 1471-2105-13-5-S6.ZIP › proTRAC_results_rat/monodirectional_clusters/Cluster_102.fas]

>5 dna:chromosome chromosome:RGSC3.4:5:1:173096209:1 25418498 ID47335 U -
TGGCACGAAGGTACTCTTGCACATGTGCAC
>5 dna:chromosome chromosome:RGSC3.4:5:1:173096209:1 25419284 ID2307 M -
ATATGTTGGAATTGCTTTTAAAAGGT
>5 dna:chromosome chromosome:RGSC3.4:5:1:173096209:1 25419800 ID52793 U -
TGTCCTACCAGACTTGGAGCTTCAACTTT
>5 dna:chromosome chromosome:RGSC3.4:5:1:173096209:1 25420155 ID11121 U -
TAACACTACATCCAGAAGCATCAATTGGGA
>5 dna:chromosome chromosome:RGSC3.4:5:1:173096209:1 25420298 ID26119 U -
TCCAGCATCTTGCTGTCATGACTTGCTTAGA
>5 dna:chromosome chromosome:RGSC3.4:5:1:173096209:1 25420875 ID2332 M -
ATCAAAACATAGTCTGGCCTG
>5 dna:chromosome chromosome:RGSC3.4:5:1:173096209:1 25421084 ID19331 M -
TAGGCAGACTTTGCCCAAGGGTGAAAGGAA
>5 dna:chromosome chromosome:RGSC3.4:5:1:173096209:1 25421210 ID10371 M -
TAAACTTGCTACATTTGATTAAAC
>5 dna:chromosome chromosome:RGSC3.4:5:1:173096209:1 25421346 ID10957 M -
TAAATTTATATGGGTGGGGTCTTGCCTTA
>5 dna:chromosome chromosome:RGSC3.4:5:1:173096209:1 25421354 ID32431 M -
TGAAAATGCATAAATTTATATGGGTGGGGTC
>5 dna:chromosome chromosome:RGSC3.4:5:1:173096209:1 25421390 ID11489 M -
TAACGCCTAATATGATAAAGTATCCCTTGT
>5 dna:chromosome chromosome:RGSC3.4:5:1:173096209:1 25421546 ID49074 M -
TGGGATTAAAGCATGTGCCACGCTGCCTGG
>5 dna:chromosome chromosome:RGSC3.4:5:1:173096209:1 25421547 ID49073 M -
TGGGATTAAAGCATGTGCCACGCTGCCTG
>5 dna:chromosome chromosome:RGSC3.4:5:1:173096209:1 25421548 ID49072 M -
TGGGATTAAAGCATGTGCCACGCTGCCT
>5 dna:chromosome chromosome:RGSC3.4:5:1:173096209:1 25421635 ID7554 M -
GCATGAATGGACCTAAGCTTGTC
>5 dna:chromosome chromosome:RGSC3.4:5:1:173096209:1 25421639 ID49047 M -
TGGGATTAAAAGCATGAATGGACCTAAGCT
>5 dna:chromosome chromosome:RGSC3.4:5:1:173096209:1 25421640 ID49046 M -
TGGGATTAAAAGCATGAATGGACCTAAGC
>5 dna:chromosome chromosome:RGSC3.4:5:1:173096209:1 25421641 ID49045 M -
TGGGATTAAAAGCATGAATGGACCTAAG
>5 dna:chromosome chromosome:RGSC3.4:5:1:173096209:1 25421643 ID49044 M -
TGGGATTAAAAGCATGAATGGACCTA
>5 dna:chromosome chromosome:RGSC3.4:5:1:173096209:1 25422058 ID48351 M -
TGGGAAATTGTCATACATTACCAAGTGCAG
>5 dna:chromosome chromosome:RGSC3.4:5:1:173096209:1 25422059 ID48350 M -
TGGGAAATTGTCATACATTACCAAGTGCA
>5 dna:chromosome chromosome:RGSC3.4:5:1:173096209:1 25422198 ID47593 M -
TGGCATGATCCCTTAGTCCTGGGCT
>5 dna:chromosome chromosome:RGSC3.4:5:1:173096209:1 25422911 ID22619 U -
TATTTAAATCGCCACATTCCACTCCCTGGTC
>5 dna:chromosome chromosome:RGSC3.4:5:1:173096209:1 25423079 ID51079 M -
TGGTGCTAGAGGAGCTGAGAGTTCTATGT
>5 dna:chromosome chromosome:RGSC3.4:5:1:173096209:1 25423349 ID37406 M -
TGAGCTATGCTGCCCAGGGTGACTGACTCA
>5 dna:chromosome chromosome:RGSC3.4:5:1:173096209:1 25423575 ID7250 M +
GATCTGATGCCCTCTTCTGGTGTGTCTGA
>5 dna:chromosome chromosome:RGSC3.4:5:1:173096209:1 25423577 ID30925 M +
TCTGATGCCCTCTTCTGGTGTGTCTGAA
>5 dna:chromosome chromosome:RGSC3.4:5:1:173096209:1 25423579 ID39414 M +
TGATGCCCTCTTCTGGTGTGTCTGAAGAC
>5 dna:chromosome chromosome:RGSC3.4:5:1:173096209:1 25423582 ID42721 M +
TGCCCTCTTCTGGTGTGTCTGAAGA
>5 dna:chromosome chromosome:RGSC3.4:5:1:173096209:1 25423871 ID5845 U -
CTTCAAAAGGAAACTCACCAATCCCT
>5 dna:chromosome chromosome:RGSC3.4:5:1:173096209:1 25423939 ID43708 M -
TGCTAATATTAGGTGAAACATTTGAACAA
>5 dna:chromosome chromosome:RGSC3.4:5:1:173096209:1 25423941 ID21888 M -
TATGCTAATATTAGGTGAAACATTTGAAC
>5 dna:chromosome chromosome:RGSC3.4:5:1:173096209:1 25423994 ID24726 M -
TCATAACTGTCACAAAGGTCATCTTCAGA
>5 dna:chromosome chromosome:RGSC3.4:5:1:173096209:1 25424223 ID26604 U -
TCCCAACCTGGAGATTTCTCTATGCCCTT
>5 dna:chromosome chromosome:RGSC3.4:5:1:173096209:1 25424224 ID26603 U -
TCCCAACCTGGAGATTTCTCTATGCCCT
>5 dna:chromosome chromosome:RGSC3.4:5:1:173096209:1 25424256 ID53394 M -
TGTGACATGGGGAATCTTTCACCACTTCC
>5 dna:chromosome chromosome:RGSC3.4:5:1:173096209:1 25424260 ID28753 M -
TCCTGTGACATGGGGAATCTTTCACCAC
>5 dna:chromosome chromosome:RGSC3.4:5:1:173096209:1 25424269 ID57782 M -
TTCAGGAACCTCTCCTGTGACATGGGGAATC
>5 dna:chromosome chromosome:RGSC3.4:5:1:173096209:1 25424272 ID22351 M -
TATTCAGGAACCTCTCCTGTGACATGGGGA
>5 dna:chromosome chromosome:RGSC3.4:5:1:173096209:1 25424282 ID53725 M -
TGTGATGCCCTATTCAGGAACCTCTCCTGT
>5 dna:chromosome chromosome:RGSC3.4:5:1:173096209:1 25424356 ID4031 M -
CATACTAATGACATTATTGGGACCTGC
>5 dna:chromosome chromosome:RGSC3.4:5:1:173096209:1 25424451 ID33801 M -
TGAAGGAATAAGCCACAGGCAGTTGGTGTC
>5 dna:chromosome chromosome:RGSC3.4:5:1:173096209:1 25424462 ID19396 M -
TAGGCGCTGAAGGAATAAGCCACAGG
>5 dna:chromosome chromosome:RGSC3.4:5:1:173096209:1 25424464 ID21034 M -
TATAGGCGCTGAAGGAATAAGCCACA
>5 dna:chromosome chromosome:RGSC3.4:5:1:173096209:1 25424471 ID29922 M -
TCTATAGGCGCTGAAGGAATA
>5 dna:chromosome chromosome:RGSC3.4:5:1:173096209:1 25424485 ID38458 U -
TGATAACATGTCTGCAAGTGAACTCTATAG
>5 dna:chromosome chromosome:RGSC3.4:5:1:173096209:1 25424486 ID38457 U -
TGATAACATGTCTGCAAGTGAACTCTATA
>5 dna:chromosome chromosome:RGSC3.4:5:1:173096209:1 25424486 ID59836 U -
TTGATAACATGTCTGCAAGTGAACTCTATA
>5 dna:chromosome chromosome:RGSC3.4:5:1:173096209:1 25424492 ID5908 U -
CTTGATAACATGTCTGCAAGTGAAC
>5 dna:chromosome chromosome:RGSC3.4:5:1:173096209:1 25424492 ID24889 U -
TCATCCTTGATAACATGTCTGCAAGTGAAC
>5 dna:chromosome chromosome:RGSC3.4:5:1:173096209:1 25424504 ID24888 M -
TCATCCTTGATAACATGT
>5 dna:chromosome chromosome:RGSC3.4:5:1:173096209:1 25424531 ID31804 M -
TCTTCTTGTACACCAAGATCGAATGCCACTT
>5 dna:chromosome chromosome:RGSC3.4:5:1:173096209:1 25424532 ID31803 M -
TCTTCTTGTACACCAAGATCGAATGCCACT
>5 dna:chromosome chromosome:RGSC3.4:5:1:173096209:1 25424533 ID31802 M -
TCTTCTTGTACACCAAGATCGAATGCCAC
>5 dna:chromosome chromosome:RGSC3.4:5:1:173096209:1 25424534 ID31801 M -
TCTTCTTGTACACCAAGATCGAATGCCA
>5 dna:chromosome chromosome:RGSC3.4:5:1:173096209:1 25424548 ID26001 M -
TCCAGAACCATTTGTATCTTCTTGTACACC
>5 dna:chromosome chromosome:RGSC3.4:5:1:173096209:1 25424550 ID26000 M -
TCCAGAACCATTTGTATCTTCTTGTACA
>5 dna:chromosome chromosome:RGSC3.4:5:1:173096209:1 25424719 ID34190 U -
TGAATGATTGTGGGTGTTCTGTCAGAAC
>5 dna:chromosome chromosome:RGSC3.4:5:1:173096209:1 25424738 ID61950 M -
TTTGAATAAGTTGGGGTGATGAATGATT
>5 dna:chromosome chromosome:RGSC3.4:5:1:173096209:1 25424739 ID59630 M -
TTGAATAAGTTGGGGTGATGAATGAT
>5 dna:chromosome chromosome:RGSC3.4:5:1:173096209:1 25424740 ID5462 M -
CTCTTTGAATAAGTTGGGGTGATGAATGA
>5 dna:chromosome chromosome:RGSC3.4:5:1:173096209:1 25424801 ID50977 M -
TGGTGAGGAAGAAAGATTGCTCCCCTGT
>5 dna:chromosome chromosome:RGSC3.4:5:1:173096209:1 25424805 ID23155 M -
TCAAATGGTGAGGAAGAAAGATTGCTCCC
>5 dna:chromosome chromosome:RGSC3.4:5:1:173096209:1 25424809 ID19674 M -
TAGGTCAAATGGTGAGGAAGAAAGATTGC
>5 dna:chromosome chromosome:RGSC3.4:5:1:173096209:1 25424819 ID15743 M -
TACTAGGACTATAGGTCAAATGGTGAGGAA
>5 dna:chromosome chromosome:RGSC3.4:5:1:173096209:1 25424820 ID15742 M -
TACTAGGACTATAGGTCAAATGGTGAGGA
>5 dna:chromosome chromosome:RGSC3.4:5:1:173096209:1 25424837 ID38324 M -
TGAGTTGATGAATAAAGGTTACTAGGACTAT
>5 dna:chromosome chromosome:RGSC3.4:5:1:173096209:1 25424838 ID38323 M -
TGAGTTGATGAATAAAGGTTACTAGGACTA
>5 dna:chromosome chromosome:RGSC3.4:5:1:173096209:1 25424846 ID12919 M -
TAATCAATGAGTTGATGAATAAAGGTTAC
>5 dna:chromosome chromosome:RGSC3.4:5:1:173096209:1 25424848 ID61447 M -
TTTAATCAATGAGTTGATGAATAAAGGTT
>5 dna:chromosome chromosome:RGSC3.4:5:1:173096209:1 25424913 ID34021 M -
TGAATAGTGAAGATACACGTTCCAAA
>5 dna:chromosome chromosome:RGSC3.4:5:1:173096209:1 25424959 ID25381 M -
TCCAAAGGCAGAGATCTGTCTGCTCCATT
>5 dna:chromosome chromosome:RGSC3.4:5:1:173096209:1 25425093 ID30143 M -
TCTCAGAGATACATTGGAAGCTCCAGAGG
>5 dna:chromosome chromosome:RGSC3.4:5:1:173096209:1 25425101 ID1776 M -
AGGAATCTCAGAGATACATTGGAAGC
>5 dna:chromosome chromosome:RGSC3.4:5:1:173096209:1 25425101 ID43679 M -
TGCTAAGGAATCTCAGAGATACATTGGAAGC
>5 dna:chromosome chromosome:RGSC3.4:5:1:173096209:1 25425104 ID43678 M -
TGCTAAGGAATCTCAGAGATACATTGGA
>5 dna:chromosome chromosome:RGSC3.4:5:1:173096209:1 25425132 ID3352 M -
CACAATACTGGTGGCCTCACAGAGAA
>5 dna:chromosome chromosome:RGSC3.4:5:1:173096209:1 25425158 ID16264 M -
TACTGTTGCCACAATCCCAGTTACTGTTGC
>5 dna:chromosome chromosome:RGSC3.4:5:1:173096209:1 25425179 ID16264 M -
TACTGTTGCCACAATCCCAGTTACTGTTGC
>5 dna:chromosome chromosome:RGSC3.4:5:1:173096209:1 25425188 ID10696 M -
TAAATACAGTTACTGTTGCCACAATCCCAGT
>5 dna:chromosome chromosome:RGSC3.4:5:1:173096209:1 25425189 ID10695 M -
TAAATACAGTTACTGTTGCCACAATCCCAG
>5 dna:chromosome chromosome:RGSC3.4:5:1:173096209:1 25425190 ID10694 M -
TAAATACAGTTACTGTTGCCACAATCCCA
>5 dna:chromosome chromosome:RGSC3.4:5:1:173096209:1 25425192 ID10693 M -
TAAATACAGTTACTGTTGCCACAATCC
>5 dna:chromosome chromosome:RGSC3.4:5:1:173096209:1 25425193 ID10692 M -
TAAATACAGTTACTGTTGCCACAATC
>5 dna:chromosome chromosome:RGSC3.4:5:1:173096209:1 25425193 ID42701 M -
TGCCCTAAATACAGTTACTGTTGCCACAATC
>5 dna:chromosome chromosome:RGSC3.4:5:1:173096209:1 25425241 ID60047 M -
TTGCAGTTGAGACAATATATCTATGAGCAA
>5 dna:chromosome chromosome:RGSC3.4:5:1:173096209:1 25425255 ID27444 U -
TCCGAAATGGACTTTGCAGTTGAGACAAT
>5 dna:chromosome chromosome:RGSC3.4:5:1:173096209:1 25425259 ID27245 U -
TCCCTCCGAAATGGACTTTGCAGTTGAGA
>5 dna:chromosome chromosome:RGSC3.4:5:1:173096209:1 25425339 ID25173 U -
TCATTTATTTCTTCCCCTTTACGCCAAGTC
>5 dna:chromosome chromosome:RGSC3.4:5:1:173096209:1 25425367 ID54239 M -
TGTGGTTTATTCTGCCTTCACCAGGATC
>5 dna:chromosome chromosome:RGSC3.4:5:1:173096209:1 25425374 ID27020 M -
TCCCCAGCCTGTGGTTTATTCTGCCTTCAC
>5 dna:chromosome chromosome:RGSC3.4:5:1:173096209:1 25425399 ID15261 U -
TACCTCCTCCATGAAGCTCCCTATCCCC
>5 dna:chromosome chromosome:RGSC3.4:5:1:173096209:1 25425416 ID45849 U -
TGGAAGGACCAGTTCAAGCCTACCTCCTCCA
>5 dna:chromosome chromosome:RGSC3.4:5:1:173096209:1 25425417 ID45848 M -
TGGAAGGACCAGTTCAAGCCTACCTCCTCC
>5 dna:chromosome chromosome:RGSC3.4:5:1:173096209:1 25425432 ID13557 M -
TACAAACCCTACTCCTGGAAGGACCAGTTC
>5 dna:chromosome chromosome:RGSC3.4:5:1:173096209:1 25425434 ID13556 M -
TACAAACCCTACTCCTGGAAGGACCAGT
>5 dna:chromosome chromosome:RGSC3.4:5:1:173096209:1 25425463 ID31117 M -
TCTGCTCTTTAGGAAGCCAGAGGCTCCAGA
>5 dna:chromosome chromosome:RGSC3.4:5:1:173096209:1 25425497 ID41799 M -
TGCCAAACTAACCATCAGAAATCCTCGGCTC
>5 dna:chromosome chromosome:RGSC3.4:5:1:173096209:1 25425498 ID41798 M -
TGCCAAACTAACCATCAGAAATCCTCGGCT
>5 dna:chromosome chromosome:RGSC3.4:5:1:173096209:1 25425528 ID35984 M -
TGACTTCATGTTTGTCAGTTCTTGGATCTC
>5 dna:chromosome chromosome:RGSC3.4:5:1:173096209:1 25425529 ID35983 M -
TGACTTCATGTTTGTCAGTTCTTGGATCT
>5 dna:chromosome chromosome:RGSC3.4:5:1:173096209:1 25425530 ID35982 M -
TGACTTCATGTTTGTCAGTTCTTGGATC
>5 dna:chromosome chromosome:RGSC3.4:5:1:173096209:1 25425532 ID3661 M -
CAGAATGACTTCATGTTTGTCAGTTCTTGGA
>5 dna:chromosome chromosome:RGSC3.4:5:1:173096209:1 25425562 ID15878 M -
TACTCACAATGAAATTAAGGAGCTCCCAGC
>5 dna:chromosome chromosome:RGSC3.4:5:1:173096209:1 25425566 ID43810 M -
TGCTACTCACAATGAAATTAAGGAGCTCC
>5 dna:chromosome chromosome:RGSC3.4:5:1:173096209:1 25425572 ID43809 M -
TGCTACTCACAATGAAATTAAGG
>5 dna:chromosome chromosome:RGSC3.4:5:1:173096209:1 25425647 ID51876 M -
TGTAACTTAAAGGAGTCCATGGAGGATGAA
>5 dna:chromosome chromosome:RGSC3.4:5:1:173096209:1 25425654 ID18336 M -
TAGCCATGTAACTTAAAGGAGTCCATGGA
>5 dna:chromosome chromosome:RGSC3.4:5:1:173096209:1 25425695 ID14540 M -
TACATGACCAGGGAGTATCCCTCTCTGTT
>5 dna:chromosome chromosome:RGSC3.4:5:1:173096209:1 25425696 ID38583 M -
TGATACATGACCAGGGAGTATCCCTCTCTGT
>5 dna:chromosome chromosome:RGSC3.4:5:1:173096209:1 25425716 ID9169 M -
GTCTGAATGATTGAGACCTTGATACATGAC
>5 dna:chromosome chromosome:RGSC3.4:5:1:173096209:1 25425717 ID53003 M -
TGTCTGAATGATTGAGACCTTGATACATGA
>5 dna:chromosome chromosome:RGSC3.4:5:1:173096209:1 25425721 ID9168 M -
GTCTGAATGATTGAGACCTTGATAC
>5 dna:chromosome chromosome:RGSC3.4:5:1:173096209:1 25425722 ID23104 M -
TCAAAGTGTCTGAATGATTGAGACCTTGATA
>5 dna:chromosome chromosome:RGSC3.4:5:1:173096209:1 25425723 ID23103 M -
TCAAAGTGTCTGAATGATTGAGACCTTGAT
>5 dna:chromosome chromosome:RGSC3.4:5:1:173096209:1 25425724 ID23102 M -
TCAAAGTGTCTGAATGATTGAGACCTTGA
>5 dna:chromosome chromosome:RGSC3.4:5:1:173096209:1 25425738 ID12979 M -
TAATCCCGTGTTCAAGTTCAAAGTGTCTGAAT
>5 dna:chromosome chromosome:RGSC3.4:5:1:173096209:1 25425740 ID5058 M -
CGTGTTCAAGTTCAAAGTGTCTGA
>5 dna:chromosome chromosome:RGSC3.4:5:1:173096209:1 25425740 ID12978 M -
TAATCCCGTGTTCAAGTTCAAAGTGTCTGA
>5 dna:chromosome chromosome:RGSC3.4:5:1:173096209:1 25425741 ID4656 M -
CCGTGTTCAAGTTCAAAGTGTCTG
>5 dna:chromosome chromosome:RGSC3.4:5:1:173096209:1 25425772 ID33903 M -
TGAAGTCCATAGTGCTTAGGACCACCGAGC
>5 dna:chromosome chromosome:RGSC3.4:5:1:173096209:1 25425793 ID39677 U -
TGATGTGATACAACTAAGTCCTGAAGTCCA
>5 dna:chromosome chromosome:RGSC3.4:5:1:173096209:1 25425794 ID30955 U -
TCTGATGTGATACAACTAAGTCCTGAAGTCC
>5 dna:chromosome chromosome:RGSC3.4:5:1:173096209:1 25425794 ID39676 U -
TGATGTGATACAACTAAGTCCTGAAGTCC
>5 dna:chromosome chromosome:RGSC3.4:5:1:173096209:1 25425795 ID30954 U -
TCTGATGTGATACAACTAAGTCCTGAAGTC
>5 dna:chromosome chromosome:RGSC3.4:5:1:173096209:1 25425796 ID30953 U -
TCTGATGTGATACAACTAAGTCCTGAAGT
>5 dna:chromosome chromosome:RGSC3.4:5:1:173096209:1 25425797 ID21501 U -
TATCTGATGTGATACAACTAAGTCCTGAAG
>5 dna:chromosome chromosome:RGSC3.4:5:1:173096209:1 25425799 ID21500 U -
TATCTGATGTGATACAACTAAGTCCTGA
>5 dna:chromosome chromosome:RGSC3.4:5:1:173096209:1 25425807 ID52542 U -
TGTCAGATCTTATCTGATGTGATACAACTA
>5 dna:chromosome chromosome:RGSC3.4:5:1:173096209:1 25425815 ID7061 U -
GAGGGCATTGTCAGATCTTATCTGATGTGA
>5 dna:chromosome chromosome:RGSC3.4:5:1:173096209:1 25425819 ID60444 U -
TTGGAGGGCATTGTCAGATCTTATCTGAT
>5 dna:chromosome chromosome:RGSC3.4:5:1:173096209:1 25425893 ID18534 U -
TAGCTAGACATATGCCTCACTAACTCCTGC
>5 dna:chromosome chromosome:RGSC3.4:5:1:173096209:1 25425897 ID14940 U -
TACCATAGCTAGACATATGCCTCACTAACTC
>5 dna:chromosome chromosome:RGSC3.4:5:1:173096209:1 25425898 ID14939 U -
TACCATAGCTAGACATATGCCTCACTAACT
>5 dna:chromosome chromosome:RGSC3.4:5:1:173096209:1 25425905 ID26606 U -
TCCCAACTACCATAGCTAGACATATGCCTC
>5 dna:chromosome chromosome:RGSC3.4:5:1:173096209:1 25425934 ID50718 M -
TGGTCTCCTCAGCTATGTCCCTGTT
>5 dna:chromosome chromosome:RGSC3.4:5:1:173096209:1 25425978 ID17409 M -
TAGAGACACAGTGAATCCCTGACAGAGC
>5 dna:chromosome chromosome:RGSC3.4:5:1:173096209:1 25426045 ID20576 M -
TAGTTGATGTCACAGGCCCAGGAGAGACCA
>5 dna:chromosome chromosome:RGSC3.4:5:1:173096209:1 25426048 ID20575 M -
TAGTTGATGTCACAGGCCCAGGAGAGA
>5 dna:chromosome chromosome:RGSC3.4:5:1:173096209:1 25426050 ID20574 M -
TAGTTGATGTCACAGGCCCAGGAGA
>5 dna:chromosome chromosome:RGSC3.4:5:1:173096209:1 25426051 ID7548 M -
GCATAGTTGATGTCACAGGCCCAGGAG
>5 dna:chromosome chromosome:RGSC3.4:5:1:173096209:1 25426055 ID2269 M -
ATAGTTGATGTCACAGGCCCA
>5 dna:chromosome chromosome:RGSC3.4:5:1:173096209:1 25426055 ID4042 M -
CATAGTTGATGTCACAGGCCCA
>5 dna:chromosome chromosome:RGSC3.4:5:1:173096209:1 25426055 ID32217 M -
TGAAAAAGCATAGTTGATGTCACAGGCCCA
>5 dna:chromosome chromosome:RGSC3.4:5:1:173096209:1 25426056 ID4041 M -
CATAGTTGATGTCACAGGCCC
>5 dna:chromosome chromosome:RGSC3.4:5:1:173096209:1 25426056 ID32216 M -
TGAAAAAGCATAGTTGATGTCACAGGCCC
>5 dna:chromosome chromosome:RGSC3.4:5:1:173096209:1 25426064 ID2052 M -
AGTGAAAAAGCATAGTTGATGTC
>5 dna:chromosome chromosome:RGSC3.4:5:1:173096209:1 25426067 ID9640 U -
TAAAAAACAAGTGAAAAAGCATAGTTGAT
>5 dna:chromosome chromosome:RGSC3.4:5:1:173096209:1 25426075 ID19638 U -
TAGGTAGATAAAAAACAAGTGAAAAAGCA
>5 dna:chromosome chromosome:RGSC3.4:5:1:173096209:1 25426075 ID21036 U -
TATAGGTAGATAAAAAACAAGTGAAAAAGCA
>5 dna:chromosome chromosome:RGSC3.4:5:1:173096209:1 25426076 ID21035 U -
TATAGGTAGATAAAAAACAAGTGAAAAAGC
>5 dna:chromosome chromosome:RGSC3.4:5:1:173096209:1 25426096 ID43245 M -
TGCCTTCGCAGCAGACCCTATAGGTAGA
>5 dna:chromosome chromosome:RGSC3.4:5:1:173096209:1 25426136 ID30927 M -
TCTGATGCTCCTGCTCAGTGAGGGTGGA
>5 dna:chromosome chromosome:RGSC3.4:5:1:173096209:1 25426139 ID57889 M -
TTCATCTGATGCTCCTGCTCAGTGAGGGT
>5 dna:chromosome chromosome:RGSC3.4:5:1:173096209:1 25426141 ID31689 M -
TCTTCATCTGATGCTCCTGCTCAGTGAGG
>5 dna:chromosome chromosome:RGSC3.4:5:1:173096209:1 25426173 ID45658 M -
TGGAACTCAAATTTCAGTTTCTCCA
>5 dna:chromosome chromosome:RGSC3.4:5:1:173096209:1 25426237 ID55316 U -
TGTTTAAATCCTTTCTGGTGTAATGTGAC
>5 dna:chromosome chromosome:RGSC3.4:5:1:173096209:1 25426238 ID55315 U -
TGTTTAAATCCTTTCTGGTGTAATGTGA
>5 dna:chromosome chromosome:RGSC3.4:5:1:173096209:1 25426240 ID4824 U -
CCTGTTGTTTAAATCCTTTCTGGTGTAATGT
>5 dna:chromosome chromosome:RGSC3.4:5:1:173096209:1 25426244 ID4823 U -
CCTGTTGTTTAAATCCTTTCTGGTGTA
>5 dna:chromosome chromosome:RGSC3.4:5:1:173096209:1 25426272 ID1612 M -
AGCCAACAGGCAACTGGGGATAGTGACT
>5 dna:chromosome chromosome:RGSC3.4:5:1:173096209:1 25426313 ID31333 M -
TCTGTGACATTAGGAAAGCTGAGTTAACAGA
>5 dna:chromosome chromosome:RGSC3.4:5:1:173096209:1 25426313 ID53400 M -
TGTGACATTAGGAAAGCTGAGTTAACAGA
>5 dna:chromosome chromosome:RGSC3.4:5:1:173096209:1 25426314 ID31332 M -
TCTGTGACATTAGGAAAGCTGAGTTAACAG
>5 dna:chromosome chromosome:RGSC3.4:5:1:173096209:1 25426329 ID17847 M -
TAGATGTGCAGCCTTCTGTGACATTAGGA
>5 dna:chromosome chromosome:RGSC3.4:5:1:173096209:1 25426339 ID37600 M -
TGAGGACTCCCTAGATGTGCAGCCTTCTGT
>5 dna:chromosome chromosome:RGSC3.4:5:1:173096209:1 25426341 ID8270 M -
GGACTCCCTAGATGTGCAGCCTTCT
>5 dna:chromosome chromosome:RGSC3.4:5:1:173096209:1 25426385 ID44021 M -
TGCTATGCTCTGCCTCTGAGAGGCACACAGG
>5 dna:chromosome chromosome:RGSC3.4:5:1:173096209:1 25426387 ID44020 M -
TGCTATGCTCTGCCTCTGAGAGGCACACA
>5 dna:chromosome chromosome:RGSC3.4:5:1:173096209:1 25426442 ID44897 M -
TGCTTCTCATTTGGAGGAAGAAAATTAGC
>5 dna:chromosome chromosome:RGSC3.4:5:1:173096209:1 25426453 ID34909 M -
TGACAGATTATGCTTCTCATTTGGAGGA
>5 dna:chromosome chromosome:RGSC3.4:5:1:173096209:1 25426456 ID27536 U -
TCCGGTGACAGATTATGCTTCTCATTTGGA
>5 dna:chromosome chromosome:RGSC3.4:5:1:173096209:1 25426459 ID39882 U -
TGATTCCGGTGACAGATTATGCTTCTCATTT
>5 dna:chromosome chromosome:RGSC3.4:5:1:173096209:1 25426528 ID5721 M -
CTGTCAAAGCCTCGTATTTACA
>5 dna:chromosome chromosome:RGSC3.4:5:1:173096209:1 25426731 ID4355 M -
CCAGAGGACATAACCAATATTTCCAGGGAG
>5 dna:chromosome chromosome:RGSC3.4:5:1:173096209:1 25426751 ID28141 M -
TCCTATTGCTACAGGAAAGCCCAGAGGACA
>5 dna:chromosome chromosome:RGSC3.4:5:1:173096209:1 25426752 ID28140 M -
TCCTATTGCTACAGGAAAGCCCAGAGGAC
>5 dna:chromosome chromosome:RGSC3.4:5:1:173096209:1 25426801 ID39241 M -
TGATGACATTTCTTCTGTTTTCAGAAC
>5 dna:chromosome chromosome:RGSC3.4:5:1:173096209:1 25426807 ID6156 M -
GAAAGCCTTGATGACATTTCTTCTGTTTT
>5 dna:chromosome chromosome:RGSC3.4:5:1:173096209:1 25426810 ID6155 M -
GAAAGCCTTGATGACATTTCTTCTGT
>5 dna:chromosome chromosome:RGSC3.4:5:1:173096209:1 25426811 ID6154 M -
GAAAGCCTTGATGACATTTCTTCTG
>5 dna:chromosome chromosome:RGSC3.4:5:1:173096209:1 25426812 ID6153 M -
GAAAGCCTTGATGACATTTCTTCT
>5 dna:chromosome chromosome:RGSC3.4:5:1:173096209:1 25426849 ID11821 M -
TAAGAAGTTCCCAGAAGTCTGTACCACAGT
>5 dna:chromosome chromosome:RGSC3.4:5:1:173096209:1 25426958 ID7304 M -
GATGCTTACAAAATGTATTATCCATGTCCAA
>5 dna:chromosome chromosome:RGSC3.4:5:1:173096209:1 25426959 ID7303 M -
GATGCTTACAAAATGTATTATCCATGTCCA
>5 dna:chromosome chromosome:RGSC3.4:5:1:173096209:1 25426960 ID7302 M -
GATGCTTACAAAATGTATTATCCATGTCC
>5 dna:chromosome chromosome:RGSC3.4:5:1:173096209:1 25426960 ID39447 M -
TGATGCTTACAAAATGTATTATCCATGTCC
>5 dna:chromosome chromosome:RGSC3.4:5:1:173096209:1 25426961 ID7301 M -
GATGCTTACAAAATGTATTATCCATGTC
>5 dna:chromosome chromosome:RGSC3.4:5:1:173096209:1 25426961 ID39446 M -
TGATGCTTACAAAATGTATTATCCATGTC
>5 dna:chromosome chromosome:RGSC3.4:5:1:173096209:1 25426961 ID59903 M -
TTGATGCTTACAAAATGTATTATCCATGTC
>5 dna:chromosome chromosome:RGSC3.4:5:1:173096209:1 25426970 ID51478 M -
TGGTTCTCTTGATGCTTACAAAATGTATT
>5 dna:chromosome chromosome:RGSC3.4:5:1:173096209:1 25426973 ID44612 M -
TGCTGGTTCTCTTGATGCTTACAAAATGT
>5 dna:chromosome chromosome:RGSC3.4:5:1:173096209:1 25426973 ID54021 M -
TGTGCTGGTTCTCTTGATGCTTACAAAATGT
>5 dna:chromosome chromosome:RGSC3.4:5:1:173096209:1 25426980 ID28118 M -
TCCTATGTGCTGGTTCTCTTGATGCTTAC
>5 dna:chromosome chromosome:RGSC3.4:5:1:173096209:1 25426993 ID40243 M -
TGCAAAATCCTTGCTCCTATGTGCTGGTTC
>5 dna:chromosome chromosome:RGSC3.4:5:1:173096209:1 25426994 ID40242 M -
TGCAAAATCCTTGCTCCTATGTGCTGGTT
>5 dna:chromosome chromosome:RGSC3.4:5:1:173096209:1 25427057 ID33995 M -
TGAATACAGGATTCAAGGCTCAGATTAATT
>5 dna:chromosome chromosome:RGSC3.4:5:1:173096209:1 25427083 ID23816 M -
TCACCACTGTGTGCAAAGAACCCCATGAA
>5 dna:chromosome chromosome:RGSC3.4:5:1:173096209:1 25427115 ID23107 M -
TCAAAGTTCAGCCTGAGGTAG
>5 dna:chromosome chromosome:RGSC3.4:5:1:173096209:1 25427141 ID15122 M -
TACCCTTCTGATGTTGCATATTTAGCATCT
>5 dna:chromosome chromosome:RGSC3.4:5:1:173096209:1 25427189 ID56753 U -
TTACCTGAAGACTCTTACGTCCTGGGTGAA
>5 dna:chromosome chromosome:RGSC3.4:5:1:173096209:1 25427229 ID27139 M -
TCCCGAGCAGTATTCATTTTCTAGTGTGAG
>5 dna:chromosome chromosome:RGSC3.4:5:1:173096209:1 25427230 ID27138 M -
TCCCGAGCAGTATTCATTTTCTAGTGTGA
>5 dna:chromosome chromosome:RGSC3.4:5:1:173096209:1 25427231 ID9112 M -
GTCCCGAGCAGTATTCATTTTCTAGTGTG
>5 dna:chromosome chromosome:RGSC3.4:5:1:173096209:1 25427336 ID31776 M -
TCTTCTGCTAAGAGGCAGACAGTGTGGAAC
>5 dna:chromosome chromosome:RGSC3.4:5:1:173096209:1 25427370 ID13824 M -
TACAAGTCCAAGAGGTTCAAGTCTCCGGG
>5 dna:chromosome chromosome:RGSC3.4:5:1:173096209:1 25427392 ID1743 M -
AGGAAAACTGAGTCCGAGAGGTACAAGT
>5 dna:chromosome chromosome:RGSC3.4:5:1:173096209:1 25427402 ID49791 M -
TGGGTCACATTCAGGAAAACTGAGTCCGAG
>5 dna:chromosome chromosome:RGSC3.4:5:1:173096209:1 25427403 ID49790 M -
TGGGTCACATTCAGGAAAACTGAGTCCGA
>5 dna:chromosome chromosome:RGSC3.4:5:1:173096209:1 25427405 ID49789 M -
TGGGTCACATTCAGGAAAACTGAGTCC
>5 dna:chromosome chromosome:RGSC3.4:5:1:173096209:1 25427455 ID59337 U -
TTCTTTCTAGAGGCTCTGGAGTTGGGCAGG
>5 dna:chromosome chromosome:RGSC3.4:5:1:173096209:1 25427500 ID19464 U -
TAGGCTTAGGGCTGATTGATCTCCCTCTC
>5 dna:chromosome chromosome:RGSC3.4:5:1:173096209:1 25427502 ID19463 U -
TAGGCTTAGGGCTGATTGATCTCCCTC
>5 dna:chromosome chromosome:RGSC3.4:5:1:173096209:1 25427505 ID19462 U -
TAGGCTTAGGGCTGATTGATCTCC
>5 dna:chromosome chromosome:RGSC3.4:5:1:173096209:1 25427547 ID58860 M -
TTCTATGTCTCATGGAACCCAGATCTCTAAA
>5 dna:chromosome chromosome:RGSC3.4:5:1:173096209:1 25427548 ID29982 M -
TCTATGTCTCATGGAACCCAGATCTCTAA
>5 dna:chromosome chromosome:RGSC3.4:5:1:173096209:1 25427548 ID58859 M -
TTCTATGTCTCATGGAACCCAGATCTCTAA
>5 dna:chromosome chromosome:RGSC3.4:5:1:173096209:1 25427565 ID33225 U -
TGAACAGGAATGCAATCTTTCTATGTCTCAT
>5 dna:chromosome chromosome:RGSC3.4:5:1:173096209:1 25427566 ID33224 U -
TGAACAGGAATGCAATCTTTCTATGTCTCA
>5 dna:chromosome chromosome:RGSC3.4:5:1:173096209:1 25427585 ID24245 U -
TCAGAGATGAGACAAGACTGAACAGGAAT
>5 dna:chromosome chromosome:RGSC3.4:5:1:173096209:1 25427728 ID42999 U -
TGCCTCCCACTACTTCACGTACTTTTAAG
>5 dna:chromosome chromosome:RGSC3.4:5:1:173096209:1 25427772 ID10297 U -
TAAACTACAACCAAAAAACTGGTGAAGCC
>5 dna:chromosome chromosome:RGSC3.4:5:1:173096209:1 25427808 ID21909 U -
TATGCTGCATCTGAGTCGACTCCCTCAAC
>5 dna:chromosome chromosome:RGSC3.4:5:1:173096209:1 25427811 ID23926 U -
TCACTATGCTGCATCTGAGTCGACTCCCTC
>5 dna:chromosome chromosome:RGSC3.4:5:1:173096209:1 25427817 ID43449 U -
TGCGATCACTATGCTGCATCTGAGTCGAC
>5 dna:chromosome chromosome:RGSC3.4:5:1:173096209:1 25427823 ID31623 U -
TCTTATGTGCGATCACTATGCTGCATCTGA
>5 dna:chromosome chromosome:RGSC3.4:5:1:173096209:1 25427836 ID56745 U -
TTACCCGAAGACTCTTATGTGCGATCACT
>5 dna:chromosome chromosome:RGSC3.4:5:1:173096209:1 25427875 ID27139 M -
TCCCGAGCAGTATTCATTTTCTAGTGTGAG
>5 dna:chromosome chromosome:RGSC3.4:5:1:173096209:1 25427876 ID27138 M -
TCCCGAGCAGTATTCATTTTCTAGTGTGA
>5 dna:chromosome chromosome:RGSC3.4:5:1:173096209:1 25427877 ID9112 M -
GTCCCGAGCAGTATTCATTTTCTAGTGTG
>5 dna:chromosome chromosome:RGSC3.4:5:1:173096209:1 25427904 ID42029 M -
TGCCAATTGCTGCGGTCCCAGTCCTATCAGT
>5 dna:chromosome chromosome:RGSC3.4:5:1:173096209:1 25427982 ID31776 M -
TCTTCTGCTAAGAGGCAGACAGTGTGGAAC
>5 dna:chromosome chromosome:RGSC3.4:5:1:173096209:1 25428016 ID13824 M -
TACAAGTCCAAGAGGTTCAAGTCTCCGGG
>5 dna:chromosome chromosome:RGSC3.4:5:1:173096209:1 25428032 ID28887 U -
TCCTTAGTCCGAGAGGTACAAGTCCAAGA
>5 dna:chromosome chromosome:RGSC3.4:5:1:173096209:1 25428133 ID50257 U -
TGGTACATAGATTTTCCTGCTAGCCTCCC
>5 dna:chromosome chromosome:RGSC3.4:5:1:173096209:1 25428133 ID60755 U -
TTGGTACATAGATTTTCCTGCTAGCCTCCC
>5 dna:chromosome chromosome:RGSC3.4:5:1:173096209:1 25428134 ID50256 U -
TGGTACATAGATTTTCCTGCTAGCCTCC
>5 dna:chromosome chromosome:RGSC3.4:5:1:173096209:1 25428135 ID2246 U -
ATAGATTTTCCTGCTAGCCTC
>5 dna:chromosome chromosome:RGSC3.4:5:1:173096209:1 25428135 ID45007 U -
TGCTTGGTACATAGATTTTCCTGCTAGCCTC
>5 dna:chromosome chromosome:RGSC3.4:5:1:173096209:1 25428136 ID45006 U -
TGCTTGGTACATAGATTTTCCTGCTAGCCT
>5 dna:chromosome chromosome:RGSC3.4:5:1:173096209:1 25428138 ID45005 U -
TGCTTGGTACATAGATTTTCCTGCTAGC
>5 dna:chromosome chromosome:RGSC3.4:5:1:173096209:1 25428173 ID35931 U -
TGACTGTTTATGGTTAGGCACGAGGGCAAC
>5 dna:chromosome chromosome:RGSC3.4:5:1:173096209:1 25428174 ID35930 U -
TGACTGTTTATGGTTAGGCACGAGGGCAA
>5 dna:chromosome chromosome:RGSC3.4:5:1:173096209:1 25428176 ID35929 U -
TGACTGTTTATGGTTAGGCACGAGGGC
>5 dna:chromosome chromosome:RGSC3.4:5:1:173096209:1 25428192 ID51536 U -
TGGTTGCATGGGCTTGACTGTTTAT
>5 dna:chromosome chromosome:RGSC3.4:5:1:173096209:1 25428228 ID16164 U -
TACTGGATGAAACATGGTTGAGCGCCTGTAT
>5 dna:chromosome chromosome:RGSC3.4:5:1:173096209:1 25428229 ID16163 U -
TACTGGATGAAACATGGTTGAGCGCCTGTA
>5 dna:chromosome chromosome:RGSC3.4:5:1:173096209:1 25428230 ID8363 U -
GGATGAAACATGGTTGAGCGCCTGT
>5 dna:chromosome chromosome:RGSC3.4:5:1:173096209:1 25428230 ID16162 U -
TACTGGATGAAACATGGTTGAGCGCCTGT
>5 dna:chromosome chromosome:RGSC3.4:5:1:173096209:1 25428231 ID16161 U -
TACTGGATGAAACATGGTTGAGCGCCTG
>5 dna:chromosome chromosome:RGSC3.4:5:1:173096209:1 25428232 ID16160 U -
TACTGGATGAAACATGGTTGAGCGCCT
>5 dna:chromosome chromosome:RGSC3.4:5:1:173096209:1 25428233 ID16159 U -
TACTGGATGAAACATGGTTGAGCGCC
>5 dna:chromosome chromosome:RGSC3.4:5:1:173096209:1 25428251 ID10790 M -
TAAATGACCACAGAAATGAACTACTGGAT
>5 dna:chromosome chromosome:RGSC3.4:5:1:173096209:1 25428323 ID57822 U -
TTCAGTTAGAGCAGGAAATTGTCCTTGCCTA
>5 dna:chromosome chromosome:RGSC3.4:5:1:173096209:1 25428447 ID35296 U -
TGACCACGTCAATCAAAGCTCTGTGCTTGC
>5 dna:chromosome chromosome:RGSC3.4:5:1:173096209:1 25428734 ID53506 U -
TGTGAGAATCCTTTCCCAGATCGCTGGTCAT
>5 dna:chromosome chromosome:RGSC3.4:5:1:173096209:1 25428842 ID51325 M -
TGGTGTTCAACTTGGGGACTGCAAATGCC
>5 dna:chromosome chromosome:RGSC3.4:5:1:173096209:1 25428843 ID51324 M -
TGGTGTTCAACTTGGGGACTGCAAATGC
>5 dna:chromosome chromosome:RGSC3.4:5:1:173096209:1 25428849 ID35768 M -
TGACTCTGGTGTTCAACTTGGGGACTGC
>5 dna:chromosome chromosome:RGSC3.4:5:1:173096209:1 25428875 ID41420 M -
TGCATAGGAGATATTTCAAGTGAGACCCATG
>5 dna:chromosome chromosome:RGSC3.4:5:1:173096209:1 25428878 ID21860 M -
TATGCATAGGAGATATTTCAAGTGAGACCC
>5 dna:chromosome chromosome:RGSC3.4:5:1:173096209:1 25429049 ID36451 M -
TGAGACAAAACAGTCTACGTGAGAGGGG
>5 dna:chromosome chromosome:RGSC3.4:5:1:173096209:1 25429054 ID18766 M -
TAGGAAATGAGACAAAACAGTCTACGTGAG
>5 dna:chromosome chromosome:RGSC3.4:5:1:173096209:1 25429113 ID10131 U -
TAAAATTGTAAAGAAAGCCACCATGT
>5 dna:chromosome chromosome:RGSC3.4:5:1:173096209:1 25429113 ID51791 M -
TGTAAAGAAAGCCACCATGT
>5 dna:chromosome chromosome:RGSC3.4:5:1:173096209:1 25429254 ID51544 M -
TGGTTGCTGGGATTTGAACTCAGGACCTC
>5 dna:chromosome chromosome:RGSC3.4:5:1:173096209:1 25429285 ID51163 M +
TGGTGGCTCACAACCATCTGTAATGGGATCT
>5 dna:chromosome chromosome:RGSC3.4:5:1:173096209:1 25429289 ID24316 M -
TCAGATCCCATTACAGATGGTTGTGAGCC
>5 dna:chromosome chromosome:RGSC3.4:5:1:173096209:1 25429292 ID23586 M +
TCACAACCATCTGTAATGGGATCTGATGC
>5 dna:chromosome chromosome:RGSC3.4:5:1:173096209:1 25429551 ID1904 M -
AGGGAGAATCTGTCCTGAAGCCCAGC
>5 dna:chromosome chromosome:RGSC3.4:5:1:173096209:1 25429650 ID910 U -
ACCACAGTTTTTGTGATGTGAAAAGTGCCC
>5 dna:chromosome chromosome:RGSC3.4:5:1:173096209:1 25430322 ID32722 M -
TGAAAGCCGACATGGAGACTAAGCAAA
>5 dna:chromosome chromosome:RGSC3.4:5:1:173096209:1 25431462 ID20404 M +
TAGTGGCTTAGTCCCTGGAAGCTCTGGTTGC
>5 dna:chromosome chromosome:RGSC3.4:5:1:173096209:1 25431465 ID48161 M +
TGGCTTAGTCCCTGGAAGCTCTGGTTGCT
>5 dna:chromosome chromosome:RGSC3.4:5:1:173096209:1 25431484 ID21588 M -
TATGAACAACAATGCCAAGCAACCAGA
>5 dna:chromosome chromosome:RGSC3.4:5:1:173096209:1 25431494 ID47644 M +
TGGCATTGTTGTTCATATGGGGTCTCGAGC
>5 dna:chromosome chromosome:RGSC3.4:5:1:173096209:1 25431494 ID47645 M +
TGGCATTGTTGTTCATATGGGGTCTCGAGCC
>5 dna:chromosome chromosome:RGSC3.4:5:1:173096209:1 25431710 ID5589 M -
CTGCCCCACATGTGGCCCATACATATACAG
>5 dna:chromosome chromosome:RGSC3.4:5:1:173096209:1 25431893 ID23319 M +
TCAAGCATTTGGGCTAATAGCCACTTATCAA
>5 dna:chromosome chromosome:RGSC3.4:5:1:173096209:1 25432090 ID438 M -
AAGCTGGAAAGAACCCAGATGCCCTTC
>5 dna:chromosome chromosome:RGSC3.4:5:1:173096209:1 25432235 ID24613 M -
TCAGTCTGGAGGTTCCTCAGAAAATTGGACA
>5 dna:chromosome chromosome:RGSC3.4:5:1:173096209:1 25432631 ID51544 M +
TGGTTGCTGGGATTTGAACTCAGGACCTC
>5 dna:chromosome chromosome:RGSC3.4:5:1:173096209:1 25432644 ID59537 M +
TTGAACTCAGGACCTCTGGAAGAGCA
>5 dna:chromosome chromosome:RGSC3.4:5:1:173096209:1 25433020 ID51659 M +
TGGTTTGATGTGGAGGTCCTTGATCCACT
>5 dna:chromosome chromosome:RGSC3.4:5:1:173096209:1 25433090 ID41655 M +
TGCATTCTTCTACATGTTGACCTCCAGTT
>5 dna:chromosome chromosome:RGSC3.4:5:1:173096209:1 25433169 ID48038 M +
TGGCTCCTTTGTCAAAAATCAAGTGA
>5 dna:chromosome chromosome:RGSC3.4:5:1:173096209:1 25433199 ID1980 M +
AGGTGTGTGGGTTCATTTCTGGGTCTTCAAT
>5 dna:chromosome chromosome:RGSC3.4:5:1:173096209:1 25433288 ID2938 M +
ATTGCTCTGTAATACTGCTTGAGTTCAGGGA
>5 dna:chromosome chromosome:RGSC3.4:5:1:173096209:1 25433290 ID44289 M +
TGCTCTGTAATACTGCTTGAGTTCAGGGA
>5 dna:chromosome chromosome:RGSC3.4:5:1:173096209:1 25433300 ID16145 M +
TACTGCTTGAGTTCAGGGATAGTGATTCC
>5 dna:chromosome chromosome:RGSC3.4:5:1:173096209:1 25433389 ID1465 M -
AGAGTTAGACAGAACAATTTGCAAATTCATC
>5 dna:chromosome chromosome:RGSC3.4:5:1:173096209:1 25434764 ID1942 M -
AGGGTTACCATTGGACCAATGAACTTAGGT
>5 dna:chromosome chromosome:RGSC3.4:5:1:173096209:1 25435048 ID32460 M -
TGAAAATGTGGAGTGTAAAAAGTCATAAGGC
>5 dna:chromosome chromosome:RGSC3.4:5:1:173096209:1 25435582 ID9497 M -
GTTATCATGAGAGAGGTTGC
