# Supplementary material for: proTRAC - a software for probabilistic piRNA cluster detection, visualization and analysis
Source: BMC Bioinformatics. 2012 Jan 10;13:5. doi: 10.1186/1471-2105-13-5 (PMC3293768; doi:10.1186/1471-2105-13-5)
Supplement: Additional file 6 — proTRAC results folder containing a picture and a FASTA file for each detected rat cluster. After decompression, the folder can be opened as former session in proTRAC. Alternatively, each file can be opened separately with any standard text-editor or graphic-viewer respectively. [file 1471-2105-13-5-S6.ZIP › proTRAC_results_rat/monodirectional_clusters/Cluster_103.fas]

>5 dna:chromosome chromosome:RGSC3.4:5:1:173096209:1 25526047 ID53394 M -
TGTGACATGGGGAATCTTTCACCACTTCC
>5 dna:chromosome chromosome:RGSC3.4:5:1:173096209:1 25526051 ID28753 M -
TCCTGTGACATGGGGAATCTTTCACCAC
>5 dna:chromosome chromosome:RGSC3.4:5:1:173096209:1 25526060 ID57782 M -
TTCAGGAACCTCTCCTGTGACATGGGGAATC
>5 dna:chromosome chromosome:RGSC3.4:5:1:173096209:1 25526063 ID22351 M -
TATTCAGGAACCTCTCCTGTGACATGGGGA
>5 dna:chromosome chromosome:RGSC3.4:5:1:173096209:1 25526073 ID53725 M -
TGTGATGCCCTATTCAGGAACCTCTCCTGT
>5 dna:chromosome chromosome:RGSC3.4:5:1:173096209:1 25526138 ID35198 M -
TGACATTATTGGGACCTGCTCTAGCCTA
>5 dna:chromosome chromosome:RGSC3.4:5:1:173096209:1 25526141 ID15645 M -
TACTAATGACATTATTGGGACCTGCTCTAGC
>5 dna:chromosome chromosome:RGSC3.4:5:1:173096209:1 25526142 ID15644 M -
TACTAATGACATTATTGGGACCTGCTCTAG
>5 dna:chromosome chromosome:RGSC3.4:5:1:173096209:1 25526143 ID15643 M -
TACTAATGACATTATTGGGACCTGCTCTA
>5 dna:chromosome chromosome:RGSC3.4:5:1:173096209:1 25526146 ID15642 M -
TACTAATGACATTATTGGGACCTGCT
>5 dna:chromosome chromosome:RGSC3.4:5:1:173096209:1 25526147 ID4031 M -
CATACTAATGACATTATTGGGACCTGC
>5 dna:chromosome chromosome:RGSC3.4:5:1:173096209:1 25526248 ID33801 M -
TGAAGGAATAAGCCACAGGCAGTTGGTGTC
>5 dna:chromosome chromosome:RGSC3.4:5:1:173096209:1 25526259 ID19396 M -
TAGGCGCTGAAGGAATAAGCCACAGG
>5 dna:chromosome chromosome:RGSC3.4:5:1:173096209:1 25526261 ID21034 M -
TATAGGCGCTGAAGGAATAAGCCACA
>5 dna:chromosome chromosome:RGSC3.4:5:1:173096209:1 25526268 ID29922 M -
TCTATAGGCGCTGAAGGAATA
>5 dna:chromosome chromosome:RGSC3.4:5:1:173096209:1 25526281 ID11285 M -
TAACATGTCTGCAGGTGAACTCTATAGG
>5 dna:chromosome chromosome:RGSC3.4:5:1:173096209:1 25526284 ID59837 M -
TTGATAACATGTCTGCAGGTGAACTCTAT
>5 dna:chromosome chromosome:RGSC3.4:5:1:173096209:1 25526287 ID29030 M -
TCCTTGATAACATGTCTGCAGGTGAACTC
>5 dna:chromosome chromosome:RGSC3.4:5:1:173096209:1 25526287 ID38459 M -
TGATAACATGTCTGCAGGTGAACTC
>5 dna:chromosome chromosome:RGSC3.4:5:1:173096209:1 25526288 ID24895 M -
TCATCCTTGATAACATGTCTGCAGGTGAACT
>5 dna:chromosome chromosome:RGSC3.4:5:1:173096209:1 25526289 ID24894 M -
TCATCCTTGATAACATGTCTGCAGGTGAAC
>5 dna:chromosome chromosome:RGSC3.4:5:1:173096209:1 25526289 ID29029 M -
TCCTTGATAACATGTCTGCAGGTGAAC
>5 dna:chromosome chromosome:RGSC3.4:5:1:173096209:1 25526290 ID24892 M -
TCATCCTTGATAACATGTCTGCAGGTGAA
>5 dna:chromosome chromosome:RGSC3.4:5:1:173096209:1 25526291 ID24891 M -
TCATCCTTGATAACATGTCTGCAGGTGA
>5 dna:chromosome chromosome:RGSC3.4:5:1:173096209:1 25526291 ID44183 M -
TGCTCATCCTTGATAACATGTCTGCAGGTGA
>5 dna:chromosome chromosome:RGSC3.4:5:1:173096209:1 25526301 ID24888 M -
TCATCCTTGATAACATGT
>5 dna:chromosome chromosome:RGSC3.4:5:1:173096209:1 25526328 ID31804 M -
TCTTCTTGTACACCAAGATCGAATGCCACTT
>5 dna:chromosome chromosome:RGSC3.4:5:1:173096209:1 25526329 ID31803 M -
TCTTCTTGTACACCAAGATCGAATGCCACT
>5 dna:chromosome chromosome:RGSC3.4:5:1:173096209:1 25526330 ID31802 M -
TCTTCTTGTACACCAAGATCGAATGCCAC
>5 dna:chromosome chromosome:RGSC3.4:5:1:173096209:1 25526331 ID31801 M -
TCTTCTTGTACACCAAGATCGAATGCCA
>5 dna:chromosome chromosome:RGSC3.4:5:1:173096209:1 25526345 ID26001 M -
TCCAGAACCATTTGTATCTTCTTGTACACC
>5 dna:chromosome chromosome:RGSC3.4:5:1:173096209:1 25526347 ID26000 M -
TCCAGAACCATTTGTATCTTCTTGTACA
>5 dna:chromosome chromosome:RGSC3.4:5:1:173096209:1 25526471 ID19151 M -
TAGGATCTATCTCACTTTACAGAAGCTC
