# Supplementary material for: proTRAC - a software for probabilistic piRNA cluster detection, visualization and analysis
Source: BMC Bioinformatics. 2012 Jan 10;13:5. doi: 10.1186/1471-2105-13-5 (PMC3293768; doi:10.1186/1471-2105-13-5)
Supplement: Additional file 6 — proTRAC results folder containing a picture and a FASTA file for each detected rat cluster. After decompression, the folder can be opened as former session in proTRAC. Alternatively, each file can be opened separately with any standard text-editor or graphic-viewer respectively. [file 1471-2105-13-5-S6.ZIP › proTRAC_results_rat/monodirectional_clusters/Cluster_104.fas]

>5 dna:chromosome chromosome:RGSC3.4:5:1:173096209:1 25621746 ID1942 M +
AGGGTTACCATTGGACCAATGAACTTAGGT
>5 dna:chromosome chromosome:RGSC3.4:5:1:173096209:1 25622041 ID10025 U +
TAAAATAAGACTTCATGAATTATCAGGCA
>5 dna:chromosome chromosome:RGSC3.4:5:1:173096209:1 25623615 ID32722 M +
TGAAAGCCGACATGGAGACTAAGCAAA
>5 dna:chromosome chromosome:RGSC3.4:5:1:173096209:1 25624386 ID1904 M +
AGGGAGAATCTGTCCTGAAGCCCAGC
>5 dna:chromosome chromosome:RGSC3.4:5:1:173096209:1 25624642 ID23587 M -
TCACAACCATCTGTAATGGGATCTGATGCC
>5 dna:chromosome chromosome:RGSC3.4:5:1:173096209:1 25624643 ID23586 M -
TCACAACCATCTGTAATGGGATCTGATGC
>5 dna:chromosome chromosome:RGSC3.4:5:1:173096209:1 25624646 ID24316 M +
TCAGATCCCATTACAGATGGTTGTGAGCC
>5 dna:chromosome chromosome:RGSC3.4:5:1:173096209:1 25624648 ID51163 M -
TGGTGGCTCACAACCATCTGTAATGGGATCT
>5 dna:chromosome chromosome:RGSC3.4:5:1:173096209:1 25624681 ID51544 M +
TGGTTGCTGGGATTTGAACTCAGGACCTC
>5 dna:chromosome chromosome:RGSC3.4:5:1:173096209:1 25624819 ID10132 U +
TAAAATTGTATAAATTGTAAAGAAAGCCACC
>5 dna:chromosome chromosome:RGSC3.4:5:1:173096209:1 25624824 ID61025 U +
TTGTATAAATTGTAAAGAAAGCCACCATGT
>5 dna:chromosome chromosome:RGSC3.4:5:1:173096209:1 25624834 ID51791 M +
TGTAAAGAAAGCCACCATGT
>5 dna:chromosome chromosome:RGSC3.4:5:1:173096209:1 25624866 ID37077 U +
TGAGCAAATAAACCTTGTAGGAAATGAGAC
>5 dna:chromosome chromosome:RGSC3.4:5:1:173096209:1 25624883 ID18766 M +
TAGGAAATGAGACAAAACAGTCTACGTGAG
>5 dna:chromosome chromosome:RGSC3.4:5:1:173096209:1 25624890 ID36451 M +
TGAGACAAAACAGTCTACGTGAGAGGGG
>5 dna:chromosome chromosome:RGSC3.4:5:1:173096209:1 25625061 ID21860 M +
TATGCATAGGAGATATTTCAAGTGAGACCC
>5 dna:chromosome chromosome:RGSC3.4:5:1:173096209:1 25625063 ID41420 M +
TGCATAGGAGATATTTCAAGTGAGACCCATG
>5 dna:chromosome chromosome:RGSC3.4:5:1:173096209:1 25625092 ID35768 M +
TGACTCTGGTGTTCAACTTGGGGACTGC
>5 dna:chromosome chromosome:RGSC3.4:5:1:173096209:1 25625098 ID51324 M +
TGGTGTTCAACTTGGGGACTGCAAATGC
>5 dna:chromosome chromosome:RGSC3.4:5:1:173096209:1 25625098 ID51325 M +
TGGTGTTCAACTTGGGGACTGCAAATGCC
>5 dna:chromosome chromosome:RGSC3.4:5:1:173096209:1 25626009 ID58859 M +
TTCTATGTCTCATGGAACCCAGATCTCTAA
>5 dna:chromosome chromosome:RGSC3.4:5:1:173096209:1 25626009 ID58860 M +
TTCTATGTCTCATGGAACCCAGATCTCTAAA
>5 dna:chromosome chromosome:RGSC3.4:5:1:173096209:1 25626010 ID29982 M +
TCTATGTCTCATGGAACCCAGATCTCTAA
>5 dna:chromosome chromosome:RGSC3.4:5:1:173096209:1 25626058 ID19429 U +
TAGGCTCAGGGCTGATTGATCTCCCTCTC
>5 dna:chromosome chromosome:RGSC3.4:5:1:173096209:1 25626155 ID49789 M +
TGGGTCACATTCAGGAAAACTGAGTCC
>5 dna:chromosome chromosome:RGSC3.4:5:1:173096209:1 25626155 ID49790 M +
TGGGTCACATTCAGGAAAACTGAGTCCGA
>5 dna:chromosome chromosome:RGSC3.4:5:1:173096209:1 25626155 ID49791 M +
TGGGTCACATTCAGGAAAACTGAGTCCGAG
>5 dna:chromosome chromosome:RGSC3.4:5:1:173096209:1 25626167 ID1743 M +
AGGAAAACTGAGTCCGAGAGGTACAAGT
>5 dna:chromosome chromosome:RGSC3.4:5:1:173096209:1 25626188 ID13824 M +
TACAAGTCCAAGAGGTTCAAGTCTCCGGG
>5 dna:chromosome chromosome:RGSC3.4:5:1:173096209:1 25626221 ID31776 M +
TCTTCTGCTAAGAGGCAGACAGTGTGGAAC
>5 dna:chromosome chromosome:RGSC3.4:5:1:173096209:1 25626298 ID42029 M +
TGCCAATTGCTGCGGTCCCAGTCCTATCAGT
>5 dna:chromosome chromosome:RGSC3.4:5:1:173096209:1 25626327 ID9112 M +
GTCCCGAGCAGTATTCATTTTCTAGTGTG
>5 dna:chromosome chromosome:RGSC3.4:5:1:173096209:1 25626328 ID27138 M +
TCCCGAGCAGTATTCATTTTCTAGTGTGA
>5 dna:chromosome chromosome:RGSC3.4:5:1:173096209:1 25626328 ID27139 M +
TCCCGAGCAGTATTCATTTTCTAGTGTGAG
>5 dna:chromosome chromosome:RGSC3.4:5:1:173096209:1 25626416 ID15122 M +
TACCCTTCTGATGTTGCATATTTAGCATCT
>5 dna:chromosome chromosome:RGSC3.4:5:1:173096209:1 25626451 ID23107 M +
TCAAAGTTCAGCCTGAGGTAG
>5 dna:chromosome chromosome:RGSC3.4:5:1:173096209:1 25626475 ID23816 M +
TCACCACTGTGTGCAAAGAACCCCATGAA
>5 dna:chromosome chromosome:RGSC3.4:5:1:173096209:1 25626500 ID33995 M +
TGAATACAGGATTCAAGGCTCAGATTAATT
>5 dna:chromosome chromosome:RGSC3.4:5:1:173096209:1 25626564 ID40242 M +
TGCAAAATCCTTGCTCCTATGTGCTGGTT
>5 dna:chromosome chromosome:RGSC3.4:5:1:173096209:1 25626564 ID40243 M +
TGCAAAATCCTTGCTCCTATGTGCTGGTTC
>5 dna:chromosome chromosome:RGSC3.4:5:1:173096209:1 25626578 ID28118 M +
TCCTATGTGCTGGTTCTCTTGATGCTTAC
>5 dna:chromosome chromosome:RGSC3.4:5:1:173096209:1 25626583 ID54021 M +
TGTGCTGGTTCTCTTGATGCTTACAAAATGT
>5 dna:chromosome chromosome:RGSC3.4:5:1:173096209:1 25626585 ID44612 M +
TGCTGGTTCTCTTGATGCTTACAAAATGT
>5 dna:chromosome chromosome:RGSC3.4:5:1:173096209:1 25626588 ID51478 M +
TGGTTCTCTTGATGCTTACAAAATGTATT
>5 dna:chromosome chromosome:RGSC3.4:5:1:173096209:1 25626596 ID59903 M +
TTGATGCTTACAAAATGTATTATCCATGTC
>5 dna:chromosome chromosome:RGSC3.4:5:1:173096209:1 25626597 ID39446 M +
TGATGCTTACAAAATGTATTATCCATGTC
>5 dna:chromosome chromosome:RGSC3.4:5:1:173096209:1 25626597 ID39447 M +
TGATGCTTACAAAATGTATTATCCATGTCC
>5 dna:chromosome chromosome:RGSC3.4:5:1:173096209:1 25626598 ID7301 M +
GATGCTTACAAAATGTATTATCCATGTC
>5 dna:chromosome chromosome:RGSC3.4:5:1:173096209:1 25626598 ID7302 M +
GATGCTTACAAAATGTATTATCCATGTCC
>5 dna:chromosome chromosome:RGSC3.4:5:1:173096209:1 25626598 ID7303 M +
GATGCTTACAAAATGTATTATCCATGTCCA
>5 dna:chromosome chromosome:RGSC3.4:5:1:173096209:1 25626598 ID7304 M +
GATGCTTACAAAATGTATTATCCATGTCCAA
>5 dna:chromosome chromosome:RGSC3.4:5:1:173096209:1 25626708 ID11821 M +
TAAGAAGTTCCCAGAAGTCTGTACCACAGT
>5 dna:chromosome chromosome:RGSC3.4:5:1:173096209:1 25626751 ID6153 M +
GAAAGCCTTGATGACATTTCTTCT
>5 dna:chromosome chromosome:RGSC3.4:5:1:173096209:1 25626751 ID6154 M +
GAAAGCCTTGATGACATTTCTTCTG
>5 dna:chromosome chromosome:RGSC3.4:5:1:173096209:1 25626751 ID6155 M +
GAAAGCCTTGATGACATTTCTTCTGT
>5 dna:chromosome chromosome:RGSC3.4:5:1:173096209:1 25626751 ID6156 M +
GAAAGCCTTGATGACATTTCTTCTGTTTT
>5 dna:chromosome chromosome:RGSC3.4:5:1:173096209:1 25626759 ID39241 M +
TGATGACATTTCTTCTGTTTTCAGAAC
>5 dna:chromosome chromosome:RGSC3.4:5:1:173096209:1 25626806 ID28140 M +
TCCTATTGCTACAGGAAAGCCCAGAGGAC
>5 dna:chromosome chromosome:RGSC3.4:5:1:173096209:1 25626806 ID28141 M +
TCCTATTGCTACAGGAAAGCCCAGAGGACA
>5 dna:chromosome chromosome:RGSC3.4:5:1:173096209:1 25626826 ID4355 M +
CCAGAGGACATAACCAATATTTCCAGGGAG
>5 dna:chromosome chromosome:RGSC3.4:5:1:173096209:1 25627037 ID5721 M +
CTGTCAAAGCCTCGTATTTACA
>5 dna:chromosome chromosome:RGSC3.4:5:1:173096209:1 25627106 ID34909 M +
TGACAGATTATGCTTCTCATTTGGAGGA
>5 dna:chromosome chromosome:RGSC3.4:5:1:173096209:1 25627116 ID44897 M +
TGCTTCTCATTTGGAGGAAGAAAATTAGC
>5 dna:chromosome chromosome:RGSC3.4:5:1:173096209:1 25627156 ID25965 U +
TCCACTTCTATCTGCTGCTATGCTCTGCCT
>5 dna:chromosome chromosome:RGSC3.4:5:1:173096209:1 25627171 ID44020 M +
TGCTATGCTCTGCCTCTGAGAGGCACACA
>5 dna:chromosome chromosome:RGSC3.4:5:1:173096209:1 25627171 ID44021 M +
TGCTATGCTCTGCCTCTGAGAGGCACACAGG
>5 dna:chromosome chromosome:RGSC3.4:5:1:173096209:1 25627218 ID37600 M +
TGAGGACTCCCTAGATGTGCAGCCTTCTGT
>5 dna:chromosome chromosome:RGSC3.4:5:1:173096209:1 25627221 ID8270 M +
GGACTCCCTAGATGTGCAGCCTTCT
>5 dna:chromosome chromosome:RGSC3.4:5:1:173096209:1 25627229 ID17847 M +
TAGATGTGCAGCCTTCTGTGACATTAGGA
>5 dna:chromosome chromosome:RGSC3.4:5:1:173096209:1 25627243 ID31332 M +
TCTGTGACATTAGGAAAGCTGAGTTAACAG
>5 dna:chromosome chromosome:RGSC3.4:5:1:173096209:1 25627243 ID31333 M +
TCTGTGACATTAGGAAAGCTGAGTTAACAGA
>5 dna:chromosome chromosome:RGSC3.4:5:1:173096209:1 25627245 ID53400 M +
TGTGACATTAGGAAAGCTGAGTTAACAGA
>5 dna:chromosome chromosome:RGSC3.4:5:1:173096209:1 25627287 ID1612 M +
AGCCAACAGGCAACTGGGGATAGTGACT
>5 dna:chromosome chromosome:RGSC3.4:5:1:173096209:1 25627316 ID4822 U +
CCTGTTGTTTAAATCCTTTCTAGTGTAATG
>5 dna:chromosome chromosome:RGSC3.4:5:1:173096209:1 25627357 ID21583 U +
TATGAAATTCGTTCCTTTCATTTTTAATTT
>5 dna:chromosome chromosome:RGSC3.4:5:1:173096209:1 25627389 ID45658 M +
TGGAACTCAAATTTCAGTTTCTCCA
>5 dna:chromosome chromosome:RGSC3.4:5:1:173096209:1 25627410 ID25739 U +
TCCAATTTCTTCATCTGATGCTCCTG
>5 dna:chromosome chromosome:RGSC3.4:5:1:173096209:1 25627417 ID31689 M +
TCTTCATCTGATGCTCCTGCTCAGTGAGG
>5 dna:chromosome chromosome:RGSC3.4:5:1:173096209:1 25627419 ID57889 M +
TTCATCTGATGCTCCTGCTCAGTGAGGGT
>5 dna:chromosome chromosome:RGSC3.4:5:1:173096209:1 25627423 ID30927 M +
TCTGATGCTCCTGCTCAGTGAGGGTGGA
>5 dna:chromosome chromosome:RGSC3.4:5:1:173096209:1 25627463 ID43245 M +
TGCCTTCGCAGCAGACCCTATAGGTAGA
>5 dna:chromosome chromosome:RGSC3.4:5:1:173096209:1 25627481 ID21037 U +
TATAGGTAGATAAAAACAAGTGAAAAAGCA
>5 dna:chromosome chromosome:RGSC3.4:5:1:173096209:1 25627481 ID21038 U +
TATAGGTAGATAAAAACAAGTGAAAAAGCATA
>5 dna:chromosome chromosome:RGSC3.4:5:1:173096209:1 25627499 ID2052 M +
AGTGAAAAAGCATAGTTGATGTC
>5 dna:chromosome chromosome:RGSC3.4:5:1:173096209:1 25627501 ID32216 M +
TGAAAAAGCATAGTTGATGTCACAGGCCC
>5 dna:chromosome chromosome:RGSC3.4:5:1:173096209:1 25627501 ID32217 M +
TGAAAAAGCATAGTTGATGTCACAGGCCCA
>5 dna:chromosome chromosome:RGSC3.4:5:1:173096209:1 25627508 ID7548 M +
GCATAGTTGATGTCACAGGCCCAGGAG
>5 dna:chromosome chromosome:RGSC3.4:5:1:173096209:1 25627509 ID4041 M +
CATAGTTGATGTCACAGGCCC
>5 dna:chromosome chromosome:RGSC3.4:5:1:173096209:1 25627509 ID4042 M +
CATAGTTGATGTCACAGGCCCA
>5 dna:chromosome chromosome:RGSC3.4:5:1:173096209:1 25627510 ID2269 M +
ATAGTTGATGTCACAGGCCCA
>5 dna:chromosome chromosome:RGSC3.4:5:1:173096209:1 25627511 ID20574 M +
TAGTTGATGTCACAGGCCCAGGAGA
>5 dna:chromosome chromosome:RGSC3.4:5:1:173096209:1 25627511 ID20575 M +
TAGTTGATGTCACAGGCCCAGGAGAGA
>5 dna:chromosome chromosome:RGSC3.4:5:1:173096209:1 25627511 ID20576 M +
TAGTTGATGTCACAGGCCCAGGAGAGACCA
>5 dna:chromosome chromosome:RGSC3.4:5:1:173096209:1 25627580 ID17409 M +
TAGAGACACAGTGAATCCCTGACAGAGC
>5 dna:chromosome chromosome:RGSC3.4:5:1:173096209:1 25627627 ID50718 M +
TGGTCTCCTCAGCTATGTCCCTGTT
>5 dna:chromosome chromosome:RGSC3.4:5:1:173096209:1 25627665 ID18535 U +
TAGCTAGACATATGCCTCACTCACTCTGC
>5 dna:chromosome chromosome:RGSC3.4:5:1:173096209:1 25627757 ID31595 U +
TCTTATCAGATGTGATACAACTAATTCCT
>5 dna:chromosome chromosome:RGSC3.4:5:1:173096209:1 25627760 ID21288 U +
TATCAGATGTGATACAACTAATTCCTGAAGTC
>5 dna:chromosome chromosome:RGSC3.4:5:1:173096209:1 25627762 ID24339 U +
TCAGATGTGATACAACTAATTCCTGAAGTC
>5 dna:chromosome chromosome:RGSC3.4:5:1:173096209:1 25627772 ID13716 U +
TACAACTAATTCCTGAAGTCCATAGTGCTT
>5 dna:chromosome chromosome:RGSC3.4:5:1:173096209:1 25627785 ID33903 M +
TGAAGTCCATAGTGCTTAGGACCACCGAGC
>5 dna:chromosome chromosome:RGSC3.4:5:1:173096209:1 25627817 ID12978 M +
TAATCCCGTGTTCAAGTTCAAAGTGTCTGA
>5 dna:chromosome chromosome:RGSC3.4:5:1:173096209:1 25627817 ID12979 M +
TAATCCCGTGTTCAAGTTCAAAGTGTCTGAAT
>5 dna:chromosome chromosome:RGSC3.4:5:1:173096209:1 25627822 ID4656 M +
CCGTGTTCAAGTTCAAAGTGTCTG
>5 dna:chromosome chromosome:RGSC3.4:5:1:173096209:1 25627823 ID5058 M +
CGTGTTCAAGTTCAAAGTGTCTGA
>5 dna:chromosome chromosome:RGSC3.4:5:1:173096209:1 25627834 ID23102 M +
TCAAAGTGTCTGAATGATTGAGACCTTGA
>5 dna:chromosome chromosome:RGSC3.4:5:1:173096209:1 25627834 ID23103 M +
TCAAAGTGTCTGAATGATTGAGACCTTGAT
>5 dna:chromosome chromosome:RGSC3.4:5:1:173096209:1 25627834 ID23104 M +
TCAAAGTGTCTGAATGATTGAGACCTTGATA
>5 dna:chromosome chromosome:RGSC3.4:5:1:173096209:1 25627840 ID53003 M +
TGTCTGAATGATTGAGACCTTGATACATGA
>5 dna:chromosome chromosome:RGSC3.4:5:1:173096209:1 25627841 ID9168 M +
GTCTGAATGATTGAGACCTTGATAC
>5 dna:chromosome chromosome:RGSC3.4:5:1:173096209:1 25627841 ID9169 M +
GTCTGAATGATTGAGACCTTGATACATGAC
>5 dna:chromosome chromosome:RGSC3.4:5:1:173096209:1 25627860 ID38583 M +
TGATACATGACCAGGGAGTATCCCTCTCTGT
>5 dna:chromosome chromosome:RGSC3.4:5:1:173096209:1 25627863 ID14540 M +
TACATGACCAGGGAGTATCCCTCTCTGTT
>5 dna:chromosome chromosome:RGSC3.4:5:1:173096209:1 25627904 ID18336 M +
TAGCCATGTAACTTAAAGGAGTCCATGGA
>5 dna:chromosome chromosome:RGSC3.4:5:1:173096209:1 25627910 ID51876 M +
TGTAACTTAAAGGAGTCCATGGAGGATGAA
>5 dna:chromosome chromosome:RGSC3.4:5:1:173096209:1 25627992 ID43809 M +
TGCTACTCACAATGAAATTAAGG
>5 dna:chromosome chromosome:RGSC3.4:5:1:173096209:1 25627992 ID43810 M +
TGCTACTCACAATGAAATTAAGGAGCTCC
>5 dna:chromosome chromosome:RGSC3.4:5:1:173096209:1 25627995 ID15878 M +
TACTCACAATGAAATTAAGGAGCTCCCAGC
>5 dna:chromosome chromosome:RGSC3.4:5:1:173096209:1 25628024 ID3661 M +
CAGAATGACTTCATGTTTGTCAGTTCTTGGA
>5 dna:chromosome chromosome:RGSC3.4:5:1:173096209:1 25628029 ID35982 M +
TGACTTCATGTTTGTCAGTTCTTGGATC
>5 dna:chromosome chromosome:RGSC3.4:5:1:173096209:1 25628029 ID35983 M +
TGACTTCATGTTTGTCAGTTCTTGGATCT
>5 dna:chromosome chromosome:RGSC3.4:5:1:173096209:1 25628029 ID35984 M +
TGACTTCATGTTTGTCAGTTCTTGGATCTC
>5 dna:chromosome chromosome:RGSC3.4:5:1:173096209:1 25628059 ID41798 M +
TGCCAAACTAACCATCAGAAATCCTCGGCT
>5 dna:chromosome chromosome:RGSC3.4:5:1:173096209:1 25628059 ID41799 M +
TGCCAAACTAACCATCAGAAATCCTCGGCTC
>5 dna:chromosome chromosome:RGSC3.4:5:1:173096209:1 25628094 ID31117 M +
TCTGCTCTTTAGGAAGCCAGAGGCTCCAGA
>5 dna:chromosome chromosome:RGSC3.4:5:1:173096209:1 25628125 ID13556 M +
TACAAACCCTACTCCTGGAAGGACCAGT
>5 dna:chromosome chromosome:RGSC3.4:5:1:173096209:1 25628125 ID13557 M +
TACAAACCCTACTCCTGGAAGGACCAGTTC
>5 dna:chromosome chromosome:RGSC3.4:5:1:173096209:1 25628140 ID45848 M +
TGGAAGGACCAGTTCAAGCCTACCTCCTCC
>5 dna:chromosome chromosome:RGSC3.4:5:1:173096209:1 25628183 ID27020 M +
TCCCCAGCCTGTGGTTTATTCTGCCTTCAC
>5 dna:chromosome chromosome:RGSC3.4:5:1:173096209:1 25628192 ID54239 M +
TGTGGTTTATTCTGCCTTCACCAGGATC
>5 dna:chromosome chromosome:RGSC3.4:5:1:173096209:1 25628239 ID41957 U +
TGCCAAGTCCAAAGGTCAGCTTCCTTGTA
>5 dna:chromosome chromosome:RGSC3.4:5:1:173096209:1 25628290 ID7931 U +
GCTCCATTCTCCCTACGAAATGGACTTTGC
>5 dna:chromosome chromosome:RGSC3.4:5:1:173096209:1 25628292 ID26493 U +
TCCATTCTCCCTACGAAATGGAC
>5 dna:chromosome chromosome:RGSC3.4:5:1:173096209:1 25628292 ID26494 U +
TCCATTCTCCCTACGAAATGGACTTTGCAGT
>5 dna:chromosome chromosome:RGSC3.4:5:1:173096209:1 25628299 ID27199 U +
TCCCTACGAAATGGACTTTGCAGTT
>5 dna:chromosome chromosome:RGSC3.4:5:1:173096209:1 25628299 ID27200 U +
TCCCTACGAAATGGACTTTGCAGTTGAGA
>5 dna:chromosome chromosome:RGSC3.4:5:1:173096209:1 25628302 ID5167 U +
CTACGAAATGGACTTTGCAGTTGAGA
>5 dna:chromosome chromosome:RGSC3.4:5:1:173096209:1 25628316 ID60047 M +
TTGCAGTTGAGACAATATATCTATGAGCAA
>5 dna:chromosome chromosome:RGSC3.4:5:1:173096209:1 25628363 ID42701 M +
TGCCCTAAATACAGTTACTGTTGCCACAATC
>5 dna:chromosome chromosome:RGSC3.4:5:1:173096209:1 25628368 ID10692 M +
TAAATACAGTTACTGTTGCCACAATC
>5 dna:chromosome chromosome:RGSC3.4:5:1:173096209:1 25628368 ID10693 M +
TAAATACAGTTACTGTTGCCACAATCC
>5 dna:chromosome chromosome:RGSC3.4:5:1:173096209:1 25628368 ID10694 M +
TAAATACAGTTACTGTTGCCACAATCCCA
>5 dna:chromosome chromosome:RGSC3.4:5:1:173096209:1 25628368 ID10695 M +
TAAATACAGTTACTGTTGCCACAATCCCAG
>5 dna:chromosome chromosome:RGSC3.4:5:1:173096209:1 25628368 ID10696 M +
TAAATACAGTTACTGTTGCCACAATCCCAGT
>5 dna:chromosome chromosome:RGSC3.4:5:1:173096209:1 25628378 ID16264 M +
TACTGTTGCCACAATCCCAGTTACTGTTGC
>5 dna:chromosome chromosome:RGSC3.4:5:1:173096209:1 25628399 ID16264 M +
TACTGTTGCCACAATCCCAGTTACTGTTGC
>5 dna:chromosome chromosome:RGSC3.4:5:1:173096209:1 25628429 ID3352 M +
CACAATACTGGTGGCCTCACAGAGAA
>5 dna:chromosome chromosome:RGSC3.4:5:1:173096209:1 25628455 ID43678 M +
TGCTAAGGAATCTCAGAGATACATTGGA
>5 dna:chromosome chromosome:RGSC3.4:5:1:173096209:1 25628455 ID43679 M +
TGCTAAGGAATCTCAGAGATACATTGGAAGC
>5 dna:chromosome chromosome:RGSC3.4:5:1:173096209:1 25628460 ID1776 M +
AGGAATCTCAGAGATACATTGGAAGC
>5 dna:chromosome chromosome:RGSC3.4:5:1:173096209:1 25628465 ID30143 M +
TCTCAGAGATACATTGGAAGCTCCAGAGG
>5 dna:chromosome chromosome:RGSC3.4:5:1:173096209:1 25628598 ID25381 M +
TCCAAAGGCAGAGATCTGTCTGCTCCATT
>5 dna:chromosome chromosome:RGSC3.4:5:1:173096209:1 25628647 ID34021 M +
TGAATAGTGAAGATACACGTTCCAAA
>5 dna:chromosome chromosome:RGSC3.4:5:1:173096209:1 25628709 ID61447 M +
TTTAATCAATGAGTTGATGAATAAAGGTT
>5 dna:chromosome chromosome:RGSC3.4:5:1:173096209:1 25628711 ID12919 M +
TAATCAATGAGTTGATGAATAAAGGTTAC
>5 dna:chromosome chromosome:RGSC3.4:5:1:173096209:1 25628718 ID38323 M +
TGAGTTGATGAATAAAGGTTACTAGGACTA
>5 dna:chromosome chromosome:RGSC3.4:5:1:173096209:1 25628718 ID38324 M +
TGAGTTGATGAATAAAGGTTACTAGGACTAT
>5 dna:chromosome chromosome:RGSC3.4:5:1:173096209:1 25628737 ID15742 M +
TACTAGGACTATAGGTCAAATGGTGAGGA
>5 dna:chromosome chromosome:RGSC3.4:5:1:173096209:1 25628737 ID15743 M +
TACTAGGACTATAGGTCAAATGGTGAGGAA
>5 dna:chromosome chromosome:RGSC3.4:5:1:173096209:1 25628748 ID19674 M +
TAGGTCAAATGGTGAGGAAGAAAGATTGC
>5 dna:chromosome chromosome:RGSC3.4:5:1:173096209:1 25628752 ID23155 M +
TCAAATGGTGAGGAAGAAAGATTGCTCCC
>5 dna:chromosome chromosome:RGSC3.4:5:1:173096209:1 25628757 ID50977 M +
TGGTGAGGAAGAAAGATTGCTCCCCTGT
>5 dna:chromosome chromosome:RGSC3.4:5:1:173096209:1 25628817 ID5462 M +
CTCTTTGAATAAGTTGGGGTGATGAATGA
>5 dna:chromosome chromosome:RGSC3.4:5:1:173096209:1 25628820 ID61950 M +
TTTGAATAAGTTGGGGTGATGAATGATT
>5 dna:chromosome chromosome:RGSC3.4:5:1:173096209:1 25628821 ID59630 M +
TTGAATAAGTTGGGGTGATGAATGAT
>5 dna:chromosome chromosome:RGSC3.4:5:1:173096209:1 25628884 ID19151 M +
TAGGATCTATCTCACTTTACAGAAGCTC
>5 dna:chromosome chromosome:RGSC3.4:5:1:173096209:1 25629008 ID26000 M +
TCCAGAACCATTTGTATCTTCTTGTACA
>5 dna:chromosome chromosome:RGSC3.4:5:1:173096209:1 25629008 ID26001 M +
TCCAGAACCATTTGTATCTTCTTGTACACC
>5 dna:chromosome chromosome:RGSC3.4:5:1:173096209:1 25629024 ID31801 M +
TCTTCTTGTACACCAAGATCGAATGCCA
>5 dna:chromosome chromosome:RGSC3.4:5:1:173096209:1 25629024 ID31802 M +
TCTTCTTGTACACCAAGATCGAATGCCAC
>5 dna:chromosome chromosome:RGSC3.4:5:1:173096209:1 25629024 ID31803 M +
TCTTCTTGTACACCAAGATCGAATGCCACT
>5 dna:chromosome chromosome:RGSC3.4:5:1:173096209:1 25629024 ID31804 M +
TCTTCTTGTACACCAAGATCGAATGCCACTT
>5 dna:chromosome chromosome:RGSC3.4:5:1:173096209:1 25629061 ID44183 M +
TGCTCATCCTTGATAACATGTCTGCAGGTGA
>5 dna:chromosome chromosome:RGSC3.4:5:1:173096209:1 25629064 ID24888 M +
TCATCCTTGATAACATGT
>5 dna:chromosome chromosome:RGSC3.4:5:1:173096209:1 25629064 ID24891 M +
TCATCCTTGATAACATGTCTGCAGGTGA
>5 dna:chromosome chromosome:RGSC3.4:5:1:173096209:1 25629064 ID24892 M +
TCATCCTTGATAACATGTCTGCAGGTGAA
>5 dna:chromosome chromosome:RGSC3.4:5:1:173096209:1 25629064 ID24894 M +
TCATCCTTGATAACATGTCTGCAGGTGAAC
>5 dna:chromosome chromosome:RGSC3.4:5:1:173096209:1 25629064 ID24895 M +
TCATCCTTGATAACATGTCTGCAGGTGAACT
>5 dna:chromosome chromosome:RGSC3.4:5:1:173096209:1 25629067 ID29029 M +
TCCTTGATAACATGTCTGCAGGTGAAC
>5 dna:chromosome chromosome:RGSC3.4:5:1:173096209:1 25629067 ID29030 M +
TCCTTGATAACATGTCTGCAGGTGAACTC
>5 dna:chromosome chromosome:RGSC3.4:5:1:173096209:1 25629070 ID59837 M +
TTGATAACATGTCTGCAGGTGAACTCTAT
>5 dna:chromosome chromosome:RGSC3.4:5:1:173096209:1 25629071 ID38459 M +
TGATAACATGTCTGCAGGTGAACTC
>5 dna:chromosome chromosome:RGSC3.4:5:1:173096209:1 25629074 ID11285 M +
TAACATGTCTGCAGGTGAACTCTATAGG
>5 dna:chromosome chromosome:RGSC3.4:5:1:173096209:1 25629094 ID29922 M +
TCTATAGGCGCTGAAGGAATA
>5 dna:chromosome chromosome:RGSC3.4:5:1:173096209:1 25629096 ID21034 M +
TATAGGCGCTGAAGGAATAAGCCACA
>5 dna:chromosome chromosome:RGSC3.4:5:1:173096209:1 25629098 ID19396 M +
TAGGCGCTGAAGGAATAAGCCACAGG
>5 dna:chromosome chromosome:RGSC3.4:5:1:173096209:1 25629105 ID33801 M +
TGAAGGAATAAGCCACAGGCAGTTGGTGTC
>5 dna:chromosome chromosome:RGSC3.4:5:1:173096209:1 25629209 ID4031 M +
CATACTAATGACATTATTGGGACCTGC
>5 dna:chromosome chromosome:RGSC3.4:5:1:173096209:1 25629211 ID15642 M +
TACTAATGACATTATTGGGACCTGCT
>5 dna:chromosome chromosome:RGSC3.4:5:1:173096209:1 25629211 ID15643 M +
TACTAATGACATTATTGGGACCTGCTCTA
>5 dna:chromosome chromosome:RGSC3.4:5:1:173096209:1 25629211 ID15644 M +
TACTAATGACATTATTGGGACCTGCTCTAG
>5 dna:chromosome chromosome:RGSC3.4:5:1:173096209:1 25629211 ID15645 M +
TACTAATGACATTATTGGGACCTGCTCTAGC
>5 dna:chromosome chromosome:RGSC3.4:5:1:173096209:1 25629217 ID35198 M +
TGACATTATTGGGACCTGCTCTAGCCTA
>5 dna:chromosome chromosome:RGSC3.4:5:1:173096209:1 25629280 ID53725 M +
TGTGATGCCCTATTCAGGAACCTCTCCTGT
>5 dna:chromosome chromosome:RGSC3.4:5:1:173096209:1 25629290 ID22351 M +
TATTCAGGAACCTCTCCTGTGACATGGGGA
>5 dna:chromosome chromosome:RGSC3.4:5:1:173096209:1 25629292 ID57782 M +
TTCAGGAACCTCTCCTGTGACATGGGGAATC
>5 dna:chromosome chromosome:RGSC3.4:5:1:173096209:1 25629304 ID28753 M +
TCCTGTGACATGGGGAATCTTTCACCAC
>5 dna:chromosome chromosome:RGSC3.4:5:1:173096209:1 25629307 ID53394 M +
TGTGACATGGGGAATCTTTCACCACTTCC
>5 dna:chromosome chromosome:RGSC3.4:5:1:173096209:1 25629519 ID15089 U +
TACCCGAGAAGCTCCAGCATCCATGCC
>5 dna:chromosome chromosome:RGSC3.4:5:1:173096209:1 25629569 ID24726 M +
TCATAACTGTCACAAAGGTCATCTTCAGA
>5 dna:chromosome chromosome:RGSC3.4:5:1:173096209:1 25629616 ID24831 U +
TCATATTATGATAATATTAGGTGAAACATT
>5 dna:chromosome chromosome:RGSC3.4:5:1:173096209:1 25629619 ID22306 U +
TATTATGATAATATTAGGTGAAACATTTGA
>5 dna:chromosome chromosome:RGSC3.4:5:1:173096209:1 25629621 ID57184 U +
TTATGATAATATTAGGTGAAACATTTGAA
>5 dna:chromosome chromosome:RGSC3.4:5:1:173096209:1 25629622 ID21747 U +
TATGATAATATTAGGTGAAACATTTG
>5 dna:chromosome chromosome:RGSC3.4:5:1:173096209:1 25629947 ID37406 M +
TGAGCTATGCTGCCCAGGGTGACTGACTCA
>5 dna:chromosome chromosome:RGSC3.4:5:1:173096209:1 25631117 ID47593 M +
TGGCATGATCCCTTAGTCCTGGGCT
>5 dna:chromosome chromosome:RGSC3.4:5:1:173096209:1 25631252 ID48350 M +
TGGGAAATTGTCATACATTACCAAGTGCA
>5 dna:chromosome chromosome:RGSC3.4:5:1:173096209:1 25631252 ID48351 M +
TGGGAAATTGTCATACATTACCAAGTGCAG
>5 dna:chromosome chromosome:RGSC3.4:5:1:173096209:1 25631671 ID49044 M +
TGGGATTAAAAGCATGAATGGACCTA
>5 dna:chromosome chromosome:RGSC3.4:5:1:173096209:1 25631671 ID49045 M +
TGGGATTAAAAGCATGAATGGACCTAAG
>5 dna:chromosome chromosome:RGSC3.4:5:1:173096209:1 25631671 ID49046 M +
TGGGATTAAAAGCATGAATGGACCTAAGC
>5 dna:chromosome chromosome:RGSC3.4:5:1:173096209:1 25631671 ID49047 M +
TGGGATTAAAAGCATGAATGGACCTAAGCT
>5 dna:chromosome chromosome:RGSC3.4:5:1:173096209:1 25631682 ID7554 M +
GCATGAATGGACCTAAGCTTGTC
>5 dna:chromosome chromosome:RGSC3.4:5:1:173096209:1 25631764 ID49072 M +
TGGGATTAAAGCATGTGCCACGCTGCCT
>5 dna:chromosome chromosome:RGSC3.4:5:1:173096209:1 25631764 ID49073 M +
TGGGATTAAAGCATGTGCCACGCTGCCTG
>5 dna:chromosome chromosome:RGSC3.4:5:1:173096209:1 25631764 ID49074 M +
TGGGATTAAAGCATGTGCCACGCTGCCTGG
>5 dna:chromosome chromosome:RGSC3.4:5:1:173096209:1 25631920 ID11489 M +
TAACGCCTAATATGATAAAGTATCCCTTGT
>5 dna:chromosome chromosome:RGSC3.4:5:1:173096209:1 25631955 ID32431 M +
TGAAAATGCATAAATTTATATGGGTGGGGTC
>5 dna:chromosome chromosome:RGSC3.4:5:1:173096209:1 25631965 ID10957 M +
TAAATTTATATGGGTGGGGTCTTGCCTTA
>5 dna:chromosome chromosome:RGSC3.4:5:1:173096209:1 25632106 ID10371 M +
TAAACTTGCTACATTTGATTAAAC
>5 dna:chromosome chromosome:RGSC3.4:5:1:173096209:1 25632227 ID19331 M +
TAGGCAGACTTTGCCCAAGGGTGAAAGGAA
>5 dna:chromosome chromosome:RGSC3.4:5:1:173096209:1 25632445 ID2332 M +
ATCAAAACATAGTCTGGCCTG
>5 dna:chromosome chromosome:RGSC3.4:5:1:173096209:1 25634041 ID2307 M +
ATATGTTGGAATTGCTTTTAAAAGGT
