# Supplementary material for: proTRAC - a software for probabilistic piRNA cluster detection, visualization and analysis
Source: BMC Bioinformatics. 2012 Jan 10;13:5. doi: 10.1186/1471-2105-13-5 (PMC3293768; doi:10.1186/1471-2105-13-5)
Supplement: Additional file 6 — proTRAC results folder containing a picture and a FASTA file for each detected rat cluster. After decompression, the folder can be opened as former session in proTRAC. Alternatively, each file can be opened separately with any standard text-editor or graphic-viewer respectively. [file 1471-2105-13-5-S6.ZIP › proTRAC_results_rat/monodirectional_clusters/Cluster_105.fas]

>5 dna:chromosome chromosome:RGSC3.4:5:1:173096209:1 63093600 ID51728 U -
TGTAAAACATGGGTCGGTGATGCCAGGC
>5 dna:chromosome chromosome:RGSC3.4:5:1:173096209:1 63093668 ID7875 U -
GCTAGAAGGCTTAGCTTCCGGTCAGCTGT
>5 dna:chromosome chromosome:RGSC3.4:5:1:173096209:1 63093711 ID49817 U -
TGGGTCTAAAACAGAAAGACTGATTCTGAGC
>5 dna:chromosome chromosome:RGSC3.4:5:1:173096209:1 63093776 ID9114 U -
GTCCCTGAAATGAGGTTGTATAACCTTTAG
>5 dna:chromosome chromosome:RGSC3.4:5:1:173096209:1 63093784 ID57682 U -
TTCACTGGTCCCTGAAATGAGGTTGTATA
>5 dna:chromosome chromosome:RGSC3.4:5:1:173096209:1 63093788 ID15372 U -
TACCTTCACTGGTCCCTGAAATGAGGTTG
>5 dna:chromosome chromosome:RGSC3.4:5:1:173096209:1 63093947 ID50291 U -
TGGTACTCGTGAGTCAGAAGACTGCC
>5 dna:chromosome chromosome:RGSC3.4:5:1:173096209:1 63093998 ID23665 U -
TCACACAGTTGATCCCTCAAAGGTGGGAAGC
>5 dna:chromosome chromosome:RGSC3.4:5:1:173096209:1 63093998 ID57603 U -
TTCACACAGTTGATCCCTCAAAGGTGGGAAGC
>5 dna:chromosome chromosome:RGSC3.4:5:1:173096209:1 63094022 ID14909 U -
TACCAGGCATTGGAGTCATGCACTTCACACA
>5 dna:chromosome chromosome:RGSC3.4:5:1:173096209:1 63094023 ID14908 U -
TACCAGGCATTGGAGTCATGCACTTCACAC
>5 dna:chromosome chromosome:RGSC3.4:5:1:173096209:1 63094163 ID29681 U -
TCTAAGGACATCTGTGTGCTTTCCTTCTA
>5 dna:chromosome chromosome:RGSC3.4:5:1:173096209:1 63094173 ID26276 U -
TCCAGTTGCTTTCTAAGGACATCTGTGTGC
>5 dna:chromosome chromosome:RGSC3.4:5:1:173096209:1 63094208 ID3100 U -
CAAACAAACAAACAAACAGGACCT
>5 dna:chromosome chromosome:RGSC3.4:5:1:173096209:1 63094374 ID20664 U -
TAGTTTGCAGGTGCACCTTTGAACCATT
>5 dna:chromosome chromosome:RGSC3.4:5:1:173096209:1 63094406 ID52439 U -
TGTCAATCTTTTCAGACATGCTCCGGTCGG
>5 dna:chromosome chromosome:RGSC3.4:5:1:173096209:1 63094411 ID44186 U -
TGCTCATGTCAATCTTTTCAGACATGCTCCG
>5 dna:chromosome chromosome:RGSC3.4:5:1:173096209:1 63094414 ID52438 U -
TGTCAATCTTTTCAGACATGCT
>5 dna:chromosome chromosome:RGSC3.4:5:1:173096209:1 63094419 ID43377 U -
TGCCTTTGCTCATGTCAATCTTTTCAGAC
>5 dna:chromosome chromosome:RGSC3.4:5:1:173096209:1 63094445 ID20063 U -
TAGTAGTCTTTCTGGCTTTTCTACCCTGC
>5 dna:chromosome chromosome:RGSC3.4:5:1:173096209:1 63094492 ID3114 U -
CAAAGAGCTACAAAAACAGCACTGGCAGC
>5 dna:chromosome chromosome:RGSC3.4:5:1:173096209:1 63094492 ID23045 U -
TCAAAGAGCTACAAAAACAGCACTGGCAGC
>5 dna:chromosome chromosome:RGSC3.4:5:1:173096209:1 63094555 ID57891 U -
TTCATCTTCTACACTAAAGCATCCTGAAACT
>5 dna:chromosome chromosome:RGSC3.4:5:1:173096209:1 63094636 ID37510 U -
TGAGCTTGTCCAGGTCACCTCC
>5 dna:chromosome chromosome:RGSC3.4:5:1:173096209:1 63094670 ID33459 U -
TGAACTGTTTCCATTTGAGCCAGCTGC
>5 dna:chromosome chromosome:RGSC3.4:5:1:173096209:1 63094717 ID7465 U -
GCACGCAGTATCAGTGAATACTTACAGTGCCT
>5 dna:chromosome chromosome:RGSC3.4:5:1:173096209:1 63094719 ID7464 U -
GCACGCAGTATCAGTGAATACTTACAGTGC
>5 dna:chromosome chromosome:RGSC3.4:5:1:173096209:1 63094720 ID7462 U -
GCACGCAGTATCAGTGAATACTTACAGTG
>5 dna:chromosome chromosome:RGSC3.4:5:1:173096209:1 63094765 ID18912 U -
TAGGACACTATCGTGCAGCGCCTAGAACC
>5 dna:chromosome chromosome:RGSC3.4:5:1:173096209:1 63095403 ID46290 U -
TGGACCCGGACACGATGCACGCGCGCC
>5 dna:chromosome chromosome:RGSC3.4:5:1:173096209:1 63096289 ID58126 M +
TTCCAGAGGTCCTGAGTTCAATTCCCAGC
>5 dna:chromosome chromosome:RGSC3.4:5:1:173096209:1 63096290 ID26063 M +
TCCAGAGGTCCTGAGTTCAATTCCCAGC
