# Supplementary material for: proTRAC - a software for probabilistic piRNA cluster detection, visualization and analysis
Source: BMC Bioinformatics. 2012 Jan 10;13:5. doi: 10.1186/1471-2105-13-5 (PMC3293768; doi:10.1186/1471-2105-13-5)
Supplement: Additional file 6 — proTRAC results folder containing a picture and a FASTA file for each detected rat cluster. After decompression, the folder can be opened as former session in proTRAC. Alternatively, each file can be opened separately with any standard text-editor or graphic-viewer respectively. [file 1471-2105-13-5-S6.ZIP › proTRAC_results_rat/monodirectional_clusters/Cluster_106.fas]

>5 dna:chromosome chromosome:RGSC3.4:5:1:173096209:1 75287438 ID41232 U -
TGCAGCTCCATATAGTGTGTGCCACCTTTC
>5 dna:chromosome chromosome:RGSC3.4:5:1:173096209:1 75287440 ID41231 U -
TGCAGCTCCATATAGTGTGTGCCACCTT
>5 dna:chromosome chromosome:RGSC3.4:5:1:173096209:1 75287489 ID47089 U -
TGGATTTATTTACAGTTTGGACAAAATGGAA
>5 dna:chromosome chromosome:RGSC3.4:5:1:173096209:1 75287489 ID61604 U -
TTTATTTACAGTTTGGACAAAATGGAA
>5 dna:chromosome chromosome:RGSC3.4:5:1:173096209:1 75287490 ID22636 U -
TATTTACAGTTTGGACAAAATGGA
>5 dna:chromosome chromosome:RGSC3.4:5:1:173096209:1 75287490 ID47088 U -
TGGATTTATTTACAGTTTGGACAAAATGGA
>5 dna:chromosome chromosome:RGSC3.4:5:1:173096209:1 75287491 ID47087 U -
TGGATTTATTTACAGTTTGGACAAAATGG
>5 dna:chromosome chromosome:RGSC3.4:5:1:173096209:1 75287494 ID47086 U -
TGGATTTATTTACAGTTTGGACAAAA
>5 dna:chromosome chromosome:RGSC3.4:5:1:173096209:1 75287498 ID47085 U -
TGGATTTATTTACAGTTTGGAC
>5 dna:chromosome chromosome:RGSC3.4:5:1:173096209:1 75287499 ID47084 U -
TGGATTTATTTACAGTTTGGA
>5 dna:chromosome chromosome:RGSC3.4:5:1:173096209:1 75287539 ID21093 U -
TATATATCTTATCATTTATATAATCGGTAATC
>5 dna:chromosome chromosome:RGSC3.4:5:1:173096209:1 75287543 ID21092 U -
TATATATCTTATCATTTATATAATCGGT
>5 dna:chromosome chromosome:RGSC3.4:5:1:173096209:1 75287920 ID50275 U -
TGGTACCCGTGAAATTGTTCCCCGGTTGTA
>5 dna:chromosome chromosome:RGSC3.4:5:1:173096209:1 75287955 ID16008 U -
TACTCTTCCAAACATGCAGTGCTGGGCAGC
>5 dna:chromosome chromosome:RGSC3.4:5:1:173096209:1 75287968 ID21869 U -
TATGCCAGGAACTATACTCTTCCAAACATGC
>5 dna:chromosome chromosome:RGSC3.4:5:1:173096209:1 75287997 ID6811 U -
GAGAACTTCATTCTCTCAACGATATACTCTA
>5 dna:chromosome chromosome:RGSC3.4:5:1:173096209:1 75288008 ID11947 U -
TAAGAGAACTTCATTCTCTCAAC
>5 dna:chromosome chromosome:RGSC3.4:5:1:173096209:1 75288031 ID45914 U -
TGGAAGTGTTTTTTAAGGAACTTGTTTTT
>5 dna:chromosome chromosome:RGSC3.4:5:1:173096209:1 75288051 ID1920 U -
AGGGCTGTCACAGGAACAAATGGAAGTGT
>5 dna:chromosome chromosome:RGSC3.4:5:1:173096209:1 75288088 ID41927 U -
TGCCAAGGAACAAACTGTATCTGTGAGTGG
>5 dna:chromosome chromosome:RGSC3.4:5:1:173096209:1 75288092 ID21867 U -
TATGCCAAGGAACAAACTGTATCTGTGA
>5 dna:chromosome chromosome:RGSC3.4:5:1:173096209:1 75288108 ID48593 U -
TGGGAATTGCATGAGTTTATGCCAAGGAA
>5 dna:chromosome chromosome:RGSC3.4:5:1:173096209:1 75288111 ID48592 U -
TGGGAATTGCATGAGTTTATGCCAAG
>5 dna:chromosome chromosome:RGSC3.4:5:1:173096209:1 75288113 ID7612 U -
GCCAATGGGAATTGCATGAGTTTATGCCA
>5 dna:chromosome chromosome:RGSC3.4:5:1:173096209:1 75288114 ID7611 U -
GCCAATGGGAATTGCATGAGTTTATGCC
>5 dna:chromosome chromosome:RGSC3.4:5:1:173096209:1 75288121 ID18585 U -
TAGCTCAGTGCCAATGGGAATTGCATGAGT
>5 dna:chromosome chromosome:RGSC3.4:5:1:173096209:1 75288163 ID40789 U -
TGCACAAAGAGTTTAAATGCAGCCAAGGGG
>5 dna:chromosome chromosome:RGSC3.4:5:1:173096209:1 75288173 ID61932 U -
TTTGAAGAGTGCACAAAGAGTTTAAATGC
>5 dna:chromosome chromosome:RGSC3.4:5:1:173096209:1 75288175 ID32158 U -
TCTTTTGAAGAGTGCACAAAGAGTTTAAAT
>5 dna:chromosome chromosome:RGSC3.4:5:1:173096209:1 75288221 ID13125 U -
TAATGCACAGCATGGGGCAAGATGT
>5 dna:chromosome chromosome:RGSC3.4:5:1:173096209:1 75288224 ID7201 U -
GATAATGCACAGCATGGGGCAAGA
>5 dna:chromosome chromosome:RGSC3.4:5:1:173096209:1 75288234 ID52857 U -
TGTCCTTTTCAGAAAATGATAATGCACAGCA
>5 dna:chromosome chromosome:RGSC3.4:5:1:173096209:1 75288235 ID9141 U -
GTCCTTTTCAGAAAATGATAATGCACAGC
>5 dna:chromosome chromosome:RGSC3.4:5:1:173096209:1 75288235 ID52856 U -
TGTCCTTTTCAGAAAATGATAATGCACAGC
>5 dna:chromosome chromosome:RGSC3.4:5:1:173096209:1 75288237 ID52855 U -
TGTCCTTTTCAGAAAATGATAATGCACA
>5 dna:chromosome chromosome:RGSC3.4:5:1:173096209:1 75288240 ID34303 U -
TGAATGTGTCCTTTTCAGAAAATGATAATGC
>5 dna:chromosome chromosome:RGSC3.4:5:1:173096209:1 75288250 ID31728 U -
TCTTCCGTGTGAATGTGTCCTTTTCAGAAA
>5 dna:chromosome chromosome:RGSC3.4:5:1:173096209:1 75288283 ID8492 U -
GGCCAGAATTCGATTGGTCAGTTGCTGCA
>5 dna:chromosome chromosome:RGSC3.4:5:1:173096209:1 75288284 ID8491 U -
GGCCAGAATTCGATTGGTCAGTTGCTGC
>5 dna:chromosome chromosome:RGSC3.4:5:1:173096209:1 75288285 ID8489 U -
GGCCAGAATTCGATTGGTCAGTTGCTG
>5 dna:chromosome chromosome:RGSC3.4:5:1:173096209:1 75288286 ID8488 U -
GGCCAGAATTCGATTGGTCAGTTGCT
>5 dna:chromosome chromosome:RGSC3.4:5:1:173096209:1 75288287 ID27147 U -
TCCCGGCCAGAATTCGATTGGTCAGTTGC
>5 dna:chromosome chromosome:RGSC3.4:5:1:173096209:1 75288337 ID54657 U -
TGTTAACATTGTCTAGAGGTCATTTTAGCAC
>5 dna:chromosome chromosome:RGSC3.4:5:1:173096209:1 75288338 ID54656 U -
TGTTAACATTGTCTAGAGGTCATTTTAGCA
>5 dna:chromosome chromosome:RGSC3.4:5:1:173096209:1 75288339 ID54655 U -
TGTTAACATTGTCTAGAGGTCATTTTAGC
>5 dna:chromosome chromosome:RGSC3.4:5:1:173096209:1 75288347 ID50693 U -
TGGTCGTCTTGTTAACATTGTCTAGAGGTC
>5 dna:chromosome chromosome:RGSC3.4:5:1:173096209:1 75288347 ID61205 U -
TTGTTAACATTGTCTAGAGGTC
>5 dna:chromosome chromosome:RGSC3.4:5:1:173096209:1 75288350 ID4791 U -
CCTGGTCGTCTTGTTAACATTGTCTAGAG
>5 dna:chromosome chromosome:RGSC3.4:5:1:173096209:1 75288380 ID19941 U -
TAGTAAAAATGACTTCCGGTCAGATACCGA
>5 dna:chromosome chromosome:RGSC3.4:5:1:173096209:1 75288389 ID43085 U -
TGCCTGATAGTAAAAATGACTTCCGGTC
>5 dna:chromosome chromosome:RGSC3.4:5:1:173096209:1 75288404 ID7457 U -
GCACATTGCAAAAGTTTTGCCTGATAGTAA
>5 dna:chromosome chromosome:RGSC3.4:5:1:173096209:1 75288408 ID37140 U -
TGAGCACATTGCAAAAGTTTTGCCTGATA
>5 dna:chromosome chromosome:RGSC3.4:5:1:173096209:1 75288409 ID37139 U -
TGAGCACATTGCAAAAGTTTTGCCTGAT
>5 dna:chromosome chromosome:RGSC3.4:5:1:173096209:1 75288410 ID8839 U -
GGTGAGCACATTGCAAAAGTTTTGCCTGA
>5 dna:chromosome chromosome:RGSC3.4:5:1:173096209:1 75288479 ID23686 U -
TCACAGAAGAGAAAGGAACCCTCA
>5 dna:chromosome chromosome:RGSC3.4:5:1:173096209:1 75288493 ID6609 U -
GACATTAGGTACACAGTCACAGAAGA
>5 dna:chromosome chromosome:RGSC3.4:5:1:173096209:1 75288500 ID14676 U -
TACATTGGTGCAGACATTAGGTACACAGTCA
>5 dna:chromosome chromosome:RGSC3.4:5:1:173096209:1 75288501 ID14675 U -
TACATTGGTGCAGACATTAGGTACACAGTC
>5 dna:chromosome chromosome:RGSC3.4:5:1:173096209:1 75288502 ID14674 U -
TACATTGGTGCAGACATTAGGTACACAGT
>5 dna:chromosome chromosome:RGSC3.4:5:1:173096209:1 75288509 ID60119 U -
TTGCCCAATACATTGGTGCAGACATTAGGT
>5 dna:chromosome chromosome:RGSC3.4:5:1:173096209:1 75288541 ID4044 U -
CATATAGAACAAGAAGTCATGTGTGAATGC
>5 dna:chromosome chromosome:RGSC3.4:5:1:173096209:1 75288541 ID41430 U -
TGCATATAGAACAAGAAGTCATGTGTGAATGC
>5 dna:chromosome chromosome:RGSC3.4:5:1:173096209:1 75288543 ID41429 U -
TGCATATAGAACAAGAAGTCATGTGTGAAT
>5 dna:chromosome chromosome:RGSC3.4:5:1:173096209:1 75288566 ID45750 U -
TGGAAGAGATTACATGAACAGTCATGCATAT
>5 dna:chromosome chromosome:RGSC3.4:5:1:173096209:1 75288571 ID26407 U -
TCCATGGAAGAGATTACATGAACAGTCATG
>5 dna:chromosome chromosome:RGSC3.4:5:1:173096209:1 75288592 ID23162 U -
TCAAATGTGATGTACTCTCCTCCATGGAA
>5 dna:chromosome chromosome:RGSC3.4:5:1:173096209:1 75288654 ID11953 U -
TAAGAGAATCTGTCTTGAGCCAAATATGAAT
>5 dna:chromosome chromosome:RGSC3.4:5:1:173096209:1 75288656 ID1346 U -
AGAATCTGTCTTGAGCCAAATATGA
>5 dna:chromosome chromosome:RGSC3.4:5:1:173096209:1 75288663 ID11952 U -
TAAGAGAATCTGTCTTGAGCCA
>5 dna:chromosome chromosome:RGSC3.4:5:1:173096209:1 75288707 ID32096 U -
TCTTTGTCTACTTAAATGAAAAGTGCGAAGC
>5 dna:chromosome chromosome:RGSC3.4:5:1:173096209:1 75288713 ID16528 U -
TACTTTTCTTTGTCTACTTAAATGAAAAGTG
>5 dna:chromosome chromosome:RGSC3.4:5:1:173096209:1 75288714 ID16527 U -
TACTTTTCTTTGTCTACTTAAATGAAAAGT
>5 dna:chromosome chromosome:RGSC3.4:5:1:173096209:1 75288723 ID39114 U -
TGATCTGGGATACTTTTCTTTGTCTACTTAA
>5 dna:chromosome chromosome:RGSC3.4:5:1:173096209:1 75288765 ID41689 U -
TGCATTGTGTTGGATTGTTCTTAAATGATC
>5 dna:chromosome chromosome:RGSC3.4:5:1:173096209:1 75288769 ID20357 U -
TAGTGCATTGTGTTGGATTGTTCTTAAAT
>5 dna:chromosome chromosome:RGSC3.4:5:1:173096209:1 75288770 ID20356 U -
TAGTGCATTGTGTTGGATTGTTCTTAAA
>5 dna:chromosome chromosome:RGSC3.4:5:1:173096209:1 75288771 ID20355 U -
TAGTGCATTGTGTTGGATTGTTCTTAA
>5 dna:chromosome chromosome:RGSC3.4:5:1:173096209:1 75288774 ID20354 U -
TAGTGCATTGTGTTGGATTGTTCT
>5 dna:chromosome chromosome:RGSC3.4:5:1:173096209:1 75288775 ID20353 U -
TAGTGCATTGTGTTGGATTGTTC
>5 dna:chromosome chromosome:RGSC3.4:5:1:173096209:1 75288777 ID49663 U -
TGGGGTGCTAGTGCATTGTGTTGGATTGT
>5 dna:chromosome chromosome:RGSC3.4:5:1:173096209:1 75288809 ID6804 U -
GAGAACAGTTGTGACTGCAGACCTGAGC
>5 dna:chromosome chromosome:RGSC3.4:5:1:173096209:1 75288823 ID19969 U -
TAGTAACAGACCTGAGAGAACAGTTGTGA
>5 dna:chromosome chromosome:RGSC3.4:5:1:173096209:1 75288833 ID36237 U -
TGAGAACGTGTCTAGTAACAGACCTGAGAGA
>5 dna:chromosome chromosome:RGSC3.4:5:1:173096209:1 75288834 ID36236 U -
TGAGAACGTGTCTAGTAACAGACCTGAGAG
>5 dna:chromosome chromosome:RGSC3.4:5:1:173096209:1 75288851 ID31723 U -
TCTTCCAGTTTTCCTTTGAGAACGTGTCT
>5 dna:chromosome chromosome:RGSC3.4:5:1:173096209:1 75288939 ID12104 U -
TAAGATGTAAAGCTGGATACAGGGTAAAT
>5 dna:chromosome chromosome:RGSC3.4:5:1:173096209:1 75288943 ID27064 U -
TCCCCGTAAGATGTAAAGCTGGATACAGGGT
>5 dna:chromosome chromosome:RGSC3.4:5:1:173096209:1 75288975 ID48392 U -
TGGGAACGGAAGTGATGTCCAGCCCCGCC
>5 dna:chromosome chromosome:RGSC3.4:5:1:173096209:1 75288979 ID48391 U -
TGGGAACGGAAGTGATGTCCAGCCC
>5 dna:chromosome chromosome:RGSC3.4:5:1:173096209:1 75289060 ID43069 U -
TGCCTGAGATCGACAGACCCGAAAGCAA
>5 dna:chromosome chromosome:RGSC3.4:5:1:173096209:1 75289074 ID13722 U -
TACAACTGCAAGATGCCTGAGATCGAC
>5 dna:chromosome chromosome:RGSC3.4:5:1:173096209:1 75289080 ID13746 U -
TACAAGAATTACAACTGCAAGATGCCTGAG
>5 dna:chromosome chromosome:RGSC3.4:5:1:173096209:1 75289081 ID13745 U -
TACAAGAATTACAACTGCAAGATGCCTGA
>5 dna:chromosome chromosome:RGSC3.4:5:1:173096209:1 75289083 ID13744 U -
TACAAGAATTACAACTGCAAGATGCCT
>5 dna:chromosome chromosome:RGSC3.4:5:1:173096209:1 75289088 ID7028 U -
GAGGAGATACAAGAATTACAACTGCAAGA
>5 dna:chromosome chromosome:RGSC3.4:5:1:173096209:1 75289089 ID1806 U -
AGGAGATACAAGAATTACAACTGCAAG
>5 dna:chromosome chromosome:RGSC3.4:5:1:173096209:1 75289161 ID35785 U -
TGACTGACACGACTTTAACTCCAGAA
>5 dna:chromosome chromosome:RGSC3.4:5:1:173096209:1 75289214 ID37215 U -
TGAGCATCCTTACGATCCTTCCTGGGGA
>5 dna:chromosome chromosome:RGSC3.4:5:1:173096209:1 75289217 ID45537 U -
TGGAAATGAGCATCCTTACGATCCTTCCTGG
>5 dna:chromosome chromosome:RGSC3.4:5:1:173096209:1 75289247 ID17557 U -
TAGAGTGTAGTTAGGATTTTGCAGAT
>5 dna:chromosome chromosome:RGSC3.4:5:1:173096209:1 75289247 ID41417 U -
TGCATAGAGTGTAGTTAGGATTTTGCAGAT
>5 dna:chromosome chromosome:RGSC3.4:5:1:173096209:1 75289248 ID41416 U -
TGCATAGAGTGTAGTTAGGATTTTGCAGA
>5 dna:chromosome chromosome:RGSC3.4:5:1:173096209:1 75289273 ID24096 U -
TCAGAACCAAGGTTTTTGACGACATTGCA
>5 dna:chromosome chromosome:RGSC3.4:5:1:173096209:1 75289294 ID52246 U -
TGTATATGCAAAGGAACTGGCTCAGAACC
>5 dna:chromosome chromosome:RGSC3.4:5:1:173096209:1 75289311 ID1157 U -
ACTGAAAGCTTTACTGTATATGCAAA
>5 dna:chromosome chromosome:RGSC3.4:5:1:173096209:1 75289317 ID16269 U -
TACTTAAAAACTGAAAGCTTTACTGTATA
>5 dna:chromosome chromosome:RGSC3.4:5:1:173096209:1 75289325 ID32402 U -
TGAAAATACTTAAAAACTGAAAGCTTT
>5 dna:chromosome chromosome:RGSC3.4:5:1:173096209:1 75289358 ID16808 U -
TAGAACCAGAGACTGGTTCCCACACTCGATA
>5 dna:chromosome chromosome:RGSC3.4:5:1:173096209:1 75289359 ID16807 U -
TAGAACCAGAGACTGGTTCCCACACTCGAT
>5 dna:chromosome chromosome:RGSC3.4:5:1:173096209:1 75289552 ID5538 U -
CTGAGCTTTAGGGAAAATCAA
>5 dna:chromosome chromosome:RGSC3.4:5:1:173096209:1 75289558 ID9870 U -
TAAAAGAAAAAAAATCTGAGCTTTAGGGAA
>5 dna:chromosome chromosome:RGSC3.4:5:1:173096209:1 75289565 ID37819 U -
TGAGGTAAAAGAAAAAAAATCTGAGCTT
>5 dna:chromosome chromosome:RGSC3.4:5:1:173096209:1 75289586 ID3689 U -
CAGAGAAAATAGAATAAATGGATGAGGTA
>5 dna:chromosome chromosome:RGSC3.4:5:1:173096209:1 75289586 ID24216 U -
TCAGAGAAAATAGAATAAATGGATGAGGTA
>5 dna:chromosome chromosome:RGSC3.4:5:1:173096209:1 75289587 ID24215 U -
TCAGAGAAAATAGAATAAATGGATGAGGT
>5 dna:chromosome chromosome:RGSC3.4:5:1:173096209:1 75289602 ID22304 U -
TATTATCCTCGTGGATCAGAGAAAATAGA
>5 dna:chromosome chromosome:RGSC3.4:5:1:173096209:1 75289616 ID57676 U -
TTCACTGAAAGTTTTATTATCCTCGTGGA
>5 dna:chromosome chromosome:RGSC3.4:5:1:173096209:1 75289637 ID16423 U -
TACTTGGTCCTCTTAGGGAGTTCACTGA
>5 dna:chromosome chromosome:RGSC3.4:5:1:173096209:1 75289640 ID11537 U -
TAACTACTTGGTCCTCTTAGGGAGTTCAC
>5 dna:chromosome chromosome:RGSC3.4:5:1:173096209:1 75289642 ID56464 U -
TTAACTACTTGGTCCTCTTAGGGAGTTC
>5 dna:chromosome chromosome:RGSC3.4:5:1:173096209:1 75289643 ID11536 U -
TAACTACTTGGTCCTCTTAGGGAGTT
>5 dna:chromosome chromosome:RGSC3.4:5:1:173096209:1 75289646 ID49511 U -
TGGGCTTTAACTACTTGGTCCTCTTAGGGA
>5 dna:chromosome chromosome:RGSC3.4:5:1:173096209:1 75289660 ID7093 U -
GAGGTGTTAGTCTGGGCTTTAACTACTT
>5 dna:chromosome chromosome:RGSC3.4:5:1:173096209:1 75289671 ID11783 U -
TAAGAACTTCACCTGAGGTGTTAGTCTGGGC
>5 dna:chromosome chromosome:RGSC3.4:5:1:173096209:1 75289725 ID17117 U -
TAGAATGGAAATACCTGGGGAAGCGGGAAGT
>5 dna:chromosome chromosome:RGSC3.4:5:1:173096209:1 75289725 ID45507 U -
TGGAAATACCTGGGGAAGCGGGAAGT
>5 dna:chromosome chromosome:RGSC3.4:5:1:173096209:1 75289728 ID8138 U -
GGAAATACCTGGGGAAGCGGGA
>5 dna:chromosome chromosome:RGSC3.4:5:1:173096209:1 75289761 ID33273 U -
TGAACATTTGGAACCAGAGGGAGGGCTCCA
>5 dna:chromosome chromosome:RGSC3.4:5:1:173096209:1 75289764 ID3027 U -
ATTTGGAACCAGAGGGAGGGCT
>5 dna:chromosome chromosome:RGSC3.4:5:1:173096209:1 75289765 ID876 U -
ACATTTGGAACCAGAGGGAGGGC
>5 dna:chromosome chromosome:RGSC3.4:5:1:173096209:1 75289765 ID4246 U -
CATTTGGAACCAGAGGGAGGGC
>5 dna:chromosome chromosome:RGSC3.4:5:1:173096209:1 75289765 ID6227 U -
GAACATTTGGAACCAGAGGGAGGGC
>5 dna:chromosome chromosome:RGSC3.4:5:1:173096209:1 75289765 ID31820 U -
TCTTGAACATTTGGAACCAGAGGGAGGGC
>5 dna:chromosome chromosome:RGSC3.4:5:1:173096209:1 75289765 ID33272 U -
TGAACATTTGGAACCAGAGGGAGGGC
>5 dna:chromosome chromosome:RGSC3.4:5:1:173096209:1 75289766 ID33271 U -
TGAACATTTGGAACCAGAGGGAGGG
>5 dna:chromosome chromosome:RGSC3.4:5:1:173096209:1 75289799 ID427 U -
AAGCCTCTCTCCAAAAGCCTGA
>5 dna:chromosome chromosome:RGSC3.4:5:1:173096209:1 75289801 ID426 U -
AAGCCTCTCTCCAAAAGCCT
>5 dna:chromosome chromosome:RGSC3.4:5:1:173096209:1 75289801 ID45973 U -
TGGAATATAATAAGCCTCTCTCCAAAAGCCT
>5 dna:chromosome chromosome:RGSC3.4:5:1:173096209:1 75289802 ID20859 U -
TATAATAAGCCTCTCTCCAAAAGCC
>5 dna:chromosome chromosome:RGSC3.4:5:1:173096209:1 75289802 ID45972 U -
TGGAATATAATAAGCCTCTCTCCAAAAGCC
>5 dna:chromosome chromosome:RGSC3.4:5:1:173096209:1 75289803 ID45971 U -
TGGAATATAATAAGCCTCTCTCCAAAAGC
>5 dna:chromosome chromosome:RGSC3.4:5:1:173096209:1 75289804 ID45970 U -
TGGAATATAATAAGCCTCTCTCCAAAAG
>5 dna:chromosome chromosome:RGSC3.4:5:1:173096209:1 75289805 ID45969 U -
TGGAATATAATAAGCCTCTCTCCAAAA
>5 dna:chromosome chromosome:RGSC3.4:5:1:173096209:1 75289806 ID45968 U -
TGGAATATAATAAGCCTCTCTCCAAA
>5 dna:chromosome chromosome:RGSC3.4:5:1:173096209:1 75289870 ID45394 U -
TGGAAAGACAGGAGAAAAACTTTTGT
>5 dna:chromosome chromosome:RGSC3.4:5:1:173096209:1 75290041 ID30185 U -
TCTCAGGGATTAAAAAAATAAAATAGATGCA
>5 dna:chromosome chromosome:RGSC3.4:5:1:173096209:1 75290100 ID57175 U -
TTATGAATGAATGTTGCAAAAAAAA
>5 dna:chromosome chromosome:RGSC3.4:5:1:173096209:1 75290160 ID52407 U -
TGTCAAGAAATTGAAGGGTTTGGGAAC
>5 dna:chromosome chromosome:RGSC3.4:5:1:173096209:1 75290163 ID16517 U -
TACTTTGTCAAGAAATTGAAGGGTTTGGG
>5 dna:chromosome chromosome:RGSC3.4:5:1:173096209:1 75290166 ID35619 U -
TGACTACTTTGTCAAGAAATTGAAGGGTTT
>5 dna:chromosome chromosome:RGSC3.4:5:1:173096209:1 75290202 ID32343 U -
TGAAAAGGATGGTCACTTCCTTCCGGT
>5 dna:chromosome chromosome:RGSC3.4:5:1:173096209:1 75290209 ID47100 U -
TGGATTTGAAAAGGATGGTCACTTCC
>5 dna:chromosome chromosome:RGSC3.4:5:1:173096209:1 75290212 ID15042 U -
TACCCACTGGATTTGAAAAGGATGGTCACT
>5 dna:chromosome chromosome:RGSC3.4:5:1:173096209:1 75290215 ID15041 U -
TACCCACTGGATTTGAAAAGGATGGTC
>5 dna:chromosome chromosome:RGSC3.4:5:1:173096209:1 75290222 ID56627 U -
TTACACCCGTTACCCACTGGATTTGAAAAG
>5 dna:chromosome chromosome:RGSC3.4:5:1:173096209:1 75290261 ID3699 U -
CAGAGAGCCAAGAAAACCCAGG
>5 dna:chromosome chromosome:RGSC3.4:5:1:173096209:1 75290261 ID13450 U -
TAATTTCACAGAGAGCCAAGAAAACCCAGG
>5 dna:chromosome chromosome:RGSC3.4:5:1:173096209:1 75290269 ID54590 U -
TGTGTTTAATTTCACAGAGAGCCAAGAA
>5 dna:chromosome chromosome:RGSC3.4:5:1:173096209:1 75290279 ID10086 U -
TAAAATGGACCTGTGTTTAATTTCACAGA
>5 dna:chromosome chromosome:RGSC3.4:5:1:173096209:1 75290281 ID52875 U -
TGTCTAAAATGGACCTGTGTTTAATTTCACA
>5 dna:chromosome chromosome:RGSC3.4:5:1:173096209:1 75290283 ID52874 U -
TGTCTAAAATGGACCTGTGTTTAATTTCA
>5 dna:chromosome chromosome:RGSC3.4:5:1:173096209:1 75290290 ID8107 U -
GGAAAAGTGTCTAAAATGGACCTGTGTTT
>5 dna:chromosome chromosome:RGSC3.4:5:1:173096209:1 75290295 ID23611 U -
TCACAAGGAAAAGTGTCTAAAATGGACCTG
>5 dna:chromosome chromosome:RGSC3.4:5:1:173096209:1 75290296 ID23610 U -
TCACAAGGAAAAGTGTCTAAAATGGACCT
>5 dna:chromosome chromosome:RGSC3.4:5:1:173096209:1 75290297 ID23609 U -
TCACAAGGAAAAGTGTCTAAAATGGACC
>5 dna:chromosome chromosome:RGSC3.4:5:1:173096209:1 75290306 ID12397 U -
TAAGGCAATACTCACAAGGAAAAGTGTCTA
>5 dna:chromosome chromosome:RGSC3.4:5:1:173096209:1 75290307 ID12396 U -
TAAGGCAATACTCACAAGGAAAAGTGTCT
>5 dna:chromosome chromosome:RGSC3.4:5:1:173096209:1 75290328 ID34234 U -
TGAATGGATTAAAAACAGGCATGTAAGGCAA
>5 dna:chromosome chromosome:RGSC3.4:5:1:173096209:1 75290333 ID53334 U -
TGTGAATGGATTAAAAACAGGCATGTAA
>5 dna:chromosome chromosome:RGSC3.4:5:1:173096209:1 75290380 ID20140 U -
TAGTCACTCTCTTGTTCTTTACCTATTCTG
>5 dna:chromosome chromosome:RGSC3.4:5:1:173096209:1 75290406 ID32289 U -
TGAAAAGAATGTGGAAGGAAAGTAGT
>5 dna:chromosome chromosome:RGSC3.4:5:1:173096209:1 75290409 ID1777 U -
AGGAATGAAAAGAATGTGGAAGGAAAGT
>5 dna:chromosome chromosome:RGSC3.4:5:1:173096209:1 75290411 ID32333 U -
TGAAAAGGAATGAAAAGAATGTGGAAGGAAA
>5 dna:chromosome chromosome:RGSC3.4:5:1:173096209:1 75290439 ID34843 U -
TGACAGAAAACAGGCTAAGCCCTTGTGA
>5 dna:chromosome chromosome:RGSC3.4:5:1:173096209:1 75290441 ID60822 U -
TTGGTGACAGAAAACAGGCTAAGCCCTTGT
>5 dna:chromosome chromosome:RGSC3.4:5:1:173096209:1 75290442 ID60821 U -
TTGGTGACAGAAAACAGGCTAAGCCCTTG
>5 dna:chromosome chromosome:RGSC3.4:5:1:173096209:1 75290446 ID44724 U -
TGCTGTTTGGTGACAGAAAACAGGCTAAGCC
>5 dna:chromosome chromosome:RGSC3.4:5:1:173096209:1 75290456 ID8262 U -
GGACCTTCTTGCTGTTTGGTGACAGAAAAC
>5 dna:chromosome chromosome:RGSC3.4:5:1:173096209:1 75290482 ID40256 U -
TGCAAAATTTGGGGACCAAGGAC
>5 dna:chromosome chromosome:RGSC3.4:5:1:173096209:1 75290489 ID4582 U -
CCCTCTTGGATCTGCAAAATTTGGGGAC
>5 dna:chromosome chromosome:RGSC3.4:5:1:173096209:1 75290496 ID40688 U -
TGCAATCTTTCCCTCTTGGATCTGCAAAATT
>5 dna:chromosome chromosome:RGSC3.4:5:1:173096209:1 75290605 ID52526 U -
TGTCAGACAGGATGTTTCTAATGGGCACA
>5 dna:chromosome chromosome:RGSC3.4:5:1:173096209:1 75290606 ID24179 U -
TCAGACAGGATGTTTCTAATGGGCAC
>5 dna:chromosome chromosome:RGSC3.4:5:1:173096209:1 75290606 ID52525 U -
TGTCAGACAGGATGTTTCTAATGGGCAC
>5 dna:chromosome chromosome:RGSC3.4:5:1:173096209:1 75290609 ID58220 U -
TTCCATGTCAGACAGGATGTTTCTAATGGG
>5 dna:chromosome chromosome:RGSC3.4:5:1:173096209:1 75290627 ID17866 U -
TAGATGTGTCGCTTCCATGTCAGA
>5 dna:chromosome chromosome:RGSC3.4:5:1:173096209:1 75290630 ID4632 U -
CCCTTTTGTAGATGTGTCGCTTCCATGTC
>5 dna:chromosome chromosome:RGSC3.4:5:1:173096209:1 75290630 ID62220 U -
TTTGTAGATGTGTCGCTTCCATGTC
>5 dna:chromosome chromosome:RGSC3.4:5:1:173096209:1 75290631 ID4631 U -
CCCTTTTGTAGATGTGTCGCTTCCATGT
>5 dna:chromosome chromosome:RGSC3.4:5:1:173096209:1 75290631 ID27439 U -
TCCCTTTTGTAGATGTGTCGCTTCCATGT
>5 dna:chromosome chromosome:RGSC3.4:5:1:173096209:1 75290633 ID4630 U -
CCCTTTTGTAGATGTGTCGCTTCCAT
>5 dna:chromosome chromosome:RGSC3.4:5:1:173096209:1 75290634 ID4629 U -
CCCTTTTGTAGATGTGTCGCTTCCA
>5 dna:chromosome chromosome:RGSC3.4:5:1:173096209:1 75290659 ID14444 U -
TACATAGAGTCTCCACAAGCGGAGCCAGGT
>5 dna:chromosome chromosome:RGSC3.4:5:1:173096209:1 75290669 ID30610 U -
TCTCTTTTCCTTACATAGAGTCTCCACAAGC
>5 dna:chromosome chromosome:RGSC3.4:5:1:173096209:1 75290693 ID36737 U -
TGAGAGTCCAAACCAGTATCTTCTCTTT
>5 dna:chromosome chromosome:RGSC3.4:5:1:173096209:1 75290765 ID33921 U -
TGAAGTGGGTCAAGCCCTTCCT
>5 dna:chromosome chromosome:RGSC3.4:5:1:173096209:1 75290793 ID22856 U -
TATTTTTGGGTTGCTTTTGCAACAGCTGGC
>5 dna:chromosome chromosome:RGSC3.4:5:1:173096209:1 75290806 ID35844 U -
TGACTGGATCTCTATTTTTGGGTTGCTTT
>5 dna:chromosome chromosome:RGSC3.4:5:1:173096209:1 75290809 ID30764 U -
TCTGACTGGATCTCTATTTTTGGGTTGC
>5 dna:chromosome chromosome:RGSC3.4:5:1:173096209:1 75290857 ID42271 U -
TGCCAGCGCTGCTTCTGACCCC
>5 dna:chromosome chromosome:RGSC3.4:5:1:173096209:1 75290881 ID15120 U -
TACCCTGTTCTTCTGGCTGTGCGTAGGC
>5 dna:chromosome chromosome:RGSC3.4:5:1:173096209:1 75290898 ID46618 U -
TGGAGCTTCCAGATACCCTGTTCT
>5 dna:chromosome chromosome:RGSC3.4:5:1:173096209:1 75290902 ID7745 U -
GCCGTGCACATGGAGCTTCCAGATACCCTG
>5 dna:chromosome chromosome:RGSC3.4:5:1:173096209:1 75290924 ID16289 U -
TACTTACCAACAGGCTCATTTGCCGTGCA
>5 dna:chromosome chromosome:RGSC3.4:5:1:173096209:1 75290926 ID27205 U -
TCCCTACTTACCAACAGGCTCATTTGCCGTG
>5 dna:chromosome chromosome:RGSC3.4:5:1:173096209:1 75290979 ID24604 U -
TCAGTCGTCAGCCCTAAGGCTGGGGTGTTC
>5 dna:chromosome chromosome:RGSC3.4:5:1:173096209:1 75291000 ID60949 U -
TTGTAAAGCTTGTGCTGTCAGTCGTC
>5 dna:chromosome chromosome:RGSC3.4:5:1:173096209:1 75291051 ID35476 U -
TGACCTTCAGAGCCATACCCCACAAGGC
>5 dna:chromosome chromosome:RGSC3.4:5:1:173096209:1 75291053 ID35475 U -
TGACCTTCAGAGCCATACCCCACAAG
>5 dna:chromosome chromosome:RGSC3.4:5:1:173096209:1 75291095 ID43638 U -
TGCTAACTGGTCTTCCATGGAGGCAC
>5 dna:chromosome chromosome:RGSC3.4:5:1:173096209:1 75291096 ID43637 U -
TGCTAACTGGTCTTCCATGGAGGCA
>5 dna:chromosome chromosome:RGSC3.4:5:1:173096209:1 75291100 ID25006 U -
TCATGGCCTGCTAACTGGTCTTCCATGGA
>5 dna:chromosome chromosome:RGSC3.4:5:1:173096209:1 75291115 ID33723 U -
TGAAGCAGTCTGCCCATCATGGCCTGCTAA
>5 dna:chromosome chromosome:RGSC3.4:5:1:173096209:1 75291132 ID31224 U -
TCTGGTCATGCTCTGCTGAAGCAGTCTGC
>5 dna:chromosome chromosome:RGSC3.4:5:1:173096209:1 75291158 ID38296 U -
TGAGTTCCCACACAGCCCGCTGTTCT
>5 dna:chromosome chromosome:RGSC3.4:5:1:173096209:1 75291191 ID24259 U -
TCAGAGCTTACATTAGGAGAACCCTCGT
>5 dna:chromosome chromosome:RGSC3.4:5:1:173096209:1 75291219 ID20552 U -
TAGTTCTAGATTTCTTTGGCTTCTGTACAC
>5 dna:chromosome chromosome:RGSC3.4:5:1:173096209:1 75291222 ID38757 U -
TGATAGTTCTAGATTTCTTTGGCTTCTGTA
>5 dna:chromosome chromosome:RGSC3.4:5:1:173096209:1 75291226 ID60835 U -
TTGGTGATAGTTCTAGATTTCTTTGGCTTC
>5 dna:chromosome chromosome:RGSC3.4:5:1:173096209:1 75291228 ID51006 U -
TGGTGATAGTTCTAGATTTCTTTGGCT
>5 dna:chromosome chromosome:RGSC3.4:5:1:173096209:1 75291229 ID51005 U -
TGGTGATAGTTCTAGATTTCTTTGGC
>5 dna:chromosome chromosome:RGSC3.4:5:1:173096209:1 75291230 ID51004 U -
TGGTGATAGTTCTAGATTTCTTTGG
>5 dna:chromosome chromosome:RGSC3.4:5:1:173096209:1 75291254 ID51350 U -
TGGTGTTTCAGAGACCAAGGAAGGTCAAGTTT
>5 dna:chromosome chromosome:RGSC3.4:5:1:173096209:1 75291256 ID51349 U -
TGGTGTTTCAGAGACCAAGGAAGGTCAAGT
>5 dna:chromosome chromosome:RGSC3.4:5:1:173096209:1 75291268 ID18696 U -
TAGCTTCTGGTGTTTCAGAGACCAA
>5 dna:chromosome chromosome:RGSC3.4:5:1:173096209:1 75291279 ID6520 U -
GACACAGGTCTCTAGTAGCTTCTGGTGTT
>5 dna:chromosome chromosome:RGSC3.4:5:1:173096209:1 75291314 ID25186 U -
TCATTTCCAAACCATGTTCTGGCCAAC
>5 dna:chromosome chromosome:RGSC3.4:5:1:173096209:1 75291356 ID32744 U -
TGAAAGGACATTGCTGACTGGAACCAGAGT
>5 dna:chromosome chromosome:RGSC3.4:5:1:173096209:1 75291357 ID8250 U -
GGACATTGCTGACTGGAACCAGAG
>5 dna:chromosome chromosome:RGSC3.4:5:1:173096209:1 75291357 ID32743 U -
TGAAAGGACATTGCTGACTGGAACCAGAG
>5 dna:chromosome chromosome:RGSC3.4:5:1:173096209:1 75291359 ID8249 U -
GGACATTGCTGACTGGAACCAG
>5 dna:chromosome chromosome:RGSC3.4:5:1:173096209:1 75291369 ID53801 U -
TGTGATTCCCACAATGAAAGGACATTGCTGA
>5 dna:chromosome chromosome:RGSC3.4:5:1:173096209:1 75291370 ID53800 U -
TGTGATTCCCACAATGAAAGGACATTGCTG
>5 dna:chromosome chromosome:RGSC3.4:5:1:173096209:1 75291372 ID53799 U -
TGTGATTCCCACAATGAAAGGACATTGC
>5 dna:chromosome chromosome:RGSC3.4:5:1:173096209:1 75291376 ID27049 U -
TCCCCCGTGTGATTCCCACAATGAAAGGACA
>5 dna:chromosome chromosome:RGSC3.4:5:1:173096209:1 75291401 ID6764 U -
GACTTCGCGTGCTGAACACTCCCCC
>5 dna:chromosome chromosome:RGSC3.4:5:1:173096209:1 75291414 ID46739 U -
TGGATAACCCAGCAGGAGACTTCGCGTGC
>5 dna:chromosome chromosome:RGSC3.4:5:1:173096209:1 75291416 ID1191 U -
ACTGGATAACCCAGCAGGAGACTTCGCGT
>5 dna:chromosome chromosome:RGSC3.4:5:1:173096209:1 75291416 ID16155 U -
TACTGGATAACCCAGCAGGAGACTTCGCGT
>5 dna:chromosome chromosome:RGSC3.4:5:1:173096209:1 75291418 ID16154 U -
TACTGGATAACCCAGCAGGAGACTTCGC
>5 dna:chromosome chromosome:RGSC3.4:5:1:173096209:1 75291424 ID1211 U -
ACTTATACTGGATAACCCAGCAGGAGA
>5 dna:chromosome chromosome:RGSC3.4:5:1:173096209:1 75291426 ID23561 U -
TCACAAACTTATACTGGATAACCCAGCAGGA
>5 dna:chromosome chromosome:RGSC3.4:5:1:173096209:1 75291455 ID54199 U -
TGTGGTCGATTGGGCTTGAGTCCCCTC
>5 dna:chromosome chromosome:RGSC3.4:5:1:173096209:1 75291458 ID11862 U -
TAAGAATGTGGTCGATTGGGCTTGAGTCCC
>5 dna:chromosome chromosome:RGSC3.4:5:1:173096209:1 75291459 ID11861 U -
TAAGAATGTGGTCGATTGGGCTTGAGTCC
>5 dna:chromosome chromosome:RGSC3.4:5:1:173096209:1 75291463 ID11860 U -
TAAGAATGTGGTCGATTGGGCTTGA
>5 dna:chromosome chromosome:RGSC3.4:5:1:173096209:1 75291463 ID15612 U -
TACTAAGAATGTGGTCGATTGGGCTTGA
>5 dna:chromosome chromosome:RGSC3.4:5:1:173096209:1 75291464 ID11859 U -
TAAGAATGTGGTCGATTGGGCTTG
>5 dna:chromosome chromosome:RGSC3.4:5:1:173096209:1 75291466 ID12516 U -
TAAGTACTAAGAATGTGGTCGATTGGGCT
>5 dna:chromosome chromosome:RGSC3.4:5:1:173096209:1 75291469 ID12515 U -
TAAGTACTAAGAATGTGGTCGATTGG
>5 dna:chromosome chromosome:RGSC3.4:5:1:173096209:1 75291471 ID36816 U -
TGAGATAAGTACTAAGAATGTGGTCGATT
>5 dna:chromosome chromosome:RGSC3.4:5:1:173096209:1 75291475 ID36815 U -
TGAGATAAGTACTAAGAATGTGGTC
>5 dna:chromosome chromosome:RGSC3.4:5:1:173096209:1 75291479 ID33581 U -
TGAAGAATGAGATAAGTACTAAGAATGT
>5 dna:chromosome chromosome:RGSC3.4:5:1:173096209:1 75291494 ID42146 U -
TGCCACTGAGATTCGAGTGAAGAATGAGAT
>5 dna:chromosome chromosome:RGSC3.4:5:1:173096209:1 75291495 ID42145 U -
TGCCACTGAGATTCGAGTGAAGAATGAGA
>5 dna:chromosome chromosome:RGSC3.4:5:1:173096209:1 75291525 ID61711 U -
TTTCAGTCCTCAGAGTGCCTGCAACCC
>5 dna:chromosome chromosome:RGSC3.4:5:1:173096209:1 75293167 ID21326 M +
TATCAGTGAGTGCATACCATGTGTGTTT
>5 dna:chromosome chromosome:RGSC3.4:5:1:173096209:1 75293334 ID438 M -
AAGCTGGAAAGAACCCAGATGCCCTTC
>5 dna:chromosome chromosome:RGSC3.4:5:1:173096209:1 75293479 ID24613 M -
TCAGTCTGGAGGTTCCTCAGAAAATTGGACA
>5 dna:chromosome chromosome:RGSC3.4:5:1:173096209:1 75295425 ID6588 U -
GACATCATATCTGGACCTGGATCTT
>5 dna:chromosome chromosome:RGSC3.4:5:1:173096209:1 75296810 ID62164 U -
TTTGCTTTTGAAAGAATGTGTCAGTGTGCGT
>5 dna:chromosome chromosome:RGSC3.4:5:1:173096209:1 75297065 ID36793 U -
TGAGAGTTGAAATCTGGATGATGAAG
>5 dna:chromosome chromosome:RGSC3.4:5:1:173096209:1 75297343 ID16639 U -
TAGAAACTGGGCGGATCTTGTGGTGATAAA
>5 dna:chromosome chromosome:RGSC3.4:5:1:173096209:1 75297345 ID16638 U -
TAGAAACTGGGCGGATCTTGTGGTGATA
>5 dna:chromosome chromosome:RGSC3.4:5:1:173096209:1 75297346 ID16637 U -
TAGAAACTGGGCGGATCTTGTGGTGAT
>5 dna:chromosome chromosome:RGSC3.4:5:1:173096209:1 75297360 ID6348 U -
GAAGTCACTCTTCTAGAAACTGGGCG
>5 dna:chromosome chromosome:RGSC3.4:5:1:173096209:1 75297361 ID33894 U -
TGAAGTCACTCTTCTAGAAACTGGGC
>5 dna:chromosome chromosome:RGSC3.4:5:1:173096209:1 75297389 ID36891 U -
TGAGATGAGCCCGACTGCAAAGAAGATGAA
>5 dna:chromosome chromosome:RGSC3.4:5:1:173096209:1 75297393 ID36890 U -
TGAGATGAGCCCGACTGCAAAGAAGA
>5 dna:chromosome chromosome:RGSC3.4:5:1:173096209:1 75297397 ID5530 U -
CTGAGATGAGCCCGACTGCAAAG
>5 dna:chromosome chromosome:RGSC3.4:5:1:173096209:1 75297397 ID16880 U -
TAGAAGACTGAGATGAGCCCGACTGCAAAG
>5 dna:chromosome chromosome:RGSC3.4:5:1:173096209:1 75297401 ID56836 U -
TTAGAAGACTGAGATGAGCCCGACTGC
>5 dna:chromosome chromosome:RGSC3.4:5:1:173096209:1 75297407 ID35382 U -
TGACCCTTAGAAGACTGAGATGAGCCC
>5 dna:chromosome chromosome:RGSC3.4:5:1:173096209:1 75298130 ID29474 U -
TCGGGACAATGCTTTTGGTTACTGCCTGA
