# Supplementary material for: proTRAC - a software for probabilistic piRNA cluster detection, visualization and analysis
Source: BMC Bioinformatics. 2012 Jan 10;13:5. doi: 10.1186/1471-2105-13-5 (PMC3293768; doi:10.1186/1471-2105-13-5)
Supplement: Additional file 6 — proTRAC results folder containing a picture and a FASTA file for each detected rat cluster. After decompression, the folder can be opened as former session in proTRAC. Alternatively, each file can be opened separately with any standard text-editor or graphic-viewer respectively. [file 1471-2105-13-5-S6.ZIP › proTRAC_results_rat/monodirectional_clusters/Cluster_111.fas]

>5 dna:chromosome chromosome:RGSC3.4:5:1:173096209:1 154398490 ID58595 U +
TTCGACTCGCAAGTTGACTCGGCTCCTCCC
>5 dna:chromosome chromosome:RGSC3.4:5:1:173096209:1 154398560 ID26313 U +
TCCATAGTCCTGGTACAGAAATCACGTGT
>5 dna:chromosome chromosome:RGSC3.4:5:1:173096209:1 154398560 ID26314 U +
TCCATAGTCCTGGTACAGAAATCACGTGTC
>5 dna:chromosome chromosome:RGSC3.4:5:1:173096209:1 154398564 ID20204 U +
TAGTCCTGGTACAGAAATCACGTGTCC
>5 dna:chromosome chromosome:RGSC3.4:5:1:173096209:1 154398570 ID50243 U +
TGGTACAGAAATCACGTGTCCGGCA
>5 dna:chromosome chromosome:RGSC3.4:5:1:173096209:1 154398573 ID14144 U +
TACAGAAATCACGTGTCCGGCAGC
>5 dna:chromosome chromosome:RGSC3.4:5:1:173096209:1 154398640 ID17818 U +
TAGATGGGATTTAAGAATGGCTCCTATGA
>5 dna:chromosome chromosome:RGSC3.4:5:1:173096209:1 154398642 ID7313 U +
GATGGGATTTAAGAATGGCTCCTATGA
>5 dna:chromosome chromosome:RGSC3.4:5:1:173096209:1 154398644 ID49197 U +
TGGGATTTAAGAATGGCTCCTATGATC
>5 dna:chromosome chromosome:RGSC3.4:5:1:173096209:1 154398644 ID49198 U +
TGGGATTTAAGAATGGCTCCTATGATCGC
>5 dna:chromosome chromosome:RGSC3.4:5:1:173096209:1 154398644 ID49199 U +
TGGGATTTAAGAATGGCTCCTATGATCGCA
>5 dna:chromosome chromosome:RGSC3.4:5:1:173096209:1 154398645 ID8655 U +
GGGATTTAAGAATGGCTCCTATGA
>5 dna:chromosome chromosome:RGSC3.4:5:1:173096209:1 154398649 ID61419 U +
TTTAAGAATGGCTCCTATGATCGCA
>5 dna:chromosome chromosome:RGSC3.4:5:1:173096209:1 154398649 ID61420 U +
TTTAAGAATGGCTCCTATGATCGCAG
>5 dna:chromosome chromosome:RGSC3.4:5:1:173096209:1 154398650 ID56481 U +
TTAAGAATGGCTCCTATGATCGCAG
>5 dna:chromosome chromosome:RGSC3.4:5:1:173096209:1 154398651 ID11845 U +
TAAGAATGGCTCCTATGATCGCA
>5 dna:chromosome chromosome:RGSC3.4:5:1:173096209:1 154398651 ID11846 U +
TAAGAATGGCTCCTATGATCGCAGC
>5 dna:chromosome chromosome:RGSC3.4:5:1:173096209:1 154398651 ID11847 U +
TAAGAATGGCTCCTATGATCGCAGCATCA
>5 dna:chromosome chromosome:RGSC3.4:5:1:173096209:1 154398651 ID11848 U +
TAAGAATGGCTCCTATGATCGCAGCATCAG
>5 dna:chromosome chromosome:RGSC3.4:5:1:173096209:1 154398651 ID11849 U +
TAAGAATGGCTCCTATGATCGCAGCATCAGA
>5 dna:chromosome chromosome:RGSC3.4:5:1:173096209:1 154398657 ID48032 U +
TGGCTCCTATGATCGCAGCATCAGAGG
>5 dna:chromosome chromosome:RGSC3.4:5:1:173096209:1 154398666 ID39046 U +
TGATCGCAGCATCAGAGGAATGTCAAGGTC
>5 dna:chromosome chromosome:RGSC3.4:5:1:173096209:1 154398677 ID24265 U +
TCAGAGGAATGTCAAGGTCATGGGGATA
>5 dna:chromosome chromosome:RGSC3.4:5:1:173096209:1 154398677 ID24266 U +
TCAGAGGAATGTCAAGGTCATGGGGATAC
>5 dna:chromosome chromosome:RGSC3.4:5:1:173096209:1 154398680 ID7015 U +
GAGGAATGTCAAGGTCATGGGGATAC
>5 dna:chromosome chromosome:RGSC3.4:5:1:173096209:1 154398686 ID52420 U +
TGTCAAGGTCATGGGGATACAGAACAC
>5 dna:chromosome chromosome:RGSC3.4:5:1:173096209:1 154398686 ID52421 U +
TGTCAAGGTCATGGGGATACAGAACACAC
>5 dna:chromosome chromosome:RGSC3.4:5:1:173096209:1 154399489 ID8302 U +
GGAGCAAGCGCCTATACTCTCTTGGC
>5 dna:chromosome chromosome:RGSC3.4:5:1:173096209:1 154399503 ID15986 U +
TACTCTCTTGGCAACTTTCCTCGATGT
>5 dna:chromosome chromosome:RGSC3.4:5:1:173096209:1 154399510 ID60566 U +
TTGGCAACTTTCCTCGATGTCCGGTTCCGG
>5 dna:chromosome chromosome:RGSC3.4:5:1:173096209:1 154399520 ID28331 U +
TCCTCGATGTCCGGTTCCGGTGTGC
>5 dna:chromosome chromosome:RGSC3.4:5:1:173096209:1 154399520 ID28332 U +
TCCTCGATGTCCGGTTCCGGTGTGCC
>5 dna:chromosome chromosome:RGSC3.4:5:1:173096209:1 154399520 ID28333 U +
TCCTCGATGTCCGGTTCCGGTGTGCCCCT
>5 dna:chromosome chromosome:RGSC3.4:5:1:173096209:1 154399543 ID7718 U +
GCCCCTTCTACTTTTGAGCATCGCCGTCT
>5 dna:chromosome chromosome:RGSC3.4:5:1:173096209:1 154399548 ID58790 U +
TTCTACTTTTGAGCATCGCCGTCTACTC
>5 dna:chromosome chromosome:RGSC3.4:5:1:173096209:1 154399551 ID16531 U +
TACTTTTGAGCATCGCCGTCTACTCGTCC
>5 dna:chromosome chromosome:RGSC3.4:5:1:173096209:1 154399551 ID16532 U +
TACTTTTGAGCATCGCCGTCTACTCGTCCT
>5 dna:chromosome chromosome:RGSC3.4:5:1:173096209:1 154399553 ID6054 U +
CTTTTGAGCATCGCCGTCTACTC
>5 dna:chromosome chromosome:RGSC3.4:5:1:173096209:1 154399554 ID62543 U +
TTTTGAGCATCGCCGTCTACTC
>5 dna:chromosome chromosome:RGSC3.4:5:1:173096209:1 154399554 ID62544 U +
TTTTGAGCATCGCCGTCTACTCGTC
>5 dna:chromosome chromosome:RGSC3.4:5:1:173096209:1 154399557 ID37219 U +
TGAGCATCGCCGTCTACTCGTCCTTGAA
>5 dna:chromosome chromosome:RGSC3.4:5:1:173096209:1 154399557 ID37220 U +
TGAGCATCGCCGTCTACTCGTCCTTGAAG
>5 dna:chromosome chromosome:RGSC3.4:5:1:173096209:1 154399558 ID6954 U +
GAGCATCGCCGTCTACTCGTCCTTGA
>5 dna:chromosome chromosome:RGSC3.4:5:1:173096209:1 154399558 ID6955 U +
GAGCATCGCCGTCTACTCGTCCTTGAAG
>5 dna:chromosome chromosome:RGSC3.4:5:1:173096209:1 154399558 ID6956 U +
GAGCATCGCCGTCTACTCGTCCTTGAAGA
>5 dna:chromosome chromosome:RGSC3.4:5:1:173096209:1 154399570 ID5171 U +
CTACTCGTCCTTGAAGAATGCCAGCAAG
>5 dna:chromosome chromosome:RGSC3.4:5:1:173096209:1 154399588 ID42249 U +
TGCCAGCAAGAAGAAAATTGCTCTGC
>5 dna:chromosome chromosome:RGSC3.4:5:1:173096209:1 154399588 ID42250 U +
TGCCAGCAAGAAGAAAATTGCTCTGCC
>5 dna:chromosome chromosome:RGSC3.4:5:1:173096209:1 154399588 ID42251 U +
TGCCAGCAAGAAGAAAATTGCTCTGCCA
>5 dna:chromosome chromosome:RGSC3.4:5:1:173096209:1 154399588 ID42252 U +
TGCCAGCAAGAAGAAAATTGCTCTGCCATT
>5 dna:chromosome chromosome:RGSC3.4:5:1:173096209:1 154399642 ID15148 U +
TACCGTACTTATCCTAGACTGGGATCTTCC
>5 dna:chromosome chromosome:RGSC3.4:5:1:173096209:1 154399652 ID2400 U +
ATCCTAGACTGGGATCTTCCAGGACCAGAT
>5 dna:chromosome chromosome:RGSC3.4:5:1:173096209:1 154399653 ID27940 U +
TCCTAGACTGGGATCTTCCAGGACCAGATC
>5 dna:chromosome chromosome:RGSC3.4:5:1:173096209:1 154399661 ID48957 U +
TGGGATCTTCCAGGACCAGATCTGTGTCT
>5 dna:chromosome chromosome:RGSC3.4:5:1:173096209:1 154399685 ID53019 U +
TGTCTGATTCACCTCTGTGTTCCCA
>5 dna:chromosome chromosome:RGSC3.4:5:1:173096209:1 154399685 ID53020 U +
TGTCTGATTCACCTCTGTGTTCCCAAAATT
>5 dna:chromosome chromosome:RGSC3.4:5:1:173096209:1 154399693 ID23865 U +
TCACCTCTGTGTTCCCAAAATTGAGTACCA
>5 dna:chromosome chromosome:RGSC3.4:5:1:173096209:1 154399700 ID54549 U +
TGTGTTCCCAAAATTGAGTACCAGGTGG
>5 dna:chromosome chromosome:RGSC3.4:5:1:173096209:1 154399702 ID54969 U +
TGTTCCCAAAATTGAGTACCAGGTGGTA
>5 dna:chromosome chromosome:RGSC3.4:5:1:173096209:1 154399705 ID26571 U +
TCCCAAAATTGAGTACCAGGTGGTACAAGG
>5 dna:chromosome chromosome:RGSC3.4:5:1:173096209:1 154399797 ID19432 U +
TAGGCTCTAGGGTGTTTTCATCCTAA
>5 dna:chromosome chromosome:RGSC3.4:5:1:173096209:1 154399813 ID57877 U +
TTCATCCTAACAGGAAACTGATCTGGCCT
>5 dna:chromosome chromosome:RGSC3.4:5:1:173096209:1 154399813 ID57878 U +
TTCATCCTAACAGGAAACTGATCTGGCCTA
>5 dna:chromosome chromosome:RGSC3.4:5:1:173096209:1 154399814 ID24873 U +
TCATCCTAACAGGAAACTGATCTGGCC
>5 dna:chromosome chromosome:RGSC3.4:5:1:173096209:1 154399814 ID24874 U +
TCATCCTAACAGGAAACTGATCTGGCCT
>5 dna:chromosome chromosome:RGSC3.4:5:1:173096209:1 154399814 ID24875 U +
TCATCCTAACAGGAAACTGATCTGGCCTA
>5 dna:chromosome chromosome:RGSC3.4:5:1:173096209:1 154399817 ID27704 U +
TCCTAACAGGAAACTGATCTGGCCTA
>5 dna:chromosome chromosome:RGSC3.4:5:1:173096209:1 154399817 ID27705 U +
TCCTAACAGGAAACTGATCTGGCCTAGG
>5 dna:chromosome chromosome:RGSC3.4:5:1:173096209:1 154399817 ID27706 U +
TCCTAACAGGAAACTGATCTGGCCTAGGG
>5 dna:chromosome chromosome:RGSC3.4:5:1:173096209:1 154399817 ID27708 U +
TCCTAACAGGAAACTGATCTGGCCTAGGGT
>5 dna:chromosome chromosome:RGSC3.4:5:1:173096209:1 154399820 ID11182 U +
TAACAGGAAACTGATCTGGCCTAGGGT
>5 dna:chromosome chromosome:RGSC3.4:5:1:173096209:1 154399820 ID11183 U +
TAACAGGAAACTGATCTGGCCTAGGGTGT
>5 dna:chromosome chromosome:RGSC3.4:5:1:173096209:1 154399823 ID3826 U +
CAGGAAACTGATCTGGCCTAGGGTGTTGT
>5 dna:chromosome chromosome:RGSC3.4:5:1:173096209:1 154399867 ID47331 U +
TGGCACCATTGCCTTTTCCGGTCAC
>5 dna:chromosome chromosome:RGSC3.4:5:1:173096209:1 154399883 ID27535 U +
TCCGGTCACGGTTTCTTAATGTAGTACTGGA
>5 dna:chromosome chromosome:RGSC3.4:5:1:173096209:1 154399895 ID59175 U +
TTCTTAATGTAGTACTGGAAGTTCATGTAT
>5 dna:chromosome chromosome:RGSC3.4:5:1:173096209:1 154399896 ID31493 U +
TCTTAATGTAGTACTGGAAGTTCATGTATT
>5 dna:chromosome chromosome:RGSC3.4:5:1:173096209:1 154399942 ID8411 U +
GGCAAAGTTTTCAAGAGTTTGT
>5 dna:chromosome chromosome:RGSC3.4:5:1:173096209:1 154399946 ID573 U +
AAGTTTTCAAGAGTTTGTGGGTAGT
>5 dna:chromosome chromosome:RGSC3.4:5:1:173096209:1 154399949 ID62461 U +
TTTTCAAGAGTTTGTGGGTAGT
>5 dna:chromosome chromosome:RGSC3.4:5:1:173096209:1 154399951 ID57468 U +
TTCAAGAGTTTGTGGGTAGTTTTC
>5 dna:chromosome chromosome:RGSC3.4:5:1:173096209:1 154399951 ID57469 U +
TTCAAGAGTTTGTGGGTAGTTTTCT
>5 dna:chromosome chromosome:RGSC3.4:5:1:173096209:1 154399999 ID26339 U +
TCCATCAGAATTCAGCGGGGTTGT
>5 dna:chromosome chromosome:RGSC3.4:5:1:173096209:1 154399999 ID26340 U +
TCCATCAGAATTCAGCGGGGTTGTG
>5 dna:chromosome chromosome:RGSC3.4:5:1:173096209:1 154399999 ID26341 U +
TCCATCAGAATTCAGCGGGGTTGTGAGA
>5 dna:chromosome chromosome:RGSC3.4:5:1:173096209:1 154399999 ID26342 U +
TCCATCAGAATTCAGCGGGGTTGTGAGAA
>5 dna:chromosome chromosome:RGSC3.4:5:1:173096209:1 154400022 ID36268 U +
TGAGAAGAGACCGGAAAAAGGGTATAGGGA
>5 dna:chromosome chromosome:RGSC3.4:5:1:173096209:1 154400052 ID9988 U +
TAAAAGTAGTTCCCAGAAGTATTTGGC
>5 dna:chromosome chromosome:RGSC3.4:5:1:173096209:1 154400052 ID9989 U +
TAAAAGTAGTTCCCAGAAGTATTTGGCAG
>5 dna:chromosome chromosome:RGSC3.4:5:1:173096209:1 154400052 ID9990 U +
TAAAAGTAGTTCCCAGAAGTATTTGGCAGA
>5 dna:chromosome chromosome:RGSC3.4:5:1:173096209:1 154400052 ID9991 U +
TAAAAGTAGTTCCCAGAAGTATTTGGCAGAC
>5 dna:chromosome chromosome:RGSC3.4:5:1:173096209:1 154400161 ID41485 U +
TGCATCTCCCGGAAGTACACATTTGC
>5 dna:chromosome chromosome:RGSC3.4:5:1:173096209:1 154400184 ID44716 U +
TGCTGTTGTCCTCCGGCGTGGGAAG
>5 dna:chromosome chromosome:RGSC3.4:5:1:173096209:1 154400190 ID52807 U +
TGTCCTCCGGCGTGGGAAGATCCCTGA
>5 dna:chromosome chromosome:RGSC3.4:5:1:173096209:1 154400231 ID52700 U +
TGTCATTGTTCGGCCCTTTGGAAAGTTC
>5 dna:chromosome chromosome:RGSC3.4:5:1:173096209:1 154400231 ID52701 U +
TGTCATTGTTCGGCCCTTTGGAAAGTTCT
>5 dna:chromosome chromosome:RGSC3.4:5:1:173096209:1 154400249 ID45484 U +
TGGAAAGTTCTAAAACTGGGACGTGTC
>5 dna:chromosome chromosome:RGSC3.4:5:1:173096209:1 154400274 ID27399 U +
TCCCTTGCACGCACATTGTGCCTCCTATGGT
>5 dna:chromosome chromosome:RGSC3.4:5:1:173096209:1 154400276 ID4865 U +
CCTTGCACGCACATTGTGCCTCCTA
>5 dna:chromosome chromosome:RGSC3.4:5:1:173096209:1 154400277 ID5922 U +
CTTGCACGCACATTGTGCCTCCTATGGT
>5 dna:chromosome chromosome:RGSC3.4:5:1:173096209:1 154400279 ID40950 U +
TGCACGCACATTGTGCCTCCTATGGTATGAGC
>5 dna:chromosome chromosome:RGSC3.4:5:1:173096209:1 154400281 ID3504 U +
CACGCACATTGTGCCTCCTATGGTATGAGC
>5 dna:chromosome chromosome:RGSC3.4:5:1:173096209:1 154400282 ID1070 U +
ACGCACATTGTGCCTCCTATGGTATGAGCGC
>5 dna:chromosome chromosome:RGSC3.4:5:1:173096209:1 154400292 ID43002 U +
TGCCTCCTATGGTATGAGCGCCCT
>5 dna:chromosome chromosome:RGSC3.4:5:1:173096209:1 154400296 ID28106 U +
TCCTATGGTATGAGCGCCCTTCAAAGGCAT
>5 dna:chromosome chromosome:RGSC3.4:5:1:173096209:1 154400301 ID50479 U +
TGGTATGAGCGCCCTTCAAAGGCATTCGCTGC
>5 dna:chromosome chromosome:RGSC3.4:5:1:173096209:1 154400303 ID9007 U +
GTATGAGCGCCCTTCAAAGGCATTCGCTGC
>5 dna:chromosome chromosome:RGSC3.4:5:1:173096209:1 154400304 ID21706 U +
TATGAGCGCCCTTCAAAGGCATTCGCTGC
>5 dna:chromosome chromosome:RGSC3.4:5:1:173096209:1 154400324 ID2899 U +
ATTCGCTGCTTTCACACAGCTC
>5 dna:chromosome chromosome:RGSC3.4:5:1:173096209:1 154400346 ID46887 U +
TGGATCTTTTCGAGGTTCCTTTAGAAG
>5 dna:chromosome chromosome:RGSC3.4:5:1:173096209:1 154400346 ID46888 U +
TGGATCTTTTCGAGGTTCCTTTAGAAGCC
>5 dna:chromosome chromosome:RGSC3.4:5:1:173096209:1 154400346 ID46889 U +
TGGATCTTTTCGAGGTTCCTTTAGAAGCCC
>5 dna:chromosome chromosome:RGSC3.4:5:1:173096209:1 154400346 ID46890 U +
TGGATCTTTTCGAGGTTCCTTTAGAAGCCCC
>5 dna:chromosome chromosome:RGSC3.4:5:1:173096209:1 154400346 ID46891 U +
TGGATCTTTTCGAGGTTCCTTTAGAAGCCCCA
>5 dna:chromosome chromosome:RGSC3.4:5:1:173096209:1 154400347 ID8362 U +
GGATCTTTTCGAGGTTCCTTTAGAAGC
>5 dna:chromosome chromosome:RGSC3.4:5:1:173096209:1 154400390 ID28516 U +
TCCTGACCAGGGCCTGGTGCGC
>5 dna:chromosome chromosome:RGSC3.4:5:1:173096209:1 154400390 ID28517 U +
TCCTGACCAGGGCCTGGTGCGCAC
>5 dna:chromosome chromosome:RGSC3.4:5:1:173096209:1 154400414 ID19305 U +
TAGGCAAGCTCTCCACTCTTCAGCCCCAGC
>5 dna:chromosome chromosome:RGSC3.4:5:1:173096209:1 154400475 ID44988 U +
TGCTTGCTTTTCCTTCAGGCCTCTGC
>5 dna:chromosome chromosome:RGSC3.4:5:1:173096209:1 154400485 ID28924 U +
TCCTTCAGGCCTCTGCTATCCAGTCT
>5 dna:chromosome chromosome:RGSC3.4:5:1:173096209:1 154400580 ID49453 U +
TGGGCTGATCCTGATTTTCAAGACACGT
>5 dna:chromosome chromosome:RGSC3.4:5:1:173096209:1 154400580 ID49454 U +
TGGGCTGATCCTGATTTTCAAGACACGTT
>5 dna:chromosome chromosome:RGSC3.4:5:1:173096209:1 154400580 ID49455 U +
TGGGCTGATCCTGATTTTCAAGACACGTTT
>5 dna:chromosome chromosome:RGSC3.4:5:1:173096209:1 154400591 ID40170 U +
TGATTTTCAAGACACGTTTGTGGTCCTTTA
>5 dna:chromosome chromosome:RGSC3.4:5:1:173096209:1 154400609 ID54198 U +
TGTGGTCCTTTAACTGTTAGGGCGAC
>5 dna:chromosome chromosome:RGSC3.4:5:1:173096209:1 154400618 ID56474 U +
TTAACTGTTAGGGCGACTGACAGATTGTGGT
>5 dna:chromosome chromosome:RGSC3.4:5:1:173096209:1 154400619 ID11667 U +
TAACTGTTAGGGCGACTGACAGATTGTGG
>5 dna:chromosome chromosome:RGSC3.4:5:1:173096209:1 154400623 ID54805 U +
TGTTAGGGCGACTGACAGATTGTGGT
>5 dna:chromosome chromosome:RGSC3.4:5:1:173096209:1 154400626 ID19545 U +
TAGGGCGACTGACAGATTGTGGTCTCCCAGA
>5 dna:chromosome chromosome:RGSC3.4:5:1:173096209:1 154400638 ID3755 U +
CAGATTGTGGTCTCCCAGAAGATGGGCA
>5 dna:chromosome chromosome:RGSC3.4:5:1:173096209:1 154400680 ID28984 U +
TCCTTCTCTCCGTTCTTTATCTGTGGC
>5 dna:chromosome chromosome:RGSC3.4:5:1:173096209:1 154400683 ID58975 U +
TTCTCTCCGTTCTTTATCTGTGGCCT
>5 dna:chromosome chromosome:RGSC3.4:5:1:173096209:1 154400708 ID18049 U +
TAGCACAGGGTATGCATGCCATAGGTGCTA
>5 dna:chromosome chromosome:RGSC3.4:5:1:173096209:1 154400712 ID833 U +
ACAGGGTATGCATGCCATAGGTGCTA
>5 dna:chromosome chromosome:RGSC3.4:5:1:173096209:1 154400720 ID41549 U +
TGCATGCCATAGGTGCTAAATAAATGA
>5 dna:chromosome chromosome:RGSC3.4:5:1:173096209:1 154400720 ID41550 U +
TGCATGCCATAGGTGCTAAATAAATGAGC
>5 dna:chromosome chromosome:RGSC3.4:5:1:173096209:1 154400724 ID42418 U +
TGCCATAGGTGCTAAATAAATGAGCAG
>5 dna:chromosome chromosome:RGSC3.4:5:1:173096209:1 154400724 ID42419 U +
TGCCATAGGTGCTAAATAAATGAGCAGG
>5 dna:chromosome chromosome:RGSC3.4:5:1:173096209:1 154400733 ID43608 U +
TGCTAAATAAATGAGCAGGAACAAGAAAAC
>5 dna:chromosome chromosome:RGSC3.4:5:1:173096209:1 154400734 ID7866 U +
GCTAAATAAATGAGCAGGAACAAGAAAAC
>5 dna:chromosome chromosome:RGSC3.4:5:1:173096209:1 154400736 ID10675 U +
TAAATAAATGAGCAGGAACAAGAAAAC
>5 dna:chromosome chromosome:RGSC3.4:5:1:173096209:1 154400736 ID10676 U +
TAAATAAATGAGCAGGAACAAGAAAACAGT
>5 dna:chromosome chromosome:RGSC3.4:5:1:173096209:1 154400736 ID10677 U +
TAAATAAATGAGCAGGAACAAGAAAACAGTC
>5 dna:chromosome chromosome:RGSC3.4:5:1:173096209:1 154400739 ID2166 U +
ATAAATGAGCAGGAACAAGAAAAC
>5 dna:chromosome chromosome:RGSC3.4:5:1:173096209:1 154400740 ID10795 U +
TAAATGAGCAGGAACAAGAAAACAGTC
>5 dna:chromosome chromosome:RGSC3.4:5:1:173096209:1 154400792 ID18622 U +
TAGCTGAACCGGTTTCTTGGATGCTT
>5 dna:chromosome chromosome:RGSC3.4:5:1:173096209:1 154400808 ID60516 U +
TTGGATGCTTTTTTTCTAGTGGGCGT
>5 dna:chromosome chromosome:RGSC3.4:5:1:173096209:1 154400809 ID46950 U +
TGGATGCTTTTTTTCTAGTGGGCGT
>5 dna:chromosome chromosome:RGSC3.4:5:1:173096209:1 154400840 ID40925 U +
TGCACCGGGATGTCTTGTTTGCATAAGT
>5 dna:chromosome chromosome:RGSC3.4:5:1:173096209:1 154400840 ID40926 U +
TGCACCGGGATGTCTTGTTTGCATAAGTGGT
>5 dna:chromosome chromosome:RGSC3.4:5:1:173096209:1 154400855 ID55436 U +
TGTTTGCATAAGTGGTATTAGGTGGC
>5 dna:chromosome chromosome:RGSC3.4:5:1:173096209:1 154400855 ID55437 U +
TGTTTGCATAAGTGGTATTAGGTGGCCA
>5 dna:chromosome chromosome:RGSC3.4:5:1:173096209:1 154400863 ID12606 U +
TAAGTGGTATTAGGTGGCCATTCTGGG
>5 dna:chromosome chromosome:RGSC3.4:5:1:173096209:1 154400892 ID23076 U +
TCAAAGGGAGAGCTTTGTTCCTCACTTCT
>5 dna:chromosome chromosome:RGSC3.4:5:1:173096209:1 154400922 ID41117 U +
TGCAGACCCAGGGAAGGAGCTCAGCTAC
>5 dna:chromosome chromosome:RGSC3.4:5:1:173096209:1 154401000 ID42731 U +
TGCCCTGAGCATGTTGATCTCTTT
>5 dna:chromosome chromosome:RGSC3.4:5:1:173096209:1 154401000 ID42733 U +
TGCCCTGAGCATGTTGATCTCTTTG
>5 dna:chromosome chromosome:RGSC3.4:5:1:173096209:1 154401000 ID42735 U +
TGCCCTGAGCATGTTGATCTCTTTGT
>5 dna:chromosome chromosome:RGSC3.4:5:1:173096209:1 154401000 ID42736 U +
TGCCCTGAGCATGTTGATCTCTTTGTG
>5 dna:chromosome chromosome:RGSC3.4:5:1:173096209:1 154401000 ID42739 U +
TGCCCTGAGCATGTTGATCTCTTTGTGC
>5 dna:chromosome chromosome:RGSC3.4:5:1:173096209:1 154401000 ID42741 U +
TGCCCTGAGCATGTTGATCTCTTTGTGCC
>5 dna:chromosome chromosome:RGSC3.4:5:1:173096209:1 154401000 ID42743 U +
TGCCCTGAGCATGTTGATCTCTTTGTGCCC
>5 dna:chromosome chromosome:RGSC3.4:5:1:173096209:1 154401000 ID42744 U +
TGCCCTGAGCATGTTGATCTCTTTGTGCCCC
>5 dna:chromosome chromosome:RGSC3.4:5:1:173096209:1 154401004 ID5536 U +
CTGAGCATGTTGATCTCTTTGTGCCC
>5 dna:chromosome chromosome:RGSC3.4:5:1:173096209:1 154401005 ID37240 U +
TGAGCATGTTGATCTCTTTGTGCCCCTCT
>5 dna:chromosome chromosome:RGSC3.4:5:1:173096209:1 154401009 ID4167 U +
CATGTTGATCTCTTTGTGCCC
>5 dna:chromosome chromosome:RGSC3.4:5:1:173096209:1 154401011 ID55145 U +
TGTTGATCTCTTTGTGCC
>5 dna:chromosome chromosome:RGSC3.4:5:1:173096209:1 154401014 ID39095 U +
TGATCTCTTTGTGCCCCTCTAACACAGGGA
>5 dna:chromosome chromosome:RGSC3.4:5:1:173096209:1 154401044 ID38454 U +
TGATAACAGTCCCTACTTCCTAGGCCA
>5 dna:chromosome chromosome:RGSC3.4:5:1:173096209:1 154401044 ID38455 U +
TGATAACAGTCCCTACTTCCTAGGCCAC
>5 dna:chromosome chromosome:RGSC3.4:5:1:173096209:1 154401064 ID19375 U +
TAGGCCACTTAGGGAACTGAAGGAAA
>5 dna:chromosome chromosome:RGSC3.4:5:1:173096209:1 154401083 ID444 U +
AAGGAAAAATCGTGTATTTGTAACCTAGA
>5 dna:chromosome chromosome:RGSC3.4:5:1:173096209:1 154401084 ID1740 U +
AGGAAAAATCGTGTATTTGTAACCTA
>5 dna:chromosome chromosome:RGSC3.4:5:1:173096209:1 154401085 ID8092 U +
GGAAAAATCGTGTATTTGTAACCTAG
>5 dna:chromosome chromosome:RGSC3.4:5:1:173096209:1 154401085 ID8093 U +
GGAAAAATCGTGTATTTGTAACCTAGA
>5 dna:chromosome chromosome:RGSC3.4:5:1:173096209:1 154401100 ID60957 U +
TTGTAACCTAGAGAAGGACATAGTCAGTGC
>5 dna:chromosome chromosome:RGSC3.4:5:1:173096209:1 154401101 ID51869 U +
TGTAACCTAGAGAAGGACATAGTCAGTGCA
>5 dna:chromosome chromosome:RGSC3.4:5:1:173096209:1 154401103 ID11426 U +
TAACCTAGAGAAGGACATAGTCAGTGC
>5 dna:chromosome chromosome:RGSC3.4:5:1:173096209:1 154401103 ID11427 U +
TAACCTAGAGAAGGACATAGTCAGTGCA
>5 dna:chromosome chromosome:RGSC3.4:5:1:173096209:1 154401103 ID11428 U +
TAACCTAGAGAAGGACATAGTCAGTGCAT
>5 dna:chromosome chromosome:RGSC3.4:5:1:173096209:1 154401103 ID11429 U +
TAACCTAGAGAAGGACATAGTCAGTGCATG
>5 dna:chromosome chromosome:RGSC3.4:5:1:173096209:1 154401108 ID17392 U +
TAGAGAAGGACATAGTCAGTGCATGG
>5 dna:chromosome chromosome:RGSC3.4:5:1:173096209:1 154401109 ID1406 U +
AGAGAAGGACATAGTCAGTGCATGG
>5 dna:chromosome chromosome:RGSC3.4:5:1:173096209:1 154401120 ID20160 U +
TAGTCAGTGCATGGCTGTCATCAGTGGC
>5 dna:chromosome chromosome:RGSC3.4:5:1:173096209:1 154401120 ID20161 U +
TAGTCAGTGCATGGCTGTCATCAGTGGCCA
>5 dna:chromosome chromosome:RGSC3.4:5:1:173096209:1 154401130 ID2674 U +
ATGGCTGTCATCAGTGGCCAC
>5 dna:chromosome chromosome:RGSC3.4:5:1:173096209:1 154401135 ID52629 U +
TGTCATCAGTGGCCACACAATTCAAATA
>5 dna:chromosome chromosome:RGSC3.4:5:1:173096209:1 154401155 ID57381 U +
TTCAAATATCTTCTGCCTTTTGCCT
>5 dna:chromosome chromosome:RGSC3.4:5:1:173096209:1 154401155 ID57382 U +
TTCAAATATCTTCTGCCTTTTGCCTT
>5 dna:chromosome chromosome:RGSC3.4:5:1:173096209:1 154401155 ID57383 U +
TTCAAATATCTTCTGCCTTTTGCCTTT
>5 dna:chromosome chromosome:RGSC3.4:5:1:173096209:1 154401155 ID57384 U +
TTCAAATATCTTCTGCCTTTTGCCTTTC
>5 dna:chromosome chromosome:RGSC3.4:5:1:173096209:1 154401155 ID57385 U +
TTCAAATATCTTCTGCCTTTTGCCTTTCA
>5 dna:chromosome chromosome:RGSC3.4:5:1:173096209:1 154401155 ID57386 U +
TTCAAATATCTTCTGCCTTTTGCCTTTCAA
>5 dna:chromosome chromosome:RGSC3.4:5:1:173096209:1 154401155 ID57387 U +
TTCAAATATCTTCTGCCTTTTGCCTTTCAAT
>5 dna:chromosome chromosome:RGSC3.4:5:1:173096209:1 154401156 ID23127 U +
TCAAATATCTTCTGCCTTTTGCCTTTCAAT
>5 dna:chromosome chromosome:RGSC3.4:5:1:173096209:1 154401158 ID142 U +
AAATATCTTCTGCCTTTTGCCTTTC
>5 dna:chromosome chromosome:RGSC3.4:5:1:173096209:1 154401161 ID21552 U +
TATCTTCTGCCTTTTGCCTTTCA
>5 dna:chromosome chromosome:RGSC3.4:5:1:173096209:1 154401161 ID21553 U +
TATCTTCTGCCTTTTGCCTTTCAA
>5 dna:chromosome chromosome:RGSC3.4:5:1:173096209:1 154401161 ID21554 U +
TATCTTCTGCCTTTTGCCTTTCAAT
>5 dna:chromosome chromosome:RGSC3.4:5:1:173096209:1 154401162 ID2463 U +
ATCTTCTGCCTTTTGCCTTTCA
>5 dna:chromosome chromosome:RGSC3.4:5:1:173096209:1 154401162 ID2464 U +
ATCTTCTGCCTTTTGCCTTTCAA
>5 dna:chromosome chromosome:RGSC3.4:5:1:173096209:1 154401162 ID2465 U +
ATCTTCTGCCTTTTGCCTTTCAAT
>5 dna:chromosome chromosome:RGSC3.4:5:1:173096209:1 154401175 ID43361 U +
TGCCTTTCAATAATATGTCCAAAGCTTAGA
>5 dna:chromosome chromosome:RGSC3.4:5:1:173096209:1 154401180 ID57519 U +
TTCAATAATATGTCCAAAGCTTAGAGGCC
>5 dna:chromosome chromosome:RGSC3.4:5:1:173096209:1 154401180 ID57520 U +
TTCAATAATATGTCCAAAGCTTAGAGGCCT
>5 dna:chromosome chromosome:RGSC3.4:5:1:173096209:1 154401185 ID12877 U +
TAATATGTCCAAAGCTTAGAGGCCTTCAC
>5 dna:chromosome chromosome:RGSC3.4:5:1:173096209:1 154401185 ID12878 U +
TAATATGTCCAAAGCTTAGAGGCCTTCACT
>5 dna:chromosome chromosome:RGSC3.4:5:1:173096209:1 154401189 ID2740 U +
ATGTCCAAAGCTTAGAGGCCTTCACT
>5 dna:chromosome chromosome:RGSC3.4:5:1:173096209:1 154401190 ID52711 U +
TGTCCAAAGCTTAGAGGCCTTCAC
>5 dna:chromosome chromosome:RGSC3.4:5:1:173096209:1 154401220 ID29016 U +
TCCTTGACTCTTACTTACTAGCCCAAGTAA
>5 dna:chromosome chromosome:RGSC3.4:5:1:173096209:1 154401245 ID1998 U +
AGTAACGGGCTCATACGAGGTCATTTCCAACC
>5 dna:chromosome chromosome:RGSC3.4:5:1:173096209:1 154401255 ID24751 U +
TCATACGAGGTCATTTCCAAC
>5 dna:chromosome chromosome:RGSC3.4:5:1:173096209:1 154401258 ID15461 U +
TACGAGGTCATTTCCAAC
>5 dna:chromosome chromosome:RGSC3.4:5:1:173096209:1 154401258 ID15462 U +
TACGAGGTCATTTCCAACCTGTGGGC
>5 dna:chromosome chromosome:RGSC3.4:5:1:173096209:1 154401258 ID15463 U +
TACGAGGTCATTTCCAACCTGTGGGCC
>5 dna:chromosome chromosome:RGSC3.4:5:1:173096209:1 154401258 ID15464 U +
TACGAGGTCATTTCCAACCTGTGGGCCCT
>5 dna:chromosome chromosome:RGSC3.4:5:1:173096209:1 154401286 ID43581 U +
TGCGTTGTTAGCTGGAAGGACCTGT
>5 dna:chromosome chromosome:RGSC3.4:5:1:173096209:1 154401286 ID43582 U +
TGCGTTGTTAGCTGGAAGGACCTGTC
>5 dna:chromosome chromosome:RGSC3.4:5:1:173096209:1 154401343 ID31587 U +
TCTTAGTTTCAGCAAAACGGCCATAGTTAC
>5 dna:chromosome chromosome:RGSC3.4:5:1:173096209:1 154401345 ID57050 U +
TTAGTTTCAGCAAAACGGCCATAGTTAC
>5 dna:chromosome chromosome:RGSC3.4:5:1:173096209:1 154401346 ID20649 U +
TAGTTTCAGCAAAACGGCCATAGTTAC
>5 dna:chromosome chromosome:RGSC3.4:5:1:173096209:1 154401366 ID20497 U +
TAGTTACATGCCAGTCTTGGGTCT
>5 dna:chromosome chromosome:RGSC3.4:5:1:173096209:1 154401383 ID49842 U +
TGGGTCTTGGAGTTTTCTTATTCC
>5 dna:chromosome chromosome:RGSC3.4:5:1:173096209:1 154401383 ID49843 U +
TGGGTCTTGGAGTTTTCTTATTCCTGGAGC
>5 dna:chromosome chromosome:RGSC3.4:5:1:173096209:1 154401387 ID31891 U +
TCTTGGAGTTTTCTTATTCCTGGAGCAAGC
>5 dna:chromosome chromosome:RGSC3.4:5:1:173096209:1 154401389 ID60475 U +
TTGGAGTTTTCTTATTCCTGGAGCA
>5 dna:chromosome chromosome:RGSC3.4:5:1:173096209:1 154401389 ID60476 U +
TTGGAGTTTTCTTATTCCTGGAGCAA
>5 dna:chromosome chromosome:RGSC3.4:5:1:173096209:1 154401389 ID60477 U +
TTGGAGTTTTCTTATTCCTGGAGCAAGC
>5 dna:chromosome chromosome:RGSC3.4:5:1:173096209:1 154401389 ID60478 U +
TTGGAGTTTTCTTATTCCTGGAGCAAGCCT
>5 dna:chromosome chromosome:RGSC3.4:5:1:173096209:1 154401390 ID46723 U +
TGGAGTTTTCTTATTCCTGGAGCA
>5 dna:chromosome chromosome:RGSC3.4:5:1:173096209:1 154401390 ID46724 U +
TGGAGTTTTCTTATTCCTGGAGCAAGCCTC
>5 dna:chromosome chromosome:RGSC3.4:5:1:173096209:1 154401391 ID8331 U +
GGAGTTTTCTTATTCCTGGAGCAAGCCT
>5 dna:chromosome chromosome:RGSC3.4:5:1:173096209:1 154401391 ID8332 U +
GGAGTTTTCTTATTCCTGGAGCAAGCCTC
>5 dna:chromosome chromosome:RGSC3.4:5:1:173096209:1 154401392 ID7187 U +
GAGTTTTCTTATTCCTGGAGCAAGCCTC
>5 dna:chromosome chromosome:RGSC3.4:5:1:173096209:1 154401392 ID7188 U +
GAGTTTTCTTATTCCTGGAGCAAGCCTCA
>5 dna:chromosome chromosome:RGSC3.4:5:1:173096209:1 154401397 ID59201 U +
TTCTTATTCCTGGAGCAAGCCTCAAAAACC
>5 dna:chromosome chromosome:RGSC3.4:5:1:173096209:1 154401398 ID31632 U +
TCTTATTCCTGGAGCAAGCCTCAAAAAC
>5 dna:chromosome chromosome:RGSC3.4:5:1:173096209:1 154401398 ID31633 U +
TCTTATTCCTGGAGCAAGCCTCAAAAACCT
>5 dna:chromosome chromosome:RGSC3.4:5:1:173096209:1 154401427 ID28163 U +
TCCTCAAGCCAGAAGCCTGATGGGAGA
>5 dna:chromosome chromosome:RGSC3.4:5:1:173096209:1 154401427 ID28164 U +
TCCTCAAGCCAGAAGCCTGATGGGAGAA
>5 dna:chromosome chromosome:RGSC3.4:5:1:173096209:1 154401427 ID28166 U +
TCCTCAAGCCAGAAGCCTGATGGGAGAAT
>5 dna:chromosome chromosome:RGSC3.4:5:1:173096209:1 154401430 ID23320 U +
TCAAGCCAGAAGCCTGATGGGAGA
>5 dna:chromosome chromosome:RGSC3.4:5:1:173096209:1 154401444 ID39529 U +
TGATGGGAGAATTCATTAATGCCCTCAT
>5 dna:chromosome chromosome:RGSC3.4:5:1:173096209:1 154401447 ID48766 U +
TGGGAGAATTCATTAATGCCCTCATCCGA
>5 dna:chromosome chromosome:RGSC3.4:5:1:173096209:1 154401447 ID48767 U +
TGGGAGAATTCATTAATGCCCTCATCCGAC
>5 dna:chromosome chromosome:RGSC3.4:5:1:173096209:1 154401447 ID48768 U +
TGGGAGAATTCATTAATGCCCTCATCCGACC
>5 dna:chromosome chromosome:RGSC3.4:5:1:173096209:1 154401455 ID57936 U +
TTCATTAATGCCCTCATCCGACCCT
>5 dna:chromosome chromosome:RGSC3.4:5:1:173096209:1 154401480 ID36392 U +
TGAGAATGAAAAAGGGTCAGGG
>5 dna:chromosome chromosome:RGSC3.4:5:1:173096209:1 154401486 ID32228 U +
TGAAAAAGGGTCAGGGAAAGAAGCC
>5 dna:chromosome chromosome:RGSC3.4:5:1:173096209:1 154401510 ID3758 U +
CAGATTTGCTGAGCGTCGACCATAAC
>5 dna:chromosome chromosome:RGSC3.4:5:1:173096209:1 154401514 ID62153 U +
TTTGCTGAGCGTCGACCATAAC
>5 dna:chromosome chromosome:RGSC3.4:5:1:173096209:1 154401515 ID60196 U +
TTGCTGAGCGTCGACCATAACCCTTGGC
>5 dna:chromosome chromosome:RGSC3.4:5:1:173096209:1 154401516 ID44411 U +
TGCTGAGCGTCGACCATAACCCTTGG
>5 dna:chromosome chromosome:RGSC3.4:5:1:173096209:1 154401516 ID44412 U +
TGCTGAGCGTCGACCATAACCCTTGGC
>5 dna:chromosome chromosome:RGSC3.4:5:1:173096209:1 154401516 ID44413 U +
TGCTGAGCGTCGACCATAACCCTTGGCA
>5 dna:chromosome chromosome:RGSC3.4:5:1:173096209:1 154401516 ID44414 U +
TGCTGAGCGTCGACCATAACCCTTGGCAT
>5 dna:chromosome chromosome:RGSC3.4:5:1:173096209:1 154401516 ID44415 U +
TGCTGAGCGTCGACCATAACCCTTGGCATC
>5 dna:chromosome chromosome:RGSC3.4:5:1:173096209:1 154401519 ID37364 U +
TGAGCGTCGACCATAACCCTTGGCA
>5 dna:chromosome chromosome:RGSC3.4:5:1:173096209:1 154401519 ID37365 U +
TGAGCGTCGACCATAACCCTTGGCATC
>5 dna:chromosome chromosome:RGSC3.4:5:1:173096209:1 154401519 ID37366 U +
TGAGCGTCGACCATAACCCTTGGCATCCT
>5 dna:chromosome chromosome:RGSC3.4:5:1:173096209:1 154401532 ID11398 U +
TAACCCTTGGCATCCTACACATGTTGC
>5 dna:chromosome chromosome:RGSC3.4:5:1:173096209:1 154401538 ID60595 U +
TTGGCATCCTACACATGTTGCCTCTAGTGA
>5 dna:chromosome chromosome:RGSC3.4:5:1:173096209:1 154401539 ID47562 U +
TGGCATCCTACACATGTTGCCTCTAGTGA
>5 dna:chromosome chromosome:RGSC3.4:5:1:173096209:1 154401539 ID47563 U +
TGGCATCCTACACATGTTGCCTCTAGTGAGC
>5 dna:chromosome chromosome:RGSC3.4:5:1:173096209:1 154401544 ID27826 U +
TCCTACACATGTTGCCTCTAGTGAGC
>5 dna:chromosome chromosome:RGSC3.4:5:1:173096209:1 154401544 ID27827 U +
TCCTACACATGTTGCCTCTAGTGAGCC
>5 dna:chromosome chromosome:RGSC3.4:5:1:173096209:1 154401544 ID27828 U +
TCCTACACATGTTGCCTCTAGTGAGCCT
>5 dna:chromosome chromosome:RGSC3.4:5:1:173096209:1 154401544 ID27829 U +
TCCTACACATGTTGCCTCTAGTGAGCCTT
>5 dna:chromosome chromosome:RGSC3.4:5:1:173096209:1 154401544 ID27830 U +
TCCTACACATGTTGCCTCTAGTGAGCCTTC
>5 dna:chromosome chromosome:RGSC3.4:5:1:173096209:1 154401547 ID14042 U +
TACACATGTTGCCTCTAGTGAGCCTT
>5 dna:chromosome chromosome:RGSC3.4:5:1:173096209:1 154401547 ID14043 U +
TACACATGTTGCCTCTAGTGAGCCTTC
>5 dna:chromosome chromosome:RGSC3.4:5:1:173096209:1 154401547 ID14044 U +
TACACATGTTGCCTCTAGTGAGCCTTCACA
>5 dna:chromosome chromosome:RGSC3.4:5:1:173096209:1 154401547 ID14045 U +
TACACATGTTGCCTCTAGTGAGCCTTCACAT
>5 dna:chromosome chromosome:RGSC3.4:5:1:173096209:1 154401553 ID55172 U +
TGTTGCCTCTAGTGAGCCTTCACAT
>5 dna:chromosome chromosome:RGSC3.4:5:1:173096209:1 154401553 ID55173 U +
TGTTGCCTCTAGTGAGCCTTCACATC
>5 dna:chromosome chromosome:RGSC3.4:5:1:173096209:1 154401553 ID55174 U +
TGTTGCCTCTAGTGAGCCTTCACATCA
>5 dna:chromosome chromosome:RGSC3.4:5:1:173096209:1 154401553 ID55175 U +
TGTTGCCTCTAGTGAGCCTTCACATCAG
>5 dna:chromosome chromosome:RGSC3.4:5:1:173096209:1 154401553 ID55176 U +
TGTTGCCTCTAGTGAGCCTTCACATCAGC
>5 dna:chromosome chromosome:RGSC3.4:5:1:173096209:1 154401553 ID55177 U +
TGTTGCCTCTAGTGAGCCTTCACATCAGCC
>5 dna:chromosome chromosome:RGSC3.4:5:1:173096209:1 154401553 ID55178 U +
TGTTGCCTCTAGTGAGCCTTCACATCAGCCT
>5 dna:chromosome chromosome:RGSC3.4:5:1:173096209:1 154401556 ID43014 U +
TGCCTCTAGTGAGCCTTCACATCAG
>5 dna:chromosome chromosome:RGSC3.4:5:1:173096209:1 154401556 ID43015 U +
TGCCTCTAGTGAGCCTTCACATCAGCC
>5 dna:chromosome chromosome:RGSC3.4:5:1:173096209:1 154401556 ID43016 U +
TGCCTCTAGTGAGCCTTCACATCAGCCT
>5 dna:chromosome chromosome:RGSC3.4:5:1:173096209:1 154401562 ID20303 U +
TAGTGAGCCTTCACATCAGCCTGA
>5 dna:chromosome chromosome:RGSC3.4:5:1:173096209:1 154401562 ID20304 U +
TAGTGAGCCTTCACATCAGCCTGAGG
>5 dna:chromosome chromosome:RGSC3.4:5:1:173096209:1 154401562 ID20305 U +
TAGTGAGCCTTCACATCAGCCTGAGGG
>5 dna:chromosome chromosome:RGSC3.4:5:1:173096209:1 154401562 ID20306 U +
TAGTGAGCCTTCACATCAGCCTGAGGGAC
>5 dna:chromosome chromosome:RGSC3.4:5:1:173096209:1 154401583 ID37763 U +
TGAGGGACCCAGGAGCCTGCAGAGGAA
>5 dna:chromosome chromosome:RGSC3.4:5:1:173096209:1 154401593 ID1809 U +
AGGAGCCTGCAGAGGAAGCCTACGAC
>5 dna:chromosome chromosome:RGSC3.4:5:1:173096209:1 154401600 ID41145 U +
TGCAGAGGAAGCCTACGACTTAGAAAT
>5 dna:chromosome chromosome:RGSC3.4:5:1:173096209:1 154401613 ID15452 U +
TACGACTTAGAAATCGTAGGCCACCGT
>5 dna:chromosome chromosome:RGSC3.4:5:1:173096209:1 154401619 ID56833 U +
TTAGAAATCGTAGGCCACCGTGT
>5 dna:chromosome chromosome:RGSC3.4:5:1:173096209:1 154401713 ID52272 U +
TGTATCTTGATTGTGGTGATGATTAT
>5 dna:chromosome chromosome:RGSC3.4:5:1:173096209:1 154401713 ID52273 U +
TGTATCTTGATTGTGGTGATGATTATA
>5 dna:chromosome chromosome:RGSC3.4:5:1:173096209:1 154401713 ID52274 U +
TGTATCTTGATTGTGGTGATGATTATATG
>5 dna:chromosome chromosome:RGSC3.4:5:1:173096209:1 154401713 ID52275 U +
TGTATCTTGATTGTGGTGATGATTATATGT
>5 dna:chromosome chromosome:RGSC3.4:5:1:173096209:1 154401713 ID52276 U +
TGTATCTTGATTGTGGTGATGATTATATGTG
>5 dna:chromosome chromosome:RGSC3.4:5:1:173096209:1 154401717 ID31866 U +
TCTTGATTGTGGTGATGATTATATGT
>5 dna:chromosome chromosome:RGSC3.4:5:1:173096209:1 154401719 ID59957 U +
TTGATTGTGGTGATGATTATATGT
>5 dna:chromosome chromosome:RGSC3.4:5:1:173096209:1 154401726 ID51020 U +
TGGTGATGATTATATGTGATAAGCTCTCA
>5 dna:chromosome chromosome:RGSC3.4:5:1:173096209:1 154409148 ID59537 M -
TTGAACTCAGGACCTCTGGAAGAGCA
>5 dna:chromosome chromosome:RGSC3.4:5:1:173096209:1 154409153 ID58126 M +
TTCCAGAGGTCCTGAGTTCAATTCCCAGC
>5 dna:chromosome chromosome:RGSC3.4:5:1:173096209:1 154409154 ID26063 M +
TCCAGAGGTCCTGAGTTCAATTCCCAGC
>5 dna:chromosome chromosome:RGSC3.4:5:1:173096209:1 154409189 ID51163 M +
TGGTGGCTCACAACCATCTGTAATGGGATCT
>5 dna:chromosome chromosome:RGSC3.4:5:1:173096209:1 154409193 ID24316 M -
TCAGATCCCATTACAGATGGTTGTGAGCC
>5 dna:chromosome chromosome:RGSC3.4:5:1:173096209:1 154409196 ID23586 M +
TCACAACCATCTGTAATGGGATCTGATGC
>5 dna:chromosome chromosome:RGSC3.4:5:1:173096209:1 154409196 ID23587 M +
TCACAACCATCTGTAATGGGATCTGATGCC
>5 dna:chromosome chromosome:RGSC3.4:5:1:173096209:1 154409207 ID51972 M +
TGTAATGGGATCTGATGCCCTCTTCTGGTGT
