# Supplementary material for: proTRAC - a software for probabilistic piRNA cluster detection, visualization and analysis
Source: BMC Bioinformatics. 2012 Jan 10;13:5. doi: 10.1186/1471-2105-13-5 (PMC3293768; doi:10.1186/1471-2105-13-5)
Supplement: Additional file 6 — proTRAC results folder containing a picture and a FASTA file for each detected rat cluster. After decompression, the folder can be opened as former session in proTRAC. Alternatively, each file can be opened separately with any standard text-editor or graphic-viewer respectively. [file 1471-2105-13-5-S6.ZIP › proTRAC_results_rat/monodirectional_clusters/Cluster_112.fas]

>4 dna:chromosome chromosome:RGSC3.4:4:1:187126005:1 116139945 ID36005 U -
TGACTTCTTGTTTCCCTTTCACTTCTTTTA
>4 dna:chromosome chromosome:RGSC3.4:4:1:187126005:1 116140036 ID7946 U -
GCTCTGCTGAAATTATTGGTCATTCTTAAG
>4 dna:chromosome chromosome:RGSC3.4:4:1:187126005:1 116140130 ID24469 U -
TCAGCTTCTGAATAAGTTGTGGTCCATAGC
>4 dna:chromosome chromosome:RGSC3.4:4:1:187126005:1 116140410 ID16913 U -
TAGAAGATAAAATTGTGAGA
>4 dna:chromosome chromosome:RGSC3.4:4:1:187126005:1 116140432 ID37910 U -
TGAGGTTAATTGGGTTTTAAGAGGCCTTC
>4 dna:chromosome chromosome:RGSC3.4:4:1:187126005:1 116140439 ID7428 U -
GCAAGTTTGAGGTTAATTGGGTTTTAAGA
>4 dna:chromosome chromosome:RGSC3.4:4:1:187126005:1 116140439 ID59820 U -
TTGAGGTTAATTGGGTTTTAAGA
>4 dna:chromosome chromosome:RGSC3.4:4:1:187126005:1 116140462 ID45917 U -
TGGAAGTTCTTAGCCTTGGCTACTAGCAAGT
>4 dna:chromosome chromosome:RGSC3.4:4:1:187126005:1 116140468 ID45916 U -
TGGAAGTTCTTAGCCTTGGCTACTA
>4 dna:chromosome chromosome:RGSC3.4:4:1:187126005:1 116140528 ID31507 U -
TCTTACAATTGCTTTGGTGAGACATTCCC
>4 dna:chromosome chromosome:RGSC3.4:4:1:187126005:1 116140638 ID38962 U -
TGATCAGGTACAGAGATTGGTCATTCCAAGA
>4 dna:chromosome chromosome:RGSC3.4:4:1:187126005:1 116140642 ID39329 U -
TGATGATCAGGTACAGAGATTGGTCATTCC
>4 dna:chromosome chromosome:RGSC3.4:4:1:187126005:1 116140642 ID59885 U -
TTGATGATCAGGTACAGAGATTGGTCATTCC
>4 dna:chromosome chromosome:RGSC3.4:4:1:187126005:1 116140643 ID39328 U -
TGATGATCAGGTACAGAGATTGGTCATTC
>4 dna:chromosome chromosome:RGSC3.4:4:1:187126005:1 116140643 ID59884 U -
TTGATGATCAGGTACAGAGATTGGTCATTC
>4 dna:chromosome chromosome:RGSC3.4:4:1:187126005:1 116140644 ID39327 U -
TGATGATCAGGTACAGAGATTGGTCATT
>4 dna:chromosome chromosome:RGSC3.4:4:1:187126005:1 116140644 ID59883 U -
TTGATGATCAGGTACAGAGATTGGTCATT
>4 dna:chromosome chromosome:RGSC3.4:4:1:187126005:1 116140673 ID28231 U -
TCCTCAGTCTTTTGTTGGGACCCTGATGTC
>4 dna:chromosome chromosome:RGSC3.4:4:1:187126005:1 116140685 ID44421 U -
TGCTGAGTAAACTCCTCAGTCTTTTGTTGG
>4 dna:chromosome chromosome:RGSC3.4:4:1:187126005:1 116140709 ID51500 U -
TGGTTGAATTCGACTTTGGGGCCTTGCTGA
>4 dna:chromosome chromosome:RGSC3.4:4:1:187126005:1 116140711 ID60918 U -
TTGGTTGAATTCGACTTTGGGGCCTTGCT
>4 dna:chromosome chromosome:RGSC3.4:4:1:187126005:1 116140712 ID60917 U -
TTGGTTGAATTCGACTTTGGGGCCTTGC
>4 dna:chromosome chromosome:RGSC3.4:4:1:187126005:1 116140717 ID51499 U -
TGGTTGAATTCGACTTTGGGGC
>4 dna:chromosome chromosome:RGSC3.4:4:1:187126005:1 116140773 ID11487 U -
TAACGCCACGTGGATGATGGTGTT
>4 dna:chromosome chromosome:RGSC3.4:4:1:187126005:1 116140784 ID42820 U -
TGCCGCTTCGGTGGGGCTAACGCCACGTGG
>4 dna:chromosome chromosome:RGSC3.4:4:1:187126005:1 116140790 ID54571 U -
TGTGTTGCCGCTTCGGTGGGGCTAACGCC
>4 dna:chromosome chromosome:RGSC3.4:4:1:187126005:1 116140791 ID54570 U -
TGTGTTGCCGCTTCGGTGGGGCTAACGC
>4 dna:chromosome chromosome:RGSC3.4:4:1:187126005:1 116140795 ID54569 U -
TGTGTTGCCGCTTCGGTGGGGCTA
>4 dna:chromosome chromosome:RGSC3.4:4:1:187126005:1 116140806 ID11986 U -
TAAGAGGAAGGCCTCTTCTGTGTTGCCGCTT
>4 dna:chromosome chromosome:RGSC3.4:4:1:187126005:1 116140811 ID11985 U -
TAAGAGGAAGGCCTCTTCTGTGTTGC
>4 dna:chromosome chromosome:RGSC3.4:4:1:187126005:1 116140825 ID1470 U -
AGATAAAAGTCTGTTATTTAAGAGGAAGGC
>4 dna:chromosome chromosome:RGSC3.4:4:1:187126005:1 116140828 ID33 U -
AAAAGTCTGTTATTTAAGAGGAA
>4 dna:chromosome chromosome:RGSC3.4:4:1:187126005:1 116140828 ID12036 U -
TAAGATAAAAGTCTGTTATTTAAGAGGAA
>4 dna:chromosome chromosome:RGSC3.4:4:1:187126005:1 116140829 ID12035 U -
TAAGATAAAAGTCTGTTATTTAAGAGGA
>4 dna:chromosome chromosome:RGSC3.4:4:1:187126005:1 116140860 ID9047 U -
GTCACAGGAAAGGAAATGGAAACTGCAGGT
>4 dna:chromosome chromosome:RGSC3.4:4:1:187126005:1 116140861 ID9046 U -
GTCACAGGAAAGGAAATGGAAACTGCAGG
>4 dna:chromosome chromosome:RGSC3.4:4:1:187126005:1 116140970 ID16381 U -
TACTTGAACAATGAGCTAGCTCTTCTGGGT
>4 dna:chromosome chromosome:RGSC3.4:4:1:187126005:1 116140978 ID29103 U -
TCCTTGTGTACTTGAACAATGAGCTAGCTC
>4 dna:chromosome chromosome:RGSC3.4:4:1:187126005:1 116141005 ID7987 U -
GCTGAGTCATGACAGCACCCGCTTTGGTCC
>4 dna:chromosome chromosome:RGSC3.4:4:1:187126005:1 116141103 ID6538 U -
GACACTCAACAGTGTGGACACATCCTGC
>4 dna:chromosome chromosome:RGSC3.4:4:1:187126005:1 116141224 ID447 U -
AAGGAAACCTCTTTCCCGTGCCACTCTAA
>4 dna:chromosome chromosome:RGSC3.4:4:1:187126005:1 116141232 ID47942 U -
TGGCTAAGAAGGAAACCTCTTTCCCGTGC
>4 dna:chromosome chromosome:RGSC3.4:4:1:187126005:1 116141247 ID22080 U -
TATGTGACGACAGTGGTGGCTAAGAAGGAA
>4 dna:chromosome chromosome:RGSC3.4:4:1:187126005:1 116141277 ID11280 U -
TAACATGTACTCCAAAGTCGCGTAGGTTC
>4 dna:chromosome chromosome:RGSC3.4:4:1:187126005:1 116141278 ID20791 U -
TATAACATGTACTCCAAAGTCGCGTAGGTT
>4 dna:chromosome chromosome:RGSC3.4:4:1:187126005:1 116141313 ID15902 U -
TACTCAGGAAAAGTCTTCCTGTGATGAGTC
>4 dna:chromosome chromosome:RGSC3.4:4:1:187126005:1 116141332 ID22955 U -
TCAAAATGCTGAAAAGTCTTACTCAGGAAA
>4 dna:chromosome chromosome:RGSC3.4:4:1:187126005:1 116141350 ID28537 U -
TCCTGAGGACAGCCTACTCAAAATGCTGA
>4 dna:chromosome chromosome:RGSC3.4:4:1:187126005:1 116141358 ID18873 U -
TAGGAATCATTTCCTGAGGACAGCCTACTCAA
>4 dna:chromosome chromosome:RGSC3.4:4:1:187126005:1 116141360 ID18872 U -
TAGGAATCATTTCCTGAGGACAGCCTACTC
>4 dna:chromosome chromosome:RGSC3.4:4:1:187126005:1 116141373 ID27333 U -
TCCCTGGGGCTTTAGGAATCATTTCCTGA
>4 dna:chromosome chromosome:RGSC3.4:4:1:187126005:1 116141483 ID17543 U -
TAGAGTCGCAGGCAACGTTTTAGACT
>4 dna:chromosome chromosome:RGSC3.4:4:1:187126005:1 116141533 ID23621 U -
TCACAATCAGGGCAATGGTGCTGTGGAA
>4 dna:chromosome chromosome:RGSC3.4:4:1:187126005:1 116141533 ID57596 U -
TTCACAATCAGGGCAATGGTGCTGTGGAA
>4 dna:chromosome chromosome:RGSC3.4:4:1:187126005:1 116141534 ID57595 U -
TTCACAATCAGGGCAATGGTGCTGTGGA
>4 dna:chromosome chromosome:RGSC3.4:4:1:187126005:1 116141557 ID43369 U -
TGCCTTTGAAGAGTACTCTGCCCCTTCAC
>4 dna:chromosome chromosome:RGSC3.4:4:1:187126005:1 116141560 ID764 U -
ACAATGCCTTTGAAGAGTACTCTGCCCCTT
>4 dna:chromosome chromosome:RGSC3.4:4:1:187126005:1 116141565 ID17495 U -
TAGAGGACAATGCCTTTGAAGAGTACTCTGC
>4 dna:chromosome chromosome:RGSC3.4:4:1:187126005:1 116141574 ID24101 U -
TCAGAACTAGAGGACAATGCCTTTGAAGA
>4 dna:chromosome chromosome:RGSC3.4:4:1:187126005:1 116141580 ID41354 U -
TGCAGTTCAGAACTAGAGGACAATGCCTT
>4 dna:chromosome chromosome:RGSC3.4:4:1:187126005:1 116141597 ID27178 U -
TCCCTAACCCAGAGTTTGCAGTTCAGAA
>4 dna:chromosome chromosome:RGSC3.4:4:1:187126005:1 116141620 ID13710 U -
TACAACCTGAAACCTGAGCTCATCCCT
>4 dna:chromosome chromosome:RGSC3.4:4:1:187126005:1 116141646 ID19110 U -
TAGGAGTTGCAAGATCTGGAAAGGGCCGCT
>4 dna:chromosome chromosome:RGSC3.4:4:1:187126005:1 116141647 ID19109 U -
TAGGAGTTGCAAGATCTGGAAAGGGCCGC
>4 dna:chromosome chromosome:RGSC3.4:4:1:187126005:1 116141663 ID17060 U -
TAGAATAGAGCCTGAAATAGGAGTTGCAAG
>4 dna:chromosome chromosome:RGSC3.4:4:1:187126005:1 116141664 ID17059 U -
TAGAATAGAGCCTGAAATAGGAGTTGCAA
>4 dna:chromosome chromosome:RGSC3.4:4:1:187126005:1 116141665 ID17058 U -
TAGAATAGAGCCTGAAATAGGAGTTGCA
>4 dna:chromosome chromosome:RGSC3.4:4:1:187126005:1 116141665 ID29856 U -
TCTAGAATAGAGCCTGAAATAGGAGTTGCA
>4 dna:chromosome chromosome:RGSC3.4:4:1:187126005:1 116141666 ID29855 U -
TCTAGAATAGAGCCTGAAATAGGAGTTGC
>4 dna:chromosome chromosome:RGSC3.4:4:1:187126005:1 116141693 ID45340 U -
TGGAAACCAAGAAGAACCTATGCTCTATC
>4 dna:chromosome chromosome:RGSC3.4:4:1:187126005:1 116141695 ID10839 U -
TAAATGGAAACCAAGAAGAACCTATGCTCTA
>4 dna:chromosome chromosome:RGSC3.4:4:1:187126005:1 116141696 ID10838 U -
TAAATGGAAACCAAGAAGAACCTATGCTCT
>4 dna:chromosome chromosome:RGSC3.4:4:1:187126005:1 116141726 ID39076 U -
TGATCTCAAGAGACTGCTTTCTGTAGGTC
>4 dna:chromosome chromosome:RGSC3.4:4:1:187126005:1 116141818 ID53962 U -
TGTGCCTGTGTCTGTCTGGGAGGAC
>4 dna:chromosome chromosome:RGSC3.4:4:1:187126005:1 116141824 ID35835 U -
TGACTGCTGTGCCTGTGTCTGTCTGG
>4 dna:chromosome chromosome:RGSC3.4:4:1:187126005:1 116141849 ID7328 U -
GATGTACTGATAAGAAACTCGGTGTGAGAT
>4 dna:chromosome chromosome:RGSC3.4:4:1:187126005:1 116141849 ID39611 U -
TGATGTACTGATAAGAAACTCGGTGTGAGAT
>4 dna:chromosome chromosome:RGSC3.4:4:1:187126005:1 116141850 ID2174 U -
ATAAGAAACTCGGTGTGAGA
>4 dna:chromosome chromosome:RGSC3.4:4:1:187126005:1 116141850 ID5561 U -
CTGATGTACTGATAAGAAACTCGGTGTGAGA
>4 dna:chromosome chromosome:RGSC3.4:4:1:187126005:1 116141850 ID39610 U -
TGATGTACTGATAAGAAACTCGGTGTGAGA
>4 dna:chromosome chromosome:RGSC3.4:4:1:187126005:1 116141851 ID39609 U -
TGATGTACTGATAAGAAACTCGGTGTGAG
>4 dna:chromosome chromosome:RGSC3.4:4:1:187126005:1 116141852 ID39608 U -
TGATGTACTGATAAGAAACTCGGTGTGA
>4 dna:chromosome chromosome:RGSC3.4:4:1:187126005:1 116141854 ID7327 U -
GATGTACTGATAAGAAACTCGGTGT
>4 dna:chromosome chromosome:RGSC3.4:4:1:187126005:1 116141854 ID35814 U -
TGACTGATGTACTGATAAGAAACTCGGTGT
>4 dna:chromosome chromosome:RGSC3.4:4:1:187126005:1 116141854 ID39607 U -
TGATGTACTGATAAGAAACTCGGTGT
>4 dna:chromosome chromosome:RGSC3.4:4:1:187126005:1 116141893 ID8851 U -
GGTGCTTGAGAAAGACTGACGAGAAGCTC
>4 dna:chromosome chromosome:RGSC3.4:4:1:187126005:1 116141893 ID51100 U -
TGGTGCTTGAGAAAGACTGACGAGAAGCTC
>4 dna:chromosome chromosome:RGSC3.4:4:1:187126005:1 116141899 ID24154 U -
TCAGAATGGTGCTTGAGAAAGACTGACGAG
>4 dna:chromosome chromosome:RGSC3.4:4:1:187126005:1 116141958 ID5598 U -
CTGCTAACCTTAACACTTGTATCGGT
>4 dna:chromosome chromosome:RGSC3.4:4:1:187126005:1 116142010 ID7885 U -
GCTAGGGATACGGTGCCACTGTC
>4 dna:chromosome chromosome:RGSC3.4:4:1:187126005:1 116142010 ID9024 U -
GTCAAAGCTAGGGATACGGTGCCACTGTC
>4 dna:chromosome chromosome:RGSC3.4:4:1:187126005:1 116142027 ID52567 U -
TGTCAGGAGACTCAGGTTTGTCAAAGCTAGG
>4 dna:chromosome chromosome:RGSC3.4:4:1:187126005:1 116142088 ID44811 U -
TGCTTATATAGTATTTTAGGGCATTAGGTC
>4 dna:chromosome chromosome:RGSC3.4:4:1:187126005:1 116142115 ID26557 U -
TCCATTTTCCAGTCACAGTGGATCTCTGC
>4 dna:chromosome chromosome:RGSC3.4:4:1:187126005:1 116142139 ID59719 U -
TTGACAATGAAGACATTGGTCCCTTTTCCAT
>4 dna:chromosome chromosome:RGSC3.4:4:1:187126005:1 116142140 ID34684 U -
TGACAATGAAGACATTGGTCCCTTTTCCA
>4 dna:chromosome chromosome:RGSC3.4:4:1:187126005:1 116142146 ID57337 U -
TTCAAAATTGACAATGAAGACATTGGTCCCT
>4 dna:chromosome chromosome:RGSC3.4:4:1:187126005:1 116142185 ID20391 U -
TAGTGGATCACTAGAACTTAGAGGAGACAA
>4 dna:chromosome chromosome:RGSC3.4:4:1:187126005:1 116142197 ID53335 U -
TGTGAATGGTGTTAGTGGATCACTAGAACT
>4 dna:chromosome chromosome:RGSC3.4:4:1:187126005:1 116142246 ID18559 U -
TAGCTATCTTGGTGGTGTAGCCTGT
>4 dna:chromosome chromosome:RGSC3.4:4:1:187126005:1 116142416 ID54010 U -
TGTGCTGATATCCAAATGGGACCCTGAGGA
>4 dna:chromosome chromosome:RGSC3.4:4:1:187126005:1 116142423 ID14146 U -
TACAGAAATGTGCTGATATCCAAATGGGACC
>4 dna:chromosome chromosome:RGSC3.4:4:1:187126005:1 116142423 ID38788 U -
TGATATCCAAATGGGACC
>4 dna:chromosome chromosome:RGSC3.4:4:1:187126005:1 116142433 ID12105 U -
TAAGATGTACAGAAATGTGCTGATATCC
>4 dna:chromosome chromosome:RGSC3.4:4:1:187126005:1 116142434 ID6714 U -
GACTAAGATGTACAGAAATGTGCTGATATC
>4 dna:chromosome chromosome:RGSC3.4:4:1:187126005:1 116142434 ID9252 U -
GTGACTAAGATGTACAGAAATGTGCTGATATC
>4 dna:chromosome chromosome:RGSC3.4:4:1:187126005:1 116142436 ID9251 U -
GTGACTAAGATGTACAGAAATGTGCTGATA
>4 dna:chromosome chromosome:RGSC3.4:4:1:187126005:1 116142438 ID9250 U -
GTGACTAAGATGTACAGAAATGTGCTGA
>4 dna:chromosome chromosome:RGSC3.4:4:1:187126005:1 116142442 ID1460 U -
AGAGTGACTAAGATGTACAGAAATGTG
>4 dna:chromosome chromosome:RGSC3.4:4:1:187126005:1 116142443 ID24292 U -
TCAGAGTGACTAAGATGTACAGAAATGT
>4 dna:chromosome chromosome:RGSC3.4:4:1:187126005:1 116142468 ID42038 U -
TGCCACAAAGAATCTAAGGGAACAGATCA
>4 dna:chromosome chromosome:RGSC3.4:4:1:187126005:1 116142537 ID26875 U -
TCCCAGTGCCGACAGATATGTGATACTTGG
>4 dna:chromosome chromosome:RGSC3.4:4:1:187126005:1 116142589 ID19677 U -
TAGGTCAGCCCCAGAGACAGTGAAGACCC
>4 dna:chromosome chromosome:RGSC3.4:4:1:187126005:1 116142749 ID29741 U -
TCTAATGTCAGGAAAAAAAGAAGGCTGGTTGG
>4 dna:chromosome chromosome:RGSC3.4:4:1:187126005:1 116142768 ID34538 U -
TGACAAATGAATAACAGTTCTAATGTCAGGA
>4 dna:chromosome chromosome:RGSC3.4:4:1:187126005:1 116142769 ID34537 U -
TGACAAATGAATAACAGTTCTAATGTCAGG
>4 dna:chromosome chromosome:RGSC3.4:4:1:187126005:1 116142836 ID39950 U -
TGATTGAGGAGTTGACTTTAAGGAGTTAG
>4 dna:chromosome chromosome:RGSC3.4:4:1:187126005:1 116142841 ID5569 U -
CTGATTGAGGAGTTGACTTTAAGGA
>4 dna:chromosome chromosome:RGSC3.4:4:1:187126005:1 116142851 ID16431 U -
TACTTGGTGTTGTACTGATTGAGGAGTTG
>4 dna:chromosome chromosome:RGSC3.4:4:1:187126005:1 116142852 ID16430 U -
TACTTGGTGTTGTACTGATTGAGGAGTT
>4 dna:chromosome chromosome:RGSC3.4:4:1:187126005:1 116142853 ID24754 U -
TCATACTTGGTGTTGTACTGATTGAGGAGT
>4 dna:chromosome chromosome:RGSC3.4:4:1:187126005:1 116142857 ID7924 U -
GCTCATACTTGGTGTTGTACTGATTGAG
>4 dna:chromosome chromosome:RGSC3.4:4:1:187126005:1 116142858 ID18586 U -
TAGCTCATACTTGGTGTTGTACTGATTGA
>4 dna:chromosome chromosome:RGSC3.4:4:1:187126005:1 116142902 ID27100 U -
TCCCCTCTCTGTGATCTTTACCCTGA
>4 dna:chromosome chromosome:RGSC3.4:4:1:187126005:1 116142992 ID26994 U -
TCCCCAAAATGAATTAGTCCACTAAAAGGA
>4 dna:chromosome chromosome:RGSC3.4:4:1:187126005:1 116143050 ID11818 U -
TAAGAAGTGTCCACATCACTATTTGTGCTT
>4 dna:chromosome chromosome:RGSC3.4:4:1:187126005:1 116143052 ID20821 U -
TATAAGAAGTGTCCACATCACTATTTGTGC
>4 dna:chromosome chromosome:RGSC3.4:4:1:187126005:1 116143058 ID34108 U -
TGAATCTATAAGAAGTGTCCACATCACTAT
>4 dna:chromosome chromosome:RGSC3.4:4:1:187126005:1 116143062 ID6741 U -
GACTGAATCTATAAGAAGTGTCCACATCA
>4 dna:chromosome chromosome:RGSC3.4:4:1:187126005:1 116143109 ID47383 U -
TGGCAGAATGTCATAGATGTTTGTCTTCAGT
>4 dna:chromosome chromosome:RGSC3.4:4:1:187126005:1 116143111 ID47382 U -
TGGCAGAATGTCATAGATGTTTGTCTTCA
>4 dna:chromosome chromosome:RGSC3.4:4:1:187126005:1 116143112 ID44567 U -
TGCTGGCAGAATGTCATAGATGTTTGTCTTC
>4 dna:chromosome chromosome:RGSC3.4:4:1:187126005:1 116143147 ID31921 U -
TCTTGTGAGAGCGTTCACCATGGGCAGGC
>4 dna:chromosome chromosome:RGSC3.4:4:1:187126005:1 116143150 ID5946 U -
CTTGTGAGAGCGTTCACCATGGGCA
>4 dna:chromosome chromosome:RGSC3.4:4:1:187126005:1 116143150 ID55058 U -
TGTTCTTGTGAGAGCGTTCACCATGGGCA
>4 dna:chromosome chromosome:RGSC3.4:4:1:187126005:1 116143224 ID24905 U -
TCATCGGGAAGGTCATTGACGACAGATGG
>4 dna:chromosome chromosome:RGSC3.4:4:1:187126005:1 116143233 ID20345 U -
TAGTGCATATCATCGGGAAGGTCATTGAC
>4 dna:chromosome chromosome:RGSC3.4:4:1:187126005:1 116143238 ID21863 U -
TATGCATAGTGCATATCATCGGGAAGGTCA
>4 dna:chromosome chromosome:RGSC3.4:4:1:187126005:1 116143239 ID21862 U -
TATGCATAGTGCATATCATCGGGAAGGTC
>4 dna:chromosome chromosome:RGSC3.4:4:1:187126005:1 116143263 ID32574 U -
TGAAACTATTCCCAACAAGACACTATGC
>4 dna:chromosome chromosome:RGSC3.4:4:1:187126005:1 116143334 ID20085 U -
TAGTATGCAGTTGCTGACTGAATTCTTACC
>4 dna:chromosome chromosome:RGSC3.4:4:1:187126005:1 116143342 ID20084 U -
TAGTATGCAGTTGCTGACTGAA
>4 dna:chromosome chromosome:RGSC3.4:4:1:187126005:1 116143382 ID35652 U -
TGACTATCAACACCAACTTACAGAATTCCT
>4 dna:chromosome chromosome:RGSC3.4:4:1:187126005:1 116143429 ID29216 U -
TCCTTTTACTTAGAGGATGTATAATGTAGA
>4 dna:chromosome chromosome:RGSC3.4:4:1:187126005:1 116143430 ID29215 U -
TCCTTTTACTTAGAGGATGTATAATGTAG
>4 dna:chromosome chromosome:RGSC3.4:4:1:187126005:1 116143473 ID55535 U -
TGTTTTTCCGATGCTCACTTCCACAGAAT
>4 dna:chromosome chromosome:RGSC3.4:4:1:187126005:1 116143477 ID26966 U -
TCCCATGTTTTTCCGATGCTCACTTCCACA
>4 dna:chromosome chromosome:RGSC3.4:4:1:187126005:1 116143484 ID10523 U -
TAAAGCCTCCCATGTTTTTCCGATGCTCAC
>4 dna:chromosome chromosome:RGSC3.4:4:1:187126005:1 116143488 ID2163 U -
ATAAAGCCTCCCATGTTTTTCCGATGC
>4 dna:chromosome chromosome:RGSC3.4:4:1:187126005:1 116143506 ID50892 U -
TGGTGAATTTGAATCAAAAATAAAGCCT
>4 dna:chromosome chromosome:RGSC3.4:4:1:187126005:1 116143515 ID60770 U -
TTGGTAGTCTTTGGTGAATTTGAATCAAAA
>4 dna:chromosome chromosome:RGSC3.4:4:1:187126005:1 116143518 ID40006 U -
TGATTGGTAGTCTTTGGTGAATTTGAATCA
>4 dna:chromosome chromosome:RGSC3.4:4:1:187126005:1 116143519 ID40005 U -
TGATTGGTAGTCTTTGGTGAATTTGAATC
>4 dna:chromosome chromosome:RGSC3.4:4:1:187126005:1 116143520 ID40004 U -
TGATTGGTAGTCTTTGGTGAATTTGAAT
>4 dna:chromosome chromosome:RGSC3.4:4:1:187126005:1 116143520 ID44479 U -
TGCTGATTGGTAGTCTTTGGTGAATTTGAAT
>4 dna:chromosome chromosome:RGSC3.4:4:1:187126005:1 116143521 ID44478 U -
TGCTGATTGGTAGTCTTTGGTGAATTTGAA
>4 dna:chromosome chromosome:RGSC3.4:4:1:187126005:1 116143522 ID44477 U -
TGCTGATTGGTAGTCTTTGGTGAATTTGA
>4 dna:chromosome chromosome:RGSC3.4:4:1:187126005:1 116143527 ID44476 U -
TGCTGATTGGTAGTCTTTGGTGAA
>4 dna:chromosome chromosome:RGSC3.4:4:1:187126005:1 116143534 ID10896 U -
TAAATGTTGCACCTGCTGATTGGTAGTCTT
>4 dna:chromosome chromosome:RGSC3.4:4:1:187126005:1 116143540 ID35022 U -
TGACAGTAAATGTTGCACCTGCTGATTGGT
>4 dna:chromosome chromosome:RGSC3.4:4:1:187126005:1 116143542 ID35021 U -
TGACAGTAAATGTTGCACCTGCTGATTG
>4 dna:chromosome chromosome:RGSC3.4:4:1:187126005:1 116143545 ID35020 U -
TGACAGTAAATGTTGCACCTGCTGA
>4 dna:chromosome chromosome:RGSC3.4:4:1:187126005:1 116143601 ID24903 U -
TCATCGACAGTTCTACTCTGTAGCTTTGC
>4 dna:chromosome chromosome:RGSC3.4:4:1:187126005:1 116143638 ID10623 U -
TAAAGTCTTGATGGGCCTTCCCTGTATCTG
>4 dna:chromosome chromosome:RGSC3.4:4:1:187126005:1 116143640 ID9185 U -
GTCTTGATGGGCCTTCCCTGTATC
>4 dna:chromosome chromosome:RGSC3.4:4:1:187126005:1 116143641 ID10622 U -
TAAAGTCTTGATGGGCCTTCCCTGTAT
>4 dna:chromosome chromosome:RGSC3.4:4:1:187126005:1 116143642 ID27680 U -
TCCTAAAGTCTTGATGGGCCTTCCCTGTA
>4 dna:chromosome chromosome:RGSC3.4:4:1:187126005:1 116143643 ID27679 U -
TCCTAAAGTCTTGATGGGCCTTCCCTGT
>4 dna:chromosome chromosome:RGSC3.4:4:1:187126005:1 116143643 ID58360 U -
TTCCTAAAGTCTTGATGGGCCTTCCCTGT
>4 dna:chromosome chromosome:RGSC3.4:4:1:187126005:1 116143643 ID61774 U -
TTTCCTAAAGTCTTGATGGGCCTTCCCTGT
>4 dna:chromosome chromosome:RGSC3.4:4:1:187126005:1 116143644 ID5120 U -
CTAAAGTCTTGATGGGCCTTCCCTG
>4 dna:chromosome chromosome:RGSC3.4:4:1:187126005:1 116143644 ID61773 U -
TTTCCTAAAGTCTTGATGGGCCTTCCCTG
>4 dna:chromosome chromosome:RGSC3.4:4:1:187126005:1 116143647 ID59332 U -
TTCTTTCCTAAAGTCTTGATGGGCCTTCC
>4 dna:chromosome chromosome:RGSC3.4:4:1:187126005:1 116143654 ID41033 U -
TGCACTTCATTCTTTCCTAAAGTCTTGATGG
>4 dna:chromosome chromosome:RGSC3.4:4:1:187126005:1 116143677 ID46375 U -
TGGACTGACAGTCTCTCAGGTCTGCACTTC
>4 dna:chromosome chromosome:RGSC3.4:4:1:187126005:1 116143685 ID408 U -
AAGCACTTTATGGACTGACAGTCTCTCAGGTC
>4 dna:chromosome chromosome:RGSC3.4:4:1:187126005:1 116143691 ID45416 U -
TGGAAAGCACTTTATGGACTGACAGTCTCT
>4 dna:chromosome chromosome:RGSC3.4:4:1:187126005:1 116143692 ID45415 U -
TGGAAAGCACTTTATGGACTGACAGTCTC
>4 dna:chromosome chromosome:RGSC3.4:4:1:187126005:1 116143695 ID43128 U -
TGCCTGGAAAGCACTTTATGGACTGACAGT
>4 dna:chromosome chromosome:RGSC3.4:4:1:187126005:1 116143695 ID45414 U -
TGGAAAGCACTTTATGGACTGACAGT
>4 dna:chromosome chromosome:RGSC3.4:4:1:187126005:1 116143704 ID28188 U -
TCCTCACGCTGCCTGGAAAGCACTTTATGG
>4 dna:chromosome chromosome:RGSC3.4:4:1:187126005:1 116143737 ID21343 U -
TATCATCATCATTATTGATACTTGGGTTC
>4 dna:chromosome chromosome:RGSC3.4:4:1:187126005:1 116143737 ID57140 U -
TTATCATCATCATTATTGATACTTGGGTTC
>4 dna:chromosome chromosome:RGSC3.4:4:1:187126005:1 116143773 ID57278 U -
TTATTGTTGTTGTTGTTGATGTTATTGTTA
>4 dna:chromosome chromosome:RGSC3.4:4:1:187126005:1 116143777 ID25090 U -
TCATTATTGTTGTTGTTGTTGATGTTATT
>4 dna:chromosome chromosome:RGSC3.4:4:1:187126005:1 116143790 ID22320 U -
TATTATTATCATTATCATTATTGTTGTTGT
>4 dna:chromosome chromosome:RGSC3.4:4:1:187126005:1 116143839 ID49130 U -
TGGGATTACAAGTGTGCACAACTTTCCTGCT
>4 dna:chromosome chromosome:RGSC3.4:4:1:187126005:1 116143840 ID49129 U -
TGGGATTACAAGTGTGCACAACTTTCCTGC
>4 dna:chromosome chromosome:RGSC3.4:4:1:187126005:1 116143841 ID49128 U -
TGGGATTACAAGTGTGCACAACTTTCCTG
>4 dna:chromosome chromosome:RGSC3.4:4:1:187126005:1 116143843 ID13833 U -
TACAAGTGTGCACAACTTTCC
>4 dna:chromosome chromosome:RGSC3.4:4:1:187126005:1 116143843 ID49126 U -
TGGGATTACAAGTGTGCACAACTTTCC
>4 dna:chromosome chromosome:RGSC3.4:4:1:187126005:1 116143995 ID8309 U -
GGAGCTCAGTCATCAACTTTAGGTGTC
>4 dna:chromosome chromosome:RGSC3.4:4:1:187126005:1 116144084 ID41054 U -
TGCACTTTTGTGGGTTTGTGCGTGTGCGTG
>4 dna:chromosome chromosome:RGSC3.4:4:1:187126005:1 116144205 ID40143 U -
TGATTTGCCTATACAGAATCCAAGCTCTTCT
>4 dna:chromosome chromosome:RGSC3.4:4:1:187126005:1 116144210 ID40139 U -
TGATTTGATTTGCCTATACAGAATCCAAGCT
>4 dna:chromosome chromosome:RGSC3.4:4:1:187126005:1 116144211 ID40138 U -
TGATTTGATTTGCCTATACAGAATCCAAGC
>4 dna:chromosome chromosome:RGSC3.4:4:1:187126005:1 116144214 ID40137 U -
TGATTTGATTTGCCTATACAGAATCCA
>4 dna:chromosome chromosome:RGSC3.4:4:1:187126005:1 116144215 ID5571 U -
CTGATTTGATTTGCCTATACAGAATCC
>4 dna:chromosome chromosome:RGSC3.4:4:1:187126005:1 116144216 ID44276 U -
TGCTCTGATTTGATTTGCCTATACAGAATC
>4 dna:chromosome chromosome:RGSC3.4:4:1:187126005:1 116144222 ID9107 U -
GTCCATGCTCTGATTTGATTTGCCTATAC
>4 dna:chromosome chromosome:RGSC3.4:4:1:187126005:1 116144222 ID52744 U -
TGTCCATGCTCTGATTTGATTTGCCTATAC
>4 dna:chromosome chromosome:RGSC3.4:4:1:187126005:1 116144224 ID52743 U -
TGTCCATGCTCTGATTTGATTTGCCTAT
>4 dna:chromosome chromosome:RGSC3.4:4:1:187126005:1 116144374 ID39184 U -
TGATGAAATCCCTAGACAATTGTTTAAGTT
>4 dna:chromosome chromosome:RGSC3.4:4:1:187126005:1 116144379 ID15396 U -
TACCTTGATGAAATCCCTAGACAATTGTTT
>4 dna:chromosome chromosome:RGSC3.4:4:1:187126005:1 116144394 ID20597 U -
TAGTTGGATCCGAGTTACCTTGATGAAATC
>4 dna:chromosome chromosome:RGSC3.4:4:1:187126005:1 116144399 ID18402 U -
TAGCCTAGTTGGATCCGAGTTACCTTGATG
>4 dna:chromosome chromosome:RGSC3.4:4:1:187126005:1 116144456 ID6648 U -
GACCATGATGTGGTGAAGCCTACCTCCTC
>4 dna:chromosome chromosome:RGSC3.4:4:1:187126005:1 116144460 ID46916 U -
TGGATGACCATGATGTGGTGAAGCCTACCT
>4 dna:chromosome chromosome:RGSC3.4:4:1:187126005:1 116144463 ID20394 U -
TAGTGGATGACCATGATGTGGTGAAGCCTA
>4 dna:chromosome chromosome:RGSC3.4:4:1:187126005:1 116144464 ID20393 U -
TAGTGGATGACCATGATGTGGTGAAGCCT
>4 dna:chromosome chromosome:RGSC3.4:4:1:187126005:1 116144485 ID29997 U -
TCTATTTAGGGAGCTTCAACCTTAGTGGAT
>4 dna:chromosome chromosome:RGSC3.4:4:1:187126005:1 116144486 ID29996 U -
TCTATTTAGGGAGCTTCAACCTTAGTGGA
>4 dna:chromosome chromosome:RGSC3.4:4:1:187126005:1 116144486 ID58875 U -
TTCTATTTAGGGAGCTTCAACCTTAGTGGA
>4 dna:chromosome chromosome:RGSC3.4:4:1:187126005:1 116144626 ID34834 U -
TGACACTTCTCTGTCATGAAAGGGTGATGC
>4 dna:chromosome chromosome:RGSC3.4:4:1:187126005:1 116144689 ID54831 U -
TGTTAGTATGGTGCTCTCTATAGCCAGAGAGG
>4 dna:chromosome chromosome:RGSC3.4:4:1:187126005:1 116144691 ID54830 U -
TGTTAGTATGGTGCTCTCTATAGCCAGAGA
>4 dna:chromosome chromosome:RGSC3.4:4:1:187126005:1 116144692 ID54829 U -
TGTTAGTATGGTGCTCTCTATAGCCAGAG
>4 dna:chromosome chromosome:RGSC3.4:4:1:187126005:1 116144693 ID54828 U -
TGTTAGTATGGTGCTCTCTATAGCCAGA
>4 dna:chromosome chromosome:RGSC3.4:4:1:187126005:1 116144696 ID49510 U -
TGGGCTTGTTAGTATGGTGCTCTCTATAGCC
>4 dna:chromosome chromosome:RGSC3.4:4:1:187126005:1 116144697 ID49509 U -
TGGGCTTGTTAGTATGGTGCTCTCTATAGC
>4 dna:chromosome chromosome:RGSC3.4:4:1:187126005:1 116144699 ID54827 U -
TGTTAGTATGGTGCTCTCTATA
>4 dna:chromosome chromosome:RGSC3.4:4:1:187126005:1 116144757 ID32948 U -
TGAAATGAGGACTGCCTTTACCCAAGATTT
>4 dna:chromosome chromosome:RGSC3.4:4:1:187126005:1 116144758 ID32947 U -
TGAAATGAGGACTGCCTTTACCCAAGATT
>4 dna:chromosome chromosome:RGSC3.4:4:1:187126005:1 116144760 ID32946 U -
TGAAATGAGGACTGCCTTTACCCAAGA
>4 dna:chromosome chromosome:RGSC3.4:4:1:187126005:1 116144765 ID23706 U -
TCACAGATGAAATGAGGACTGCCTTTACC
>4 dna:chromosome chromosome:RGSC3.4:4:1:187126005:1 116144770 ID49420 U -
TGGGCTCACAGATGAAATGAGGACTGCCT
>4 dna:chromosome chromosome:RGSC3.4:4:1:187126005:1 116144852 ID32600 U -
TGAAACTGCCCAGTACACAGGCTCAAAGC
>4 dna:chromosome chromosome:RGSC3.4:4:1:187126005:1 116144877 ID33472 U -
TGAACTTCCATTTTATTTTGCAAGCATGAA
>4 dna:chromosome chromosome:RGSC3.4:4:1:187126005:1 116145068 ID24073 U -
TCAGAAACAATGTGCTGATCAGTGTTGATC
>4 dna:chromosome chromosome:RGSC3.4:4:1:187126005:1 116145257 ID24260 U -
TCAGAGCTTCTACCTTGCAGAAAGCCTGGT
>4 dna:chromosome chromosome:RGSC3.4:4:1:187126005:1 116145321 ID755 U -
ACAAGTGGCTTCCCTGGTCCGTGCC
>4 dna:chromosome chromosome:RGSC3.4:4:1:187126005:1 116145378 ID17095 U -
TAGAATCTGGGTTGTGAACTTGTGCTGGGT
>4 dna:chromosome chromosome:RGSC3.4:4:1:187126005:1 116145418 ID31784 U -
TCTTCTGTCCGTAGACAACAGAACTCCAGGTC
>4 dna:chromosome chromosome:RGSC3.4:4:1:187126005:1 116145446 ID59093 U -
TTCTGCTGGGACAGACACACCCTTCTT
>4 dna:chromosome chromosome:RGSC3.4:4:1:187126005:1 116145485 ID41602 U -
TGCATGTGACAAACAGAAAAAAAAAAAGAGA
>4 dna:chromosome chromosome:RGSC3.4:4:1:187126005:1 116145528 ID44810 U -
TGCTTATACGGGTGGAGATCATGCA
>4 dna:chromosome chromosome:RGSC3.4:4:1:187126005:1 116145562 ID5683 U -
CTGGTATGTGGGTGCCTGG
>4 dna:chromosome chromosome:RGSC3.4:4:1:187126005:1 116145568 ID8657 U -
GGGATTTCTAAGAAAACTGGTATGTGGGT
>4 dna:chromosome chromosome:RGSC3.4:4:1:187126005:1 116145601 ID60479 U -
TTGGATAGAGCATTATTTATGGACCTGACC
>4 dna:chromosome chromosome:RGSC3.4:4:1:187126005:1 116145603 ID6959 U -
GAGCATTATTTATGGACCTGA
>4 dna:chromosome chromosome:RGSC3.4:4:1:187126005:1 116145604 ID13409 U -
TAATTGGATAGAGCATTATTTATGGACCTG
>4 dna:chromosome chromosome:RGSC3.4:4:1:187126005:1 116145605 ID13408 U -
TAATTGGATAGAGCATTATTTATGGACCT
>4 dna:chromosome chromosome:RGSC3.4:4:1:187126005:1 116145628 ID50592 U -
TGGTCATGGAATTTAGTGTCATCCTAATTG
>4 dna:chromosome chromosome:RGSC3.4:4:1:187126005:1 116145638 ID34439 U -
TGAATTTCATGGTCATGGAATTTAGTGTC
>4 dna:chromosome chromosome:RGSC3.4:4:1:187126005:1 116145654 ID30742 U -
TCTGACCACAGCTTACTGAATTTCATGGT
>4 dna:chromosome chromosome:RGSC3.4:4:1:187126005:1 116145703 ID58457 U -
TTCCTGATGGCACCACAAAGGGGC
>4 dna:chromosome chromosome:RGSC3.4:4:1:187126005:1 116145733 ID43685 U -
TGCTAAGTCGTTGGGATTTTTCCCATGATG
>4 dna:chromosome chromosome:RGSC3.4:4:1:187126005:1 116145805 ID60161 U -
TTGCGCAGAATATTTCAATTCATACGTTGC
>4 dna:chromosome chromosome:RGSC3.4:4:1:187126005:1 116145831 ID22151 U -
TATGTTTATGTGAATGGAACCCTCTACTTGC
>4 dna:chromosome chromosome:RGSC3.4:4:1:187126005:1 116145833 ID22150 U -
TATGTTTATGTGAATGGAACCCTCTACTT
>4 dna:chromosome chromosome:RGSC3.4:4:1:187126005:1 116145836 ID44043 U -
TGCTATGTTTATGTGAATGGAACCCTCTA
>4 dna:chromosome chromosome:RGSC3.4:4:1:187126005:1 116145839 ID35148 U -
TGACATGCTATGTTTATGTGAATGGAACCCT
>4 dna:chromosome chromosome:RGSC3.4:4:1:187126005:1 116145840 ID35147 U -
TGACATGCTATGTTTATGTGAATGGAACCC
>4 dna:chromosome chromosome:RGSC3.4:4:1:187126005:1 116145841 ID35146 U -
TGACATGCTATGTTTATGTGAATGGAACC
>4 dna:chromosome chromosome:RGSC3.4:4:1:187126005:1 116145843 ID35145 U -
TGACATGCTATGTTTATGTGAATGGAA
>4 dna:chromosome chromosome:RGSC3.4:4:1:187126005:1 116145844 ID6599 U -
GACATGCTATGTTTATGTGAATGGA
>4 dna:chromosome chromosome:RGSC3.4:4:1:187126005:1 116145849 ID3620 U -
CAGAACAGTGACATGCTATGTTTATGTGA
>4 dna:chromosome chromosome:RGSC3.4:4:1:187126005:1 116145861 ID62092 U -
TTTGATGTGTACACAGAACAGTGACATGCT
>4 dna:chromosome chromosome:RGSC3.4:4:1:187126005:1 116145864 ID16499 U -
TACTTTGATGTGTACACAGAACAGTGACAT
>4 dna:chromosome chromosome:RGSC3.4:4:1:187126005:1 116145865 ID16498 U -
TACTTTGATGTGTACACAGAACAGTGACA
>4 dna:chromosome chromosome:RGSC3.4:4:1:187126005:1 116145866 ID16497 U -
TACTTTGATGTGTACACAGAACAGTGAC
>4 dna:chromosome chromosome:RGSC3.4:4:1:187126005:1 116145866 ID58789 U -
TTCTACTTTGATGTGTACACAGAACAGTGAC
>4 dna:chromosome chromosome:RGSC3.4:4:1:187126005:1 116145877 ID62451 U -
TTTTATTTCTTCTACTTTGATGTGTACAC
>4 dna:chromosome chromosome:RGSC3.4:4:1:187126005:1 116145906 ID21556 U -
TATCTTGATGTCCTGACTGACAACATGGC
>4 dna:chromosome chromosome:RGSC3.4:4:1:187126005:1 116145910 ID31609 U -
TCTTATCTTGATGTCCTGACTGACAACA
>4 dna:chromosome chromosome:RGSC3.4:4:1:187126005:1 116145911 ID59198 U -
TTCTTATCTTGATGTCCTGACTGACAAC
>4 dna:chromosome chromosome:RGSC3.4:4:1:187126005:1 116145954 ID34694 U -
TGACAATGCCGAACTTCGAGTGGCCCAGA
>4 dna:chromosome chromosome:RGSC3.4:4:1:187126005:1 116145976 ID51139 U -
TGGTGGATTTCTAAGAAGGAGGTTGACAAT
>4 dna:chromosome chromosome:RGSC3.4:4:1:187126005:1 116145987 ID3447 U -
CACATGGTTATGGTGGATTTCTAAGAAGG
>4 dna:chromosome chromosome:RGSC3.4:4:1:187126005:1 116146002 ID26755 U -
TCCCACTGCTTTCTAGACACATGGTTATGGT
>4 dna:chromosome chromosome:RGSC3.4:4:1:187126005:1 116146099 ID24006 U -
TCACTGTAAAGGAATTTTGAGGTACCATAGA
