# Supplementary material for: proTRAC - a software for probabilistic piRNA cluster detection, visualization and analysis
Source: BMC Bioinformatics. 2012 Jan 10;13:5. doi: 10.1186/1471-2105-13-5 (PMC3293768; doi:10.1186/1471-2105-13-5)
Supplement: Additional file 6 — proTRAC results folder containing a picture and a FASTA file for each detected rat cluster. After decompression, the folder can be opened as former session in proTRAC. Alternatively, each file can be opened separately with any standard text-editor or graphic-viewer respectively. [file 1471-2105-13-5-S6.ZIP › proTRAC_results_rat/monodirectional_clusters/Cluster_113.fas]

>4 dna:chromosome chromosome:RGSC3.4:4:1:187126005:1 117810387 ID46148 M +
TGGACAAGAAGGCGTCTGGGATTGATGGA
>4 dna:chromosome chromosome:RGSC3.4:4:1:187126005:1 117810403 ID49184 M +
TGGGATTGATGGATCAGATGATGGGTC
>4 dna:chromosome chromosome:RGSC3.4:4:1:187126005:1 117810403 ID49185 M +
TGGGATTGATGGATCAGATGATGGGTCT
>4 dna:chromosome chromosome:RGSC3.4:4:1:187126005:1 117810409 ID39496 M +
TGATGGATCAGATGATGGGTCT
>4 dna:chromosome chromosome:RGSC3.4:4:1:187126005:1 117810900 ID42716 M +
TGCCCTCCCGGTGTGGTACTGCACTGC
>4 dna:chromosome chromosome:RGSC3.4:4:1:187126005:1 117812668 ID58752 M +
TTCTACACAATTGAAAGAGAAGAAGGAATC
>4 dna:chromosome chromosome:RGSC3.4:4:1:187126005:1 117812679 ID32650 M +
TGAAAGAGAAGAAGGAATCACAGGAGA
>4 dna:chromosome chromosome:RGSC3.4:4:1:187126005:1 117812692 ID8212 M +
GGAATCACAGGAGAACGCCGTGTGCA
>4 dna:chromosome chromosome:RGSC3.4:4:1:187126005:1 117812729 ID58289 M +
TTCCCGAGATCTGAGTTTGGTGACTGGGA
>4 dna:chromosome chromosome:RGSC3.4:4:1:187126005:1 117812730 ID27137 M +
TCCCGAGATCTGAGTTTGGTGACTGGG
>4 dna:chromosome chromosome:RGSC3.4:4:1:187126005:1 117812740 ID38367 M +
TGAGTTTGGTGACTGGGATCTCTCCG
>4 dna:chromosome chromosome:RGSC3.4:4:1:187126005:1 117812791 ID47786 M +
TGGCCTACCAGACTGTTGTGTGAGTCTC
>4 dna:chromosome chromosome:RGSC3.4:4:1:187126005:1 117812791 ID47787 M +
TGGCCTACCAGACTGTTGTGTGAGTCTCA
>4 dna:chromosome chromosome:RGSC3.4:4:1:187126005:1 117812796 ID14872 M +
TACCAGACTGTTGTGTGAGTCTCAGGTCC
>4 dna:chromosome chromosome:RGSC3.4:4:1:187126005:1 117812827 ID11033 M +
TAACAAGAAGAGAATACGCACACGGGAGC
>4 dna:chromosome chromosome:RGSC3.4:4:1:187126005:1 117812932 ID13261 M +
TAATGTTTAATATGTACAGCTTTTAGGTA
>4 dna:chromosome chromosome:RGSC3.4:4:1:187126005:1 117812970 ID18445 M +
TAGCCTGTTCACATATGATCTTGACTCTCA
>4 dna:chromosome chromosome:RGSC3.4:4:1:187126005:1 117812970 ID18446 M +
TAGCCTGTTCACATATGATCTTGACTCTCAA
>4 dna:chromosome chromosome:RGSC3.4:4:1:187126005:1 117813194 ID44765 M +
TGCTTACATGAATCCAGCCTATAGTGAGCAG
>4 dna:chromosome chromosome:RGSC3.4:4:1:187126005:1 117813205 ID2388 M +
ATCCAGCCTATAGTGAGCAGCCCCAG
>4 dna:chromosome chromosome:RGSC3.4:4:1:187126005:1 117813262 ID31744 M +
TCTTCGTGTGACAATAATCAGGGCCTCTGTC
>4 dna:chromosome chromosome:RGSC3.4:4:1:187126005:1 117813273 ID3269 M +
CAATAATCAGGGCCTCTGTCTTGCTC
>4 dna:chromosome chromosome:RGSC3.4:4:1:187126005:1 117813276 ID12939 M +
TAATCAGGGCCTCTGTCTTGCTCTGGGA
>4 dna:chromosome chromosome:RGSC3.4:4:1:187126005:1 117814572 ID48824 M +
TGGGAGCTGTGACTGTGGACTTTGCTCTC
>4 dna:chromosome chromosome:RGSC3.4:4:1:187126005:1 117814621 ID22723 M +
TATTTCTGGATTTGACTGTGAAGTG
>4 dna:chromosome chromosome:RGSC3.4:4:1:187126005:1 117814637 ID53299 M +
TGTGAAGTGATTCTGAAGAAACTTATGTGT
>4 dna:chromosome chromosome:RGSC3.4:4:1:187126005:1 117814648 ID30658 M +
TCTGAAGAAACTTATGTGTGGTTCA
>4 dna:chromosome chromosome:RGSC3.4:4:1:187126005:1 117814648 ID30659 M +
TCTGAAGAAACTTATGTGTGGTTCACAGA
>4 dna:chromosome chromosome:RGSC3.4:4:1:187126005:1 117814650 ID33554 M +
TGAAGAAACTTATGTGTGGTTCACAGAC
>4 dna:chromosome chromosome:RGSC3.4:4:1:187126005:1 117814659 ID57222 M +
TTATGTGTGGTTCACAGACTCG
>4 dna:chromosome chromosome:RGSC3.4:4:1:187126005:1 117814660 ID22113 M +
TATGTGTGGTTCACAGACTCGGTAGGC
>4 dna:chromosome chromosome:RGSC3.4:4:1:187126005:1 117814662 ID54435 M +
TGTGTGGTTCACAGACTCGGTA
>4 dna:chromosome chromosome:RGSC3.4:4:1:187126005:1 117814662 ID54436 M +
TGTGTGGTTCACAGACTCGGTAG
>4 dna:chromosome chromosome:RGSC3.4:4:1:187126005:1 117814662 ID54437 M +
TGTGTGGTTCACAGACTCGGTAGGC
>4 dna:chromosome chromosome:RGSC3.4:4:1:187126005:1 117814662 ID54438 M +
TGTGTGGTTCACAGACTCGGTAGGCAAGGC
>4 dna:chromosome chromosome:RGSC3.4:4:1:187126005:1 117814703 ID24511 M +
TCAGGCAGCAATGTGAAGCCATCTGA
>4 dna:chromosome chromosome:RGSC3.4:4:1:187126005:1 117814714 ID53277 M +
TGTGAAGCCATCTGAGAGCCGCACTGGG
>4 dna:chromosome chromosome:RGSC3.4:4:1:187126005:1 117814714 ID53278 M +
TGTGAAGCCATCTGAGAGCCGCACTGGGA
>4 dna:chromosome chromosome:RGSC3.4:4:1:187126005:1 117814716 ID33740 M +
TGAAGCCATCTGAGAGCCGCACTGGG
>4 dna:chromosome chromosome:RGSC3.4:4:1:187126005:1 117814725 ID5528 M +
CTGAGAGCCGCACTGGGA
>4 dna:chromosome chromosome:RGSC3.4:4:1:187126005:1 117814776 ID28690 M +
TCCTGGGATAGACATGCTTGCT
>4 dna:chromosome chromosome:RGSC3.4:4:1:187126005:1 117814779 ID48918 M +
TGGGATAGACATGCTTGCTTTAGCTTTC
>4 dna:chromosome chromosome:RGSC3.4:4:1:187126005:1 117814790 ID44986 M +
TGCTTGCTTTAGCTTTCTTCATCAGATATC
>4 dna:chromosome chromosome:RGSC3.4:4:1:187126005:1 117814835 ID37627 M +
TGAGGAGTGAGCGTGTGGTTCTCTAGT
>4 dna:chromosome chromosome:RGSC3.4:4:1:187126005:1 117814904 ID50761 M +
TGGTCTGTGCCTTTCAGACATGGGCTGC
>4 dna:chromosome chromosome:RGSC3.4:4:1:187126005:1 117814904 ID50762 M +
TGGTCTGTGCCTTTCAGACATGGGCTGCGC
>4 dna:chromosome chromosome:RGSC3.4:4:1:187126005:1 117814912 ID7836 M +
GCCTTTCAGACATGGGCTGCGCCAAG
>4 dna:chromosome chromosome:RGSC3.4:4:1:187126005:1 117814916 ID57713 M +
TTCAGACATGGGCTGCGCC
>4 dna:chromosome chromosome:RGSC3.4:4:1:187126005:1 117814920 ID6604 M +
GACATGGGCTGCGCCAAGCTACAGT
>4 dna:chromosome chromosome:RGSC3.4:4:1:187126005:1 117814929 ID43484 M +
TGCGCCAAGCTACAGTATTCCAGAGTGTCC
>4 dna:chromosome chromosome:RGSC3.4:4:1:187126005:1 117814931 ID4958 M +
CGCCAAGCTACAGTATTCCAGAGTGTCC
>4 dna:chromosome chromosome:RGSC3.4:4:1:187126005:1 117814939 ID14352 M +
TACAGTATTCCAGAGTGTCCGC
>4 dna:chromosome chromosome:RGSC3.4:4:1:187126005:1 117814939 ID14353 M +
TACAGTATTCCAGAGTGTCCGCCTG
>4 dna:chromosome chromosome:RGSC3.4:4:1:187126005:1 117814939 ID14354 M +
TACAGTATTCCAGAGTGTCCGCCTGAAG
>4 dna:chromosome chromosome:RGSC3.4:4:1:187126005:1 117814939 ID14355 M +
TACAGTATTCCAGAGTGTCCGCCTGAAGA
>4 dna:chromosome chromosome:RGSC3.4:4:1:187126005:1 117814948 ID4357 M +
CCAGAGTGTCCGCCTGAAGAAAGCCT
>4 dna:chromosome chromosome:RGSC3.4:4:1:187126005:1 117814951 ID7157 M +
GAGTGTCCGCCTGAAGAAAGCCTGC
>4 dna:chromosome chromosome:RGSC3.4:4:1:187126005:1 117814954 ID52777 M +
TGTCCGCCTGAAGAAAGCCTGCTGT
>4 dna:chromosome chromosome:RGSC3.4:4:1:187126005:1 117815200 ID27141 M +
TCCCGATTATTTCTCCCAGATGAACAGGA
>4 dna:chromosome chromosome:RGSC3.4:4:1:187126005:1 117815206 ID57299 M +
TTATTTCTCCCAGATGAACAG
>4 dna:chromosome chromosome:RGSC3.4:4:1:187126005:1 117815213 ID26782 M +
TCCCAGATGAACAGGAACTGAACAGCTGG
>4 dna:chromosome chromosome:RGSC3.4:4:1:187126005:1 117815220 ID33223 M +
TGAACAGGAACTGAACAGCTGGCTCCTGCT
>4 dna:chromosome chromosome:RGSC3.4:4:1:187126005:1 117815256 ID23804 M +
TCACATTTTGCCAGTGTGTGCTCTTCTGA
>4 dna:chromosome chromosome:RGSC3.4:4:1:187126005:1 117815256 ID23805 M +
TCACATTTTGCCAGTGTGTGCTCTTCTGAC
>4 dna:chromosome chromosome:RGSC3.4:4:1:187126005:1 117815264 ID42393 M +
TGCCAGTGTGTGCTCTTCTGACTGCACAGG
>4 dna:chromosome chromosome:RGSC3.4:4:1:187126005:1 117815264 ID42394 M +
TGCCAGTGTGTGCTCTTCTGACTGCACAGGC
>4 dna:chromosome chromosome:RGSC3.4:4:1:187126005:1 117815280 ID30762 M +
TCTGACTGCACAGGCTCACGGCTGC
>4 dna:chromosome chromosome:RGSC3.4:4:1:187126005:1 117816991 ID1165 M -
ACTGACCCAGGGCTCCAACTGCATATGTAG
>4 dna:chromosome chromosome:RGSC3.4:4:1:187126005:1 117817750 ID61038 M +
TTGTATGTTGGAGCATCTTTTGGGT
>4 dna:chromosome chromosome:RGSC3.4:4:1:187126005:1 117817817 ID24613 M -
TCAGTCTGGAGGTTCCTCAGAAAATTGGACA
