# Supplementary material for: proTRAC - a software for probabilistic piRNA cluster detection, visualization and analysis
Source: BMC Bioinformatics. 2012 Jan 10;13:5. doi: 10.1186/1471-2105-13-5 (PMC3293768; doi:10.1186/1471-2105-13-5)
Supplement: Additional file 6 — proTRAC results folder containing a picture and a FASTA file for each detected rat cluster. After decompression, the folder can be opened as former session in proTRAC. Alternatively, each file can be opened separately with any standard text-editor or graphic-viewer respectively. [file 1471-2105-13-5-S6.ZIP › proTRAC_results_rat/monodirectional_clusters/Cluster_114.fas]

>4 dna:chromosome chromosome:RGSC3.4:4:1:187126005:1 119283194 ID4883 U -
CCTTTAAAAAGGCACTGAGAAAATACA
>4 dna:chromosome chromosome:RGSC3.4:4:1:187126005:1 119283195 ID4882 U -
CCTTTAAAAAGGCACTGAGAAAATAC
>4 dna:chromosome chromosome:RGSC3.4:4:1:187126005:1 119283202 ID54579 U -
TGTGTTGCTTGCCTTTAAAAAGGCACTGAG
>4 dna:chromosome chromosome:RGSC3.4:4:1:187126005:1 119283205 ID54578 U -
TGTGTTGCTTGCCTTTAAAAAGGCACT
>4 dna:chromosome chromosome:RGSC3.4:4:1:187126005:1 119283206 ID54577 U -
TGTGTTGCTTGCCTTTAAAAAGGCAC
>4 dna:chromosome chromosome:RGSC3.4:4:1:187126005:1 119283228 ID56582 U -
TTAATTTCCTGAAATTGTTCATGCTTTGTG
>4 dna:chromosome chromosome:RGSC3.4:4:1:187126005:1 119283242 ID3036 U -
ATTTGTGGTCTTTAATTTCCTGAAATT
>4 dna:chromosome chromosome:RGSC3.4:4:1:187126005:1 119283256 ID10315 U -
TAAACTCACCATGTATGATTTGTGGTCTTT
>4 dna:chromosome chromosome:RGSC3.4:4:1:187126005:1 119283282 ID20113 U -
TAGTCAAACAAAGATATTGGGTACCATAAA
>4 dna:chromosome chromosome:RGSC3.4:4:1:187126005:1 119283283 ID20112 U -
TAGTCAAACAAAGATATTGGGTACCATAA
>4 dna:chromosome chromosome:RGSC3.4:4:1:187126005:1 119283287 ID7808 U -
GCCTTAGTCAAACAAAGATATTGGGTACC
>4 dna:chromosome chromosome:RGSC3.4:4:1:187126005:1 119283289 ID20111 U -
TAGTCAAACAAAGATATTGGGTA
>4 dna:chromosome chromosome:RGSC3.4:4:1:187126005:1 119283319 ID14016 U -
TACACATAAGAGGCTGTCCAAGCCAGGATGAA
>4 dna:chromosome chromosome:RGSC3.4:4:1:187126005:1 119283344 ID31128 U -
TCTGCTTACACATGAGTCCCTCATACACAT
>4 dna:chromosome chromosome:RGSC3.4:4:1:187126005:1 119283374 ID11924 M -
TAAGACGTGTTTTATATCCTTCCAAGTTCA
>4 dna:chromosome chromosome:RGSC3.4:4:1:187126005:1 119283378 ID20492 M -
TAGTTAAGACGTGTTTTATATCCTTCCAAG
>4 dna:chromosome chromosome:RGSC3.4:4:1:187126005:1 119283380 ID20491 M -
TAGTTAAGACGTGTTTTATATCCTTCCA
>4 dna:chromosome chromosome:RGSC3.4:4:1:187126005:1 119283427 ID33935 U -
TGAAGTGTTTCCTTTGCACAGTGTTTCCTGT
>4 dna:chromosome chromosome:RGSC3.4:4:1:187126005:1 119283433 ID919 U -
ACCACTGAAGTGTTTCCTTTGCACAGTGTT
>4 dna:chromosome chromosome:RGSC3.4:4:1:187126005:1 119283434 ID918 U -
ACCACTGAAGTGTTTCCTTTGCACAGTGT
>4 dna:chromosome chromosome:RGSC3.4:4:1:187126005:1 119283434 ID35299 U -
TGACCACTGAAGTGTTTCCTTTGCACAGTGT
>4 dna:chromosome chromosome:RGSC3.4:4:1:187126005:1 119283436 ID35298 U -
TGACCACTGAAGTGTTTCCTTTGCACAGT
>4 dna:chromosome chromosome:RGSC3.4:4:1:187126005:1 119283446 ID19381 U -
TAGGCCATTTTGACCACTGAAGTGTTTCC
>4 dna:chromosome chromosome:RGSC3.4:4:1:187126005:1 119283447 ID19380 U -
TAGGCCATTTTGACCACTGAAGTGTTTC
>4 dna:chromosome chromosome:RGSC3.4:4:1:187126005:1 119283449 ID50389 U -
TGGTAGGCCATTTTGACCACTGAAGTGTT
>4 dna:chromosome chromosome:RGSC3.4:4:1:187126005:1 119283465 ID52588 U -
TGTCAGTGTTGGTACATGGTAGGCCATTT
>4 dna:chromosome chromosome:RGSC3.4:4:1:187126005:1 119283470 ID14118 U -
TACACTTGTCAGTGTTGGTACATGGTAGGC
>4 dna:chromosome chromosome:RGSC3.4:4:1:187126005:1 119283471 ID14117 U -
TACACTTGTCAGTGTTGGTACATGGTAGG
>4 dna:chromosome chromosome:RGSC3.4:4:1:187126005:1 119283478 ID8150 U -
GGAAATTTTACACTTGTCAGTGTTGGTACA
>4 dna:chromosome chromosome:RGSC3.4:4:1:187126005:1 119283479 ID61480 U -
TTTACACTTGTCAGTGTTGGTAC
>4 dna:chromosome chromosome:RGSC3.4:4:1:187126005:1 119283480 ID48353 U -
TGGGAAATTTTACACTTGTCAGTGTTGGTA
>4 dna:chromosome chromosome:RGSC3.4:4:1:187126005:1 119283481 ID713 U -
AATTTTACACTTGTCAGTGTTGGT
>4 dna:chromosome chromosome:RGSC3.4:4:1:187126005:1 119283481 ID48352 U -
TGGGAAATTTTACACTTGTCAGTGTTGGT
>4 dna:chromosome chromosome:RGSC3.4:4:1:187126005:1 119283481 ID62372 U -
TTTTACACTTGTCAGTGTTGGT
>4 dna:chromosome chromosome:RGSC3.4:4:1:187126005:1 119283490 ID54984 U -
TGTTCCTGGGAAATTTTACACTTGTC
>4 dna:chromosome chromosome:RGSC3.4:4:1:187126005:1 119283505 ID12574 U -
TAAGTGAGGTGTACTTCATGTTCCTGGGA
>4 dna:chromosome chromosome:RGSC3.4:4:1:187126005:1 119283507 ID38507 U -
TGATAAGTGAGGTGTACTTCATGTTCCTGG
>4 dna:chromosome chromosome:RGSC3.4:4:1:187126005:1 119283509 ID38506 U -
TGATAAGTGAGGTGTACTTCATGTTCCT
>4 dna:chromosome chromosome:RGSC3.4:4:1:187126005:1 119283512 ID15846 U -
TACTATTGATAAGTGAGGTGTACTTCATGTT
>4 dna:chromosome chromosome:RGSC3.4:4:1:187126005:1 119283513 ID15845 U -
TACTATTGATAAGTGAGGTGTACTTCATGT
>4 dna:chromosome chromosome:RGSC3.4:4:1:187126005:1 119283513 ID22469 U -
TATTGATAAGTGAGGTGTACTTCATGT
>4 dna:chromosome chromosome:RGSC3.4:4:1:187126005:1 119283514 ID15844 U -
TACTATTGATAAGTGAGGTGTACTTCATG
>4 dna:chromosome chromosome:RGSC3.4:4:1:187126005:1 119283515 ID15843 U -
TACTATTGATAAGTGAGGTGTACTTCAT
>4 dna:chromosome chromosome:RGSC3.4:4:1:187126005:1 119283516 ID12782 U -
TAATACTATTGATAAGTGAGGTGTACTTCA
>4 dna:chromosome chromosome:RGSC3.4:4:1:187126005:1 119283517 ID589 U -
AATACTATTGATAAGTGAGGTGTACTTC
>4 dna:chromosome chromosome:RGSC3.4:4:1:187126005:1 119283517 ID1116 U -
ACTATTGATAAGTGAGGTGTACTTC
>4 dna:chromosome chromosome:RGSC3.4:4:1:187126005:1 119283517 ID2926 U -
ATTGATAAGTGAGGTGTACTTC
>4 dna:chromosome chromosome:RGSC3.4:4:1:187126005:1 119283517 ID5229 U -
CTATTGATAAGTGAGGTGTACTTC
>4 dna:chromosome chromosome:RGSC3.4:4:1:187126005:1 119283517 ID7200 U -
GATAAGTGAGGTGTACTTC
>4 dna:chromosome chromosome:RGSC3.4:4:1:187126005:1 119283517 ID12781 U -
TAATACTATTGATAAGTGAGGTGTACTTC
>4 dna:chromosome chromosome:RGSC3.4:4:1:187126005:1 119283517 ID22468 U -
TATTGATAAGTGAGGTGTACTTC
>4 dna:chromosome chromosome:RGSC3.4:4:1:187126005:1 119283517 ID56527 U -
TTAATACTATTGATAAGTGAGGTGTACTTC
>4 dna:chromosome chromosome:RGSC3.4:4:1:187126005:1 119283517 ID59839 U -
TTGATAAGTGAGGTGTACTTC
>4 dna:chromosome chromosome:RGSC3.4:4:1:187126005:1 119283518 ID2223 U -
ATACTATTGATAAGTGAGGTGTACTT
>4 dna:chromosome chromosome:RGSC3.4:4:1:187126005:1 119283518 ID12780 U -
TAATACTATTGATAAGTGAGGTGTACTT
>4 dna:chromosome chromosome:RGSC3.4:4:1:187126005:1 119283518 ID22202 U -
TATTAATACTATTGATAAGTGAGGTGTACTT
>4 dna:chromosome chromosome:RGSC3.4:4:1:187126005:1 119283518 ID22467 U -
TATTGATAAGTGAGGTGTACTT
>4 dna:chromosome chromosome:RGSC3.4:4:1:187126005:1 119283518 ID56526 U -
TTAATACTATTGATAAGTGAGGTGTACTT
>4 dna:chromosome chromosome:RGSC3.4:4:1:187126005:1 119283519 ID22201 U -
TATTAATACTATTGATAAGTGAGGTGTACT
>4 dna:chromosome chromosome:RGSC3.4:4:1:187126005:1 119283519 ID56525 U -
TTAATACTATTGATAAGTGAGGTGTACT
>4 dna:chromosome chromosome:RGSC3.4:4:1:187126005:1 119283520 ID1115 U -
ACTATTGATAAGTGAGGTGTAC
>4 dna:chromosome chromosome:RGSC3.4:4:1:187126005:1 119283520 ID5228 U -
CTATTGATAAGTGAGGTGTAC
>4 dna:chromosome chromosome:RGSC3.4:4:1:187126005:1 119283520 ID15841 U -
TACTATTGATAAGTGAGGTGTAC
>4 dna:chromosome chromosome:RGSC3.4:4:1:187126005:1 119283520 ID22200 U -
TATTAATACTATTGATAAGTGAGGTGTAC
>4 dna:chromosome chromosome:RGSC3.4:4:1:187126005:1 119283521 ID22199 U -
TATTAATACTATTGATAAGTGAGGTGTA
>4 dna:chromosome chromosome:RGSC3.4:4:1:187126005:1 119283521 ID56524 U -
TTAATACTATTGATAAGTGAGGTGTA
>4 dna:chromosome chromosome:RGSC3.4:4:1:187126005:1 119283529 ID44380 U -
TGCTGACCTCGCTATTAATACTATTGATAAGT
>4 dna:chromosome chromosome:RGSC3.4:4:1:187126005:1 119283534 ID13142 U -
TAATGCTGACCTCGCTATTAATACTATTGA
>4 dna:chromosome chromosome:RGSC3.4:4:1:187126005:1 119283535 ID13141 U -
TAATGCTGACCTCGCTATTAATACTATTG
>4 dna:chromosome chromosome:RGSC3.4:4:1:187126005:1 119283548 ID50198 U -
TGGTAAGGGATTTCATAATGCTGACCTCGCT
>4 dna:chromosome chromosome:RGSC3.4:4:1:187126005:1 119283549 ID50197 U -
TGGTAAGGGATTTCATAATGCTGACCTCGC
>4 dna:chromosome chromosome:RGSC3.4:4:1:187126005:1 119283549 ID60751 U -
TTGGTAAGGGATTTCATAATGCTGACCTCGC
>4 dna:chromosome chromosome:RGSC3.4:4:1:187126005:1 119283551 ID50196 U -
TGGTAAGGGATTTCATAATGCTGACCTC
>4 dna:chromosome chromosome:RGSC3.4:4:1:187126005:1 119283553 ID50195 U -
TGGTAAGGGATTTCATAATGCTGACC
>4 dna:chromosome chromosome:RGSC3.4:4:1:187126005:1 119283555 ID17176 U -
TAGAATTGGTAAGGGATTTCATAATGCTGA
>4 dna:chromosome chromosome:RGSC3.4:4:1:187126005:1 119283556 ID17175 U -
TAGAATTGGTAAGGGATTTCATAATGCTG
>4 dna:chromosome chromosome:RGSC3.4:4:1:187126005:1 119283557 ID17174 U -
TAGAATTGGTAAGGGATTTCATAATGCT
>4 dna:chromosome chromosome:RGSC3.4:4:1:187126005:1 119283560 ID11507 U -
TAACGTTAGAATTGGTAAGGGATTTCATAAT
>4 dna:chromosome chromosome:RGSC3.4:4:1:187126005:1 119283565 ID1095 U -
ACGTTAGAATTGGTAAGGGATTTC
>4 dna:chromosome chromosome:RGSC3.4:4:1:187126005:1 119283565 ID38469 U -
TGATAACGTTAGAATTGGTAAGGGATTTC
>4 dna:chromosome chromosome:RGSC3.4:4:1:187126005:1 119283571 ID56 U -
AAACAGATTGATAACGTTAGAATTGGTAAGG
>4 dna:chromosome chromosome:RGSC3.4:4:1:187126005:1 119283585 ID4723 U -
CCTCTAGACCACGTGAAACAGATTGATAACGT
>4 dna:chromosome chromosome:RGSC3.4:4:1:187126005:1 119283586 ID4722 U -
CCTCTAGACCACGTGAAACAGATTGATAACG
>4 dna:chromosome chromosome:RGSC3.4:4:1:187126005:1 119283587 ID4721 U -
CCTCTAGACCACGTGAAACAGATTGATAAC
>4 dna:chromosome chromosome:RGSC3.4:4:1:187126005:1 119283588 ID4720 U -
CCTCTAGACCACGTGAAACAGATTGATAA
>4 dna:chromosome chromosome:RGSC3.4:4:1:187126005:1 119283589 ID28351 U -
TCCTCTAGACCACGTGAAACAGATTGATA
>4 dna:chromosome chromosome:RGSC3.4:4:1:187126005:1 119283613 ID26334 U -
TCCATCACTAGGTAGGTGCTCTTTCTCCTC
>4 dna:chromosome chromosome:RGSC3.4:4:1:187126005:1 119283643 ID41320 U -
TGCAGTCTAATAGCTCTCTCTTGAGGCTTGC
>4 dna:chromosome chromosome:RGSC3.4:4:1:187126005:1 119283703 ID52192 U -
TGTAGTATCTGGGCAAACGCCCTTCATCTA
>4 dna:chromosome chromosome:RGSC3.4:4:1:187126005:1 119283721 ID50409 U -
TGGTAGTGCTGTGCCACATGTAGTATCTGG
>4 dna:chromosome chromosome:RGSC3.4:4:1:187126005:1 119283726 ID52669 U -
TGTCATGGTAGTGCTGTGCCACATGTAGTA
>4 dna:chromosome chromosome:RGSC3.4:4:1:187126005:1 119283727 ID52668 U -
TGTCATGGTAGTGCTGTGCCACATGTAGT
>4 dna:chromosome chromosome:RGSC3.4:4:1:187126005:1 119283730 ID6501 U -
GACAATGTCATGGTAGTGCTGTGCCACATGT
>4 dna:chromosome chromosome:RGSC3.4:4:1:187126005:1 119283732 ID6500 U -
GACAATGTCATGGTAGTGCTGTGCCACAT
>4 dna:chromosome chromosome:RGSC3.4:4:1:187126005:1 119283733 ID46175 U -
TGGACAATGTCATGGTAGTGCTGTGCCACA
>4 dna:chromosome chromosome:RGSC3.4:4:1:187126005:1 119283736 ID29976 U -
TCTATGGACAATGTCATGGTAGTGCTGTGCC
>4 dna:chromosome chromosome:RGSC3.4:4:1:187126005:1 119283737 ID29975 U -
TCTATGGACAATGTCATGGTAGTGCTGTGC
>4 dna:chromosome chromosome:RGSC3.4:4:1:187126005:1 119283739 ID52986 U -
TGTCTCTATGGACAATGTCATGGTAGTGCTGT
>4 dna:chromosome chromosome:RGSC3.4:4:1:187126005:1 119283742 ID52984 U -
TGTCTCTATGGACAATGTCATGGTAGTGC
>4 dna:chromosome chromosome:RGSC3.4:4:1:187126005:1 119283744 ID22071 U -
TATGTCTCTATGGACAATGTCATGGTAGT
>4 dna:chromosome chromosome:RGSC3.4:4:1:187126005:1 119283744 ID61578 U -
TTTATGTCTCTATGGACAATGTCATGGTAGT
>4 dna:chromosome chromosome:RGSC3.4:4:1:187126005:1 119283770 ID38906 U -
TGATCAAAATGTTGCTGCTCAGCCTTTAT
>4 dna:chromosome chromosome:RGSC3.4:4:1:187126005:1 119283773 ID41359 U -
TGCAGTTGATCAAAATGTTGCTGCTCAGCCTT
>4 dna:chromosome chromosome:RGSC3.4:4:1:187126005:1 119283774 ID41358 U -
TGCAGTTGATCAAAATGTTGCTGCTCAGCCT
>4 dna:chromosome chromosome:RGSC3.4:4:1:187126005:1 119283798 ID27845 U -
TCCTACAGCTTGGTGTTCTTCCTGCAGTT
>4 dna:chromosome chromosome:RGSC3.4:4:1:187126005:1 119283799 ID27844 U -
TCCTACAGCTTGGTGTTCTTCCTGCAGT
>4 dna:chromosome chromosome:RGSC3.4:4:1:187126005:1 119283809 ID7638 U -
GCCAGAATCCTACAGCTTGGTGTTC
>4 dna:chromosome chromosome:RGSC3.4:4:1:187126005:1 119283813 ID18157 U -
TAGCAGTCAGGCCAGAATCCTACAGCTTGGT
>4 dna:chromosome chromosome:RGSC3.4:4:1:187126005:1 119283815 ID18156 U -
TAGCAGTCAGGCCAGAATCCTACAGCTTG
>4 dna:chromosome chromosome:RGSC3.4:4:1:187126005:1 119283828 ID42292 U -
TGCCAGGAATCACTTTAGCAGTCAGGCCAGA
>4 dna:chromosome chromosome:RGSC3.4:4:1:187126005:1 119283831 ID42291 U -
TGCCAGGAATCACTTTAGCAGTCAGGCC
>4 dna:chromosome chromosome:RGSC3.4:4:1:187126005:1 119283832 ID42290 U -
TGCCAGGAATCACTTTAGCAGTCAGGC
>4 dna:chromosome chromosome:RGSC3.4:4:1:187126005:1 119283833 ID42289 U -
TGCCAGGAATCACTTTAGCAGTCAGG
>4 dna:chromosome chromosome:RGSC3.4:4:1:187126005:1 119283883 ID19281 U -
TAGGATTTCCAGGGCACAGTAGGGCAGC
>4 dna:chromosome chromosome:RGSC3.4:4:1:187126005:1 119283894 ID58420 U -
TTCCTCCACATGTAGGATTTCCAGGGCAC
>4 dna:chromosome chromosome:RGSC3.4:4:1:187126005:1 119283896 ID22371 U -
TATTCCTCCACATGTAGGATTTCCAGGGC
>4 dna:chromosome chromosome:RGSC3.4:4:1:187126005:1 119283922 ID26074 U -
TCCAGATATAGACTGGGCAGCACTCATAT
>4 dna:chromosome chromosome:RGSC3.4:4:1:187126005:1 119283930 ID5115 U -
CTAAACTCCAGATATAGACTGGGCAGC
>4 dna:chromosome chromosome:RGSC3.4:4:1:187126005:1 119283930 ID15159 U -
TACCTAAACTCCAGATATAGACTGGGCAGC
>4 dna:chromosome chromosome:RGSC3.4:4:1:187126005:1 119283970 ID45443 U -
TGGAAAGGAAAGCTCGTGGCCACCATGAGG
>4 dna:chromosome chromosome:RGSC3.4:4:1:187126005:1 119283975 ID45442 U -
TGGAAAGGAAAGCTCGTGGCCACCA
>4 dna:chromosome chromosome:RGSC3.4:4:1:187126005:1 119283976 ID43310 U -
TGCCTTGGAAAGGAAAGCTCGTGGCCACC
>4 dna:chromosome chromosome:RGSC3.4:4:1:187126005:1 119283977 ID43309 U -
TGCCTTGGAAAGGAAAGCTCGTGGCCAC
>4 dna:chromosome chromosome:RGSC3.4:4:1:187126005:1 119283987 ID26290 U -
TCCATAAAGTCCTGCCTTGGAAAGGAAAGC
>4 dna:chromosome chromosome:RGSC3.4:4:1:187126005:1 119283987 ID30311 U -
TCTCCATAAAGTCCTGCCTTGGAAAGGAAAGC
>4 dna:chromosome chromosome:RGSC3.4:4:1:187126005:1 119283988 ID26289 U -
TCCATAAAGTCCTGCCTTGGAAAGGAAAG
>4 dna:chromosome chromosome:RGSC3.4:4:1:187126005:1 119283992 ID30310 U -
TCTCCATAAAGTCCTGCCTTGGAAAGG
>4 dna:chromosome chromosome:RGSC3.4:4:1:187126005:1 119283995 ID4902 U -
CCTTTTCTCCATAAAGTCCTGCCTTGGAA
>4 dna:chromosome chromosome:RGSC3.4:4:1:187126005:1 119283999 ID4901 U -
CCTTTTCTCCATAAAGTCCTGCCTT
>4 dna:chromosome chromosome:RGSC3.4:4:1:187126005:1 119284017 ID33779 U -
TGAAGCTTGAGCTGACCTGCTGCCTTTTC
>4 dna:chromosome chromosome:RGSC3.4:4:1:187126005:1 119284020 ID44357 U -
TGCTGAAGCTTGAGCTGACCTGCTGCCTT
>4 dna:chromosome chromosome:RGSC3.4:4:1:187126005:1 119284021 ID44356 U -
TGCTGAAGCTTGAGCTGACCTGCTGCCT
>4 dna:chromosome chromosome:RGSC3.4:4:1:187126005:1 119284022 ID33778 U -
TGAAGCTTGAGCTGACCTGCTGCC
>4 dna:chromosome chromosome:RGSC3.4:4:1:187126005:1 119284022 ID44355 U -
TGCTGAAGCTTGAGCTGACCTGCTGCC
>4 dna:chromosome chromosome:RGSC3.4:4:1:187126005:1 119284029 ID18800 U -
TAGGAAGAATGCTGAAGCTTGAGCTGACC
>4 dna:chromosome chromosome:RGSC3.4:4:1:187126005:1 119284040 ID51113 U -
TGGTGGAAAGATTAGGAAGAATGCTGAAGC
>4 dna:chromosome chromosome:RGSC3.4:4:1:187126005:1 119284040 ID60855 U -
TTGGTGGAAAGATTAGGAAGAATGCTGAAGC
>4 dna:chromosome chromosome:RGSC3.4:4:1:187126005:1 119284043 ID55232 U -
TGTTGGTGGAAAGATTAGGAAGAATGCTGA
>4 dna:chromosome chromosome:RGSC3.4:4:1:187126005:1 119284048 ID682 U -
AATGTTGGTGGAAAGATTAGGAAGAAT
>4 dna:chromosome chromosome:RGSC3.4:4:1:187126005:1 119284048 ID32466 U -
TGAAAATGTTGGTGGAAAGATTAGGAAGAAT
>4 dna:chromosome chromosome:RGSC3.4:4:1:187126005:1 119284049 ID32465 U -
TGAAAATGTTGGTGGAAAGATTAGGAAGAA
>4 dna:chromosome chromosome:RGSC3.4:4:1:187126005:1 119284050 ID32464 U -
TGAAAATGTTGGTGGAAAGATTAGGAAGA
>4 dna:chromosome chromosome:RGSC3.4:4:1:187126005:1 119284050 ID59447 U -
TTGAAAATGTTGGTGGAAAGATTAGGAAGA
>4 dna:chromosome chromosome:RGSC3.4:4:1:187126005:1 119284051 ID32463 U -
TGAAAATGTTGGTGGAAAGATTAGGAAG
>4 dna:chromosome chromosome:RGSC3.4:4:1:187126005:1 119284051 ID59446 U -
TTGAAAATGTTGGTGGAAAGATTAGGAAG
>4 dna:chromosome chromosome:RGSC3.4:4:1:187126005:1 119284052 ID2798 U -
ATGTTGGTGGAAAGATTAGGAA
>4 dna:chromosome chromosome:RGSC3.4:4:1:187126005:1 119284052 ID61890 U -
TTTGAAAATGTTGGTGGAAAGATTAGGAA
>4 dna:chromosome chromosome:RGSC3.4:4:1:187126005:1 119284053 ID61889 U -
TTTGAAAATGTTGGTGGAAAGATTAGGA
>4 dna:chromosome chromosome:RGSC3.4:4:1:187126005:1 119284056 ID53137 U -
TGTCTTTGAAAATGTTGGTGGAAAGATTA
>4 dna:chromosome chromosome:RGSC3.4:4:1:187126005:1 119284061 ID24435 U -
TCAGCGATGTCTTTGAAAATGTTGGTGGAAA
>4 dna:chromosome chromosome:RGSC3.4:4:1:187126005:1 119284062 ID3803 U -
CAGCGATGTCTTTGAAAATGTTGGTGGAA
>4 dna:chromosome chromosome:RGSC3.4:4:1:187126005:1 119284062 ID4949 U -
CGATGTCTTTGAAAATGTTGGTGGAA
>4 dna:chromosome chromosome:RGSC3.4:4:1:187126005:1 119284062 ID24434 U -
TCAGCGATGTCTTTGAAAATGTTGGTGGAA
>4 dna:chromosome chromosome:RGSC3.4:4:1:187126005:1 119284062 ID57765 U -
TTCAGCGATGTCTTTGAAAATGTTGGTGGAA
>4 dna:chromosome chromosome:RGSC3.4:4:1:187126005:1 119284063 ID2750 U -
ATGTCTTTGAAAATGTTGGTGGA
>4 dna:chromosome chromosome:RGSC3.4:4:1:187126005:1 119284063 ID24433 U -
TCAGCGATGTCTTTGAAAATGTTGGTGGA
>4 dna:chromosome chromosome:RGSC3.4:4:1:187126005:1 119284063 ID57764 U -
TTCAGCGATGTCTTTGAAAATGTTGGTGGA
>4 dna:chromosome chromosome:RGSC3.4:4:1:187126005:1 119284064 ID24432 U -
TCAGCGATGTCTTTGAAAATGTTGGTGG
>4 dna:chromosome chromosome:RGSC3.4:4:1:187126005:1 119284070 ID23216 U -
TCAACAGTTCAGCGATGTCTTTGAAAATGT
>4 dna:chromosome chromosome:RGSC3.4:4:1:187126005:1 119284072 ID23215 U -
TCAACAGTTCAGCGATGTCTTTGAAAAT
>4 dna:chromosome chromosome:RGSC3.4:4:1:187126005:1 119284072 ID24841 U -
TCATCAACAGTTCAGCGATGTCTTTGAAAAT
>4 dna:chromosome chromosome:RGSC3.4:4:1:187126005:1 119284073 ID24840 U -
TCATCAACAGTTCAGCGATGTCTTTGAAAA
>4 dna:chromosome chromosome:RGSC3.4:4:1:187126005:1 119284074 ID24839 U -
TCATCAACAGTTCAGCGATGTCTTTGAAA
>4 dna:chromosome chromosome:RGSC3.4:4:1:187126005:1 119284076 ID38977 U -
TGATCATCAACAGTTCAGCGATGTCTTTGA
>4 dna:chromosome chromosome:RGSC3.4:4:1:187126005:1 119284081 ID49183 U -
TGGGATTGATCATCAACAGTTCAGCGATGTC
>4 dna:chromosome chromosome:RGSC3.4:4:1:187126005:1 119284082 ID4062 U -
CATCAACAGTTCAGCGATGT
>4 dna:chromosome chromosome:RGSC3.4:4:1:187126005:1 119284082 ID49182 U -
TGGGATTGATCATCAACAGTTCAGCGATGT
>4 dna:chromosome chromosome:RGSC3.4:4:1:187126005:1 119284084 ID39535 U -
TGATGGGATTGATCATCAACAGTTCAGCGAT
>4 dna:chromosome chromosome:RGSC3.4:4:1:187126005:1 119284085 ID39534 U -
TGATGGGATTGATCATCAACAGTTCAGCGA
>4 dna:chromosome chromosome:RGSC3.4:4:1:187126005:1 119284094 ID49622 U -
TGGGGCTCGTGATGGGATTGATCATCAACA
>4 dna:chromosome chromosome:RGSC3.4:4:1:187126005:1 119284098 ID49621 U -
TGGGGCTCGTGATGGGATTGATCATC
>4 dna:chromosome chromosome:RGSC3.4:4:1:187126005:1 119284107 ID54302 U -
TGTGTATGGTGGGGCTCGTGATGGGA
>4 dna:chromosome chromosome:RGSC3.4:4:1:187126005:1 119284111 ID39348 U -
TGATGATGTGTATGGTGGGGCTCGTGAT
>4 dna:chromosome chromosome:RGSC3.4:4:1:187126005:1 119284112 ID39347 U -
TGATGATGTGTATGGTGGGGCTCGTGA
>4 dna:chromosome chromosome:RGSC3.4:4:1:187126005:1 119284114 ID24964 U -
TCATGATGATGTGTATGGTGGGGCTCGT
>4 dna:chromosome chromosome:RGSC3.4:4:1:187126005:1 119284114 ID39346 U -
TGATGATGTGTATGGTGGGGCTCGT
>4 dna:chromosome chromosome:RGSC3.4:4:1:187126005:1 119284115 ID39345 U -
TGATGATGTGTATGGTGGGGCTCG
>4 dna:chromosome chromosome:RGSC3.4:4:1:187126005:1 119284116 ID4126 U -
CATGATGATGTGTATGGTGGGGCTC
>4 dna:chromosome chromosome:RGSC3.4:4:1:187126005:1 119284128 ID54946 U -
TGTTCATGGGGTGCCTCATGATGATGTGT
>4 dna:chromosome chromosome:RGSC3.4:4:1:187126005:1 119284130 ID4600 U -
CCCTGTTCATGGGGTGCCTCATGATGATGT
>4 dna:chromosome chromosome:RGSC3.4:4:1:187126005:1 119284132 ID4599 U -
CCCTGTTCATGGGGTGCCTCATGATGAT
>4 dna:chromosome chromosome:RGSC3.4:4:1:187126005:1 119284132 ID27361 U -
TCCCTGTTCATGGGGTGCCTCATGATGAT
>4 dna:chromosome chromosome:RGSC3.4:4:1:187126005:1 119284132 ID57910 U -
TTCATGGGGTGCCTCATGATGAT
>4 dna:chromosome chromosome:RGSC3.4:4:1:187126005:1 119284153 ID19805 U -
TAGGTGGTAAACCTGCCTCACTGTCCCTGTT
>4 dna:chromosome chromosome:RGSC3.4:4:1:187126005:1 119284154 ID19804 U -
TAGGTGGTAAACCTGCCTCACTGTCCCTGT
>4 dna:chromosome chromosome:RGSC3.4:4:1:187126005:1 119284160 ID45513 U -
TGGAAATAGGTGGTAAACCTGCCTCACTGT
>4 dna:chromosome chromosome:RGSC3.4:4:1:187126005:1 119284162 ID54419 U -
TGTGTGGAAATAGGTGGTAAACCTGCCTCACT
>4 dna:chromosome chromosome:RGSC3.4:4:1:187126005:1 119284163 ID54074 U -
TGTGGAAATAGGTGGTAAACCTGCCTCAC
>4 dna:chromosome chromosome:RGSC3.4:4:1:187126005:1 119284163 ID54418 U -
TGTGTGGAAATAGGTGGTAAACCTGCCTCAC
>4 dna:chromosome chromosome:RGSC3.4:4:1:187126005:1 119284164 ID54417 U -
TGTGTGGAAATAGGTGGTAAACCTGCCTCA
>4 dna:chromosome chromosome:RGSC3.4:4:1:187126005:1 119284165 ID54416 U -
TGTGTGGAAATAGGTGGTAAACCTGCCTC
>4 dna:chromosome chromosome:RGSC3.4:4:1:187126005:1 119284171 ID6130 U -
GAAACTCTGTGTGGAAATAGGTGGTAAACC
>4 dna:chromosome chromosome:RGSC3.4:4:1:187126005:1 119284175 ID31372 U -
TCTGTGTGGAAATAGGTGGTA
>4 dna:chromosome chromosome:RGSC3.4:4:1:187126005:1 119284175 ID48290 U -
TGGGAAACTCTGTGTGGAAATAGGTGGTA
>4 dna:chromosome chromosome:RGSC3.4:4:1:187126005:1 119284176 ID68 U -
AAACTCTGTGTGGAAATAGGTGGT
>4 dna:chromosome chromosome:RGSC3.4:4:1:187126005:1 119284176 ID6129 U -
GAAACTCTGTGTGGAAATAGGTGGT
>4 dna:chromosome chromosome:RGSC3.4:4:1:187126005:1 119284176 ID8122 U -
GGAAACTCTGTGTGGAAATAGGTGGT
>4 dna:chromosome chromosome:RGSC3.4:4:1:187126005:1 119284176 ID48289 U -
TGGGAAACTCTGTGTGGAAATAGGTGGT
>4 dna:chromosome chromosome:RGSC3.4:4:1:187126005:1 119284200 ID49413 U -
TGGGCTATGCTAGGGCTCCAGTTGCCTGGG
>4 dna:chromosome chromosome:RGSC3.4:4:1:187126005:1 119284220 ID15075 U -
TACCCCATGTCTTTCATGGTTGGGCTATGC
>4 dna:chromosome chromosome:RGSC3.4:4:1:187126005:1 119284226 ID44809 U -
TGCTTATACCCCATGTCTTTCATGGTTGGG
>4 dna:chromosome chromosome:RGSC3.4:4:1:187126005:1 119284229 ID24986 U -
TCATGCTTATACCCCATGTCTTTCATGGTT
>4 dna:chromosome chromosome:RGSC3.4:4:1:187126005:1 119284229 ID57903 U -
TTCATGCTTATACCCCATGTCTTTCATGGTT
>4 dna:chromosome chromosome:RGSC3.4:4:1:187126005:1 119284230 ID57902 U -
TTCATGCTTATACCCCATGTCTTTCATGGT
>4 dna:chromosome chromosome:RGSC3.4:4:1:187126005:1 119284239 ID21827 U -
TATGATTTCTTCATGCTTATACCCCATGTC
>4 dna:chromosome chromosome:RGSC3.4:4:1:187126005:1 119284243 ID40116 U -
TGATTTCTTCATGCTTATACCCCA
>4 dna:chromosome chromosome:RGSC3.4:4:1:187126005:1 119284245 ID6735 U -
GACTCTATGATTTCTTCATGCTTATACCC
>4 dna:chromosome chromosome:RGSC3.4:4:1:187126005:1 119284245 ID21826 U -
TATGATTTCTTCATGCTTATACCC
>4 dna:chromosome chromosome:RGSC3.4:4:1:187126005:1 119284258 ID22758 U -
TATTTGCTCTCAGAGACTCTATGATTTCTT
>4 dna:chromosome chromosome:RGSC3.4:4:1:187126005:1 119284262 ID3024 U -
ATTTGCTCTCAGAGACTCTATGATT
>4 dna:chromosome chromosome:RGSC3.4:4:1:187126005:1 119284262 ID34048 U -
TGAATATTTGCTCTCAGAGACTCTATGATT
>4 dna:chromosome chromosome:RGSC3.4:4:1:187126005:1 119284262 ID59639 U -
TTGAATATTTGCTCTCAGAGACTCTATGATT
>4 dna:chromosome chromosome:RGSC3.4:4:1:187126005:1 119284272 ID23863 U -
TCACCTCATTGAATATTTGCTCTCAGAGA
>4 dna:chromosome chromosome:RGSC3.4:4:1:187126005:1 119284274 ID21260 U -
TATCACCTCATTGAATATTTGCTCTCAGA
>4 dna:chromosome chromosome:RGSC3.4:4:1:187126005:1 119284281 ID19922 U -
TAGGTTTCTATCACCTCATTGAATATTTGC
>4 dna:chromosome chromosome:RGSC3.4:4:1:187126005:1 119284291 ID45983 U -
TGGAATCAGATAGGTTTCTATCACCTCATT
>4 dna:chromosome chromosome:RGSC3.4:4:1:187126005:1 119284293 ID9327 U -
GTGGAATCAGATAGGTTTCTATCACCTCA
>4 dna:chromosome chromosome:RGSC3.4:4:1:187126005:1 119284293 ID54083 U -
TGTGGAATCAGATAGGTTTCTATCACCTCA
>4 dna:chromosome chromosome:RGSC3.4:4:1:187126005:1 119284293 ID61174 U -
TTGTGGAATCAGATAGGTTTCTATCACCTCA
>4 dna:chromosome chromosome:RGSC3.4:4:1:187126005:1 119284294 ID54082 U -
TGTGGAATCAGATAGGTTTCTATCACCTC
>4 dna:chromosome chromosome:RGSC3.4:4:1:187126005:1 119284294 ID55275 U -
TGTTGTGGAATCAGATAGGTTTCTATCACCTC
>4 dna:chromosome chromosome:RGSC3.4:4:1:187126005:1 119284294 ID61173 U -
TTGTGGAATCAGATAGGTTTCTATCACCTC
>4 dna:chromosome chromosome:RGSC3.4:4:1:187126005:1 119284295 ID55274 U -
TGTTGTGGAATCAGATAGGTTTCTATCACCT
>4 dna:chromosome chromosome:RGSC3.4:4:1:187126005:1 119284296 ID55273 U -
TGTTGTGGAATCAGATAGGTTTCTATCACC
>4 dna:chromosome chromosome:RGSC3.4:4:1:187126005:1 119284297 ID55272 U -
TGTTGTGGAATCAGATAGGTTTCTATCAC
>4 dna:chromosome chromosome:RGSC3.4:4:1:187126005:1 119284298 ID51344 U -
TGGTGTTGTGGAATCAGATAGGTTTCTATCA
>4 dna:chromosome chromosome:RGSC3.4:4:1:187126005:1 119284298 ID55271 U -
TGTTGTGGAATCAGATAGGTTTCTATCA
>4 dna:chromosome chromosome:RGSC3.4:4:1:187126005:1 119284300 ID51343 U -
TGGTGTTGTGGAATCAGATAGGTTTCTAT
>4 dna:chromosome chromosome:RGSC3.4:4:1:187126005:1 119284308 ID49884 U -
TGGGTGACTGGTGTTGTGGAATCAGATAG
>4 dna:chromosome chromosome:RGSC3.4:4:1:187126005:1 119284309 ID49882 U -
TGGGTGACTGGTGTTGTGGAATCAGATA
>4 dna:chromosome chromosome:RGSC3.4:4:1:187126005:1 119284325 ID48819 U -
TGGGAGCGCTCTCTCCTGGGTGACTGGT
>4 dna:chromosome chromosome:RGSC3.4:4:1:187126005:1 119284348 ID12426 U -
TAAGGCTTTCATTTAGTGGTGGGA
>4 dna:chromosome chromosome:RGSC3.4:4:1:187126005:1 119284348 ID41738 U -
TGCATTTTAAGGCTTTCATTTAGTGGTGGGA
>4 dna:chromosome chromosome:RGSC3.4:4:1:187126005:1 119284401 ID28881 U -
TCCTTAGGAAAGCAGGGAAGGAGTGA
>4 dna:chromosome chromosome:RGSC3.4:4:1:187126005:1 119284410 ID7773 U -
GCCTCAGAAGCTCTCCTTAGGAAAGCAGGG
>4 dna:chromosome chromosome:RGSC3.4:4:1:187126005:1 119284421 ID17108 U -
TAGAATGAAGAGCCTCAGAAGCTCTCCTTA
>4 dna:chromosome chromosome:RGSC3.4:4:1:187126005:1 119284422 ID17107 U -
TAGAATGAAGAGCCTCAGAAGCTCTCCTT
>4 dna:chromosome chromosome:RGSC3.4:4:1:187126005:1 119284450 ID18687 U -
TAGCTTAGATGAAGGTGAAAACAAGGTGT
>4 dna:chromosome chromosome:RGSC3.4:4:1:187126005:1 119284452 ID4887 U -
CCTTTAGCTTAGATGAAGGTGAAAACAAGGT
>4 dna:chromosome chromosome:RGSC3.4:4:1:187126005:1 119284452 ID17728 U -
TAGATGAAGGTGAAAACAAGGT
>4 dna:chromosome chromosome:RGSC3.4:4:1:187126005:1 119284452 ID56919 U -
TTAGATGAAGGTGAAAACAAGGT
>4 dna:chromosome chromosome:RGSC3.4:4:1:187126005:1 119284453 ID4886 U -
CCTTTAGCTTAGATGAAGGTGAAAACAAGG
>4 dna:chromosome chromosome:RGSC3.4:4:1:187126005:1 119284454 ID4885 U -
CCTTTAGCTTAGATGAAGGTGAAAACAAG
>4 dna:chromosome chromosome:RGSC3.4:4:1:187126005:1 119284455 ID4884 U -
CCTTTAGCTTAGATGAAGGTGAAAACAA
>4 dna:chromosome chromosome:RGSC3.4:4:1:187126005:1 119284485 ID7030 M +
GAGGAGGAGGAGGAGGAGGAGGAGGAG
>4 dna:chromosome chromosome:RGSC3.4:4:1:187126005:1 119284486 ID1811 M +
AGGAGGAGGAGGAGGAGGAGGAGGAG
>4 dna:chromosome chromosome:RGSC3.4:4:1:187126005:1 119284488 ID7030 M +
GAGGAGGAGGAGGAGGAGGAGGAGGAG
>4 dna:chromosome chromosome:RGSC3.4:4:1:187126005:1 119284489 ID1811 M +
AGGAGGAGGAGGAGGAGGAGGAGGAG
>4 dna:chromosome chromosome:RGSC3.4:4:1:187126005:1 119284491 ID7030 M +
GAGGAGGAGGAGGAGGAGGAGGAGGAG
>4 dna:chromosome chromosome:RGSC3.4:4:1:187126005:1 119284492 ID1811 M +
AGGAGGAGGAGGAGGAGGAGGAGGAG
>4 dna:chromosome chromosome:RGSC3.4:4:1:187126005:1 119284494 ID7030 M +
GAGGAGGAGGAGGAGGAGGAGGAGGAG
>4 dna:chromosome chromosome:RGSC3.4:4:1:187126005:1 119284495 ID1811 M +
AGGAGGAGGAGGAGGAGGAGGAGGAG
>4 dna:chromosome chromosome:RGSC3.4:4:1:187126005:1 119284497 ID7030 M +
GAGGAGGAGGAGGAGGAGGAGGAGGAG
>4 dna:chromosome chromosome:RGSC3.4:4:1:187126005:1 119284498 ID1811 M +
AGGAGGAGGAGGAGGAGGAGGAGGAG
>4 dna:chromosome chromosome:RGSC3.4:4:1:187126005:1 119284500 ID7030 M +
GAGGAGGAGGAGGAGGAGGAGGAGGAG
>4 dna:chromosome chromosome:RGSC3.4:4:1:187126005:1 119284501 ID1811 M +
AGGAGGAGGAGGAGGAGGAGGAGGAG
>4 dna:chromosome chromosome:RGSC3.4:4:1:187126005:1 119284528 ID1811 M +
AGGAGGAGGAGGAGGAGGAGGAGGAG
>4 dna:chromosome chromosome:RGSC3.4:4:1:187126005:1 119284597 ID46333 M -
TGGACGGTGCGTCCTCTTTGGCTGGCAGC
>4 dna:chromosome chromosome:RGSC3.4:4:1:187126005:1 119284607 ID48930 M -
TGGGATAGTTATGGACGGTGCGTCCTCTTT
>4 dna:chromosome chromosome:RGSC3.4:4:1:187126005:1 119284608 ID54168 M -
TGTGGGATAGTTATGGACGGTGCGTCCTCTT
>4 dna:chromosome chromosome:RGSC3.4:4:1:187126005:1 119284613 ID26445 M -
TCCATGTGGGATAGTTATGGACGGTGCGTC
>4 dna:chromosome chromosome:RGSC3.4:4:1:187126005:1 119284614 ID26444 M -
TCCATGTGGGATAGTTATGGACGGTGCGT
>4 dna:chromosome chromosome:RGSC3.4:4:1:187126005:1 119284618 ID3962 M -
CAGTCCATGTGGGATAGTTATGGACGGT
>4 dna:chromosome chromosome:RGSC3.4:4:1:187126005:1 119284650 ID44896 M -
TGCTTCTCATGAGGGAGTCAGTCAC
>4 dna:chromosome chromosome:RGSC3.4:4:1:187126005:1 119284672 ID43403 M -
TGCGAAAATCTCAACTGATTTCCAGTCTGC
>4 dna:chromosome chromosome:RGSC3.4:4:1:187126005:1 119284675 ID46381 M -
TGGACTGCGAAAATCTCAACTGATTTCCAGTC
>4 dna:chromosome chromosome:RGSC3.4:4:1:187126005:1 119284676 ID46380 M -
TGGACTGCGAAAATCTCAACTGATTTCCAGT
>4 dna:chromosome chromosome:RGSC3.4:4:1:187126005:1 119284679 ID46379 M -
TGGACTGCGAAAATCTCAACTGATTTCC
>4 dna:chromosome chromosome:RGSC3.4:4:1:187126005:1 119284690 ID757 M -
ACAAGTTTGGACTGCGAAAATCTC
>4 dna:chromosome chromosome:RGSC3.4:4:1:187126005:1 119284690 ID3265 M -
CAAGTTTGGACTGCGAAAATCTC
>4 dna:chromosome chromosome:RGSC3.4:4:1:187126005:1 119284690 ID6273 M -
GAAGACAAGTTTGGACTGCGAAAATCTC
>4 dna:chromosome chromosome:RGSC3.4:4:1:187126005:1 119284690 ID16877 M -
TAGAAGACAAGTTTGGACTGCGAAAATCTC
>4 dna:chromosome chromosome:RGSC3.4:4:1:187126005:1 119284691 ID16876 M -
TAGAAGACAAGTTTGGACTGCGAAAATCT
>4 dna:chromosome chromosome:RGSC3.4:4:1:187126005:1 119284694 ID16875 M -
TAGAAGACAAGTTTGGACTGCGAAAA
>4 dna:chromosome chromosome:RGSC3.4:4:1:187126005:1 119284698 ID14937 M -
TACCATAGAAGACAAGTTTGGACTGCG
>4 dna:chromosome chromosome:RGSC3.4:4:1:187126005:1 119284702 ID2033 M -
AGTCAAGCTACCATAGAAGACAAGTTTGGAC
>4 dna:chromosome chromosome:RGSC3.4:4:1:187126005:1 119284703 ID2032 M -
AGTCAAGCTACCATAGAAGACAAGTTTGGA
>4 dna:chromosome chromosome:RGSC3.4:4:1:187126005:1 119284707 ID2031 M -
AGTCAAGCTACCATAGAAGACAAGTT
>4 dna:chromosome chromosome:RGSC3.4:4:1:187126005:1 119284728 ID16745 M -
TAGAAATGGAGACACGGCAGGTTCAGTCA
>4 dna:chromosome chromosome:RGSC3.4:4:1:187126005:1 119284732 ID16744 M -
TAGAAATGGAGACACGGCAGGTTCA
>4 dna:chromosome chromosome:RGSC3.4:4:1:187126005:1 119284744 ID24111 M -
TCAGAAGAGGAAGTATATAGAAATGGAGAC
>4 dna:chromosome chromosome:RGSC3.4:4:1:187126005:1 119284758 ID25149 M -
TCATTGTCTGGTCAGAAGAGGAAGTAT
>4 dna:chromosome chromosome:RGSC3.4:4:1:187126005:1 119284760 ID17894 U -
TAGATTCATTGTCTGGTCAGAAGAGGAAGT
>4 dna:chromosome chromosome:RGSC3.4:4:1:187126005:1 119284772 ID52590 U -
TGTCAGTTGTAGATTCATTGTCTGGTC
>4 dna:chromosome chromosome:RGSC3.4:4:1:187126005:1 119284787 ID8671 M -
GGGCATATTCCTGTCTTTGTCAGTTGTAG
>4 dna:chromosome chromosome:RGSC3.4:4:1:187126005:1 119284788 ID8670 M -
GGGCATATTCCTGTCTTTGTCAGTTGTA
>4 dna:chromosome chromosome:RGSC3.4:4:1:187126005:1 119284828 ID28040 M -
TCCTAGTTGCCTGCAGGGATGCCCAGAGC
>4 dna:chromosome chromosome:RGSC3.4:4:1:187126005:1 119284829 ID28039 M -
TCCTAGTTGCCTGCAGGGATGCCCAGAG
>4 dna:chromosome chromosome:RGSC3.4:4:1:187126005:1 119284831 ID28038 M -
TCCTAGTTGCCTGCAGGGATGCCCAG
>4 dna:chromosome chromosome:RGSC3.4:4:1:187126005:1 119284843 ID4753 M -
CCTGAGGCTTATGCTCCTAGTTGCCTGC
>4 dna:chromosome chromosome:RGSC3.4:4:1:187126005:1 119284897 ID37809 M -
TGAGGGTCTCTTCCTGTATGAGGGTCTCT
>4 dna:chromosome chromosome:RGSC3.4:4:1:187126005:1 119284941 ID34187 M -
TGAATGATGGCCTCTTCCTGTGTGA
>4 dna:chromosome chromosome:RGSC3.4:4:1:187126005:1 119284955 ID35680 M -
TGACTATTGGCCAGATCCTGAATGATGGC
>4 dna:chromosome chromosome:RGSC3.4:4:1:187126005:1 119284958 ID35679 M -
TGACTATTGGCCAGATCCTGAATGAT
>4 dna:chromosome chromosome:RGSC3.4:4:1:187126005:1 119284966 ID49302 M -
TGGGCATTTCCTGACTATTGGCCAGATCC
>4 dna:chromosome chromosome:RGSC3.4:4:1:187126005:1 119284971 ID34189 M -
TGAATGATGGGCATTTCCTGACTATTGGCCA
>4 dna:chromosome chromosome:RGSC3.4:4:1:187126005:1 119284971 ID39540 M -
TGATGGGCATTTCCTGACTATTGGCCA
>4 dna:chromosome chromosome:RGSC3.4:4:1:187126005:1 119284972 ID34188 M -
TGAATGATGGGCATTTCCTGACTATTGGCC
>4 dna:chromosome chromosome:RGSC3.4:4:1:187126005:1 119284978 ID31730 M -
TCTTCCTGAATGATGGGCATTTCCTGACTA
>4 dna:chromosome chromosome:RGSC3.4:4:1:187126005:1 119284989 ID19993 M -
TAGTAATGGTCTCTTCCTGAATGATGGGCA
>4 dna:chromosome chromosome:RGSC3.4:4:1:187126005:1 119284991 ID19992 M -
TAGTAATGGTCTCTTCCTGAATGATGGG
>4 dna:chromosome chromosome:RGSC3.4:4:1:187126005:1 119284991 ID57019 M -
TTAGTAATGGTCTCTTCCTGAATGATGGG
>4 dna:chromosome chromosome:RGSC3.4:4:1:187126005:1 119284994 ID57018 M -
TTAGTAATGGTCTCTTCCTGAATGAT
>4 dna:chromosome chromosome:RGSC3.4:4:1:187126005:1 119284995 ID7681 M -
GCCATTAGTAATGGTCTCTTCCTGAATGA
>4 dna:chromosome chromosome:RGSC3.4:4:1:187126005:1 119285002 ID7680 M -
GCCATTAGTAATGGTCTCTTCC
>4 dna:chromosome chromosome:RGSC3.4:4:1:187126005:1 119285079 ID62551 M -
TTTTGATACAGTTCATGATTCTTTCTTTCC
>4 dna:chromosome chromosome:RGSC3.4:4:1:187126005:1 119285091 ID1560 M -
AGCACAGGTTTTTGATACAGTTCATGA
>4 dna:chromosome chromosome:RGSC3.4:4:1:187126005:1 119285091 ID7512 M -
GCAGCACAGGTTTTTGATACAGTTCATGA
>4 dna:chromosome chromosome:RGSC3.4:4:1:187126005:1 119285150 ID58331 M -
TTCCCTTGGAGTCAGGTTCTTACACGAGGC
>4 dna:chromosome chromosome:RGSC3.4:4:1:187126005:1 119285153 ID58330 M -
TTCCCTTGGAGTCAGGTTCTTACACGA
>4 dna:chromosome chromosome:RGSC3.4:4:1:187126005:1 119285201 ID37575 M -
TGAGGACATGCACCTTCCTGGTCCT
>4 dna:chromosome chromosome:RGSC3.4:4:1:187126005:1 119285203 ID34177 M -
TGAATGAGGACATGCACCTTCCTGGTC
>4 dna:chromosome chromosome:RGSC3.4:4:1:187126005:1 119285204 ID10068 M -
TAAAATGAATGAGGACATGCACCTTCCTGGT
>4 dna:chromosome chromosome:RGSC3.4:4:1:187126005:1 119285205 ID2511 M -
ATGAATGAGGACATGCACCTTCCTGG
>4 dna:chromosome chromosome:RGSC3.4:4:1:187126005:1 119285205 ID10067 M -
TAAAATGAATGAGGACATGCACCTTCCTGG
>4 dna:chromosome chromosome:RGSC3.4:4:1:187126005:1 119285205 ID34176 M -
TGAATGAGGACATGCACCTTCCTGG
>4 dna:chromosome chromosome:RGSC3.4:4:1:187126005:1 119285206 ID10066 M -
TAAAATGAATGAGGACATGCACCTTCCTG
>4 dna:chromosome chromosome:RGSC3.4:4:1:187126005:1 119285211 ID5043 M -
CGTATAAAATGAATGAGGACATGCACCT
>4 dna:chromosome chromosome:RGSC3.4:4:1:187126005:1 119285218 ID1908 M -
AGGGAGTACGTATAAAATGAATGAGGACA
>4 dna:chromosome chromosome:RGSC3.4:4:1:187126005:1 119285219 ID1907 M -
AGGGAGTACGTATAAAATGAATGAGGAC
>4 dna:chromosome chromosome:RGSC3.4:4:1:187126005:1 119285234 ID25213 M -
TCATTTGTCACAAAAGAGAGGGAGTACGTAT
>4 dna:chromosome chromosome:RGSC3.4:4:1:187126005:1 119285235 ID25212 M -
TCATTTGTCACAAAAGAGAGGGAGTACGTA
>4 dna:chromosome chromosome:RGSC3.4:4:1:187126005:1 119285236 ID25211 M -
TCATTTGTCACAAAAGAGAGGGAGTACGT
>4 dna:chromosome chromosome:RGSC3.4:4:1:187126005:1 119285237 ID25210 M -
TCATTTGTCACAAAAGAGAGGGAGTACG
>4 dna:chromosome chromosome:RGSC3.4:4:1:187126005:1 119285238 ID4250 M -
CATTTGTCACAAAAGAGAGGGAGTAC
>4 dna:chromosome chromosome:RGSC3.4:4:1:187126005:1 119285239 ID24866 M -
TCATCATTTGTCACAAAAGAGAGGGAGTA
>4 dna:chromosome chromosome:RGSC3.4:4:1:187126005:1 119285248 ID49247 M -
TGGGCACACTCATCATTTGTCACAAAAGA
>4 dna:chromosome chromosome:RGSC3.4:4:1:187126005:1 119285255 ID13831 M -
TACAAGTGGGCACACTCATCATTTGTCA
>4 dna:chromosome chromosome:RGSC3.4:4:1:187126005:1 119285257 ID13830 M -
TACAAGTGGGCACACTCATCATTTGT
>4 dna:chromosome chromosome:RGSC3.4:4:1:187126005:1 119285261 ID43762 M -
TGCTACAAGTGGGCACACTCATCAT
>4 dna:chromosome chromosome:RGSC3.4:4:1:187126005:1 119285262 ID43761 M -
TGCTACAAGTGGGCACACTCATCA
>4 dna:chromosome chromosome:RGSC3.4:4:1:187126005:1 119285270 ID10923 M -
TAAATTCCCAAGTGTGCTACAAGTGGGCAC
>4 dna:chromosome chromosome:RGSC3.4:4:1:187126005:1 119285276 ID6571 M -
GACAGGCTAAATTCCCAAGTGTGCTACAAGT
>4 dna:chromosome chromosome:RGSC3.4:4:1:187126005:1 119285285 ID33914 M -
TGAAGTGACAGGCTAAATTCCCAAGTGT
>4 dna:chromosome chromosome:RGSC3.4:4:1:187126005:1 119285286 ID59024 M -
TTCTGAAGTGACAGGCTAAATTCCCAAGTG
>4 dna:chromosome chromosome:RGSC3.4:4:1:187126005:1 119285287 ID61832 M -
TTTCTGAAGTGACAGGCTAAATTCCCAAGT
>4 dna:chromosome chromosome:RGSC3.4:4:1:187126005:1 119285298 ID46092 U -
TGGAATTGGTTTTTCTGAAGTGACAGGCTA
>4 dna:chromosome chromosome:RGSC3.4:4:1:187126005:1 119285299 ID46091 U -
TGGAATTGGTTTTTCTGAAGTGACAGGCT
>4 dna:chromosome chromosome:RGSC3.4:4:1:187126005:1 119285300 ID21931 U -
TATGGAATTGGTTTTTCTGAAGTGACAGGC
>4 dna:chromosome chromosome:RGSC3.4:4:1:187126005:1 119285301 ID21930 U -
TATGGAATTGGTTTTTCTGAAGTGACAGG
>4 dna:chromosome chromosome:RGSC3.4:4:1:187126005:1 119285304 ID21929 U -
TATGGAATTGGTTTTTCTGAAGTGAC
>4 dna:chromosome chromosome:RGSC3.4:4:1:187126005:1 119285315 ID31974 U -
TCTTTAGGGGTTTCTATGGAATTGGTTTT
>4 dna:chromosome chromosome:RGSC3.4:4:1:187126005:1 119285316 ID61523 U -
TTTAGGGGTTTCTATGGAATTGGTTT
>4 dna:chromosome chromosome:RGSC3.4:4:1:187126005:1 119285318 ID19566 U -
TAGGGGTTTCTATGGAATTGGT
>4 dna:chromosome chromosome:RGSC3.4:4:1:187126005:1 119285335 ID5382 U -
CTCTACAAGAGTGAGGTGGCTCTTTAGGG
>4 dna:chromosome chromosome:RGSC3.4:4:1:187126005:1 119285339 ID31192 U -
TCTGGCTCTACAAGAGTGAGGTGGCTCTTT
>4 dna:chromosome chromosome:RGSC3.4:4:1:187126005:1 119285340 ID31191 U -
TCTGGCTCTACAAGAGTGAGGTGGCTCTT
>4 dna:chromosome chromosome:RGSC3.4:4:1:187126005:1 119285344 ID44914 M -
TGCTTCTGGCTCTACAAGAGTGAGGTGGC
>4 dna:chromosome chromosome:RGSC3.4:4:1:187126005:1 119285345 ID44913 M -
TGCTTCTGGCTCTACAAGAGTGAGGTGG
>4 dna:chromosome chromosome:RGSC3.4:4:1:187126005:1 119285363 ID38947 M -
TGATCAGCATCTCTGCAGTCTGCTTCTGGC
>4 dna:chromosome chromosome:RGSC3.4:4:1:187126005:1 119285366 ID38946 M -
TGATCAGCATCTCTGCAGTCTGCTTCT
>4 dna:chromosome chromosome:RGSC3.4:4:1:187126005:1 119285368 ID45134 M -
TGCTTTGATCAGCATCTCTGCAGTCTGCTT
>4 dna:chromosome chromosome:RGSC3.4:4:1:187126005:1 119285370 ID45133 M -
TGCTTTGATCAGCATCTCTGCAGTCTGC
>4 dna:chromosome chromosome:RGSC3.4:4:1:187126005:1 119285374 ID5342 M -
CTCCCTGCTTTGATCAGCATCTCTGCAGT
>4 dna:chromosome chromosome:RGSC3.4:4:1:187126005:1 119285417 ID23329 M -
TCAAGGACTCACTGCTTCCTTTGGCCAAGG
>4 dna:chromosome chromosome:RGSC3.4:4:1:187126005:1 119285464 ID56701 U -
TTACATGACTGACTGTGCAGTGCTAT
>4 dna:chromosome chromosome:RGSC3.4:4:1:187126005:1 119285467 ID3852 U -
CAGGACTTACATGACTGACTGTGCAGTGC
>4 dna:chromosome chromosome:RGSC3.4:4:1:187126005:1 119285477 ID32499 U -
TGAAACACACAGGACTTACATGACTGAC
>4 dna:chromosome chromosome:RGSC3.4:4:1:187126005:1 119285480 ID59451 U -
TTGAAACACACAGGACTTACATGACT
>4 dna:chromosome chromosome:RGSC3.4:4:1:187126005:1 119285481 ID9194 U -
GTCTTTGAAACACACAGGACTTACATGAC
>4 dna:chromosome chromosome:RGSC3.4:4:1:187126005:1 119285481 ID53139 U -
TGTCTTTGAAACACACAGGACTTACATGAC
>4 dna:chromosome chromosome:RGSC3.4:4:1:187126005:1 119285482 ID53138 U -
TGTCTTTGAAACACACAGGACTTACATGA
>4 dna:chromosome chromosome:RGSC3.4:4:1:187126005:1 119285483 ID25040 U -
TCATGTCTTTGAAACACACAGGACTTACATG
>4 dna:chromosome chromosome:RGSC3.4:4:1:187126005:1 119285488 ID25039 U -
TCATGTCTTTGAAACACACAGGACTT
>4 dna:chromosome chromosome:RGSC3.4:4:1:187126005:1 119285517 ID57365 U -
TTCAAAGCAGAAAGACACGGGAAAGAGGC
>4 dna:chromosome chromosome:RGSC3.4:4:1:187126005:1 119285558 ID23608 U -
TCACAAGCCATGGAGCTGGGGCAGGT
>4 dna:chromosome chromosome:RGSC3.4:4:1:187126005:1 119285589 ID41203 U -
TGCAGCCAGCGCAACCCCAGCAC
>4 dna:chromosome chromosome:RGSC3.4:4:1:187126005:1 119285620 ID18612 U -
TAGCTCTTCCGAAGGGCTGGCT
>4 dna:chromosome chromosome:RGSC3.4:4:1:187126005:1 119285651 ID27463 U -
TCCGAGATTTTACCTGGAGAGATCTATGC
>4 dna:chromosome chromosome:RGSC3.4:4:1:187126005:1 119285682 ID1543 U -
AGCAAGGCATGGTAAAATCTACCCCTTGT
>4 dna:chromosome chromosome:RGSC3.4:4:1:187126005:1 119285798 ID37610 M -
TGAGGAGACATGTGTGACTGTTCTTTGCTT
>4 dna:chromosome chromosome:RGSC3.4:4:1:187126005:1 119285799 ID37609 M -
TGAGGAGACATGTGTGACTGTTCTTTGCT
>4 dna:chromosome chromosome:RGSC3.4:4:1:187126005:1 119285841 ID40510 M -
TGCAAGAAATGGAGCAAATGACATTACC
>4 dna:chromosome chromosome:RGSC3.4:4:1:187126005:1 119285853 ID6645 M -
GACCAGGTTTCCTGCAAGAAATGGAGCA
>4 dna:chromosome chromosome:RGSC3.4:4:1:187126005:1 119285860 ID33157 M -
TGAACAAGACCAGGTTTCCTGCAAGAAA
>4 dna:chromosome chromosome:RGSC3.4:4:1:187126005:1 119285862 ID28482 M -
TCCTGAACAAGACCAGGTTTCCTGCAAGA
>4 dna:chromosome chromosome:RGSC3.4:4:1:187126005:1 119285866 ID15263 M -
TACCTCCTGAACAAGACCAGGTTTCCTGC
>4 dna:chromosome chromosome:RGSC3.4:4:1:187126005:1 119285869 ID15262 M -
TACCTCCTGAACAAGACCAGGTTTCC
>4 dna:chromosome chromosome:RGSC3.4:4:1:187126005:1 119285937 ID58893 U -
TTCTCACCCTGGGAACCCGTTTTGGGGCAGT
>4 dna:chromosome chromosome:RGSC3.4:4:1:187126005:1 119285954 ID60039 M -
TTGCAGGCCTCATTCTCACCCTGGGA
>4 dna:chromosome chromosome:RGSC3.4:4:1:187126005:1 119286041 ID35470 M -
TGACCTGTGATGGGATGGGGGTGCGGGAGC
>4 dna:chromosome chromosome:RGSC3.4:4:1:187126005:1 119286052 ID1556 M -
AGCAATGTGACCTGTGATGGGATGGG
>4 dna:chromosome chromosome:RGSC3.4:4:1:187126005:1 119286053 ID1555 M -
AGCAATGTGACCTGTGATGGGATGG
>4 dna:chromosome chromosome:RGSC3.4:4:1:187126005:1 119286055 ID23316 M -
TCAAGCAATGTGACCTGTGATGGGAT
>4 dna:chromosome chromosome:RGSC3.4:4:1:187126005:1 119286056 ID23315 M -
TCAAGCAATGTGACCTGTGATGGGA
>4 dna:chromosome chromosome:RGSC3.4:4:1:187126005:1 119286058 ID37711 M -
TGAGGCCTCAAGCAATGTGACCTGTGATGG
>4 dna:chromosome chromosome:RGSC3.4:4:1:187126005:1 119286060 ID37710 M -
TGAGGCCTCAAGCAATGTGACCTGTGAT
>4 dna:chromosome chromosome:RGSC3.4:4:1:187126005:1 119286061 ID37709 M -
TGAGGCCTCAAGCAATGTGACCTGTGA
>4 dna:chromosome chromosome:RGSC3.4:4:1:187126005:1 119286085 ID57930 M -
TTCATGTGTTTGCTCTGAGGTGGGTCTGA
>4 dna:chromosome chromosome:RGSC3.4:4:1:187126005:1 119286091 ID57929 M -
TTCATGTGTTTGCTCTGAGGTGG
>4 dna:chromosome chromosome:RGSC3.4:4:1:187126005:1 119286091 ID62478 M -
TTTTCATGTGTTTGCTCTGAGGTGG
>4 dna:chromosome chromosome:RGSC3.4:4:1:187126005:1 119286092 ID54250 M -
TGTGGTTTTCATGTGTTTGCTCTGAGGTG
>4 dna:chromosome chromosome:RGSC3.4:4:1:187126005:1 119286094 ID54249 M -
TGTGGTTTTCATGTGTTTGCTCTGAGG
>4 dna:chromosome chromosome:RGSC3.4:4:1:187126005:1 119286095 ID54248 M -
TGTGGTTTTCATGTGTTTGCTCTGAG
>4 dna:chromosome chromosome:RGSC3.4:4:1:187126005:1 119286101 ID5327 M -
CTCCACAGCTGTGGTTTTCATGTGTTTGC
>4 dna:chromosome chromosome:RGSC3.4:4:1:187126005:1 119286103 ID25787 M -
TCCACAGCTGTGGTTTTCATGTGTTT
>4 dna:chromosome chromosome:RGSC3.4:4:1:187126005:1 119286105 ID23948 M -
TCACTCCACAGCTGTGGTTTTCATGTGT
>4 dna:chromosome chromosome:RGSC3.4:4:1:187126005:1 119286189 ID33800 M -
TGAAGGAACAAGCTTAGAGAGGCAGGC
>4 dna:chromosome chromosome:RGSC3.4:4:1:187126005:1 119286190 ID59592 M -
TTGAAGGAACAAGCTTAGAGAGGCAGG
>4 dna:chromosome chromosome:RGSC3.4:4:1:187126005:1 119286192 ID47877 M -
TGGCCTTGAAGGAACAAGCTTAGAGAGGCA
>4 dna:chromosome chromosome:RGSC3.4:4:1:187126005:1 119286200 ID55209 M -
TGTTGGCCTTGAAGGAACAAGCTTA
>4 dna:chromosome chromosome:RGSC3.4:4:1:187126005:1 119286201 ID34312 M -
TGAATGTTGGCCTTGAAGGAACAAGCTT
>4 dna:chromosome chromosome:RGSC3.4:4:1:187126005:1 119286201 ID53338 M -
TGTGAATGTTGGCCTTGAAGGAACAAGCTT
>4 dna:chromosome chromosome:RGSC3.4:4:1:187126005:1 119286205 ID33026 M -
TGAAATGTGAATGTTGGCCTTGAAGGAACAA
>4 dna:chromosome chromosome:RGSC3.4:4:1:187126005:1 119286206 ID33025 M -
TGAAATGTGAATGTTGGCCTTGAAGGAACA
>4 dna:chromosome chromosome:RGSC3.4:4:1:187126005:1 119286207 ID53206 M -
TGTGAAATGTGAATGTTGGCCTTGAAGGAAC
>4 dna:chromosome chromosome:RGSC3.4:4:1:187126005:1 119286208 ID53205 M -
TGTGAAATGTGAATGTTGGCCTTGAAGGAA
>4 dna:chromosome chromosome:RGSC3.4:4:1:187126005:1 119286209 ID2755 M -
ATGTGAATGTTGGCCTTGAAGGA
>4 dna:chromosome chromosome:RGSC3.4:4:1:187126005:1 119286209 ID9238 M -
GTGAATGTTGGCCTTGAAGGA
>4 dna:chromosome chromosome:RGSC3.4:4:1:187126005:1 119286209 ID53204 M -
TGTGAAATGTGAATGTTGGCCTTGAAGGA
>4 dna:chromosome chromosome:RGSC3.4:4:1:187126005:1 119286209 ID53337 M -
TGTGAATGTTGGCCTTGAAGGA
>4 dna:chromosome chromosome:RGSC3.4:4:1:187126005:1 119286212 ID13226 M -
TAATGTGAAATGTGAATGTTGGCCTTGAA
>4 dna:chromosome chromosome:RGSC3.4:4:1:187126005:1 119286212 ID53203 M -
TGTGAAATGTGAATGTTGGCCTTGAA
>4 dna:chromosome chromosome:RGSC3.4:4:1:187126005:1 119286213 ID2754 M -
ATGTGAATGTTGGCCTTGA
>4 dna:chromosome chromosome:RGSC3.4:4:1:187126005:1 119286213 ID13225 M -
TAATGTGAAATGTGAATGTTGGCCTTGA
>4 dna:chromosome chromosome:RGSC3.4:4:1:187126005:1 119286213 ID53202 M -
TGTGAAATGTGAATGTTGGCCTTGA
>4 dna:chromosome chromosome:RGSC3.4:4:1:187126005:1 119286213 ID56550 M -
TTAATGTGAAATGTGAATGTTGGCCTTGA
>4 dna:chromosome chromosome:RGSC3.4:4:1:187126005:1 119286214 ID9213 M -
GTGAAATGTGAATGTTGGCCTTG
>4 dna:chromosome chromosome:RGSC3.4:4:1:187126005:1 119286214 ID54735 M -
TGTTAATGTGAAATGTGAATGTTGGCCTTG
>4 dna:chromosome chromosome:RGSC3.4:4:1:187126005:1 119286215 ID9212 M -
GTGAAATGTGAATGTTGGCCTT
>4 dna:chromosome chromosome:RGSC3.4:4:1:187126005:1 119286215 ID13224 M -
TAATGTGAAATGTGAATGTTGGCCTT
>4 dna:chromosome chromosome:RGSC3.4:4:1:187126005:1 119286215 ID53201 M -
TGTGAAATGTGAATGTTGGCCTT
>4 dna:chromosome chromosome:RGSC3.4:4:1:187126005:1 119286215 ID54734 M -
TGTTAATGTGAAATGTGAATGTTGGCCTT
>4 dna:chromosome chromosome:RGSC3.4:4:1:187126005:1 119286215 ID61211 M -
TTGTTAATGTGAAATGTGAATGTTGGCCTT
>4 dna:chromosome chromosome:RGSC3.4:4:1:187126005:1 119286216 ID54732 M -
TGTTAATGTGAAATGTGAATGTTGGCCT
>4 dna:chromosome chromosome:RGSC3.4:4:1:187126005:1 119286216 ID61210 M -
TTGTTAATGTGAAATGTGAATGTTGGCCT
>4 dna:chromosome chromosome:RGSC3.4:4:1:187126005:1 119286217 ID54731 M -
TGTTAATGTGAAATGTGAATGTTGGCC
>4 dna:chromosome chromosome:RGSC3.4:4:1:187126005:1 119286218 ID15581 M -
TACGTTGTTAATGTGAAATGTGAATGTTGGC
>4 dna:chromosome chromosome:RGSC3.4:4:1:187126005:1 119286219 ID15580 M -
TACGTTGTTAATGTGAAATGTGAATGTTGG
>4 dna:chromosome chromosome:RGSC3.4:4:1:187126005:1 119286220 ID1097 M -
ACGTTGTTAATGTGAAATGTGAATGTTG
>4 dna:chromosome chromosome:RGSC3.4:4:1:187126005:1 119286220 ID2751 M -
ATGTGAAATGTGAATGTTG
>4 dna:chromosome chromosome:RGSC3.4:4:1:187126005:1 119286220 ID15579 M -
TACGTTGTTAATGTGAAATGTGAATGTTG
>4 dna:chromosome chromosome:RGSC3.4:4:1:187126005:1 119286221 ID56760 M -
TTACGTTGTTAATGTGAAATGTGAATGTT
>4 dna:chromosome chromosome:RGSC3.4:4:1:187126005:1 119286222 ID15578 M -
TACGTTGTTAATGTGAAATGTGAATGT
>4 dna:chromosome chromosome:RGSC3.4:4:1:187126005:1 119286226 ID46403 M -
TGGACTTACGTTGTTAATGTGAAATGTGA
>4 dna:chromosome chromosome:RGSC3.4:4:1:187126005:1 119286228 ID54097 M -
TGTGGACTTACGTTGTTAATGTGAAATGT
>4 dna:chromosome chromosome:RGSC3.4:4:1:187126005:1 119286230 ID7159 M -
GAGTGTGGACTTACGTTGTTAATGTGAAAT
>4 dna:chromosome chromosome:RGSC3.4:4:1:187126005:1 119286230 ID38224 M -
TGAGTGTGGACTTACGTTGTTAATGTGAAAT
>4 dna:chromosome chromosome:RGSC3.4:4:1:187126005:1 119286231 ID9435 M -
GTGTGGACTTACGTTGTTAATGTGAAA
>4 dna:chromosome chromosome:RGSC3.4:4:1:187126005:1 119286231 ID38223 M -
TGAGTGTGGACTTACGTTGTTAATGTGAAA
>4 dna:chromosome chromosome:RGSC3.4:4:1:187126005:1 119286232 ID38222 M -
TGAGTGTGGACTTACGTTGTTAATGTGAA
>4 dna:chromosome chromosome:RGSC3.4:4:1:187126005:1 119286233 ID7158 M -
GAGTGTGGACTTACGTTGTTAATGTGA
>4 dna:chromosome chromosome:RGSC3.4:4:1:187126005:1 119286233 ID38221 M -
TGAGTGTGGACTTACGTTGTTAATGTGA
>4 dna:chromosome chromosome:RGSC3.4:4:1:187126005:1 119286266 ID19364 M -
TAGGCATTACTGGCTTATGGTGTGGCAGGT
>4 dna:chromosome chromosome:RGSC3.4:4:1:187126005:1 119286267 ID19363 M -
TAGGCATTACTGGCTTATGGTGTGGCAGG
>4 dna:chromosome chromosome:RGSC3.4:4:1:187126005:1 119286268 ID12826 M -
TAATAGGCATTACTGGCTTATGGTGTGGCAG
>4 dna:chromosome chromosome:RGSC3.4:4:1:187126005:1 119286269 ID12824 M -
TAATAGGCATTACTGGCTTATGGTGTGGCA
>4 dna:chromosome chromosome:RGSC3.4:4:1:187126005:1 119286270 ID593 M -
AATAGGCATTACTGGCTTATGGTGTGGC
>4 dna:chromosome chromosome:RGSC3.4:4:1:187126005:1 119286270 ID12823 M -
TAATAGGCATTACTGGCTTATGGTGTGGC
>4 dna:chromosome chromosome:RGSC3.4:4:1:187126005:1 119286270 ID20870 M -
TATAATAGGCATTACTGGCTTATGGTGTGGC
>4 dna:chromosome chromosome:RGSC3.4:4:1:187126005:1 119286270 ID56797 M -
TTACTGGCTTATGGTGTGGC
>4 dna:chromosome chromosome:RGSC3.4:4:1:187126005:1 119286271 ID12822 M -
TAATAGGCATTACTGGCTTATGGTGTGG
>4 dna:chromosome chromosome:RGSC3.4:4:1:187126005:1 119286271 ID20869 M -
TATAATAGGCATTACTGGCTTATGGTGTGG
>4 dna:chromosome chromosome:RGSC3.4:4:1:187126005:1 119286272 ID12821 M -
TAATAGGCATTACTGGCTTATGGTGTG
>4 dna:chromosome chromosome:RGSC3.4:4:1:187126005:1 119286272 ID57074 M -
TTATAATAGGCATTACTGGCTTATGGTGTG
>4 dna:chromosome chromosome:RGSC3.4:4:1:187126005:1 119286273 ID20868 M -
TATAATAGGCATTACTGGCTTATGGTGT
>4 dna:chromosome chromosome:RGSC3.4:4:1:187126005:1 119286273 ID57073 M -
TTATAATAGGCATTACTGGCTTATGGTGT
>4 dna:chromosome chromosome:RGSC3.4:4:1:187126005:1 119286339 ID33964 M -
TGAAGTTGTCAGGAGACAGGGCCTCAGCAGGT
>4 dna:chromosome chromosome:RGSC3.4:4:1:187126005:1 119286341 ID33963 M -
TGAAGTTGTCAGGAGACAGGGCCTCAGCAG
>4 dna:chromosome chromosome:RGSC3.4:4:1:187126005:1 119286342 ID33962 M -
TGAAGTTGTCAGGAGACAGGGCCTCAGCA
>4 dna:chromosome chromosome:RGSC3.4:4:1:187126005:1 119286343 ID33961 M -
TGAAGTTGTCAGGAGACAGGGCCTCAGC
>4 dna:chromosome chromosome:RGSC3.4:4:1:187126005:1 119286344 ID33959 M -
TGAAGTTGTCAGGAGACAGGGCCTCAG
>4 dna:chromosome chromosome:RGSC3.4:4:1:187126005:1 119286345 ID33958 M -
TGAAGTTGTCAGGAGACAGGGCCTCA
>4 dna:chromosome chromosome:RGSC3.4:4:1:187126005:1 119286346 ID33957 M -
TGAAGTTGTCAGGAGACAGGGCCTC
>4 dna:chromosome chromosome:RGSC3.4:4:1:187126005:1 119286355 ID26153 M -
TCCAGGAAGAGAGATGAAGTTGTCAGGAGA
>4 dna:chromosome chromosome:RGSC3.4:4:1:187126005:1 119286369 ID43536 M -
TGCGTGCAGACTCCAGGAAGAGAGATG
>4 dna:chromosome chromosome:RGSC3.4:4:1:187126005:1 119286371 ID26275 M -
TCCAGTTGCGTGCAGACTCCAGGAAGAGAGA
>4 dna:chromosome chromosome:RGSC3.4:4:1:187126005:1 119286379 ID38338 M -
TGAGTTGTCCAGTTGCGTGCAGACTCCAGG
>4 dna:chromosome chromosome:RGSC3.4:4:1:187126005:1 119286381 ID30884 M -
TCTGAGTTGTCCAGTTGCGTGCAGACTCCA
>4 dna:chromosome chromosome:RGSC3.4:4:1:187126005:1 119286381 ID38337 M -
TGAGTTGTCCAGTTGCGTGCAGACTCCA
>4 dna:chromosome chromosome:RGSC3.4:4:1:187126005:1 119286382 ID38336 M -
TGAGTTGTCCAGTTGCGTGCAGACTCC
>4 dna:chromosome chromosome:RGSC3.4:4:1:187126005:1 119286386 ID59046 M -
TTCTGAGTTGTCCAGTTGCGTGCAGA
>4 dna:chromosome chromosome:RGSC3.4:4:1:187126005:1 119286394 ID40550 M -
TGCAAGCAGCTTTCTGAGTTGTCCAGTTG
>4 dna:chromosome chromosome:RGSC3.4:4:1:187126005:1 119286413 ID9300 M -
GTGCAAATACTCCGAGAAATGCAAGCAGC
>4 dna:chromosome chromosome:RGSC3.4:4:1:187126005:1 119286416 ID9299 M -
GTGCAAATACTCCGAGAAATGCAAGC
>4 dna:chromosome chromosome:RGSC3.4:4:1:187126005:1 119286513 ID35125 M -
TGACATCTTACCAATGTGACAGTGGGA
>4 dna:chromosome chromosome:RGSC3.4:4:1:187126005:1 119286628 ID23171 U -
TCAAATTAGGAGAGAACGTTGGTCGGA
>4 dna:chromosome chromosome:RGSC3.4:4:1:187126005:1 119286631 ID54540 U -
TGTGTTCAAATTAGGAGAGAACGTTGGTC
>4 dna:chromosome chromosome:RGSC3.4:4:1:187126005:1 119286682 ID33420 M -
TGAACTCAGCAGATATCCCAGCAGGGTGAC
>4 dna:chromosome chromosome:RGSC3.4:4:1:187126005:1 119286887 ID7175 M -
GAGTTGTGCATTATGGGTTGGGGAAC
>4 dna:chromosome chromosome:RGSC3.4:4:1:187126005:1 119286899 ID46002 M -
TGGAATGAACTTCCCAGAGTTGTGCATTAT
>4 dna:chromosome chromosome:RGSC3.4:4:1:187126005:1 119286902 ID26410 M -
TCCATGGAATGAACTTCCCAGAGTTGTGCAT
>4 dna:chromosome chromosome:RGSC3.4:4:1:187126005:1 119286903 ID26409 M -
TCCATGGAATGAACTTCCCAGAGTTGTGCA
>4 dna:chromosome chromosome:RGSC3.4:4:1:187126005:1 119286904 ID26408 M -
TCCATGGAATGAACTTCCCAGAGTTGTGC
>4 dna:chromosome chromosome:RGSC3.4:4:1:187126005:1 119286904 ID46001 M -
TGGAATGAACTTCCCAGAGTTGTGC
>4 dna:chromosome chromosome:RGSC3.4:4:1:187126005:1 119286908 ID34089 M -
TGAATCCATGGAATGAACTTCCCAGAGTT
>4 dna:chromosome chromosome:RGSC3.4:4:1:187126005:1 119286958 ID51707 M -
TGGTTTTGTCTGATTAGCTAGCCTGT
>4 dna:chromosome chromosome:RGSC3.4:4:1:187126005:1 119287044 ID23749 M -
TCACAGTGCATGGACGTCAAGGAGTC
>4 dna:chromosome chromosome:RGSC3.4:4:1:187126005:1 119287101 ID43067 M -
TGCCTGACTGGAATTTGTTTGTGTACAAG
>4 dna:chromosome chromosome:RGSC3.4:4:1:187126005:1 119287122 ID368 M -
AAGAGCACGTGCGACCTGCCTGAC
>4 dna:chromosome chromosome:RGSC3.4:4:1:187126005:1 119288619 ID15900 U -
TACTCAGCTACAGAGTGAATCCCAGACTAC
>4 dna:chromosome chromosome:RGSC3.4:4:1:187126005:1 119292085 ID4893 M -
CCTTTAGCTTAGATGAAGGTGAGGACAAGGT
>4 dna:chromosome chromosome:RGSC3.4:4:1:187126005:1 119292085 ID18688 M -
TAGCTTAGATGAAGGTGAGGACAAGGT
>4 dna:chromosome chromosome:RGSC3.4:4:1:187126005:1 119292086 ID4892 M -
CCTTTAGCTTAGATGAAGGTGAGGACAAGG
>4 dna:chromosome chromosome:RGSC3.4:4:1:187126005:1 119292086 ID29117 M -
TCCTTTAGCTTAGATGAAGGTGAGGACAAGG
>4 dna:chromosome chromosome:RGSC3.4:4:1:187126005:1 119292087 ID4891 M -
CCTTTAGCTTAGATGAAGGTGAGGACAAG
>4 dna:chromosome chromosome:RGSC3.4:4:1:187126005:1 119292088 ID4890 M -
CCTTTAGCTTAGATGAAGGTGAGGACAA
>4 dna:chromosome chromosome:RGSC3.4:4:1:187126005:1 119292090 ID4889 M -
CCTTTAGCTTAGATGAAGGTGAGGAC
>4 dna:chromosome chromosome:RGSC3.4:4:1:187126005:1 119294308 ID58770 U -
TTCTACTCCTGGGTGCTTCGGAATT
>4 dna:chromosome chromosome:RGSC3.4:4:1:187126005:1 119294309 ID26538 U -
TCCATTTCTACTCCTGGGTGCTTCGGAAT
>4 dna:chromosome chromosome:RGSC3.4:4:1:187126005:1 119294309 ID30334 U -
TCTCCATTTCTACTCCTGGGTGCTTCGGAAT
>4 dna:chromosome chromosome:RGSC3.4:4:1:187126005:1 119294353 ID57419 U -
TTCAACCCCCTCACTTCAGCACCC
>4 dna:chromosome chromosome:RGSC3.4:4:1:187126005:1 119294400 ID33320 U -
TGAACCGCTGAGTACTGATGATGTATCGGGC
>4 dna:chromosome chromosome:RGSC3.4:4:1:187126005:1 119294404 ID33319 U -
TGAACCGCTGAGTACTGATGATGTATC
>4 dna:chromosome chromosome:RGSC3.4:4:1:187126005:1 119294417 ID8504 U -
GGCCATGAACCGCTGAGTA
>4 dna:chromosome chromosome:RGSC3.4:4:1:187126005:1 119294458 ID43075 U -
TGCCTGAGCCAGTCGCTTGCTCTAGGGAG
>4 dna:chromosome chromosome:RGSC3.4:4:1:187126005:1 119296837 ID31264 M -
TCTGTAATGAGATCTGATGCCCTCTTCTG
>4 dna:chromosome chromosome:RGSC3.4:4:1:187126005:1 119296842 ID7060 M +
GAGGGCATCAGATCTCATTACAGATGGTTGT
