# Supplementary material for: proTRAC - a software for probabilistic piRNA cluster detection, visualization and analysis
Source: BMC Bioinformatics. 2012 Jan 10;13:5. doi: 10.1186/1471-2105-13-5 (PMC3293768; doi:10.1186/1471-2105-13-5)
Supplement: Additional file 6 — proTRAC results folder containing a picture and a FASTA file for each detected rat cluster. After decompression, the folder can be opened as former session in proTRAC. Alternatively, each file can be opened separately with any standard text-editor or graphic-viewer respectively. [file 1471-2105-13-5-S6.ZIP › proTRAC_results_rat/monodirectional_clusters/Cluster_115.fas]

>4 dna:chromosome chromosome:RGSC3.4:4:1:187126005:1 119335332 ID6014 U -
CTTTGAGAGGCTGTCCAAGC
>4 dna:chromosome chromosome:RGSC3.4:4:1:187126005:1 119335369 ID11924 M -
TAAGACGTGTTTTATATCCTTCCAAGTTCA
>4 dna:chromosome chromosome:RGSC3.4:4:1:187126005:1 119335373 ID20492 M -
TAGTTAAGACGTGTTTTATATCCTTCCAAG
>4 dna:chromosome chromosome:RGSC3.4:4:1:187126005:1 119335375 ID20491 M -
TAGTTAAGACGTGTTTTATATCCTTCCA
>4 dna:chromosome chromosome:RGSC3.4:4:1:187126005:1 119335442 ID50408 U -
TGGTAGTCCAGTTTCACCACTGAAGTGCTT
>4 dna:chromosome chromosome:RGSC3.4:4:1:187126005:1 119335443 ID50407 U -
TGGTAGTCCAGTTTCACCACTGAAGTGCT
>4 dna:chromosome chromosome:RGSC3.4:4:1:187126005:1 119335511 ID38759 U -
TGATAGTTGAGGCATACTTATTTGCATTC
>4 dna:chromosome chromosome:RGSC3.4:4:1:187126005:1 119335513 ID38758 U -
TGATAGTTGAGGCATACTTATTTGCAT
>4 dna:chromosome chromosome:RGSC3.4:4:1:187126005:1 119335518 ID23913 U -
TCACTACTGATAGTTGAGGCATACTTATT
>4 dna:chromosome chromosome:RGSC3.4:4:1:187126005:1 119335532 ID24745 U -
TCATAATGCTGACTTCACTACTGATAGTT
>4 dna:chromosome chromosome:RGSC3.4:4:1:187126005:1 119335541 ID8656 U -
GGGATTTCATAATGCTGACTTCACTA
>4 dna:chromosome chromosome:RGSC3.4:4:1:187126005:1 119335549 ID18948 U -
TAGGACGGGTAAGGGATTTCATAATGCTGA
>4 dna:chromosome chromosome:RGSC3.4:4:1:187126005:1 119335554 ID18947 U -
TAGGACGGGTAAGGGATTTCATAAT
>4 dna:chromosome chromosome:RGSC3.4:4:1:187126005:1 119335569 ID53163 U -
TGTGAAACAGCTAATGTTAGGACGGGT
>4 dna:chromosome chromosome:RGSC3.4:4:1:187126005:1 119335572 ID8256 U -
GGACCATGTGAAACAGCTAATGTTAGGACG
>4 dna:chromosome chromosome:RGSC3.4:4:1:187126005:1 119335573 ID46286 U -
TGGACCATGTGAAACAGCTAATGTTAGGAC
>4 dna:chromosome chromosome:RGSC3.4:4:1:187126005:1 119335575 ID46285 U -
TGGACCATGTGAAACAGCTAATGTTAGG
>4 dna:chromosome chromosome:RGSC3.4:4:1:187126005:1 119335630 ID21998 U -
TATGGTCTAGTAGCTCTCTGAGGCTTGCTCC
>4 dna:chromosome chromosome:RGSC3.4:4:1:187126005:1 119335642 ID26485 U -
TCCATTCGTGGATATGGTCTAGTAGCTCTCT
>4 dna:chromosome chromosome:RGSC3.4:4:1:187126005:1 119335645 ID5334 U -
CTCCATTCGTGGATATGGTCTAGTAGCTC
>4 dna:chromosome chromosome:RGSC3.4:4:1:187126005:1 119335647 ID10323 U -
TAAACTCCATTCGTGGATATGGTCTAGTAGC
>4 dna:chromosome chromosome:RGSC3.4:4:1:187126005:1 119335648 ID10322 U -
TAAACTCCATTCGTGGATATGGTCTAGTAG
>4 dna:chromosome chromosome:RGSC3.4:4:1:187126005:1 119335649 ID10321 U -
TAAACTCCATTCGTGGATATGGTCTAGTA
>4 dna:chromosome chromosome:RGSC3.4:4:1:187126005:1 119335650 ID29581 U -
TCTAAACTCCATTCGTGGATATGGTCTAGT
>4 dna:chromosome chromosome:RGSC3.4:4:1:187126005:1 119335652 ID10320 U -
TAAACTCCATTCGTGGATATGGTCTA
>4 dna:chromosome chromosome:RGSC3.4:4:1:187126005:1 119335654 ID5117 U -
CTAAACTCCATTCGTGGATATGGTC
>4 dna:chromosome chromosome:RGSC3.4:4:1:187126005:1 119335654 ID31745 U -
TCTTCTAAACTCCATTCGTGGATATGGTC
>4 dna:chromosome chromosome:RGSC3.4:4:1:187126005:1 119335701 ID52051 U -
TGTACCACATGTAGTATCTGGGCAAAC
>4 dna:chromosome chromosome:RGSC3.4:4:1:187126005:1 119335724 ID46174 U -
TGGACAATGTCACGTGTAGGTAGTACTGTA
>4 dna:chromosome chromosome:RGSC3.4:4:1:187126005:1 119335725 ID46173 U -
TGGACAATGTCACGTGTAGGTAGTACTGT
>4 dna:chromosome chromosome:RGSC3.4:4:1:187126005:1 119335759 ID2645 U -
ATGGACAATGCTGCACAGCCTCT
>4 dna:chromosome chromosome:RGSC3.4:4:1:187126005:1 119335761 ID22070 U -
TATGTCTCTATGGACAATGCTGCACAGCCT
>4 dna:chromosome chromosome:RGSC3.4:4:1:187126005:1 119335777 ID44528 U -
TGCTGCTCAATCTTTATGTCTCTATGGA
>4 dna:chromosome chromosome:RGSC3.4:4:1:187126005:1 119335790 ID35249 U -
TGACCAAAATGTTGCTGCTCAATCTTT
>4 dna:chromosome chromosome:RGSC3.4:4:1:187126005:1 119335799 ID20203 U -
TAGTCCTGCACTTGACCAAAATGTTGCTGC
>4 dna:chromosome chromosome:RGSC3.4:4:1:187126005:1 119335812 ID14407 U -
TACAGTTTGGCATTAGTCCTGCACTTGACC
>4 dna:chromosome chromosome:RGSC3.4:4:1:187126005:1 119335846 ID42288 U -
TGCCAGGAATCACTAACAGCCAGACCAGA
>4 dna:chromosome chromosome:RGSC3.4:4:1:187126005:1 119335910 ID58428 U -
TTCCTCTACATGTAGGATTTCCAGGGCAC
>4 dna:chromosome chromosome:RGSC3.4:4:1:187126005:1 119335933 ID5668 U -
CTGGGCAGCCCTCACATTCCTC
>4 dna:chromosome chromosome:RGSC3.4:4:1:187126005:1 119335946 ID15161 U -
TACCTAAACTCCAGATATGAACTGGGCAGC
>4 dna:chromosome chromosome:RGSC3.4:4:1:187126005:1 119335948 ID15160 U -
TACCTAAACTCCAGATATGAACTGGGCA
>4 dna:chromosome chromosome:RGSC3.4:4:1:187126005:1 119336003 ID13537 U -
TACAAAATTCCTGCCTCGGAAAGGAAAGC
>4 dna:chromosome chromosome:RGSC3.4:4:1:187126005:1 119336043 ID1779 U -
AGGAATGCCGAAAGTTGAGGCGATGACTTGC
>4 dna:chromosome chromosome:RGSC3.4:4:1:187126005:1 119336046 ID6414 U -
GAATGCCGAAAGTTGAGGCGATGACT
>4 dna:chromosome chromosome:RGSC3.4:4:1:187126005:1 119336048 ID11989 U -
TAAGAGGAATGCCGAAAGTTGAGGCGATGA
>4 dna:chromosome chromosome:RGSC3.4:4:1:187126005:1 119336050 ID11988 U -
TAAGAGGAATGCCGAAAGTTGAGGCGAT
>4 dna:chromosome chromosome:RGSC3.4:4:1:187126005:1 119336056 ID11987 U -
TAAGAGGAATGCCGAAAGTTGA
>4 dna:chromosome chromosome:RGSC3.4:4:1:187126005:1 119336057 ID1512 U -
AGATTAAGAGGAATGCCGAAAGTTG
>4 dna:chromosome chromosome:RGSC3.4:4:1:187126005:1 119336069 ID32450 U -
TGAAAATGTAGGTGGAAAGATTAAGAGGAA
>4 dna:chromosome chromosome:RGSC3.4:4:1:187126005:1 119336073 ID5893 U -
CTTGAAAATGTAGGTGGAAAGATTAAGA
>4 dna:chromosome chromosome:RGSC3.4:4:1:187126005:1 119336082 ID35669 U -
TGACTATGTCCTTGAAAATGTAGGTGGAA
>4 dna:chromosome chromosome:RGSC3.4:4:1:187126005:1 119336084 ID35668 U -
TGACTATGTCCTTGAAAATGTAGGTGG
>4 dna:chromosome chromosome:RGSC3.4:4:1:187126005:1 119336125 ID57224 U -
TTATGTTCATGGTAGGCATCCTGCTGGATC
>4 dna:chromosome chromosome:RGSC3.4:4:1:187126005:1 119336130 ID39842 U -
TGATTATGTTCATGGTAGGCATCCTGCT
>4 dna:chromosome chromosome:RGSC3.4:4:1:187126005:1 119336131 ID24968 U -
TCATGATTATGTTCATGGTAGGCATCCTGC
>4 dna:chromosome chromosome:RGSC3.4:4:1:187126005:1 119336131 ID39841 U -
TGATTATGTTCATGGTAGGCATCCTGC
>4 dna:chromosome chromosome:RGSC3.4:4:1:187126005:1 119336132 ID24967 U -
TCATGATTATGTTCATGGTAGGCATCCTG
>4 dna:chromosome chromosome:RGSC3.4:4:1:187126005:1 119336135 ID41456 U -
TGCATCATGATTATGTTCATGGTAGGCATC
>4 dna:chromosome chromosome:RGSC3.4:4:1:187126005:1 119336142 ID24782 U -
TCATAGGGTGCATCATGATTATGTTCATGGT
>4 dna:chromosome chromosome:RGSC3.4:4:1:187126005:1 119336143 ID24781 U -
TCATAGGGTGCATCATGATTATGTTCATGG
>4 dna:chromosome chromosome:RGSC3.4:4:1:187126005:1 119336148 ID28804 U -
TCCTGTTCATAGGGTGCATCATGATTATGTT
>4 dna:chromosome chromosome:RGSC3.4:4:1:187126005:1 119336149 ID28803 U -
TCCTGTTCATAGGGTGCATCATGATTATGT
>4 dna:chromosome chromosome:RGSC3.4:4:1:187126005:1 119336150 ID28802 U -
TCCTGTTCATAGGGTGCATCATGATTATG
>4 dna:chromosome chromosome:RGSC3.4:4:1:187126005:1 119336150 ID58503 U -
TTCCTGTTCATAGGGTGCATCATGATTATG
>4 dna:chromosome chromosome:RGSC3.4:4:1:187126005:1 119336151 ID28801 U -
TCCTGTTCATAGGGTGCATCATGATTAT
>4 dna:chromosome chromosome:RGSC3.4:4:1:187126005:1 119336151 ID58501 U -
TTCCTGTTCATAGGGTGCATCATGATTAT
>4 dna:chromosome chromosome:RGSC3.4:4:1:187126005:1 119336155 ID44058 U -
TGCTATTCCTGTTCATAGGGTGCATCATGA
>4 dna:chromosome chromosome:RGSC3.4:4:1:187126005:1 119336174 ID59845 U -
TTGATATACTTGCCTTGCTATTCCTG
>4 dna:chromosome chromosome:RGSC3.4:4:1:187126005:1 119336179 ID45882 U -
TGGAAGTAGTTGATATACTTGCCTTGCTAT
>4 dna:chromosome chromosome:RGSC3.4:4:1:187126005:1 119336182 ID54080 U -
TGTGGAAGTAGTTGATATACTTGCCTTGC
>4 dna:chromosome chromosome:RGSC3.4:4:1:187126005:1 119336197 ID8123 U -
GGAAACTCTGTGTGGAAGTAGTTG
>4 dna:chromosome chromosome:RGSC3.4:4:1:187126005:1 119336210 ID12421 U -
TAAGGCTCGTGTTGCCCAGGAAACTCTGT
>4 dna:chromosome chromosome:RGSC3.4:4:1:187126005:1 119336213 ID43680 U -
TGCTAAGGCTCGTGTTGCCCAGGAAACTC
>4 dna:chromosome chromosome:RGSC3.4:4:1:187126005:1 119336239 ID4510 U -
CCCATGACTATCATGGGCCTGACAATGC
>4 dna:chromosome chromosome:RGSC3.4:4:1:187126005:1 119336270 ID6863 U -
GAGACTGTATGATTTCCTCACTCTTA
>4 dna:chromosome chromosome:RGSC3.4:4:1:187126005:1 119336313 ID17150 U -
TAGAATTAGGTTGGAATCACATCATT
>4 dna:chromosome chromosome:RGSC3.4:4:1:187126005:1 119336314 ID54273 U -
TGTGTAGAATTAGGTTGGAATCACATCAT
>4 dna:chromosome chromosome:RGSC3.4:4:1:187126005:1 119336323 ID49890 U -
TGGGTGACTTGTGTAGAATTAGGTTGGAA
>4 dna:chromosome chromosome:RGSC3.4:4:1:187126005:1 119336324 ID49889 U -
TGGGTGACTTGTGTAGAATTAGGTTGGA
>4 dna:chromosome chromosome:RGSC3.4:4:1:187126005:1 119336327 ID49888 U -
TGGGTGACTTGTGTAGAATTAGGTT
>4 dna:chromosome chromosome:RGSC3.4:4:1:187126005:1 119336370 ID6749 U -
GACTGCATGCATTTTAAGGCTTTTAATTAGT
>4 dna:chromosome chromosome:RGSC3.4:4:1:187126005:1 119336412 ID31971 U -
TCTTTAGGAAATCAGGAAAGGAGTGAAGGT
>4 dna:chromosome chromosome:RGSC3.4:4:1:187126005:1 119336413 ID31970 U -
TCTTTAGGAAATCAGGAAAGGAGTGAAGG
>4 dna:chromosome chromosome:RGSC3.4:4:1:187126005:1 119336467 ID4893 M -
CCTTTAGCTTAGATGAAGGTGAGGACAAGGT
>4 dna:chromosome chromosome:RGSC3.4:4:1:187126005:1 119336467 ID18688 M -
TAGCTTAGATGAAGGTGAGGACAAGGT
>4 dna:chromosome chromosome:RGSC3.4:4:1:187126005:1 119336468 ID4892 M -
CCTTTAGCTTAGATGAAGGTGAGGACAAGG
>4 dna:chromosome chromosome:RGSC3.4:4:1:187126005:1 119336468 ID29117 M -
TCCTTTAGCTTAGATGAAGGTGAGGACAAGG
>4 dna:chromosome chromosome:RGSC3.4:4:1:187126005:1 119336469 ID4891 M -
CCTTTAGCTTAGATGAAGGTGAGGACAAG
>4 dna:chromosome chromosome:RGSC3.4:4:1:187126005:1 119336470 ID4890 M -
CCTTTAGCTTAGATGAAGGTGAGGACAA
>4 dna:chromosome chromosome:RGSC3.4:4:1:187126005:1 119336472 ID4889 M -
CCTTTAGCTTAGATGAAGGTGAGGAC
>4 dna:chromosome chromosome:RGSC3.4:4:1:187126005:1 119336606 ID46333 M -
TGGACGGTGCGTCCTCTTTGGCTGGCAGC
>4 dna:chromosome chromosome:RGSC3.4:4:1:187126005:1 119336616 ID48930 M -
TGGGATAGTTATGGACGGTGCGTCCTCTTT
>4 dna:chromosome chromosome:RGSC3.4:4:1:187126005:1 119336617 ID54168 M -
TGTGGGATAGTTATGGACGGTGCGTCCTCTT
>4 dna:chromosome chromosome:RGSC3.4:4:1:187126005:1 119336622 ID26445 M -
TCCATGTGGGATAGTTATGGACGGTGCGTC
>4 dna:chromosome chromosome:RGSC3.4:4:1:187126005:1 119336623 ID26444 M -
TCCATGTGGGATAGTTATGGACGGTGCGT
>4 dna:chromosome chromosome:RGSC3.4:4:1:187126005:1 119336627 ID3962 M -
CAGTCCATGTGGGATAGTTATGGACGGT
>4 dna:chromosome chromosome:RGSC3.4:4:1:187126005:1 119336659 ID44896 M -
TGCTTCTCATGAGGGAGTCAGTCAC
>4 dna:chromosome chromosome:RGSC3.4:4:1:187126005:1 119336681 ID43403 M -
TGCGAAAATCTCAACTGATTTCCAGTCTGC
>4 dna:chromosome chromosome:RGSC3.4:4:1:187126005:1 119336684 ID46381 M -
TGGACTGCGAAAATCTCAACTGATTTCCAGTC
>4 dna:chromosome chromosome:RGSC3.4:4:1:187126005:1 119336685 ID46380 M -
TGGACTGCGAAAATCTCAACTGATTTCCAGT
>4 dna:chromosome chromosome:RGSC3.4:4:1:187126005:1 119336688 ID46379 M -
TGGACTGCGAAAATCTCAACTGATTTCC
>4 dna:chromosome chromosome:RGSC3.4:4:1:187126005:1 119336699 ID757 M -
ACAAGTTTGGACTGCGAAAATCTC
>4 dna:chromosome chromosome:RGSC3.4:4:1:187126005:1 119336699 ID3265 M -
CAAGTTTGGACTGCGAAAATCTC
>4 dna:chromosome chromosome:RGSC3.4:4:1:187126005:1 119336699 ID6273 M -
GAAGACAAGTTTGGACTGCGAAAATCTC
>4 dna:chromosome chromosome:RGSC3.4:4:1:187126005:1 119336699 ID16877 M -
TAGAAGACAAGTTTGGACTGCGAAAATCTC
>4 dna:chromosome chromosome:RGSC3.4:4:1:187126005:1 119336700 ID16876 M -
TAGAAGACAAGTTTGGACTGCGAAAATCT
>4 dna:chromosome chromosome:RGSC3.4:4:1:187126005:1 119336703 ID16875 M -
TAGAAGACAAGTTTGGACTGCGAAAA
>4 dna:chromosome chromosome:RGSC3.4:4:1:187126005:1 119336707 ID14937 M -
TACCATAGAAGACAAGTTTGGACTGCG
>4 dna:chromosome chromosome:RGSC3.4:4:1:187126005:1 119336711 ID2033 M -
AGTCAAGCTACCATAGAAGACAAGTTTGGAC
>4 dna:chromosome chromosome:RGSC3.4:4:1:187126005:1 119336712 ID2032 M -
AGTCAAGCTACCATAGAAGACAAGTTTGGA
>4 dna:chromosome chromosome:RGSC3.4:4:1:187126005:1 119336716 ID2031 M -
AGTCAAGCTACCATAGAAGACAAGTT
>4 dna:chromosome chromosome:RGSC3.4:4:1:187126005:1 119336737 ID16745 M -
TAGAAATGGAGACACGGCAGGTTCAGTCA
>4 dna:chromosome chromosome:RGSC3.4:4:1:187126005:1 119336741 ID16744 M -
TAGAAATGGAGACACGGCAGGTTCA
>4 dna:chromosome chromosome:RGSC3.4:4:1:187126005:1 119336753 ID24111 M -
TCAGAAGAGGAAGTATATAGAAATGGAGAC
>4 dna:chromosome chromosome:RGSC3.4:4:1:187126005:1 119336767 ID25149 M -
TCATTGTCTGGTCAGAAGAGGAAGTAT
>4 dna:chromosome chromosome:RGSC3.4:4:1:187126005:1 119336771 ID17344 U -
TAGACTCATTGTCTGGTCAGAAGAGGAA
>4 dna:chromosome chromosome:RGSC3.4:4:1:187126005:1 119336796 ID8671 M -
GGGCATATTCCTGTCTTTGTCAGTTGTAG
>4 dna:chromosome chromosome:RGSC3.4:4:1:187126005:1 119336797 ID8670 M -
GGGCATATTCCTGTCTTTGTCAGTTGTA
>4 dna:chromosome chromosome:RGSC3.4:4:1:187126005:1 119336837 ID28040 M -
TCCTAGTTGCCTGCAGGGATGCCCAGAGC
>4 dna:chromosome chromosome:RGSC3.4:4:1:187126005:1 119336838 ID28039 M -
TCCTAGTTGCCTGCAGGGATGCCCAGAG
>4 dna:chromosome chromosome:RGSC3.4:4:1:187126005:1 119336840 ID28038 M -
TCCTAGTTGCCTGCAGGGATGCCCAG
>4 dna:chromosome chromosome:RGSC3.4:4:1:187126005:1 119336852 ID4753 M -
CCTGAGGCTTATGCTCCTAGTTGCCTGC
>4 dna:chromosome chromosome:RGSC3.4:4:1:187126005:1 119336906 ID37809 M -
TGAGGGTCTCTTCCTGTATGAGGGTCTCT
>4 dna:chromosome chromosome:RGSC3.4:4:1:187126005:1 119336950 ID34187 M -
TGAATGATGGCCTCTTCCTGTGTGA
>4 dna:chromosome chromosome:RGSC3.4:4:1:187126005:1 119336964 ID35680 M -
TGACTATTGGCCAGATCCTGAATGATGGC
>4 dna:chromosome chromosome:RGSC3.4:4:1:187126005:1 119336967 ID35679 M -
TGACTATTGGCCAGATCCTGAATGAT
>4 dna:chromosome chromosome:RGSC3.4:4:1:187126005:1 119336975 ID49302 M -
TGGGCATTTCCTGACTATTGGCCAGATCC
>4 dna:chromosome chromosome:RGSC3.4:4:1:187126005:1 119336980 ID34189 M -
TGAATGATGGGCATTTCCTGACTATTGGCCA
>4 dna:chromosome chromosome:RGSC3.4:4:1:187126005:1 119336980 ID39540 M -
TGATGGGCATTTCCTGACTATTGGCCA
>4 dna:chromosome chromosome:RGSC3.4:4:1:187126005:1 119336981 ID34188 M -
TGAATGATGGGCATTTCCTGACTATTGGCC
>4 dna:chromosome chromosome:RGSC3.4:4:1:187126005:1 119336987 ID31730 M -
TCTTCCTGAATGATGGGCATTTCCTGACTA
>4 dna:chromosome chromosome:RGSC3.4:4:1:187126005:1 119336998 ID19993 M -
TAGTAATGGTCTCTTCCTGAATGATGGGCA
>4 dna:chromosome chromosome:RGSC3.4:4:1:187126005:1 119337000 ID19992 M -
TAGTAATGGTCTCTTCCTGAATGATGGG
>4 dna:chromosome chromosome:RGSC3.4:4:1:187126005:1 119337000 ID57019 M -
TTAGTAATGGTCTCTTCCTGAATGATGGG
>4 dna:chromosome chromosome:RGSC3.4:4:1:187126005:1 119337003 ID57018 M -
TTAGTAATGGTCTCTTCCTGAATGAT
>4 dna:chromosome chromosome:RGSC3.4:4:1:187126005:1 119337004 ID7681 M -
GCCATTAGTAATGGTCTCTTCCTGAATGA
>4 dna:chromosome chromosome:RGSC3.4:4:1:187126005:1 119337011 ID7680 M -
GCCATTAGTAATGGTCTCTTCC
>4 dna:chromosome chromosome:RGSC3.4:4:1:187126005:1 119337088 ID62551 M -
TTTTGATACAGTTCATGATTCTTTCTTTCC
>4 dna:chromosome chromosome:RGSC3.4:4:1:187126005:1 119337100 ID1560 M -
AGCACAGGTTTTTGATACAGTTCATGA
>4 dna:chromosome chromosome:RGSC3.4:4:1:187126005:1 119337100 ID7512 M -
GCAGCACAGGTTTTTGATACAGTTCATGA
>4 dna:chromosome chromosome:RGSC3.4:4:1:187126005:1 119337159 ID58331 M -
TTCCCTTGGAGTCAGGTTCTTACACGAGGC
>4 dna:chromosome chromosome:RGSC3.4:4:1:187126005:1 119337162 ID58330 M -
TTCCCTTGGAGTCAGGTTCTTACACGA
>4 dna:chromosome chromosome:RGSC3.4:4:1:187126005:1 119337210 ID37575 M -
TGAGGACATGCACCTTCCTGGTCCT
>4 dna:chromosome chromosome:RGSC3.4:4:1:187126005:1 119337212 ID34177 M -
TGAATGAGGACATGCACCTTCCTGGTC
>4 dna:chromosome chromosome:RGSC3.4:4:1:187126005:1 119337213 ID10068 M -
TAAAATGAATGAGGACATGCACCTTCCTGGT
>4 dna:chromosome chromosome:RGSC3.4:4:1:187126005:1 119337214 ID2511 M -
ATGAATGAGGACATGCACCTTCCTGG
>4 dna:chromosome chromosome:RGSC3.4:4:1:187126005:1 119337214 ID10067 M -
TAAAATGAATGAGGACATGCACCTTCCTGG
>4 dna:chromosome chromosome:RGSC3.4:4:1:187126005:1 119337214 ID34176 M -
TGAATGAGGACATGCACCTTCCTGG
>4 dna:chromosome chromosome:RGSC3.4:4:1:187126005:1 119337215 ID10066 M -
TAAAATGAATGAGGACATGCACCTTCCTG
>4 dna:chromosome chromosome:RGSC3.4:4:1:187126005:1 119337220 ID5043 M -
CGTATAAAATGAATGAGGACATGCACCT
>4 dna:chromosome chromosome:RGSC3.4:4:1:187126005:1 119337227 ID1908 M -
AGGGAGTACGTATAAAATGAATGAGGACA
>4 dna:chromosome chromosome:RGSC3.4:4:1:187126005:1 119337228 ID1907 M -
AGGGAGTACGTATAAAATGAATGAGGAC
>4 dna:chromosome chromosome:RGSC3.4:4:1:187126005:1 119337243 ID25213 M -
TCATTTGTCACAAAAGAGAGGGAGTACGTAT
>4 dna:chromosome chromosome:RGSC3.4:4:1:187126005:1 119337244 ID25212 M -
TCATTTGTCACAAAAGAGAGGGAGTACGTA
>4 dna:chromosome chromosome:RGSC3.4:4:1:187126005:1 119337245 ID25211 M -
TCATTTGTCACAAAAGAGAGGGAGTACGT
>4 dna:chromosome chromosome:RGSC3.4:4:1:187126005:1 119337246 ID25210 M -
TCATTTGTCACAAAAGAGAGGGAGTACG
>4 dna:chromosome chromosome:RGSC3.4:4:1:187126005:1 119337247 ID4250 M -
CATTTGTCACAAAAGAGAGGGAGTAC
>4 dna:chromosome chromosome:RGSC3.4:4:1:187126005:1 119337248 ID24866 M -
TCATCATTTGTCACAAAAGAGAGGGAGTA
>4 dna:chromosome chromosome:RGSC3.4:4:1:187126005:1 119337257 ID49247 M -
TGGGCACACTCATCATTTGTCACAAAAGA
>4 dna:chromosome chromosome:RGSC3.4:4:1:187126005:1 119337264 ID13831 M -
TACAAGTGGGCACACTCATCATTTGTCA
>4 dna:chromosome chromosome:RGSC3.4:4:1:187126005:1 119337266 ID13830 M -
TACAAGTGGGCACACTCATCATTTGT
>4 dna:chromosome chromosome:RGSC3.4:4:1:187126005:1 119337270 ID43762 M -
TGCTACAAGTGGGCACACTCATCAT
>4 dna:chromosome chromosome:RGSC3.4:4:1:187126005:1 119337271 ID43761 M -
TGCTACAAGTGGGCACACTCATCA
>4 dna:chromosome chromosome:RGSC3.4:4:1:187126005:1 119337279 ID10923 M -
TAAATTCCCAAGTGTGCTACAAGTGGGCAC
>4 dna:chromosome chromosome:RGSC3.4:4:1:187126005:1 119337285 ID6571 M -
GACAGGCTAAATTCCCAAGTGTGCTACAAGT
>4 dna:chromosome chromosome:RGSC3.4:4:1:187126005:1 119337294 ID33914 M -
TGAAGTGACAGGCTAAATTCCCAAGTGT
>4 dna:chromosome chromosome:RGSC3.4:4:1:187126005:1 119337295 ID59024 M -
TTCTGAAGTGACAGGCTAAATTCCCAAGTG
>4 dna:chromosome chromosome:RGSC3.4:4:1:187126005:1 119337296 ID61832 M -
TTTCTGAAGTGACAGGCTAAATTCCCAAGT
>4 dna:chromosome chromosome:RGSC3.4:4:1:187126005:1 119337308 ID45550 U -
TGGAAATGGTCTTTCTGAAGTGACAGGCT
>4 dna:chromosome chromosome:RGSC3.4:4:1:187126005:1 119337309 ID45549 U -
TGGAAATGGTCTTTCTGAAGTGACAGGC
>4 dna:chromosome chromosome:RGSC3.4:4:1:187126005:1 119337310 ID45548 U -
TGGAAATGGTCTTTCTGAAGTGACAGG
>4 dna:chromosome chromosome:RGSC3.4:4:1:187126005:1 119337316 ID8731 U -
GGGGTGTCTATGGAAATGGTCTTTCTGAAGT
>4 dna:chromosome chromosome:RGSC3.4:4:1:187126005:1 119337319 ID12443 U -
TAAGGGGTGTCTATGGAAATGGTCTTTCTGA
>4 dna:chromosome chromosome:RGSC3.4:4:1:187126005:1 119337320 ID8751 U -
GGGTGTCTATGGAAATGGTCTTTCTG
>4 dna:chromosome chromosome:RGSC3.4:4:1:187126005:1 119337342 ID3222 U -
CAAGAGTGAGGTGGCCCTTAAGGGGT
>4 dna:chromosome chromosome:RGSC3.4:4:1:187126005:1 119337353 ID44914 M -
TGCTTCTGGCTCTACAAGAGTGAGGTGGC
>4 dna:chromosome chromosome:RGSC3.4:4:1:187126005:1 119337354 ID44913 M -
TGCTTCTGGCTCTACAAGAGTGAGGTGG
>4 dna:chromosome chromosome:RGSC3.4:4:1:187126005:1 119337372 ID38947 M -
TGATCAGCATCTCTGCAGTCTGCTTCTGGC
>4 dna:chromosome chromosome:RGSC3.4:4:1:187126005:1 119337375 ID38946 M -
TGATCAGCATCTCTGCAGTCTGCTTCT
>4 dna:chromosome chromosome:RGSC3.4:4:1:187126005:1 119337377 ID45134 M -
TGCTTTGATCAGCATCTCTGCAGTCTGCTT
>4 dna:chromosome chromosome:RGSC3.4:4:1:187126005:1 119337379 ID45133 M -
TGCTTTGATCAGCATCTCTGCAGTCTGC
>4 dna:chromosome chromosome:RGSC3.4:4:1:187126005:1 119337383 ID5342 M -
CTCCCTGCTTTGATCAGCATCTCTGCAGT
>4 dna:chromosome chromosome:RGSC3.4:4:1:187126005:1 119337426 ID23329 M -
TCAAGGACTCACTGCTTCCTTTGGCCAAGG
>4 dna:chromosome chromosome:RGSC3.4:4:1:187126005:1 119337576 ID4147 U -
CATGGTGCACAAGCTATCGACCT
>4 dna:chromosome chromosome:RGSC3.4:4:1:187126005:1 119337576 ID25419 U -
TCCAAATCATGGTGCACAAGCTATCGACCT
>4 dna:chromosome chromosome:RGSC3.4:4:1:187126005:1 119337577 ID25016 U -
TCATGGTGCACAAGCTATCGACC
>4 dna:chromosome chromosome:RGSC3.4:4:1:187126005:1 119337577 ID25418 U -
TCCAAATCATGGTGCACAAGCTATCGACC
>4 dna:chromosome chromosome:RGSC3.4:4:1:187126005:1 119337577 ID58012 U -
TTCCAAATCATGGTGCACAAGCTATCGACC
>4 dna:chromosome chromosome:RGSC3.4:4:1:187126005:1 119337578 ID25417 U -
TCCAAATCATGGTGCACAAGCTATCGAC
>4 dna:chromosome chromosome:RGSC3.4:4:1:187126005:1 119337587 ID7640 U -
GCCAGACCAACTTCCAAATCATGGTGCACAA
>4 dna:chromosome chromosome:RGSC3.4:4:1:187126005:1 119337725 ID37112 U -
TGAGCAAGACATGGTGAAATCTACCCCTTG
>4 dna:chromosome chromosome:RGSC3.4:4:1:187126005:1 119337728 ID37111 U -
TGAGCAAGACATGGTGAAATCTACCCC
>4 dna:chromosome chromosome:RGSC3.4:4:1:187126005:1 119337830 ID9258 U -
GTGACTGTTATTTGCTCCCTGTTTTCC
>4 dna:chromosome chromosome:RGSC3.4:4:1:187126005:1 119337881 ID51879 U -
TGTAAGAAATGGAGCAAATGACGTTACCTT
>4 dna:chromosome chromosome:RGSC3.4:4:1:187126005:1 119337883 ID11768 U -
TAAGAAATGGAGCAAATGACGTTACC
>4 dna:chromosome chromosome:RGSC3.4:4:1:187126005:1 119337996 ID60039 M -
TTGCAGGCCTCATTCTCACCCTGGGA
>4 dna:chromosome chromosome:RGSC3.4:4:1:187126005:1 119338083 ID35470 M -
TGACCTGTGATGGGATGGGGGTGCGGGAGC
>4 dna:chromosome chromosome:RGSC3.4:4:1:187126005:1 119338094 ID1556 M -
AGCAATGTGACCTGTGATGGGATGGG
>4 dna:chromosome chromosome:RGSC3.4:4:1:187126005:1 119338095 ID1555 M -
AGCAATGTGACCTGTGATGGGATGG
>4 dna:chromosome chromosome:RGSC3.4:4:1:187126005:1 119338097 ID23316 M -
TCAAGCAATGTGACCTGTGATGGGAT
>4 dna:chromosome chromosome:RGSC3.4:4:1:187126005:1 119338098 ID23315 M -
TCAAGCAATGTGACCTGTGATGGGA
>4 dna:chromosome chromosome:RGSC3.4:4:1:187126005:1 119338100 ID37711 M -
TGAGGCCTCAAGCAATGTGACCTGTGATGG
>4 dna:chromosome chromosome:RGSC3.4:4:1:187126005:1 119338102 ID37710 M -
TGAGGCCTCAAGCAATGTGACCTGTGAT
>4 dna:chromosome chromosome:RGSC3.4:4:1:187126005:1 119338103 ID37709 M -
TGAGGCCTCAAGCAATGTGACCTGTGA
>4 dna:chromosome chromosome:RGSC3.4:4:1:187126005:1 119338127 ID57930 M -
TTCATGTGTTTGCTCTGAGGTGGGTCTGA
>4 dna:chromosome chromosome:RGSC3.4:4:1:187126005:1 119338133 ID57929 M -
TTCATGTGTTTGCTCTGAGGTGG
>4 dna:chromosome chromosome:RGSC3.4:4:1:187126005:1 119338133 ID62478 M -
TTTTCATGTGTTTGCTCTGAGGTGG
>4 dna:chromosome chromosome:RGSC3.4:4:1:187126005:1 119338134 ID54250 M -
TGTGGTTTTCATGTGTTTGCTCTGAGGTG
>4 dna:chromosome chromosome:RGSC3.4:4:1:187126005:1 119338136 ID54249 M -
TGTGGTTTTCATGTGTTTGCTCTGAGG
>4 dna:chromosome chromosome:RGSC3.4:4:1:187126005:1 119338137 ID54248 M -
TGTGGTTTTCATGTGTTTGCTCTGAG
>4 dna:chromosome chromosome:RGSC3.4:4:1:187126005:1 119338143 ID5327 M -
CTCCACAGCTGTGGTTTTCATGTGTTTGC
>4 dna:chromosome chromosome:RGSC3.4:4:1:187126005:1 119338145 ID25787 M -
TCCACAGCTGTGGTTTTCATGTGTTT
>4 dna:chromosome chromosome:RGSC3.4:4:1:187126005:1 119338147 ID23948 M -
TCACTCCACAGCTGTGGTTTTCATGTGT
>4 dna:chromosome chromosome:RGSC3.4:4:1:187126005:1 119338231 ID33800 M -
TGAAGGAACAAGCTTAGAGAGGCAGGC
>4 dna:chromosome chromosome:RGSC3.4:4:1:187126005:1 119338232 ID59592 M -
TTGAAGGAACAAGCTTAGAGAGGCAGG
>4 dna:chromosome chromosome:RGSC3.4:4:1:187126005:1 119338234 ID47877 M -
TGGCCTTGAAGGAACAAGCTTAGAGAGGCA
>4 dna:chromosome chromosome:RGSC3.4:4:1:187126005:1 119338242 ID55209 M -
TGTTGGCCTTGAAGGAACAAGCTTA
>4 dna:chromosome chromosome:RGSC3.4:4:1:187126005:1 119338243 ID34312 M -
TGAATGTTGGCCTTGAAGGAACAAGCTT
>4 dna:chromosome chromosome:RGSC3.4:4:1:187126005:1 119338243 ID53338 M -
TGTGAATGTTGGCCTTGAAGGAACAAGCTT
>4 dna:chromosome chromosome:RGSC3.4:4:1:187126005:1 119338247 ID33026 M -
TGAAATGTGAATGTTGGCCTTGAAGGAACAA
>4 dna:chromosome chromosome:RGSC3.4:4:1:187126005:1 119338248 ID33025 M -
TGAAATGTGAATGTTGGCCTTGAAGGAACA
>4 dna:chromosome chromosome:RGSC3.4:4:1:187126005:1 119338249 ID53206 M -
TGTGAAATGTGAATGTTGGCCTTGAAGGAAC
>4 dna:chromosome chromosome:RGSC3.4:4:1:187126005:1 119338250 ID53205 M -
TGTGAAATGTGAATGTTGGCCTTGAAGGAA
>4 dna:chromosome chromosome:RGSC3.4:4:1:187126005:1 119338251 ID2755 M -
ATGTGAATGTTGGCCTTGAAGGA
>4 dna:chromosome chromosome:RGSC3.4:4:1:187126005:1 119338251 ID9238 M -
GTGAATGTTGGCCTTGAAGGA
>4 dna:chromosome chromosome:RGSC3.4:4:1:187126005:1 119338251 ID53204 M -
TGTGAAATGTGAATGTTGGCCTTGAAGGA
>4 dna:chromosome chromosome:RGSC3.4:4:1:187126005:1 119338251 ID53337 M -
TGTGAATGTTGGCCTTGAAGGA
>4 dna:chromosome chromosome:RGSC3.4:4:1:187126005:1 119338254 ID13226 M -
TAATGTGAAATGTGAATGTTGGCCTTGAA
>4 dna:chromosome chromosome:RGSC3.4:4:1:187126005:1 119338254 ID53203 M -
TGTGAAATGTGAATGTTGGCCTTGAA
>4 dna:chromosome chromosome:RGSC3.4:4:1:187126005:1 119338255 ID2754 M -
ATGTGAATGTTGGCCTTGA
>4 dna:chromosome chromosome:RGSC3.4:4:1:187126005:1 119338255 ID13225 M -
TAATGTGAAATGTGAATGTTGGCCTTGA
>4 dna:chromosome chromosome:RGSC3.4:4:1:187126005:1 119338255 ID53202 M -
TGTGAAATGTGAATGTTGGCCTTGA
>4 dna:chromosome chromosome:RGSC3.4:4:1:187126005:1 119338255 ID56550 M -
TTAATGTGAAATGTGAATGTTGGCCTTGA
>4 dna:chromosome chromosome:RGSC3.4:4:1:187126005:1 119338256 ID9213 M -
GTGAAATGTGAATGTTGGCCTTG
>4 dna:chromosome chromosome:RGSC3.4:4:1:187126005:1 119338256 ID54735 M -
TGTTAATGTGAAATGTGAATGTTGGCCTTG
>4 dna:chromosome chromosome:RGSC3.4:4:1:187126005:1 119338257 ID9212 M -
GTGAAATGTGAATGTTGGCCTT
>4 dna:chromosome chromosome:RGSC3.4:4:1:187126005:1 119338257 ID13224 M -
TAATGTGAAATGTGAATGTTGGCCTT
>4 dna:chromosome chromosome:RGSC3.4:4:1:187126005:1 119338257 ID53201 M -
TGTGAAATGTGAATGTTGGCCTT
>4 dna:chromosome chromosome:RGSC3.4:4:1:187126005:1 119338257 ID54734 M -
TGTTAATGTGAAATGTGAATGTTGGCCTT
>4 dna:chromosome chromosome:RGSC3.4:4:1:187126005:1 119338257 ID61211 M -
TTGTTAATGTGAAATGTGAATGTTGGCCTT
>4 dna:chromosome chromosome:RGSC3.4:4:1:187126005:1 119338258 ID54732 M -
TGTTAATGTGAAATGTGAATGTTGGCCT
>4 dna:chromosome chromosome:RGSC3.4:4:1:187126005:1 119338258 ID61210 M -
TTGTTAATGTGAAATGTGAATGTTGGCCT
>4 dna:chromosome chromosome:RGSC3.4:4:1:187126005:1 119338259 ID54731 M -
TGTTAATGTGAAATGTGAATGTTGGCC
>4 dna:chromosome chromosome:RGSC3.4:4:1:187126005:1 119338260 ID15581 M -
TACGTTGTTAATGTGAAATGTGAATGTTGGC
>4 dna:chromosome chromosome:RGSC3.4:4:1:187126005:1 119338261 ID15580 M -
TACGTTGTTAATGTGAAATGTGAATGTTGG
>4 dna:chromosome chromosome:RGSC3.4:4:1:187126005:1 119338262 ID1097 M -
ACGTTGTTAATGTGAAATGTGAATGTTG
>4 dna:chromosome chromosome:RGSC3.4:4:1:187126005:1 119338262 ID2751 M -
ATGTGAAATGTGAATGTTG
>4 dna:chromosome chromosome:RGSC3.4:4:1:187126005:1 119338262 ID15579 M -
TACGTTGTTAATGTGAAATGTGAATGTTG
>4 dna:chromosome chromosome:RGSC3.4:4:1:187126005:1 119338263 ID56760 M -
TTACGTTGTTAATGTGAAATGTGAATGTT
>4 dna:chromosome chromosome:RGSC3.4:4:1:187126005:1 119338264 ID15578 M -
TACGTTGTTAATGTGAAATGTGAATGT
>4 dna:chromosome chromosome:RGSC3.4:4:1:187126005:1 119338268 ID46403 M -
TGGACTTACGTTGTTAATGTGAAATGTGA
>4 dna:chromosome chromosome:RGSC3.4:4:1:187126005:1 119338270 ID54097 M -
TGTGGACTTACGTTGTTAATGTGAAATGT
>4 dna:chromosome chromosome:RGSC3.4:4:1:187126005:1 119338272 ID7159 M -
GAGTGTGGACTTACGTTGTTAATGTGAAAT
>4 dna:chromosome chromosome:RGSC3.4:4:1:187126005:1 119338272 ID38224 M -
TGAGTGTGGACTTACGTTGTTAATGTGAAAT
>4 dna:chromosome chromosome:RGSC3.4:4:1:187126005:1 119338273 ID9435 M -
GTGTGGACTTACGTTGTTAATGTGAAA
>4 dna:chromosome chromosome:RGSC3.4:4:1:187126005:1 119338273 ID38223 M -
TGAGTGTGGACTTACGTTGTTAATGTGAAA
>4 dna:chromosome chromosome:RGSC3.4:4:1:187126005:1 119338274 ID38222 M -
TGAGTGTGGACTTACGTTGTTAATGTGAA
>4 dna:chromosome chromosome:RGSC3.4:4:1:187126005:1 119338275 ID7158 M -
GAGTGTGGACTTACGTTGTTAATGTGA
>4 dna:chromosome chromosome:RGSC3.4:4:1:187126005:1 119338275 ID38221 M -
TGAGTGTGGACTTACGTTGTTAATGTGA
>4 dna:chromosome chromosome:RGSC3.4:4:1:187126005:1 119338308 ID19364 M -
TAGGCATTACTGGCTTATGGTGTGGCAGGT
>4 dna:chromosome chromosome:RGSC3.4:4:1:187126005:1 119338309 ID19363 M -
TAGGCATTACTGGCTTATGGTGTGGCAGG
>4 dna:chromosome chromosome:RGSC3.4:4:1:187126005:1 119338310 ID12826 M -
TAATAGGCATTACTGGCTTATGGTGTGGCAG
>4 dna:chromosome chromosome:RGSC3.4:4:1:187126005:1 119338311 ID12824 M -
TAATAGGCATTACTGGCTTATGGTGTGGCA
>4 dna:chromosome chromosome:RGSC3.4:4:1:187126005:1 119338312 ID593 M -
AATAGGCATTACTGGCTTATGGTGTGGC
>4 dna:chromosome chromosome:RGSC3.4:4:1:187126005:1 119338312 ID12823 M -
TAATAGGCATTACTGGCTTATGGTGTGGC
>4 dna:chromosome chromosome:RGSC3.4:4:1:187126005:1 119338312 ID20870 M -
TATAATAGGCATTACTGGCTTATGGTGTGGC
>4 dna:chromosome chromosome:RGSC3.4:4:1:187126005:1 119338312 ID56797 M -
TTACTGGCTTATGGTGTGGC
>4 dna:chromosome chromosome:RGSC3.4:4:1:187126005:1 119338313 ID12822 M -
TAATAGGCATTACTGGCTTATGGTGTGG
>4 dna:chromosome chromosome:RGSC3.4:4:1:187126005:1 119338313 ID20869 M -
TATAATAGGCATTACTGGCTTATGGTGTGG
>4 dna:chromosome chromosome:RGSC3.4:4:1:187126005:1 119338314 ID12821 M -
TAATAGGCATTACTGGCTTATGGTGTG
>4 dna:chromosome chromosome:RGSC3.4:4:1:187126005:1 119338314 ID57074 M -
TTATAATAGGCATTACTGGCTTATGGTGTG
>4 dna:chromosome chromosome:RGSC3.4:4:1:187126005:1 119338315 ID20868 M -
TATAATAGGCATTACTGGCTTATGGTGT
>4 dna:chromosome chromosome:RGSC3.4:4:1:187126005:1 119338315 ID57073 M -
TTATAATAGGCATTACTGGCTTATGGTGT
>4 dna:chromosome chromosome:RGSC3.4:4:1:187126005:1 119338381 ID33964 M -
TGAAGTTGTCAGGAGACAGGGCCTCAGCAGGT
>4 dna:chromosome chromosome:RGSC3.4:4:1:187126005:1 119338383 ID33963 M -
TGAAGTTGTCAGGAGACAGGGCCTCAGCAG
>4 dna:chromosome chromosome:RGSC3.4:4:1:187126005:1 119338384 ID33962 M -
TGAAGTTGTCAGGAGACAGGGCCTCAGCA
>4 dna:chromosome chromosome:RGSC3.4:4:1:187126005:1 119338385 ID33961 M -
TGAAGTTGTCAGGAGACAGGGCCTCAGC
>4 dna:chromosome chromosome:RGSC3.4:4:1:187126005:1 119338386 ID33959 M -
TGAAGTTGTCAGGAGACAGGGCCTCAG
>4 dna:chromosome chromosome:RGSC3.4:4:1:187126005:1 119338387 ID33958 M -
TGAAGTTGTCAGGAGACAGGGCCTCA
>4 dna:chromosome chromosome:RGSC3.4:4:1:187126005:1 119338388 ID33957 M -
TGAAGTTGTCAGGAGACAGGGCCTC
>4 dna:chromosome chromosome:RGSC3.4:4:1:187126005:1 119338397 ID26153 M -
TCCAGGAAGAGAGATGAAGTTGTCAGGAGA
>4 dna:chromosome chromosome:RGSC3.4:4:1:187126005:1 119338411 ID43536 M -
TGCGTGCAGACTCCAGGAAGAGAGATG
>4 dna:chromosome chromosome:RGSC3.4:4:1:187126005:1 119338413 ID26275 M -
TCCAGTTGCGTGCAGACTCCAGGAAGAGAGA
>4 dna:chromosome chromosome:RGSC3.4:4:1:187126005:1 119338421 ID38338 M -
TGAGTTGTCCAGTTGCGTGCAGACTCCAGG
>4 dna:chromosome chromosome:RGSC3.4:4:1:187126005:1 119338423 ID30884 M -
TCTGAGTTGTCCAGTTGCGTGCAGACTCCA
>4 dna:chromosome chromosome:RGSC3.4:4:1:187126005:1 119338423 ID38337 M -
TGAGTTGTCCAGTTGCGTGCAGACTCCA
>4 dna:chromosome chromosome:RGSC3.4:4:1:187126005:1 119338424 ID38336 M -
TGAGTTGTCCAGTTGCGTGCAGACTCC
>4 dna:chromosome chromosome:RGSC3.4:4:1:187126005:1 119338428 ID59046 M -
TTCTGAGTTGTCCAGTTGCGTGCAGA
>4 dna:chromosome chromosome:RGSC3.4:4:1:187126005:1 119338436 ID40550 M -
TGCAAGCAGCTTTCTGAGTTGTCCAGTTG
>4 dna:chromosome chromosome:RGSC3.4:4:1:187126005:1 119338455 ID9300 M -
GTGCAAATACTCCGAGAAATGCAAGCAGC
>4 dna:chromosome chromosome:RGSC3.4:4:1:187126005:1 119338458 ID9299 M -
GTGCAAATACTCCGAGAAATGCAAGC
>4 dna:chromosome chromosome:RGSC3.4:4:1:187126005:1 119338555 ID35125 M -
TGACATCTTACCAATGTGACAGTGGGA
>4 dna:chromosome chromosome:RGSC3.4:4:1:187126005:1 119338724 ID33420 M -
TGAACTCAGCAGATATCCCAGCAGGGTGAC
>4 dna:chromosome chromosome:RGSC3.4:4:1:187126005:1 119338928 ID7175 M -
GAGTTGTGCATTATGGGTTGGGGAAC
>4 dna:chromosome chromosome:RGSC3.4:4:1:187126005:1 119338940 ID46002 M -
TGGAATGAACTTCCCAGAGTTGTGCATTAT
>4 dna:chromosome chromosome:RGSC3.4:4:1:187126005:1 119338943 ID26410 M -
TCCATGGAATGAACTTCCCAGAGTTGTGCAT
>4 dna:chromosome chromosome:RGSC3.4:4:1:187126005:1 119338944 ID26409 M -
TCCATGGAATGAACTTCCCAGAGTTGTGCA
>4 dna:chromosome chromosome:RGSC3.4:4:1:187126005:1 119338945 ID26408 M -
TCCATGGAATGAACTTCCCAGAGTTGTGC
>4 dna:chromosome chromosome:RGSC3.4:4:1:187126005:1 119338945 ID46001 M -
TGGAATGAACTTCCCAGAGTTGTGC
>4 dna:chromosome chromosome:RGSC3.4:4:1:187126005:1 119338949 ID34089 M -
TGAATCCATGGAATGAACTTCCCAGAGTT
>4 dna:chromosome chromosome:RGSC3.4:4:1:187126005:1 119338999 ID51707 M -
TGGTTTTGTCTGATTAGCTAGCCTGT
>4 dna:chromosome chromosome:RGSC3.4:4:1:187126005:1 119339085 ID23749 M -
TCACAGTGCATGGACGTCAAGGAGTC
>4 dna:chromosome chromosome:RGSC3.4:4:1:187126005:1 119339163 ID368 M -
AAGAGCACGTGCGACCTGCCTGAC
