# Supplementary material for: proTRAC - a software for probabilistic piRNA cluster detection, visualization and analysis
Source: BMC Bioinformatics. 2012 Jan 10;13:5. doi: 10.1186/1471-2105-13-5 (PMC3293768; doi:10.1186/1471-2105-13-5)
Supplement: Additional file 6 — proTRAC results folder containing a picture and a FASTA file for each detected rat cluster. After decompression, the folder can be opened as former session in proTRAC. Alternatively, each file can be opened separately with any standard text-editor or graphic-viewer respectively. [file 1471-2105-13-5-S6.ZIP › proTRAC_results_rat/monodirectional_clusters/Cluster_116.fas]

>4 dna:chromosome chromosome:RGSC3.4:4:1:187126005:1 119374820 ID1811 M -
AGGAGGAGGAGGAGGAGGAGGAGGAG
>4 dna:chromosome chromosome:RGSC3.4:4:1:187126005:1 119374820 ID7030 M -
GAGGAGGAGGAGGAGGAGGAGGAGGAG
>4 dna:chromosome chromosome:RGSC3.4:4:1:187126005:1 119374823 ID1811 M -
AGGAGGAGGAGGAGGAGGAGGAGGAG
>4 dna:chromosome chromosome:RGSC3.4:4:1:187126005:1 119374823 ID7030 M -
GAGGAGGAGGAGGAGGAGGAGGAGGAG
>4 dna:chromosome chromosome:RGSC3.4:4:1:187126005:1 119374826 ID1811 M -
AGGAGGAGGAGGAGGAGGAGGAGGAG
>4 dna:chromosome chromosome:RGSC3.4:4:1:187126005:1 119374826 ID7030 M -
GAGGAGGAGGAGGAGGAGGAGGAGGAG
>4 dna:chromosome chromosome:RGSC3.4:4:1:187126005:1 119376156 ID368 M +
AAGAGCACGTGCGACCTGCCTGAC
>4 dna:chromosome chromosome:RGSC3.4:4:1:187126005:1 119376172 ID43067 M +
TGCCTGACTGGAATTTGTTTGTGTACAAG
>4 dna:chromosome chromosome:RGSC3.4:4:1:187126005:1 119376232 ID23749 M +
TCACAGTGCATGGACGTCAAGGAGTC
>4 dna:chromosome chromosome:RGSC3.4:4:1:187126005:1 119376318 ID51707 M +
TGGTTTTGTCTGATTAGCTAGCCTGT
>4 dna:chromosome chromosome:RGSC3.4:4:1:187126005:1 119376365 ID34089 M +
TGAATCCATGGAATGAACTTCCCAGAGTT
>4 dna:chromosome chromosome:RGSC3.4:4:1:187126005:1 119376369 ID26408 M +
TCCATGGAATGAACTTCCCAGAGTTGTGC
>4 dna:chromosome chromosome:RGSC3.4:4:1:187126005:1 119376369 ID26409 M +
TCCATGGAATGAACTTCCCAGAGTTGTGCA
>4 dna:chromosome chromosome:RGSC3.4:4:1:187126005:1 119376369 ID26410 M +
TCCATGGAATGAACTTCCCAGAGTTGTGCAT
>4 dna:chromosome chromosome:RGSC3.4:4:1:187126005:1 119376373 ID46001 M +
TGGAATGAACTTCCCAGAGTTGTGC
>4 dna:chromosome chromosome:RGSC3.4:4:1:187126005:1 119376373 ID46002 M +
TGGAATGAACTTCCCAGAGTTGTGCATTAT
>4 dna:chromosome chromosome:RGSC3.4:4:1:187126005:1 119376389 ID7175 M +
GAGTTGTGCATTATGGGTTGGGGAAC
>4 dna:chromosome chromosome:RGSC3.4:4:1:187126005:1 119376589 ID33420 M +
TGAACTCAGCAGATATCCCAGCAGGGTGAC
>4 dna:chromosome chromosome:RGSC3.4:4:1:187126005:1 119376761 ID35125 M +
TGACATCTTACCAATGTGACAGTGGGA
>4 dna:chromosome chromosome:RGSC3.4:4:1:187126005:1 119376859 ID9299 M +
GTGCAAATACTCCGAGAAATGCAAGC
>4 dna:chromosome chromosome:RGSC3.4:4:1:187126005:1 119376859 ID9300 M +
GTGCAAATACTCCGAGAAATGCAAGCAGC
>4 dna:chromosome chromosome:RGSC3.4:4:1:187126005:1 119376878 ID40550 M +
TGCAAGCAGCTTTCTGAGTTGTCCAGTTG
>4 dna:chromosome chromosome:RGSC3.4:4:1:187126005:1 119376889 ID59046 M +
TTCTGAGTTGTCCAGTTGCGTGCAGA
>4 dna:chromosome chromosome:RGSC3.4:4:1:187126005:1 119376890 ID30884 M +
TCTGAGTTGTCCAGTTGCGTGCAGACTCCA
>4 dna:chromosome chromosome:RGSC3.4:4:1:187126005:1 119376892 ID38336 M +
TGAGTTGTCCAGTTGCGTGCAGACTCC
>4 dna:chromosome chromosome:RGSC3.4:4:1:187126005:1 119376892 ID38337 M +
TGAGTTGTCCAGTTGCGTGCAGACTCCA
>4 dna:chromosome chromosome:RGSC3.4:4:1:187126005:1 119376892 ID38338 M +
TGAGTTGTCCAGTTGCGTGCAGACTCCAGG
>4 dna:chromosome chromosome:RGSC3.4:4:1:187126005:1 119376899 ID26275 M +
TCCAGTTGCGTGCAGACTCCAGGAAGAGAGA
>4 dna:chromosome chromosome:RGSC3.4:4:1:187126005:1 119376905 ID43536 M +
TGCGTGCAGACTCCAGGAAGAGAGATG
>4 dna:chromosome chromosome:RGSC3.4:4:1:187126005:1 119376916 ID26153 M +
TCCAGGAAGAGAGATGAAGTTGTCAGGAGA
>4 dna:chromosome chromosome:RGSC3.4:4:1:187126005:1 119376930 ID33957 M +
TGAAGTTGTCAGGAGACAGGGCCTC
>4 dna:chromosome chromosome:RGSC3.4:4:1:187126005:1 119376930 ID33958 M +
TGAAGTTGTCAGGAGACAGGGCCTCA
>4 dna:chromosome chromosome:RGSC3.4:4:1:187126005:1 119376930 ID33959 M +
TGAAGTTGTCAGGAGACAGGGCCTCAG
>4 dna:chromosome chromosome:RGSC3.4:4:1:187126005:1 119376930 ID33961 M +
TGAAGTTGTCAGGAGACAGGGCCTCAGC
>4 dna:chromosome chromosome:RGSC3.4:4:1:187126005:1 119376930 ID33962 M +
TGAAGTTGTCAGGAGACAGGGCCTCAGCA
>4 dna:chromosome chromosome:RGSC3.4:4:1:187126005:1 119376930 ID33963 M +
TGAAGTTGTCAGGAGACAGGGCCTCAGCAG
>4 dna:chromosome chromosome:RGSC3.4:4:1:187126005:1 119376930 ID33964 M +
TGAAGTTGTCAGGAGACAGGGCCTCAGCAGGT
>4 dna:chromosome chromosome:RGSC3.4:4:1:187126005:1 119377040 ID38221 M +
TGAGTGTGGACTTACGTTGTTAATGTGA
>4 dna:chromosome chromosome:RGSC3.4:4:1:187126005:1 119377040 ID38222 M +
TGAGTGTGGACTTACGTTGTTAATGTGAA
>4 dna:chromosome chromosome:RGSC3.4:4:1:187126005:1 119377040 ID38223 M +
TGAGTGTGGACTTACGTTGTTAATGTGAAA
>4 dna:chromosome chromosome:RGSC3.4:4:1:187126005:1 119377040 ID38224 M +
TGAGTGTGGACTTACGTTGTTAATGTGAAAT
>4 dna:chromosome chromosome:RGSC3.4:4:1:187126005:1 119377041 ID7158 M +
GAGTGTGGACTTACGTTGTTAATGTGA
>4 dna:chromosome chromosome:RGSC3.4:4:1:187126005:1 119377041 ID7159 M +
GAGTGTGGACTTACGTTGTTAATGTGAAAT
>4 dna:chromosome chromosome:RGSC3.4:4:1:187126005:1 119377043 ID9435 M +
GTGTGGACTTACGTTGTTAATGTGAAA
>4 dna:chromosome chromosome:RGSC3.4:4:1:187126005:1 119377044 ID54097 M +
TGTGGACTTACGTTGTTAATGTGAAATGT
>4 dna:chromosome chromosome:RGSC3.4:4:1:187126005:1 119377046 ID46403 M +
TGGACTTACGTTGTTAATGTGAAATGTGA
>4 dna:chromosome chromosome:RGSC3.4:4:1:187126005:1 119377051 ID56760 M +
TTACGTTGTTAATGTGAAATGTGAATGTT
>4 dna:chromosome chromosome:RGSC3.4:4:1:187126005:1 119377052 ID15578 M +
TACGTTGTTAATGTGAAATGTGAATGT
>4 dna:chromosome chromosome:RGSC3.4:4:1:187126005:1 119377052 ID15579 M +
TACGTTGTTAATGTGAAATGTGAATGTTG
>4 dna:chromosome chromosome:RGSC3.4:4:1:187126005:1 119377052 ID15580 M +
TACGTTGTTAATGTGAAATGTGAATGTTGG
>4 dna:chromosome chromosome:RGSC3.4:4:1:187126005:1 119377052 ID15581 M +
TACGTTGTTAATGTGAAATGTGAATGTTGGC
>4 dna:chromosome chromosome:RGSC3.4:4:1:187126005:1 119377053 ID1097 M +
ACGTTGTTAATGTGAAATGTGAATGTTG
>4 dna:chromosome chromosome:RGSC3.4:4:1:187126005:1 119377056 ID61210 M +
TTGTTAATGTGAAATGTGAATGTTGGCCT
>4 dna:chromosome chromosome:RGSC3.4:4:1:187126005:1 119377056 ID61211 M +
TTGTTAATGTGAAATGTGAATGTTGGCCTT
>4 dna:chromosome chromosome:RGSC3.4:4:1:187126005:1 119377057 ID54731 M +
TGTTAATGTGAAATGTGAATGTTGGCC
>4 dna:chromosome chromosome:RGSC3.4:4:1:187126005:1 119377057 ID54732 M +
TGTTAATGTGAAATGTGAATGTTGGCCT
>4 dna:chromosome chromosome:RGSC3.4:4:1:187126005:1 119377057 ID54734 M +
TGTTAATGTGAAATGTGAATGTTGGCCTT
>4 dna:chromosome chromosome:RGSC3.4:4:1:187126005:1 119377057 ID54735 M +
TGTTAATGTGAAATGTGAATGTTGGCCTTG
>4 dna:chromosome chromosome:RGSC3.4:4:1:187126005:1 119377059 ID56550 M +
TTAATGTGAAATGTGAATGTTGGCCTTGA
>4 dna:chromosome chromosome:RGSC3.4:4:1:187126005:1 119377060 ID13224 M +
TAATGTGAAATGTGAATGTTGGCCTT
>4 dna:chromosome chromosome:RGSC3.4:4:1:187126005:1 119377060 ID13225 M +
TAATGTGAAATGTGAATGTTGGCCTTGA
>4 dna:chromosome chromosome:RGSC3.4:4:1:187126005:1 119377060 ID13226 M +
TAATGTGAAATGTGAATGTTGGCCTTGAA
>4 dna:chromosome chromosome:RGSC3.4:4:1:187126005:1 119377062 ID2751 M +
ATGTGAAATGTGAATGTTG
>4 dna:chromosome chromosome:RGSC3.4:4:1:187126005:1 119377063 ID53201 M +
TGTGAAATGTGAATGTTGGCCTT
>4 dna:chromosome chromosome:RGSC3.4:4:1:187126005:1 119377063 ID53202 M +
TGTGAAATGTGAATGTTGGCCTTGA
>4 dna:chromosome chromosome:RGSC3.4:4:1:187126005:1 119377063 ID53203 M +
TGTGAAATGTGAATGTTGGCCTTGAA
>4 dna:chromosome chromosome:RGSC3.4:4:1:187126005:1 119377063 ID53204 M +
TGTGAAATGTGAATGTTGGCCTTGAAGGA
>4 dna:chromosome chromosome:RGSC3.4:4:1:187126005:1 119377063 ID53205 M +
TGTGAAATGTGAATGTTGGCCTTGAAGGAA
>4 dna:chromosome chromosome:RGSC3.4:4:1:187126005:1 119377063 ID53206 M +
TGTGAAATGTGAATGTTGGCCTTGAAGGAAC
>4 dna:chromosome chromosome:RGSC3.4:4:1:187126005:1 119377064 ID9212 M +
GTGAAATGTGAATGTTGGCCTT
>4 dna:chromosome chromosome:RGSC3.4:4:1:187126005:1 119377064 ID9213 M +
GTGAAATGTGAATGTTGGCCTTG
>4 dna:chromosome chromosome:RGSC3.4:4:1:187126005:1 119377065 ID33025 M +
TGAAATGTGAATGTTGGCCTTGAAGGAACA
>4 dna:chromosome chromosome:RGSC3.4:4:1:187126005:1 119377065 ID33026 M +
TGAAATGTGAATGTTGGCCTTGAAGGAACAA
>4 dna:chromosome chromosome:RGSC3.4:4:1:187126005:1 119377069 ID2754 M +
ATGTGAATGTTGGCCTTGA
>4 dna:chromosome chromosome:RGSC3.4:4:1:187126005:1 119377069 ID2755 M +
ATGTGAATGTTGGCCTTGAAGGA
>4 dna:chromosome chromosome:RGSC3.4:4:1:187126005:1 119377070 ID53337 M +
TGTGAATGTTGGCCTTGAAGGA
>4 dna:chromosome chromosome:RGSC3.4:4:1:187126005:1 119377070 ID53338 M +
TGTGAATGTTGGCCTTGAAGGAACAAGCTT
>4 dna:chromosome chromosome:RGSC3.4:4:1:187126005:1 119377071 ID9238 M +
GTGAATGTTGGCCTTGAAGGA
>4 dna:chromosome chromosome:RGSC3.4:4:1:187126005:1 119377072 ID34312 M +
TGAATGTTGGCCTTGAAGGAACAAGCTT
>4 dna:chromosome chromosome:RGSC3.4:4:1:187126005:1 119377076 ID55209 M +
TGTTGGCCTTGAAGGAACAAGCTTA
>4 dna:chromosome chromosome:RGSC3.4:4:1:187126005:1 119377079 ID47877 M +
TGGCCTTGAAGGAACAAGCTTAGAGAGGCA
>4 dna:chromosome chromosome:RGSC3.4:4:1:187126005:1 119377084 ID59592 M +
TTGAAGGAACAAGCTTAGAGAGGCAGG
>4 dna:chromosome chromosome:RGSC3.4:4:1:187126005:1 119377085 ID33800 M +
TGAAGGAACAAGCTTAGAGAGGCAGGC
>4 dna:chromosome chromosome:RGSC3.4:4:1:187126005:1 119377168 ID23948 M +
TCACTCCACAGCTGTGGTTTTCATGTGT
>4 dna:chromosome chromosome:RGSC3.4:4:1:187126005:1 119377171 ID5327 M +
CTCCACAGCTGTGGTTTTCATGTGTTTGC
>4 dna:chromosome chromosome:RGSC3.4:4:1:187126005:1 119377172 ID25787 M +
TCCACAGCTGTGGTTTTCATGTGTTT
>4 dna:chromosome chromosome:RGSC3.4:4:1:187126005:1 119377180 ID54248 M +
TGTGGTTTTCATGTGTTTGCTCTGAG
>4 dna:chromosome chromosome:RGSC3.4:4:1:187126005:1 119377180 ID54249 M +
TGTGGTTTTCATGTGTTTGCTCTGAGG
>4 dna:chromosome chromosome:RGSC3.4:4:1:187126005:1 119377180 ID54250 M +
TGTGGTTTTCATGTGTTTGCTCTGAGGTG
>4 dna:chromosome chromosome:RGSC3.4:4:1:187126005:1 119377185 ID62478 M +
TTTTCATGTGTTTGCTCTGAGGTGG
>4 dna:chromosome chromosome:RGSC3.4:4:1:187126005:1 119377187 ID57929 M +
TTCATGTGTTTGCTCTGAGGTGG
>4 dna:chromosome chromosome:RGSC3.4:4:1:187126005:1 119377187 ID57930 M +
TTCATGTGTTTGCTCTGAGGTGGGTCTGA
>4 dna:chromosome chromosome:RGSC3.4:4:1:187126005:1 119377213 ID37709 M +
TGAGGCCTCAAGCAATGTGACCTGTGA
>4 dna:chromosome chromosome:RGSC3.4:4:1:187126005:1 119377213 ID37710 M +
TGAGGCCTCAAGCAATGTGACCTGTGAT
>4 dna:chromosome chromosome:RGSC3.4:4:1:187126005:1 119377213 ID37711 M +
TGAGGCCTCAAGCAATGTGACCTGTGATGG
>4 dna:chromosome chromosome:RGSC3.4:4:1:187126005:1 119377220 ID23315 M +
TCAAGCAATGTGACCTGTGATGGGA
>4 dna:chromosome chromosome:RGSC3.4:4:1:187126005:1 119377220 ID23316 M +
TCAAGCAATGTGACCTGTGATGGGAT
>4 dna:chromosome chromosome:RGSC3.4:4:1:187126005:1 119377223 ID1555 M +
AGCAATGTGACCTGTGATGGGATGG
>4 dna:chromosome chromosome:RGSC3.4:4:1:187126005:1 119377223 ID1556 M +
AGCAATGTGACCTGTGATGGGATGGG
>4 dna:chromosome chromosome:RGSC3.4:4:1:187126005:1 119377230 ID35470 M +
TGACCTGTGATGGGATGGGGGTGCGGGAGC
>4 dna:chromosome chromosome:RGSC3.4:4:1:187126005:1 119377406 ID15262 M +
TACCTCCTGAACAAGACCAGGTTTCC
>4 dna:chromosome chromosome:RGSC3.4:4:1:187126005:1 119377406 ID15263 M +
TACCTCCTGAACAAGACCAGGTTTCCTGC
>4 dna:chromosome chromosome:RGSC3.4:4:1:187126005:1 119377410 ID28482 M +
TCCTGAACAAGACCAGGTTTCCTGCAAGA
>4 dna:chromosome chromosome:RGSC3.4:4:1:187126005:1 119377413 ID33157 M +
TGAACAAGACCAGGTTTCCTGCAAGAAA
>4 dna:chromosome chromosome:RGSC3.4:4:1:187126005:1 119377420 ID6645 M +
GACCAGGTTTCCTGCAAGAAATGGAGCA
>4 dna:chromosome chromosome:RGSC3.4:4:1:187126005:1 119377432 ID40510 M +
TGCAAGAAATGGAGCAAATGACATTACC
>4 dna:chromosome chromosome:RGSC3.4:4:1:187126005:1 119377473 ID37609 M +
TGAGGAGACATGTGTGACTGTTCTTTGCT
>4 dna:chromosome chromosome:RGSC3.4:4:1:187126005:1 119377473 ID37610 M +
TGAGGAGACATGTGTGACTGTTCTTTGCTT
>4 dna:chromosome chromosome:RGSC3.4:4:1:187126005:1 119378131 ID51544 M -
TGGTTGCTGGGATTTGAACTCAGGACCTC
>4 dna:chromosome chromosome:RGSC3.4:4:1:187126005:1 119378171 ID7060 M -
GAGGGCATCAGATCTCATTACAGATGGTTGT
>4 dna:chromosome chromosome:RGSC3.4:4:1:187126005:1 119378178 ID31264 M +
TCTGTAATGAGATCTGATGCCCTCTTCTG
>4 dna:chromosome chromosome:RGSC3.4:4:1:187126005:1 119378188 ID7250 M +
GATCTGATGCCCTCTTCTGGTGTGTCTGA
>4 dna:chromosome chromosome:RGSC3.4:4:1:187126005:1 119378190 ID30925 M +
TCTGATGCCCTCTTCTGGTGTGTCTGAA
>4 dna:chromosome chromosome:RGSC3.4:4:1:187126005:1 119378195 ID42721 M +
TGCCCTCTTCTGGTGTGTCTGAAGA
