# Supplementary material for: proTRAC - a software for probabilistic piRNA cluster detection, visualization and analysis
Source: BMC Bioinformatics. 2012 Jan 10;13:5. doi: 10.1186/1471-2105-13-5 (PMC3293768; doi:10.1186/1471-2105-13-5)
Supplement: Additional file 6 — proTRAC results folder containing a picture and a FASTA file for each detected rat cluster. After decompression, the folder can be opened as former session in proTRAC. Alternatively, each file can be opened separately with any standard text-editor or graphic-viewer respectively. [file 1471-2105-13-5-S6.ZIP › proTRAC_results_rat/monodirectional_clusters/Cluster_117.fas]

>4 dna:chromosome chromosome:RGSC3.4:4:1:187126005:1 120123547 ID56543 U -
TTAATGCCTTTTAACTGCTGACACCCTCTGA
>4 dna:chromosome chromosome:RGSC3.4:4:1:187126005:1 120123548 ID56542 U -
TTAATGCCTTTTAACTGCTGACACCCTCTG
>4 dna:chromosome chromosome:RGSC3.4:4:1:187126005:1 120123682 ID60838 M -
TTGGTGATGAACAGCAATGTGGAATTGTA
>4 dna:chromosome chromosome:RGSC3.4:4:1:187126005:1 120123683 ID4900 M -
CCTTTGGTGATGAACAGCAATGTGGAATTGT
>4 dna:chromosome chromosome:RGSC3.4:4:1:187126005:1 120123904 ID36863 M -
TGAGATCCAGCTGTAAGGCATTTTCTTA
>4 dna:chromosome chromosome:RGSC3.4:4:1:187126005:1 120124080 ID39565 U -
TGATGGTGAAGAGACGACTTTCTCAGG
>4 dna:chromosome chromosome:RGSC3.4:4:1:187126005:1 120124080 ID44456 U -
TGCTGATGGTGAAGAGACGACTTTCTCAGG
>4 dna:chromosome chromosome:RGSC3.4:4:1:187126005:1 120124083 ID31121 U -
TCTGCTGATGGTGAAGAGACGACTTTCTC
>4 dna:chromosome chromosome:RGSC3.4:4:1:187126005:1 120124083 ID44455 U -
TGCTGATGGTGAAGAGACGACTTTCTC
>4 dna:chromosome chromosome:RGSC3.4:4:1:187126005:1 120124148 ID33838 U -
TGAAGGATTTATTTCTTCAGTCAAAGGCAGA
>4 dna:chromosome chromosome:RGSC3.4:4:1:187126005:1 120124150 ID33837 U -
TGAAGGATTTATTTCTTCAGTCAAAGGCA
>4 dna:chromosome chromosome:RGSC3.4:4:1:187126005:1 120124151 ID33836 U -
TGAAGGATTTATTTCTTCAGTCAAAGGC
>4 dna:chromosome chromosome:RGSC3.4:4:1:187126005:1 120124192 ID16297 U -
TACTTACTCAGGAACAAGATATCACTGCTG
>4 dna:chromosome chromosome:RGSC3.4:4:1:187126005:1 120124193 ID16296 U -
TACTTACTCAGGAACAAGATATCACTGCT
>4 dna:chromosome chromosome:RGSC3.4:4:1:187126005:1 120124194 ID16295 U -
TACTTACTCAGGAACAAGATATCACTGC
>4 dna:chromosome chromosome:RGSC3.4:4:1:187126005:1 120124195 ID16294 U -
TACTTACTCAGGAACAAGATATCACTG
>4 dna:chromosome chromosome:RGSC3.4:4:1:187126005:1 120124255 ID9763 U -
TAAAAATGCCAGAGATCTCCTTATGAGGCCC
>4 dna:chromosome chromosome:RGSC3.4:4:1:187126005:1 120124258 ID9762 U -
TAAAAATGCCAGAGATCTCCTTATGAGG
>4 dna:chromosome chromosome:RGSC3.4:4:1:187126005:1 120124297 ID16385 U -
TACTTGAAGGTCTTCCTTGTGCCCTGGAGGT
>4 dna:chromosome chromosome:RGSC3.4:4:1:187126005:1 120124300 ID16384 U -
TACTTGAAGGTCTTCCTTGTGCCCTGGA
>4 dna:chromosome chromosome:RGSC3.4:4:1:187126005:1 120124304 ID16383 M -
TACTTGAAGGTCTTCCTTGTGCCC
>4 dna:chromosome chromosome:RGSC3.4:4:1:187126005:1 120124311 ID57122 U -
TTATATGGCCATACTTGAAGGTCTTCCT
>4 dna:chromosome chromosome:RGSC3.4:4:1:187126005:1 120124322 ID2315 U -
ATATTCTTATATGGCCATACTTG
>4 dna:chromosome chromosome:RGSC3.4:4:1:187126005:1 120124322 ID17425 U -
TAGAGAGATATTCTTATATGGCCATACTTG
>4 dna:chromosome chromosome:RGSC3.4:4:1:187126005:1 120124325 ID1489 U -
AGATATTCTTATATGGCCATAC
>4 dna:chromosome chromosome:RGSC3.4:4:1:187126005:1 120124325 ID62397 U -
TTTTAGAGAGATATTCTTATATGGCCATAC
>4 dna:chromosome chromosome:RGSC3.4:4:1:187126005:1 120124328 ID45191 U -
TGCTTTTAGAGAGATATTCTTATATGGCCA
>4 dna:chromosome chromosome:RGSC3.4:4:1:187126005:1 120124329 ID45190 U -
TGCTTTTAGAGAGATATTCTTATATGGCC
>4 dna:chromosome chromosome:RGSC3.4:4:1:187126005:1 120124347 ID37192 U -
TGAGCATACAACCTCTCCTGCTTTTAGAG
>4 dna:chromosome chromosome:RGSC3.4:4:1:187126005:1 120124369 ID12311 U -
TAAGCTTCTCCAGGGAAGTCCTGAGCAT
>4 dna:chromosome chromosome:RGSC3.4:4:1:187126005:1 120124371 ID12310 U -
TAAGCTTCTCCAGGGAAGTCCTGAGC
>4 dna:chromosome chromosome:RGSC3.4:4:1:187126005:1 120124371 ID27754 U -
TCCTAAGCTTCTCCAGGGAAGTCCTGAGC
>4 dna:chromosome chromosome:RGSC3.4:4:1:187126005:1 120124392 ID52062 U -
TGTACCTTCTCACAGGAGTACTGCTCCTAAGC
>4 dna:chromosome chromosome:RGSC3.4:4:1:187126005:1 120124393 ID52061 U -
TGTACCTTCTCACAGGAGTACTGCTCCTAAG
>4 dna:chromosome chromosome:RGSC3.4:4:1:187126005:1 120124402 ID20267 U -
TAGTCTTTTGTACCTTCTCACAGGAGTACT
>4 dna:chromosome chromosome:RGSC3.4:4:1:187126005:1 120124407 ID31913 U -
TCTTGTAGTCTTTTGTACCTTCTCACAGGA
>4 dna:chromosome chromosome:RGSC3.4:4:1:187126005:1 120124407 ID59275 U -
TTCTTGTAGTCTTTTGTACCTTCTCACAGGA
>4 dna:chromosome chromosome:RGSC3.4:4:1:187126005:1 120124443 ID60978 U -
TTGTACAACTTGGAGATATTGAATTTACAG
>4 dna:chromosome chromosome:RGSC3.4:4:1:187126005:1 120124444 ID60977 U -
TTGTACAACTTGGAGATATTGAATTTACA
>4 dna:chromosome chromosome:RGSC3.4:4:1:187126005:1 120124445 ID60976 U -
TTGTACAACTTGGAGATATTGAATTTAC
>4 dna:chromosome chromosome:RGSC3.4:4:1:187126005:1 120124659 ID38476 U -
TGATAAGAATTCCGCAAAGCCAAGCCACTA
>4 dna:chromosome chromosome:RGSC3.4:4:1:187126005:1 120124682 ID21446 U -
TATCTAATGGGAACACAGCTGTTTGATAAG
>4 dna:chromosome chromosome:RGSC3.4:4:1:187126005:1 120124690 ID3422 U -
CACAGCCATATCTAATGGGAACACAGCTGT
>4 dna:chromosome chromosome:RGSC3.4:4:1:187126005:1 120124808 ID10147 U -
TAAAATTTGTGTCTTACTGTTCTAATG
>4 dna:chromosome chromosome:RGSC3.4:4:1:187126005:1 120124915 ID59537 M +
TTGAACTCAGGACCTCTGGAAGAGCA
>4 dna:chromosome chromosome:RGSC3.4:4:1:187126005:1 120124981 ID27360 U -
TCCCTGTGTCAAAAAATTAAATTGTGTCTT
>4 dna:chromosome chromosome:RGSC3.4:4:1:187126005:1 120125054 ID193 U -
AACACATGCTAGTGCCTTTCAGTGTATGA
>4 dna:chromosome chromosome:RGSC3.4:4:1:187126005:1 120125067 ID6364 U -
GAATAAACCAAACACATGCTAGTGCC
>4 dna:chromosome chromosome:RGSC3.4:4:1:187126005:1 120125204 ID15898 U -
TACTCAGCATGTGTCTTGCCTCAGCAAA
>4 dna:chromosome chromosome:RGSC3.4:4:1:187126005:1 120125210 ID49824 U -
TGGGTCTCTACTCAGCATGTGTCTTGCCTC
>4 dna:chromosome chromosome:RGSC3.4:4:1:187126005:1 120125251 ID42269 U -
TGCCAGCCTGTTCTCTCTAAACATCA
>4 dna:chromosome chromosome:RGSC3.4:4:1:187126005:1 120125429 ID16620 U -
TAGAAACCAAAATGGAAACGTGGAGCAGT
>4 dna:chromosome chromosome:RGSC3.4:4:1:187126005:1 120125431 ID16619 U -
TAGAAACCAAAATGGAAACGTGGAGCA
>4 dna:chromosome chromosome:RGSC3.4:4:1:187126005:1 120125432 ID16618 U -
TAGAAACCAAAATGGAAACGTGGAGC
>4 dna:chromosome chromosome:RGSC3.4:4:1:187126005:1 120125434 ID31081 U -
TCTGCGATAGAAACCAAAATGGAAACGTGGA
>4 dna:chromosome chromosome:RGSC3.4:4:1:187126005:1 120125485 ID6342 U -
GAAGGTGACTTCAGGTTCTCAGACCTGG
>4 dna:chromosome chromosome:RGSC3.4:4:1:187126005:1 120125485 ID17005 U -
TAGAAGGTGACTTCAGGTTCTCAGACCTGG
>4 dna:chromosome chromosome:RGSC3.4:4:1:187126005:1 120125495 ID11457 U -
TAACCTGTAGTAGAAGGTGACTTCAGGTTC
>4 dna:chromosome chromosome:RGSC3.4:4:1:187126005:1 120125542 ID34742 U -
TGACACACACTACACTGTCTCTGTGACCT
>4 dna:chromosome chromosome:RGSC3.4:4:1:187126005:1 120125543 ID7970 U -
GCTGACACACACTACACTGTCTCTGTGACC
>4 dna:chromosome chromosome:RGSC3.4:4:1:187126005:1 120125545 ID34741 U -
TGACACACACTACACTGTCTCTGTGA
>4 dna:chromosome chromosome:RGSC3.4:4:1:187126005:1 120125586 ID18061 U -
TAGCACATTAAAGTCGCTCGGTCCGAAGG
>4 dna:chromosome chromosome:RGSC3.4:4:1:187126005:1 120125591 ID18060 U -
TAGCACATTAAAGTCGCTCGGTCC
>4 dna:chromosome chromosome:RGSC3.4:4:1:187126005:1 120125628 ID45929 U -
TGGAAGTTTATTGAGTCACTAGTCTTTATGC
>4 dna:chromosome chromosome:RGSC3.4:4:1:187126005:1 120125650 ID37058 U -
TGAGATTTTTCATATTACCTTTGGAAGTTT
>4 dna:chromosome chromosome:RGSC3.4:4:1:187126005:1 120125652 ID53533 U -
TGTGAGATTTTTCATATTACCTTTGGAAGT
>4 dna:chromosome chromosome:RGSC3.4:4:1:187126005:1 120125655 ID53532 U -
TGTGAGATTTTTCATATTACCTTTGGA
>4 dna:chromosome chromosome:RGSC3.4:4:1:187126005:1 120125702 ID23709 U -
TCACAGATGTATGTCCTCAAGTCGCCC
>4 dna:chromosome chromosome:RGSC3.4:4:1:187126005:1 120125710 ID47380 U -
TGGCAGAAAGTTCACAGATGTATGTCCTCA
>4 dna:chromosome chromosome:RGSC3.4:4:1:187126005:1 120125711 ID47379 U -
TGGCAGAAAGTTCACAGATGTATGTCCTC
>4 dna:chromosome chromosome:RGSC3.4:4:1:187126005:1 120125712 ID47378 U -
TGGCAGAAAGTTCACAGATGTATGTCCT
>4 dna:chromosome chromosome:RGSC3.4:4:1:187126005:1 120125713 ID47377 U -
TGGCAGAAAGTTCACAGATGTATGTCC
>4 dna:chromosome chromosome:RGSC3.4:4:1:187126005:1 120125715 ID47376 U -
TGGCAGAAAGTTCACAGATGTATGT
>4 dna:chromosome chromosome:RGSC3.4:4:1:187126005:1 120125716 ID47375 U -
TGGCAGAAAGTTCACAGATGTATG
>4 dna:chromosome chromosome:RGSC3.4:4:1:187126005:1 120125718 ID21954 U -
TATGGCAGAAAGTTCACAGATGTA
>4 dna:chromosome chromosome:RGSC3.4:4:1:187126005:1 120125722 ID44622 U -
TGCTGTAGATATGGCAGAAAGTTCACAGA
>4 dna:chromosome chromosome:RGSC3.4:4:1:187126005:1 120125733 ID52712 U -
TGTCCAAATTTCTTGCTGTAGATATGGCAGA
>4 dna:chromosome chromosome:RGSC3.4:4:1:187126005:1 120125742 ID31666 U -
TCTTCACCATGTCCAAATTTCTTGCTGTAGA
>4 dna:chromosome chromosome:RGSC3.4:4:1:187126005:1 120125748 ID11832 U -
TAAGAATCTTCACCATGTCCAAATTTCTTGC
>4 dna:chromosome chromosome:RGSC3.4:4:1:187126005:1 120125749 ID11831 U -
TAAGAATCTTCACCATGTCCAAATTTCTTG
>4 dna:chromosome chromosome:RGSC3.4:4:1:187126005:1 120125763 ID7834 U -
GCCTTGTGTTCTGGTAAGAATCTTCACCAT
>4 dna:chromosome chromosome:RGSC3.4:4:1:187126005:1 120125770 ID32970 U -
TGAAATGCCTTGTGTTCTGGTAAGAATCT
>4 dna:chromosome chromosome:RGSC3.4:4:1:187126005:1 120125771 ID32969 U -
TGAAATGCCTTGTGTTCTGGTAAGAATC
>4 dna:chromosome chromosome:RGSC3.4:4:1:187126005:1 120125772 ID30643 U -
TCTGAAATGCCTTGTGTTCTGGTAAGAAT
>4 dna:chromosome chromosome:RGSC3.4:4:1:187126005:1 120125774 ID39097 U -
TGATCTGAAATGCCTTGTGTTCTGGTAAGA
>4 dna:chromosome chromosome:RGSC3.4:4:1:187126005:1 120125778 ID39096 U -
TGATCTGAAATGCCTTGTGTTCTGGT
>4 dna:chromosome chromosome:RGSC3.4:4:1:187126005:1 120125782 ID15349 U -
TACCTGTGATCTGAAATGCCTTGTGTTC
>4 dna:chromosome chromosome:RGSC3.4:4:1:187126005:1 120125788 ID58262 U -
TTCCCATACCTGTGATCTGAAATGCCTT
>4 dna:chromosome chromosome:RGSC3.4:4:1:187126005:1 120125794 ID25312 U -
TCCAAACTTCCCATACCTGTGATCTGAAA
>4 dna:chromosome chromosome:RGSC3.4:4:1:187126005:1 120125835 ID42188 U -
TGCCAGAAGGGTCTCGACCCACAGGTC
>4 dna:chromosome chromosome:RGSC3.4:4:1:187126005:1 120125836 ID42187 U -
TGCCAGAAGGGTCTCGACCCACAGGT
>4 dna:chromosome chromosome:RGSC3.4:4:1:187126005:1 120125838 ID17488 U -
TAGAGCTTTGCCAGAAGGGTCTCGACCCACAG
>4 dna:chromosome chromosome:RGSC3.4:4:1:187126005:1 120125849 ID33648 U -
TGAAGATAGAGCTTTGCCAGAAGGGTC
>4 dna:chromosome chromosome:RGSC3.4:4:1:187126005:1 120125850 ID62660 U -
TTTTTGAAGATAGAGCTTTGCCAGAAGGGT
>4 dna:chromosome chromosome:RGSC3.4:4:1:187126005:1 120125854 ID33647 U -
TGAAGATAGAGCTTTGCCAGAA
>4 dna:chromosome chromosome:RGSC3.4:4:1:187126005:1 120125857 ID61933 U -
TTTGAAGATAGAGCTTTGCCA
>4 dna:chromosome chromosome:RGSC3.4:4:1:187126005:1 120125861 ID3058 U -
ATTTTTGAAGATAGAGCTTT
>4 dna:chromosome chromosome:RGSC3.4:4:1:187126005:1 120125864 ID2331 U -
ATATTTTTGAAGATAGAGC
>4 dna:chromosome chromosome:RGSC3.4:4:1:187126005:1 120125872 ID55268 U -
TGTTGTGAATCGTAATATAAATATTTTTGAA
>4 dna:chromosome chromosome:RGSC3.4:4:1:187126005:1 120126243 ID52358 U -
TGTCAAAAGATACACACCTTTTGCTTGGTTC
>4 dna:chromosome chromosome:RGSC3.4:4:1:187126005:1 120126468 ID13041 U -
TAATCTTGGTGCACCTTCGCTGTCTGTCC
>4 dna:chromosome chromosome:RGSC3.4:4:1:187126005:1 120126479 ID105 U -
AAAGCTTCACTCTAATCTTGGTGCACCTTC
>4 dna:chromosome chromosome:RGSC3.4:4:1:187126005:1 120126520 ID35630 U -
TGACTAGCCCTTTATGGACTGAATGTCTCC
>4 dna:chromosome chromosome:RGSC3.4:4:1:187126005:1 120126560 ID28341 U -
TCCTCGTTAATTCTTGAACTCTTGGGTCCT
>4 dna:chromosome chromosome:RGSC3.4:4:1:187126005:1 120126605 ID48000 U -
TGGCTATCAGCACTTATAACTCTGCACGTG
>4 dna:chromosome chromosome:RGSC3.4:4:1:187126005:1 120126733 ID9378 U -
GTGGTCTACCTTATTTTCTCTGGGAA
>4 dna:chromosome chromosome:RGSC3.4:4:1:187126005:1 120126749 ID50488 U -
TGGTATGTACTTCCAATGTGGTCTACC
>4 dna:chromosome chromosome:RGSC3.4:4:1:187126005:1 120126867 ID12557 U -
TAAGTCTCAATTTTCTCAGGAATCTACTTC
>4 dna:chromosome chromosome:RGSC3.4:4:1:187126005:1 120126876 ID51856 U -
TGTAACAGCTAAGTCTCAATTTTCTCAGGA
>4 dna:chromosome chromosome:RGSC3.4:4:1:187126005:1 120126902 ID15912 U -
TACTCAGTGGCTATATGGCTGTCTTCTGTA
>4 dna:chromosome chromosome:RGSC3.4:4:1:187126005:1 120126942 ID12181 U -
TAAGCATAATGGCGCCGTGGTACACAGAT
>4 dna:chromosome chromosome:RGSC3.4:4:1:187126005:1 120126945 ID4397 U -
CCATAAGCATAATGGCGCCGTGGTACACA
>4 dna:chromosome chromosome:RGSC3.4:4:1:187126005:1 120126948 ID2182 U -
ATAAGCATAATGGCGCCGTGGTAC
>4 dna:chromosome chromosome:RGSC3.4:4:1:187126005:1 120126948 ID4396 U -
CCATAAGCATAATGGCGCCGTGGTAC
>4 dna:chromosome chromosome:RGSC3.4:4:1:187126005:1 120126948 ID11365 U -
TAACCATAAGCATAATGGCGCCGTGGTAC
>4 dna:chromosome chromosome:RGSC3.4:4:1:187126005:1 120127003 ID35245 U -
TGACCAAAACATAGTCCAGGCCCGACATCA
>4 dna:chromosome chromosome:RGSC3.4:4:1:187126005:1 120127004 ID35244 U -
TGACCAAAACATAGTCCAGGCCCGACATC
>4 dna:chromosome chromosome:RGSC3.4:4:1:187126005:1 120127128 ID16801 U -
TAGAACAGTTTTGATATCTTCCCAGAAAGC
>4 dna:chromosome chromosome:RGSC3.4:4:1:187126005:1 120127152 ID47181 U -
TGGCAAATCCTTCTAAGGTTTTTGTAGAAC
>4 dna:chromosome chromosome:RGSC3.4:4:1:187126005:1 120127153 ID47180 U -
TGGCAAATCCTTCTAAGGTTTTTGTAGAA
>4 dna:chromosome chromosome:RGSC3.4:4:1:187126005:1 120127203 ID3396 U -
CACACTTTCTTCCTCACTACCCACTAGCC
>4 dna:chromosome chromosome:RGSC3.4:4:1:187126005:1 120127263 ID52133 U -
TGTAGATGACCATGCTGCACCAGGGCGC
>4 dna:chromosome chromosome:RGSC3.4:4:1:187126005:1 120127308 ID48212 U -
TGGCTTGAAAGGTGCGGTTCCTGCT
>4 dna:chromosome chromosome:RGSC3.4:4:1:187126005:1 120127412 ID50175 U -
TGGTAACTTACCTGGCCTTGTTTT
>4 dna:chromosome chromosome:RGSC3.4:4:1:187126005:1 120127643 ID24855 M -
TCATCACACGAGGTTCTGCACCACAGC
>4 dna:chromosome chromosome:RGSC3.4:4:1:187126005:1 120127680 ID20777 U -
TATAAATTAGGGTGGCAGGACACAAA
>4 dna:chromosome chromosome:RGSC3.4:4:1:187126005:1 120127719 ID25547 U -
TCCAAGATGAAGTTTTTGACTCATTCAAGT
>4 dna:chromosome chromosome:RGSC3.4:4:1:187126005:1 120127740 ID14385 U -
TACAGTTAGAAGACTGTCCTCATCCAAGATG
>4 dna:chromosome chromosome:RGSC3.4:4:1:187126005:1 120127741 ID14384 U -
TACAGTTAGAAGACTGTCCTCATCCAAGAT
>4 dna:chromosome chromosome:RGSC3.4:4:1:187126005:1 120127743 ID14383 U -
TACAGTTAGAAGACTGTCCTCATCCAAG
>4 dna:chromosome chromosome:RGSC3.4:4:1:187126005:1 120127746 ID14382 U -
TACAGTTAGAAGACTGTCCTCATCC
>4 dna:chromosome chromosome:RGSC3.4:4:1:187126005:1 120127758 ID701 U -
AATTGAGACAGCACTACAGTTAGAAGA
>4 dna:chromosome chromosome:RGSC3.4:4:1:187126005:1 120127758 ID13363 U -
TAATTGAGACAGCACTACAGTTAGAAGA
>4 dna:chromosome chromosome:RGSC3.4:4:1:187126005:1 120127758 ID29748 U -
TCTAATTGAGACAGCACTACAGTTAGAAGA
>4 dna:chromosome chromosome:RGSC3.4:4:1:187126005:1 120127759 ID13362 U -
TAATTGAGACAGCACTACAGTTAGAAG
>4 dna:chromosome chromosome:RGSC3.4:4:1:187126005:1 120127778 ID38979 U -
TGATCATCTCACCTGTGTCTAATTGAG
>4 dna:chromosome chromosome:RGSC3.4:4:1:187126005:1 120127818 ID11559 U -
TAACTCATCATCAGGAAGCCTGGTGGTTAC
>4 dna:chromosome chromosome:RGSC3.4:4:1:187126005:1 120127855 ID30762 M -
TCTGACTGCACAGGCTCACGGCTGC
>4 dna:chromosome chromosome:RGSC3.4:4:1:187126005:1 120127865 ID42394 M -
TGCCAGTGTGTGCTCTTCTGACTGCACAGGC
>4 dna:chromosome chromosome:RGSC3.4:4:1:187126005:1 120127866 ID42393 M -
TGCCAGTGTGTGCTCTTCTGACTGCACAGG
>4 dna:chromosome chromosome:RGSC3.4:4:1:187126005:1 120127874 ID23805 M -
TCACATTTTGCCAGTGTGTGCTCTTCTGAC
>4 dna:chromosome chromosome:RGSC3.4:4:1:187126005:1 120127875 ID23804 M -
TCACATTTTGCCAGTGTGTGCTCTTCTGA
>4 dna:chromosome chromosome:RGSC3.4:4:1:187126005:1 120127910 ID33223 M -
TGAACAGGAACTGAACAGCTGGCTCCTGCT
>4 dna:chromosome chromosome:RGSC3.4:4:1:187126005:1 120127918 ID26782 M -
TCCCAGATGAACAGGAACTGAACAGCTGG
>4 dna:chromosome chromosome:RGSC3.4:4:1:187126005:1 120127931 ID27141 M -
TCCCGATTATTTCTCCCAGATGAACAGGA
>4 dna:chromosome chromosome:RGSC3.4:4:1:187126005:1 120127933 ID57299 M -
TTATTTCTCCCAGATGAACAG
>4 dna:chromosome chromosome:RGSC3.4:4:1:187126005:1 120128007 ID53173 U -
TGTGAAAGCGAATGTGCACTGAGCCCAGCA
>4 dna:chromosome chromosome:RGSC3.4:4:1:187126005:1 120128008 ID9201 U -
GTGAAAGCGAATGTGCACTGAGCCCAGC
>4 dna:chromosome chromosome:RGSC3.4:4:1:187126005:1 120128008 ID53172 U -
TGTGAAAGCGAATGTGCACTGAGCCCAGC
>4 dna:chromosome chromosome:RGSC3.4:4:1:187126005:1 120128010 ID9200 U -
GTGAAAGCGAATGTGCACTGAGCCCA
>4 dna:chromosome chromosome:RGSC3.4:4:1:187126005:1 120128010 ID53171 U -
TGTGAAAGCGAATGTGCACTGAGCCCA
>4 dna:chromosome chromosome:RGSC3.4:4:1:187126005:1 120128011 ID53170 U -
TGTGAAAGCGAATGTGCACTGAGCCC
>4 dna:chromosome chromosome:RGSC3.4:4:1:187126005:1 120128013 ID25507 U -
TCCAACTGTGAAAGCGAATGTGCACTGAGC
>4 dna:chromosome chromosome:RGSC3.4:4:1:187126005:1 120128168 ID33555 U -
TGAAGAAAGCCTGCTGTGGGGATGC
>4 dna:chromosome chromosome:RGSC3.4:4:1:187126005:1 120128176 ID52777 M -
TGTCCGCCTGAAGAAAGCCTGCTGT
>4 dna:chromosome chromosome:RGSC3.4:4:1:187126005:1 120128179 ID7157 M -
GAGTGTCCGCCTGAAGAAAGCCTGC
>4 dna:chromosome chromosome:RGSC3.4:4:1:187126005:1 120128181 ID4357 M -
CCAGAGTGTCCGCCTGAAGAAAGCCT
>4 dna:chromosome chromosome:RGSC3.4:4:1:187126005:1 120128187 ID14355 M -
TACAGTATTCCAGAGTGTCCGCCTGAAGA
>4 dna:chromosome chromosome:RGSC3.4:4:1:187126005:1 120128188 ID14354 M -
TACAGTATTCCAGAGTGTCCGCCTGAAG
>4 dna:chromosome chromosome:RGSC3.4:4:1:187126005:1 120128191 ID14353 M -
TACAGTATTCCAGAGTGTCCGCCTG
>4 dna:chromosome chromosome:RGSC3.4:4:1:187126005:1 120128194 ID14352 M -
TACAGTATTCCAGAGTGTCCGC
>4 dna:chromosome chromosome:RGSC3.4:4:1:187126005:1 120128196 ID4958 M -
CGCCAAGCTACAGTATTCCAGAGTGTCC
>4 dna:chromosome chromosome:RGSC3.4:4:1:187126005:1 120128196 ID43484 M -
TGCGCCAAGCTACAGTATTCCAGAGTGTCC
>4 dna:chromosome chromosome:RGSC3.4:4:1:187126005:1 120128210 ID6604 M -
GACATGGGCTGCGCCAAGCTACAGT
>4 dna:chromosome chromosome:RGSC3.4:4:1:187126005:1 120128217 ID7836 M -
GCCTTTCAGACATGGGCTGCGCCAAG
>4 dna:chromosome chromosome:RGSC3.4:4:1:187126005:1 120128220 ID57713 M -
TTCAGACATGGGCTGCGCC
>4 dna:chromosome chromosome:RGSC3.4:4:1:187126005:1 120128221 ID50762 M -
TGGTCTGTGCCTTTCAGACATGGGCTGCGC
>4 dna:chromosome chromosome:RGSC3.4:4:1:187126005:1 120128223 ID50761 M -
TGGTCTGTGCCTTTCAGACATGGGCTGC
>4 dna:chromosome chromosome:RGSC3.4:4:1:187126005:1 120128293 ID37627 M -
TGAGGAGTGAGCGTGTGGTTCTCTAGT
>4 dna:chromosome chromosome:RGSC3.4:4:1:187126005:1 120128335 ID44986 M -
TGCTTGCTTTAGCTTTCTTCATCAGATATC
>4 dna:chromosome chromosome:RGSC3.4:4:1:187126005:1 120128348 ID48918 M -
TGGGATAGACATGCTTGCTTTAGCTTTC
>4 dna:chromosome chromosome:RGSC3.4:4:1:187126005:1 120128357 ID28690 M -
TCCTGGGATAGACATGCTTGCT
>4 dna:chromosome chromosome:RGSC3.4:4:1:187126005:1 120128412 ID5528 M -
CTGAGAGCCGCACTGGGA
>4 dna:chromosome chromosome:RGSC3.4:4:1:187126005:1 120128412 ID53278 M -
TGTGAAGCCATCTGAGAGCCGCACTGGGA
>4 dna:chromosome chromosome:RGSC3.4:4:1:187126005:1 120128413 ID33740 M -
TGAAGCCATCTGAGAGCCGCACTGGG
>4 dna:chromosome chromosome:RGSC3.4:4:1:187126005:1 120128413 ID53277 M -
TGTGAAGCCATCTGAGAGCCGCACTGGG
>4 dna:chromosome chromosome:RGSC3.4:4:1:187126005:1 120128426 ID24511 M -
TCAGGCAGCAATGTGAAGCCATCTGA
>4 dna:chromosome chromosome:RGSC3.4:4:1:187126005:1 120128463 ID54438 M -
TGTGTGGTTCACAGACTCGGTAGGCAAGGC
>4 dna:chromosome chromosome:RGSC3.4:4:1:187126005:1 120128468 ID22113 M -
TATGTGTGGTTCACAGACTCGGTAGGC
>4 dna:chromosome chromosome:RGSC3.4:4:1:187126005:1 120128468 ID54437 M -
TGTGTGGTTCACAGACTCGGTAGGC
>4 dna:chromosome chromosome:RGSC3.4:4:1:187126005:1 120128470 ID54436 M -
TGTGTGGTTCACAGACTCGGTAG
>4 dna:chromosome chromosome:RGSC3.4:4:1:187126005:1 120128471 ID54435 M -
TGTGTGGTTCACAGACTCGGTA
>4 dna:chromosome chromosome:RGSC3.4:4:1:187126005:1 120128474 ID57222 M -
TTATGTGTGGTTCACAGACTCG
>4 dna:chromosome chromosome:RGSC3.4:4:1:187126005:1 120128477 ID33554 M -
TGAAGAAACTTATGTGTGGTTCACAGAC
>4 dna:chromosome chromosome:RGSC3.4:4:1:187126005:1 120128478 ID30659 M -
TCTGAAGAAACTTATGTGTGGTTCACAGA
>4 dna:chromosome chromosome:RGSC3.4:4:1:187126005:1 120128482 ID30658 M -
TCTGAAGAAACTTATGTGTGGTTCA
>4 dna:chromosome chromosome:RGSC3.4:4:1:187126005:1 120128488 ID53299 M -
TGTGAAGTGATTCTGAAGAAACTTATGTGT
>4 dna:chromosome chromosome:RGSC3.4:4:1:187126005:1 120128509 ID22723 M -
TATTTCTGGATTTGACTGTGAAGTG
>4 dna:chromosome chromosome:RGSC3.4:4:1:187126005:1 120128554 ID48824 M -
TGGGAGCTGTGACTGTGGACTTTGCTCTC
>4 dna:chromosome chromosome:RGSC3.4:4:1:187126005:1 120128641 ID36092 U -
TGAGAAAACTTGTCACAATTTCCTGGG
>4 dna:chromosome chromosome:RGSC3.4:4:1:187126005:1 120128683 ID48905 U -
TGGGATAATCACATGTCTTATGAGGTACAC
>4 dna:chromosome chromosome:RGSC3.4:4:1:187126005:1 120128708 ID12939 M -
TAATCAGGGCCTCTGTCTTGCTCTGGGA
>4 dna:chromosome chromosome:RGSC3.4:4:1:187126005:1 120128713 ID3269 M -
CAATAATCAGGGCCTCTGTCTTGCTC
>4 dna:chromosome chromosome:RGSC3.4:4:1:187126005:1 120128719 ID31744 M -
TCTTCGTGTGACAATAATCAGGGCCTCTGTC
>4 dna:chromosome chromosome:RGSC3.4:4:1:187126005:1 120128781 ID2388 M -
ATCCAGCCTATAGTGAGCAGCCCCAG
>4 dna:chromosome chromosome:RGSC3.4:4:1:187126005:1 120128787 ID44765 M -
TGCTTACATGAATCCAGCCTATAGTGAGCAG
>4 dna:chromosome chromosome:RGSC3.4:4:1:187126005:1 120128863 ID44399 U -
TGCTGAGAGAGAGACTTGGCCAGTGTGCTT
>4 dna:chromosome chromosome:RGSC3.4:4:1:187126005:1 120128867 ID44397 U -
TGCTGAGAGAGAGACTTGGCCAGTGT
>4 dna:chromosome chromosome:RGSC3.4:4:1:187126005:1 120128911 ID2350 U -
ATCACTAACATGTGCTCAGAGACCAAAGA
>4 dna:chromosome chromosome:RGSC3.4:4:1:187126005:1 120128919 ID60283 U -
TTGGAACACATCACTAACATGTGCTCAGAG
>4 dna:chromosome chromosome:RGSC3.4:4:1:187126005:1 120128922 ID60282 U -
TTGGAACACATCACTAACATGTGCTCA
>4 dna:chromosome chromosome:RGSC3.4:4:1:187126005:1 120129026 ID18446 M -
TAGCCTGTTCACATATGATCTTGACTCTCAA
>4 dna:chromosome chromosome:RGSC3.4:4:1:187126005:1 120129027 ID18445 M -
TAGCCTGTTCACATATGATCTTGACTCTCA
>4 dna:chromosome chromosome:RGSC3.4:4:1:187126005:1 120129066 ID13261 M -
TAATGTTTAATATGTACAGCTTTTAGGTA
>4 dna:chromosome chromosome:RGSC3.4:4:1:187126005:1 120129171 ID11033 M -
TAACAAGAAGAGAATACGCACACGGGAGC
>4 dna:chromosome chromosome:RGSC3.4:4:1:187126005:1 120129202 ID14872 M -
TACCAGACTGTTGTGTGAGTCTCAGGTCC
>4 dna:chromosome chromosome:RGSC3.4:4:1:187126005:1 120129207 ID47787 M -
TGGCCTACCAGACTGTTGTGTGAGTCTCA
>4 dna:chromosome chromosome:RGSC3.4:4:1:187126005:1 120129208 ID47786 M -
TGGCCTACCAGACTGTTGTGTGAGTCTC
>4 dna:chromosome chromosome:RGSC3.4:4:1:187126005:1 120129261 ID38367 M -
TGAGTTTGGTGACTGGGATCTCTCCG
>4 dna:chromosome chromosome:RGSC3.4:4:1:187126005:1 120129269 ID58289 M -
TTCCCGAGATCTGAGTTTGGTGACTGGGA
>4 dna:chromosome chromosome:RGSC3.4:4:1:187126005:1 120129270 ID27137 M -
TCCCGAGATCTGAGTTTGGTGACTGGG
>4 dna:chromosome chromosome:RGSC3.4:4:1:187126005:1 120129309 ID8212 M -
GGAATCACAGGAGAACGCCGTGTGCA
>4 dna:chromosome chromosome:RGSC3.4:4:1:187126005:1 120129321 ID32650 M -
TGAAAGAGAAGAAGGAATCACAGGAGA
>4 dna:chromosome chromosome:RGSC3.4:4:1:187126005:1 120129329 ID58752 M -
TTCTACACAATTGAAAGAGAAGAAGGAATC
>4 dna:chromosome chromosome:RGSC3.4:4:1:187126005:1 120130746 ID6832 U -
GAGAATCAGCAAACTACATCAGTCCCTGTA
>4 dna:chromosome chromosome:RGSC3.4:4:1:187126005:1 120131099 ID42716 M -
TGCCCTCCCGGTGTGGTACTGCACTGC
>4 dna:chromosome chromosome:RGSC3.4:4:1:187126005:1 120131587 ID46826 U -
TGGATCAGATGATGGGTCTGTGAAGAC
>4 dna:chromosome chromosome:RGSC3.4:4:1:187126005:1 120131588 ID39498 U -
TGATGGATCAGATGATGGGTCTGTGAAGA
>4 dna:chromosome chromosome:RGSC3.4:4:1:187126005:1 120131591 ID39497 U -
TGATGGATCAGATGATGGGTCTGTGA
>4 dna:chromosome chromosome:RGSC3.4:4:1:187126005:1 120131593 ID49186 U -
TGGGATTGATGGATCAGATGATGGGTCTGT
>4 dna:chromosome chromosome:RGSC3.4:4:1:187126005:1 120131595 ID39496 M -
TGATGGATCAGATGATGGGTCT
>4 dna:chromosome chromosome:RGSC3.4:4:1:187126005:1 120131595 ID49185 M -
TGGGATTGATGGATCAGATGATGGGTCT
>4 dna:chromosome chromosome:RGSC3.4:4:1:187126005:1 120131596 ID49184 M -
TGGGATTGATGGATCAGATGATGGGTC
>4 dna:chromosome chromosome:RGSC3.4:4:1:187126005:1 120131610 ID46148 M -
TGGACAAGAAGGCGTCTGGGATTGATGGA
>4 dna:chromosome chromosome:RGSC3.4:4:1:187126005:1 120131635 ID10094 U -
TAAAATGGGTGTGCAAGTTGACAGTGGA
>4 dna:chromosome chromosome:RGSC3.4:4:1:187126005:1 120131638 ID2689 U -
ATGGGTGTGCAAGTTGACAGT
>4 dna:chromosome chromosome:RGSC3.4:4:1:187126005:1 120131638 ID15158 U -
TACCTAAAATGGGTGTGCAAGTTGACAGT
>4 dna:chromosome chromosome:RGSC3.4:4:1:187126005:1 120131640 ID15157 U -
TACCTAAAATGGGTGTGCAAGTTGACA
>4 dna:chromosome chromosome:RGSC3.4:4:1:187126005:1 120131643 ID15156 U -
TACCTAAAATGGGTGTGCAAGTTG
>4 dna:chromosome chromosome:RGSC3.4:4:1:187126005:1 120131653 ID5621 U -
CTGGAATCATCCTTTGATACCTAAAATGGGT
