# Supplementary material for: proTRAC - a software for probabilistic piRNA cluster detection, visualization and analysis
Source: BMC Bioinformatics. 2012 Jan 10;13:5. doi: 10.1186/1471-2105-13-5 (PMC3293768; doi:10.1186/1471-2105-13-5)
Supplement: Additional file 6 — proTRAC results folder containing a picture and a FASTA file for each detected rat cluster. After decompression, the folder can be opened as former session in proTRAC. Alternatively, each file can be opened separately with any standard text-editor or graphic-viewer respectively. [file 1471-2105-13-5-S6.ZIP › proTRAC_results_rat/monodirectional_clusters/Cluster_118.fas]

>4 dna:chromosome chromosome:RGSC3.4:4:1:187126005:1 122160168 ID41832 U -
TGCCAAAGTCACACTGTACAAATCTCACA
>4 dna:chromosome chromosome:RGSC3.4:4:1:187126005:1 122160410 ID9372 U -
GTGGTCACTTGGTCAGACTTGGGGAAA
>4 dna:chromosome chromosome:RGSC3.4:4:1:187126005:1 122160994 ID60718 U -
TTGGGTACTGCTACAGTTCTTCCTCTGTA
>4 dna:chromosome chromosome:RGSC3.4:4:1:187126005:1 122162354 ID32121 U -
TCTTTTACTATACCCAATCGGTTAACA
>4 dna:chromosome chromosome:RGSC3.4:4:1:187126005:1 122162596 ID47025 U -
TGGATTAAAATTCCTCTACACTAGTGT
>4 dna:chromosome chromosome:RGSC3.4:4:1:187126005:1 122162659 ID2891 M -
ATTCCAGACAGATCACACAGACAT
>4 dna:chromosome chromosome:RGSC3.4:4:1:187126005:1 122162861 ID35690 U -
TGACTCAACTAAACTCTCTCTTCACTGCTC
>4 dna:chromosome chromosome:RGSC3.4:4:1:187126005:1 122162970 ID34393 U -
TGAATTGCTCTGATTGGCCTCAAACTACC
>4 dna:chromosome chromosome:RGSC3.4:4:1:187126005:1 122162976 ID30126 U -
TCTCACTGAATTGCTCTGATTGGCCTCAA
>4 dna:chromosome chromosome:RGSC3.4:4:1:187126005:1 122162978 ID58895 U -
TTCTCACTGAATTGCTCTGATTGGCCTC
>4 dna:chromosome chromosome:RGSC3.4:4:1:187126005:1 122162979 ID5876 U -
CTTCTCACTGAATTGCTCTGATTGGCCT
>4 dna:chromosome chromosome:RGSC3.4:4:1:187126005:1 122163049 ID50587 U -
TGGTCATCGGGTTCAACTCAGTTCA
>4 dna:chromosome chromosome:RGSC3.4:4:1:187126005:1 122163073 ID37321 U -
TGAGCCGTTCGAATTTTTTTCTGAATTCT
>4 dna:chromosome chromosome:RGSC3.4:4:1:187126005:1 122163074 ID37320 U -
TGAGCCGTTCGAATTTTTTTCTGAATTC
>4 dna:chromosome chromosome:RGSC3.4:4:1:187126005:1 122163113 ID62050 U -
TTTGATAGATGTAATTGTCATCTCAGAGGC
>4 dna:chromosome chromosome:RGSC3.4:4:1:187126005:1 122163245 ID31615 U -
TCTTATGGAACTTAGTGTGCAAAAGTAAC
>4 dna:chromosome chromosome:RGSC3.4:4:1:187126005:1 122163250 ID45115 U -
TGCTTTCTTATGGAACTTAGTGTGCAAAA
>4 dna:chromosome chromosome:RGSC3.4:4:1:187126005:1 122163251 ID45114 U -
TGCTTTCTTATGGAACTTAGTGTGCAAA
>4 dna:chromosome chromosome:RGSC3.4:4:1:187126005:1 122163252 ID45113 U -
TGCTTTCTTATGGAACTTAGTGTGCAA
>4 dna:chromosome chromosome:RGSC3.4:4:1:187126005:1 122163254 ID45112 U -
TGCTTTCTTATGGAACTTAGTGTGC
>4 dna:chromosome chromosome:RGSC3.4:4:1:187126005:1 122164321 ID14517 M -
TACATCTAATGTCAGGTTGCCTAATGTTA
>4 dna:chromosome chromosome:RGSC3.4:4:1:187126005:1 122164328 ID36159 M -
TGAGAAATACATCTAATGTCAGGTTGCCT
>4 dna:chromosome chromosome:RGSC3.4:4:1:187126005:1 122164393 ID32603 U -
TGAAACTGTAAGTGAAGAAATTAAAGTTTC
>4 dna:chromosome chromosome:RGSC3.4:4:1:187126005:1 122164394 ID32602 U -
TGAAACTGTAAGTGAAGAAATTAAAGTTT
>4 dna:chromosome chromosome:RGSC3.4:4:1:187126005:1 122164838 ID34181 U -
TGAATGAGTGTAATGACTGCAGTGGG
>4 dna:chromosome chromosome:RGSC3.4:4:1:187126005:1 122166053 ID57270 U -
TTATTGGTCGTTTCTGCAGAGTAAACATTCT
>4 dna:chromosome chromosome:RGSC3.4:4:1:187126005:1 122166976 ID47850 U -
TGGCCTGGTCATTTCTGTTAGGTTGTGCCA
>4 dna:chromosome chromosome:RGSC3.4:4:1:187126005:1 122167213 ID43662 U -
TGCTAAGACGGACTCACATGCCGAGGCAAG
>4 dna:chromosome chromosome:RGSC3.4:4:1:187126005:1 122167591 ID28673 U -
TCCTGGATTCTTATGTGGCAGTGGGC
>4 dna:chromosome chromosome:RGSC3.4:4:1:187126005:1 122167959 ID52333 U -
TGTATTGATTCGCCTTACACTGTGTGGTTGA
>4 dna:chromosome chromosome:RGSC3.4:4:1:187126005:1 122167961 ID52332 U -
TGTATTGATTCGCCTTACACTGTGTGGTT
>4 dna:chromosome chromosome:RGSC3.4:4:1:187126005:1 122167962 ID52331 U -
TGTATTGATTCGCCTTACACTGTGTGGT
>4 dna:chromosome chromosome:RGSC3.4:4:1:187126005:1 122167973 ID57667 U -
TTCACTAACACATGTATTGATTCGCCTTA
>4 dna:chromosome chromosome:RGSC3.4:4:1:187126005:1 122167974 ID11102 U -
TAACACATGTATTGATTCGCCTT
>4 dna:chromosome chromosome:RGSC3.4:4:1:187126005:1 122168200 ID58925 U -
TTCTCATGTACTTTATAGCCTGCTGACTTC
>4 dna:chromosome chromosome:RGSC3.4:4:1:187126005:1 122168293 ID58298 U -
TTCCCTAGAATGTTTGTCCCAGATTCTTCC
>4 dna:chromosome chromosome:RGSC3.4:4:1:187126005:1 122168347 ID13070 U -
TAATGACCTGATGACCTTTGCTCT
>4 dna:chromosome chromosome:RGSC3.4:4:1:187126005:1 122168504 ID59551 U -
TTGAACTTAGAGATATGTGGCCTCTGCCT
>4 dna:chromosome chromosome:RGSC3.4:4:1:187126005:1 122168531 ID46612 U -
TGGAGCTCTATACAGATCATGCTGGCCTT
>4 dna:chromosome chromosome:RGSC3.4:4:1:187126005:1 122168606 ID30025 U -
TCTCAAATCACTATAGCCCATGTCAAGTT
>4 dna:chromosome chromosome:RGSC3.4:4:1:187126005:1 122168685 ID26730 U -
TCCCACATTAACCACTAATTAAGAAAATGCC
>4 dna:chromosome chromosome:RGSC3.4:4:1:187126005:1 122168730 ID31589 U -
TCTTATAGAATCTAGGAGCACATGCCAG
>4 dna:chromosome chromosome:RGSC3.4:4:1:187126005:1 122168733 ID45111 U -
TGCTTTCTTATAGAATCTAGGAGCACATGC
>4 dna:chromosome chromosome:RGSC3.4:4:1:187126005:1 122168902 ID27225 U -
TCCCTCAAGACTCTGACCATGTTTGTGT
>4 dna:chromosome chromosome:RGSC3.4:4:1:187126005:1 122169037 ID12724 U -
TAATAAGTTATTCACTTACTATTCTGGGATC
>4 dna:chromosome chromosome:RGSC3.4:4:1:187126005:1 122169050 ID14301 U -
TACAGGAGAGAATAATAAGTTATTCACTTA
>4 dna:chromosome chromosome:RGSC3.4:4:1:187126005:1 122169193 ID41995 U -
TGCCAATCCAAATAAACAGAGGCTGGCTCT
>4 dna:chromosome chromosome:RGSC3.4:4:1:187126005:1 122169196 ID41994 U -
TGCCAATCCAAATAAACAGAGGCTGGC
>4 dna:chromosome chromosome:RGSC3.4:4:1:187126005:1 122169257 ID42046 U -
TGCCACACAGAGTAATGTCATCAACATAC
>4 dna:chromosome chromosome:RGSC3.4:4:1:187126005:1 122169412 ID11175 U -
TAACAGCTGGATTCATTCCGAACTGAAGC
>4 dna:chromosome chromosome:RGSC3.4:4:1:187126005:1 122169571 ID9438 M -
GTGTGTCTGAAGACAGCTACAGTGTACTCA
>4 dna:chromosome chromosome:RGSC3.4:4:1:187126005:1 122169588 ID42721 M -
TGCCCTCTTCTGGTGTGTCTGAAGA
>4 dna:chromosome chromosome:RGSC3.4:4:1:187126005:1 122169653 ID26063 M -
TCCAGAGGTCCTGAGTTCAATTCCCAGC
>4 dna:chromosome chromosome:RGSC3.4:4:1:187126005:1 122169653 ID58126 M -
TTCCAGAGGTCCTGAGTTCAATTCCCAGC
>4 dna:chromosome chromosome:RGSC3.4:4:1:187126005:1 122169661 ID59537 M +
TTGAACTCAGGACCTCTGGAAGAGCA
>4 dna:chromosome chromosome:RGSC3.4:4:1:187126005:1 122170368 ID571 U -
AAGTTTGAACTCAAGTTAACCATCAGGCTG
>4 dna:chromosome chromosome:RGSC3.4:4:1:187126005:1 122170369 ID570 U -
AAGTTTGAACTCAAGTTAACCATCAGGCT
>4 dna:chromosome chromosome:RGSC3.4:4:1:187126005:1 122170369 ID12672 U -
TAAGTTTGAACTCAAGTTAACCATCAGGCT
>4 dna:chromosome chromosome:RGSC3.4:4:1:187126005:1 122170371 ID12671 U -
TAAGTTTGAACTCAAGTTAACCATCAGG
>4 dna:chromosome chromosome:RGSC3.4:4:1:187126005:1 122170686 ID38208 U -
TGAGTGTCCTGGAAAAAATGACAGTCCTC
>4 dna:chromosome chromosome:RGSC3.4:4:1:187126005:1 122170740 ID59390 U -
TTCTTTTGAGTTACATAAAGGAAATACTGG
>4 dna:chromosome chromosome:RGSC3.4:4:1:187126005:1 122170931 ID52849 U -
TGTCCTTGGGGTGCATGCACTCAGGGCTTT
>4 dna:chromosome chromosome:RGSC3.4:4:1:187126005:1 122171094 ID19984 U -
TAGTAAGGCCTCTTGACTGAGTCAT
>4 dna:chromosome chromosome:RGSC3.4:4:1:187126005:1 122171142 ID46783 U -
TGGATAGTCTAAGGATTGGTCTTTCACA
>4 dna:chromosome chromosome:RGSC3.4:4:1:187126005:1 122171207 ID52587 U -
TGTCAGTGGTCACTGCATATTACCC
>4 dna:chromosome chromosome:RGSC3.4:4:1:187126005:1 122171256 ID43191 U -
TGCCTGTTGAGCACGTGTCAACTGGGAG
>4 dna:chromosome chromosome:RGSC3.4:4:1:187126005:1 122171270 ID56896 U -
TTAGAGCAACAAGCTTTGCCTGTTGAGCAC
>4 dna:chromosome chromosome:RGSC3.4:4:1:187126005:1 122171313 ID13302 U -
TAATTACTTACCTGGTTCTCGTACTAAGG
>4 dna:chromosome chromosome:RGSC3.4:4:1:187126005:1 122171319 ID31280 U -
TCTGTATAATTACTTACCTGGTTCTCGTA
>4 dna:chromosome chromosome:RGSC3.4:4:1:187126005:1 122171380 ID3070 U -
CAAAAATCAAAATATATGTGCCTA
>4 dna:chromosome chromosome:RGSC3.4:4:1:187126005:1 122171380 ID16617 U -
TAGAAACCAAAAATCAAAATATATGTGCCTA
>4 dna:chromosome chromosome:RGSC3.4:4:1:187126005:1 122171381 ID16616 U -
TAGAAACCAAAAATCAAAATATATGTGCCT
>4 dna:chromosome chromosome:RGSC3.4:4:1:187126005:1 122171390 ID29357 U -
TCGCAAGCTAGAAACCAAAAATCAAAATA
>4 dna:chromosome chromosome:RGSC3.4:4:1:187126005:1 122171401 ID58355 U -
TTCCTAAACAGTTCGCAAGCTAGAAACCAA
>4 dna:chromosome chromosome:RGSC3.4:4:1:187126005:1 122171428 ID6297 U -
GAAGATCACGCCTTTCTGTTCCTTC
>4 dna:chromosome chromosome:RGSC3.4:4:1:187126005:1 122171470 ID9735 U -
TAAAAATAAAATTTCAATGCTCACCCTCAA
>4 dna:chromosome chromosome:RGSC3.4:4:1:187126005:1 122171471 ID9734 U -
TAAAAATAAAATTTCAATGCTCACCCTCA
>4 dna:chromosome chromosome:RGSC3.4:4:1:187126005:1 122171474 ID32830 U -
TGAAATAAAAATAAAATTTCAATGCTCACCC
>4 dna:chromosome chromosome:RGSC3.4:4:1:187126005:1 122171538 ID58160 U -
TTCCAGGATGGCCTAAAGCTACACGGAGA
>4 dna:chromosome chromosome:RGSC3.4:4:1:187126005:1 122171548 ID20999 U -
TATAGAGTGAGTTCCAGGATGGCCTAAAGC
>4 dna:chromosome chromosome:RGSC3.4:4:1:187126005:1 122171815 ID9719 U -
TAAAAAGTACTTAATTGGGGGCTTGC
>4 dna:chromosome chromosome:RGSC3.4:4:1:187126005:1 122171831 ID932 U -
ACCAGGGAAACTGAAAAATAAAAAGTAC
>4 dna:chromosome chromosome:RGSC3.4:4:1:187126005:1 122171867 ID20504 U -
TAGTTACTATTTTATTGTTGTGAAGAG
>4 dna:chromosome chromosome:RGSC3.4:4:1:187126005:1 122171968 ID6983 U -
GAGCTCTTCTGAGTCTTTATCTGTGT
>4 dna:chromosome chromosome:RGSC3.4:4:1:187126005:1 122172047 ID48809 U -
TGGGAGCCATTACTTTTCAAACTGCCA
>4 dna:chromosome chromosome:RGSC3.4:4:1:187126005:1 122172055 ID30810 U -
TCTGAGCCTATGGGAGCCATTACTTTTCA
>4 dna:chromosome chromosome:RGSC3.4:4:1:187126005:1 122172056 ID21496 U -
TATCTGAGCCTATGGGAGCCATTACTTTTC
>4 dna:chromosome chromosome:RGSC3.4:4:1:187126005:1 122172056 ID30809 U -
TCTGAGCCTATGGGAGCCATTACTTTTC
>4 dna:chromosome chromosome:RGSC3.4:4:1:187126005:1 122172070 ID12190 U -
TAAGCATGCAAATATCTGAGCCTATGGG
>4 dna:chromosome chromosome:RGSC3.4:4:1:187126005:1 122172089 ID38576 U -
TGATACAGGTCCTCCGTAAGCATGC
>4 dna:chromosome chromosome:RGSC3.4:4:1:187126005:1 122172123 ID48215 M -
TGGCTTGAGCATTTGAAATCCCAAAGCC
>4 dna:chromosome chromosome:RGSC3.4:4:1:187126005:1 122172204 ID53889 U -
TGTGCAGATACGCTGCTGGAGAGGTAGCTG
>4 dna:chromosome chromosome:RGSC3.4:4:1:187126005:1 122172212 ID47543 U -
TGGCATATGTGCAGATACGCTGCTGGAGA
>4 dna:chromosome chromosome:RGSC3.4:4:1:187126005:1 122172214 ID51154 U -
TGGTGGCATATGTGCAGATACGCTGCTGGA
>4 dna:chromosome chromosome:RGSC3.4:4:1:187126005:1 122172215 ID51153 U -
TGGTGGCATATGTGCAGATACGCTGCTGG
>4 dna:chromosome chromosome:RGSC3.4:4:1:187126005:1 122172225 ID48284 U -
TGGGAAACATGGTGGCATATGTGCAGAT
>4 dna:chromosome chromosome:RGSC3.4:4:1:187126005:1 122172227 ID48283 U -
TGGGAAACATGGTGGCATATGTGCAG
>4 dna:chromosome chromosome:RGSC3.4:4:1:187126005:1 122172252 ID36981 U -
TGAGATGTTTAGTACACTGTCATCATGCT
>4 dna:chromosome chromosome:RGSC3.4:4:1:187126005:1 122172253 ID36980 U -
TGAGATGTTTAGTACACTGTCATCATGC
>4 dna:chromosome chromosome:RGSC3.4:4:1:187126005:1 122172266 ID48153 U -
TGGCTTACAAGCTGAGATGTTTAGTAC
>4 dna:chromosome chromosome:RGSC3.4:4:1:187126005:1 122172276 ID25141 U -
TCATTGGGACTGGCTTACAAGCTGAGA
>4 dna:chromosome chromosome:RGSC3.4:4:1:187126005:1 122172277 ID48707 U -
TGGGACTGGCTTACAAGCTGAG
>4 dna:chromosome chromosome:RGSC3.4:4:1:187126005:1 122172288 ID302 U -
AAGAAAAAGATTTCATTGGGACTGGCT
>4 dna:chromosome chromosome:RGSC3.4:4:1:187126005:1 122172289 ID20734 U -
TATAAAGAAAAAGATTTCATTGGGACTGGC
>4 dna:chromosome chromosome:RGSC3.4:4:1:187126005:1 122172322 ID44659 M -
TGCTGTGAAGAGACACCATGGCCATGGCAAC
>4 dna:chromosome chromosome:RGSC3.4:4:1:187126005:1 122172570 ID17193 U -
TAGACAACCAGAGGTGACCCACCATCAC
>4 dna:chromosome chromosome:RGSC3.4:4:1:187126005:1 122172736 ID33176 U -
TGAACACACAGGGAGCTGCCTGCCTCTGC
>4 dna:chromosome chromosome:RGSC3.4:4:1:187126005:1 122172785 ID928 U -
ACCAGATGGAACCTACAAGAGAGGAAAAGA
>4 dna:chromosome chromosome:RGSC3.4:4:1:187126005:1 122172791 ID36505 U -
TGAGACCAGATGGAACCTACAAGAGAGG
>4 dna:chromosome chromosome:RGSC3.4:4:1:187126005:1 122172937 ID768 U -
ACACAACAACCATGTAGATTGCTGTC
>4 dna:chromosome chromosome:RGSC3.4:4:1:187126005:1 122173028 ID30889 U -
TCTGAGTTTGATGCTGCTTTGATTTACATA
>4 dna:chromosome chromosome:RGSC3.4:4:1:187126005:1 122173029 ID30888 U -
TCTGAGTTTGATGCTGCTTTGATTTACAT
>4 dna:chromosome chromosome:RGSC3.4:4:1:187126005:1 122173029 ID38365 U -
TGAGTTTGATGCTGCTTTGATTTACAT
>4 dna:chromosome chromosome:RGSC3.4:4:1:187126005:1 122173031 ID5549 U -
CTGAGTTTGATGCTGCTTTGATTTAC
>4 dna:chromosome chromosome:RGSC3.4:4:1:187126005:1 122173032 ID38364 U -
TGAGTTTGATGCTGCTTTGATTTA
>4 dna:chromosome chromosome:RGSC3.4:4:1:187126005:1 122173037 ID30887 U -
TCTGAGTTTGATGCTGCTTTG
>4 dna:chromosome chromosome:RGSC3.4:4:1:187126005:1 122173169 ID6911 U -
GAGATGACATCTGTGACATATAAAGAGAAA
>4 dna:chromosome chromosome:RGSC3.4:4:1:187126005:1 122173236 ID16838 U -
TAGAACTCGGCTGGCTTTATAGCTTTGGGGT
>4 dna:chromosome chromosome:RGSC3.4:4:1:187126005:1 122173540 ID49654 U -
TGGGGTATCCTTCTTGAGTAGGCT
>4 dna:chromosome chromosome:RGSC3.4:4:1:187126005:1 122173772 ID26089 U -
TCCAGATGCAGTCCAGTTGATGACCAAAAT
>4 dna:chromosome chromosome:RGSC3.4:4:1:187126005:1 122173774 ID26088 U -
TCCAGATGCAGTCCAGTTGATGACCAAA
>4 dna:chromosome chromosome:RGSC3.4:4:1:187126005:1 122173777 ID9036 U -
GTCAATTCCAGATGCAGTCCAGTTGATGACC
>4 dna:chromosome chromosome:RGSC3.4:4:1:187126005:1 122173889 ID28441 U -
TCCTCTTCTGTGAGCATCCACAGGAGCTGC
>4 dna:chromosome chromosome:RGSC3.4:4:1:187126005:1 122173985 ID54905 U -
TGTTCAAATCCCAGAATGGTTCTAATACAG
>4 dna:chromosome chromosome:RGSC3.4:4:1:187126005:1 122174066 ID57825 U -
TTCAGTTCATGTCTTAGTGGTCCCAGT
>4 dna:chromosome chromosome:RGSC3.4:4:1:187126005:1 122174072 ID8991 U -
GTAGTTGTTCAGTTCATGTCTTAGTGGT
>4 dna:chromosome chromosome:RGSC3.4:4:1:187126005:1 122174104 ID47926 U -
TGGCGTTTTTCACTCTGAAGAGGCTGAGTA
>4 dna:chromosome chromosome:RGSC3.4:4:1:187126005:1 122174107 ID47925 U -
TGGCGTTTTTCACTCTGAAGAGGCTGA
>4 dna:chromosome chromosome:RGSC3.4:4:1:187126005:1 122174139 ID2235 U -
ATAGAACTACTGAGCCAGTGCATCC
>4 dna:chromosome chromosome:RGSC3.4:4:1:187126005:1 122174145 ID52383 U -
TGTCAAATTAACATAGAACTACTGAGCCAGT
>4 dna:chromosome chromosome:RGSC3.4:4:1:187126005:1 122174146 ID52382 U -
TGTCAAATTAACATAGAACTACTGAGCCAG
>4 dna:chromosome chromosome:RGSC3.4:4:1:187126005:1 122174147 ID52381 U -
TGTCAAATTAACATAGAACTACTGAGCCA
>4 dna:chromosome chromosome:RGSC3.4:4:1:187126005:1 122174185 ID22819 U -
TATTTTCTTAATTCCTTCTTCCAAAATGGT
>4 dna:chromosome chromosome:RGSC3.4:4:1:187126005:1 122174198 ID30940 U -
TCTGATGGTAGGTATTTTCTTAATTCCTT
>4 dna:chromosome chromosome:RGSC3.4:4:1:187126005:1 122174200 ID30939 U -
TCTGATGGTAGGTATTTTCTTAATTCC
>4 dna:chromosome chromosome:RGSC3.4:4:1:187126005:1 122174267 ID38390 U -
TGATAAACTGGGCTTCCTCATATCAATCA
>4 dna:chromosome chromosome:RGSC3.4:4:1:187126005:1 122174268 ID38389 U -
TGATAAACTGGGCTTCCTCATATCAATC
>4 dna:chromosome chromosome:RGSC3.4:4:1:187126005:1 122174272 ID38388 U -
TGATAAACTGGGCTTCCTCATATC
>4 dna:chromosome chromosome:RGSC3.4:4:1:187126005:1 122174322 ID26796 U -
TCCCAGCCTGCTTTACTATAGCACCCAGGGC
>4 dna:chromosome chromosome:RGSC3.4:4:1:187126005:1 122174346 ID3560 U -
CACTGGCTTATTCTTCAGGGTTTTCCCAGC
>4 dna:chromosome chromosome:RGSC3.4:4:1:187126005:1 122174373 ID13993 U -
TACACAGAGACCATGGAGGAGCATTGCTCAC
>4 dna:chromosome chromosome:RGSC3.4:4:1:187126005:1 122174386 ID8440 U -
GGCAGAAACTACACAGAGACCATGGAG
>4 dna:chromosome chromosome:RGSC3.4:4:1:187126005:1 122174387 ID23337 U -
TCAAGGCAGAAACTACACAGAGACCATGGA
>4 dna:chromosome chromosome:RGSC3.4:4:1:187126005:1 122174485 ID54181 U -
TGTGGTAAAATCCACGATGGAAAAGCAACT
>4 dna:chromosome chromosome:RGSC3.4:4:1:187126005:1 122174487 ID44687 U -
TGCTGTGGTAAAATCCACGATGGAAAAGCAA
>4 dna:chromosome chromosome:RGSC3.4:4:1:187126005:1 122174488 ID44686 U -
TGCTGTGGTAAAATCCACGATGGAAAAGCA
>4 dna:chromosome chromosome:RGSC3.4:4:1:187126005:1 122174490 ID44685 U -
TGCTGTGGTAAAATCCACGATGGAAAAG
>4 dna:chromosome chromosome:RGSC3.4:4:1:187126005:1 122174492 ID22510 U -
TATTGCTGTGGTAAAATCCACGATGGAAA
>4 dna:chromosome chromosome:RGSC3.4:4:1:187126005:1 122174493 ID29990 U -
TCTATTGCTGTGGTAAAATCCACGATGGAA
>4 dna:chromosome chromosome:RGSC3.4:4:1:187126005:1 122174494 ID22509 U -
TATTGCTGTGGTAAAATCCACGATGGA
>4 dna:chromosome chromosome:RGSC3.4:4:1:187126005:1 122174494 ID29989 U -
TCTATTGCTGTGGTAAAATCCACGATGGA
>4 dna:chromosome chromosome:RGSC3.4:4:1:187126005:1 122174560 ID15573 U -
TACGTTGGGTGTATTAGATTAGCTAC
>4 dna:chromosome chromosome:RGSC3.4:4:1:187126005:1 122174570 ID52044 U -
TGTACATATACGTATACGTTGGGTGTATTA
>4 dna:chromosome chromosome:RGSC3.4:4:1:187126005:1 122174572 ID22033 U -
TATGTACATATACGTATACGTTGGGTGTAT
>4 dna:chromosome chromosome:RGSC3.4:4:1:187126005:1 122174574 ID52299 U -
TGTATGTACATATACGTATACGTTGGGTGT
>4 dna:chromosome chromosome:RGSC3.4:4:1:187126005:1 122174628 ID57022 U -
TTAGTCAAGGTTGTCTAAAGGAAGA
>4 dna:chromosome chromosome:RGSC3.4:4:1:187126005:1 122174875 ID29448 U -
TCGGATTATAGCTGTGGCCATTTTTTGA
>4 dna:chromosome chromosome:RGSC3.4:4:1:187126005:1 122174910 ID45800 U -
TGGAAGCAAGCCTCCTGTCTCAGCC
>4 dna:chromosome chromosome:RGSC3.4:4:1:187126005:1 122174945 ID36025 U -
TGACTTGTCTAGAAGCCATGTAGACCAGGTT
>4 dna:chromosome chromosome:RGSC3.4:4:1:187126005:1 122175058 ID40679 U -
TGCAATCATTTGACTTATG
>4 dna:chromosome chromosome:RGSC3.4:4:1:187126005:1 122175073 ID25792 U -
TCCACAGGCAGTAGACCAAAGAGTGCA
>4 dna:chromosome chromosome:RGSC3.4:4:1:187126005:1 122175571 ID52797 U -
TGTCCTAGCCGATCCTCAGTAAATGCTGCA
>4 dna:chromosome chromosome:RGSC3.4:4:1:187126005:1 122175581 ID19856 U -
TAGGTTCAATGTCCTAGCCGATCCTCAGT
>4 dna:chromosome chromosome:RGSC3.4:4:1:187126005:1 122175737 ID21129 U -
TATATGTACATATGTGTATGTATGCA
>4 dna:chromosome chromosome:RGSC3.4:4:1:187126005:1 122175948 ID40755 U -
TGCAATTGACACAGCTACTTCCTTCCAAAT
>4 dna:chromosome chromosome:RGSC3.4:4:1:187126005:1 122176047 ID36766 U -
TGAGAGTGTCCATTAGAAATGGAGACCTGGT
>4 dna:chromosome chromosome:RGSC3.4:4:1:187126005:1 122176118 ID15734 U -
TACTAGCTGAGACAGCTCGCCAGGACAA
>4 dna:chromosome chromosome:RGSC3.4:4:1:187126005:1 122176508 ID56440 U -
TTAACAGCAAAGCCGTTTTGGCCTACTGGA
>4 dna:chromosome chromosome:RGSC3.4:4:1:187126005:1 122176544 ID41679 U -
TGCATTGCCTGTATACTCAACAGATGGCT
>4 dna:chromosome chromosome:RGSC3.4:4:1:187126005:1 122176668 ID1811 M -
AGGAGGAGGAGGAGGAGGAGGAGGAG
>4 dna:chromosome chromosome:RGSC3.4:4:1:187126005:1 122176829 ID41993 U -
TGCCAATATTCCTGAGTCAGTGGCATT
>4 dna:chromosome chromosome:RGSC3.4:4:1:187126005:1 122176988 ID35819 U -
TGACTGCAAGAACCTGACCTGGA
>4 dna:chromosome chromosome:RGSC3.4:4:1:187126005:1 122177279 ID7630 U -
GCCACTAATGGGAAGGGCGGGTGGAAG
>4 dna:chromosome chromosome:RGSC3.4:4:1:187126005:1 122177293 ID44580 U -
TGCTGGCTCTGCAGCCACTAATGGGA
>4 dna:chromosome chromosome:RGSC3.4:4:1:187126005:1 122177360 ID62577 U -
TTTTGGGAGAGGTAGCCTGATGCAGCC
>4 dna:chromosome chromosome:RGSC3.4:4:1:187126005:1 122177395 ID26229 U -
TCCAGTCAAACACAAATGCCATCTGGCTAAGG
>4 dna:chromosome chromosome:RGSC3.4:4:1:187126005:1 122177397 ID26228 U -
TCCAGTCAAACACAAATGCCATCTGGCTAA
>4 dna:chromosome chromosome:RGSC3.4:4:1:187126005:1 122177471 ID43004 U -
TGCCTCCTGACTTTATATTCTGGATC
>4 dna:chromosome chromosome:RGSC3.4:4:1:187126005:1 122177536 ID16102 U -
TACTGATGCAACTGTTGAGTCCCTAGG
>4 dna:chromosome chromosome:RGSC3.4:4:1:187126005:1 122177540 ID16463 U -
TACTTTACTGATGCAACTGTTGAGTCCC
>4 dna:chromosome chromosome:RGSC3.4:4:1:187126005:1 122177551 ID52710 U -
TGTCCAAAAGGTTTACTTTACTGATGCAAC
>4 dna:chromosome chromosome:RGSC3.4:4:1:187126005:1 122177565 ID25536 U -
TCCAAGAGGAATGTGTCCAAAAGGTTTAC
>4 dna:chromosome chromosome:RGSC3.4:4:1:187126005:1 122177668 ID38351 U -
TGAGTTTACCTGCCTGAGAAGCATCCTAAG
>4 dna:chromosome chromosome:RGSC3.4:4:1:187126005:1 122177730 ID15192 U -
TACCTACTCAACCAGATGCACTCATGCCT
>4 dna:chromosome chromosome:RGSC3.4:4:1:187126005:1 122177793 ID62229 U -
TTTGTCATTTCTTTGAATGGTTGGTC
>4 dna:chromosome chromosome:RGSC3.4:4:1:187126005:1 122177797 ID62228 U -
TTTGTCATTTCTTTGAATGGTT
>4 dna:chromosome chromosome:RGSC3.4:4:1:187126005:1 122177798 ID58472 U -
TTCCTGGACTTTGTCATTTCTTTGAATGGT
>4 dna:chromosome chromosome:RGSC3.4:4:1:187126005:1 122177805 ID58077 U -
TTCCACATTCCTGGACTTTGTCATTTCTTT
>4 dna:chromosome chromosome:RGSC3.4:4:1:187126005:1 122177920 ID34228 U -
TGAATGGAGCTCATGGGGCTGACCACCCTCAG
>4 dna:chromosome chromosome:RGSC3.4:4:1:187126005:1 122177930 ID59026 U -
TTCTGAATGGAGCTCATGGGGCTGA
>4 dna:chromosome chromosome:RGSC3.4:4:1:187126005:1 122177935 ID46414 U -
TGGACTTCTGAATGGAGCTCATGGG
>4 dna:chromosome chromosome:RGSC3.4:4:1:187126005:1 122177972 ID32278 U -
TGAAAAGAAATCAATATTGGGGAATT
>4 dna:chromosome chromosome:RGSC3.4:4:1:187126005:1 122178017 ID50384 U -
TGGTAGGAATATAAGGGCAGAGTC
>4 dna:chromosome chromosome:RGSC3.4:4:1:187126005:1 122178073 ID46465 U -
TGGAGAACTTCTAAGGTGACCCACTGA
>4 dna:chromosome chromosome:RGSC3.4:4:1:187126005:1 122178180 ID50603 U -
TGGTCATTGAGTACTTAAGTCAATTGTTATT
>4 dna:chromosome chromosome:RGSC3.4:4:1:187126005:1 122178230 ID16044 U -
TACTGAACCTCTCCAGCCCAGGGCT
>4 dna:chromosome chromosome:RGSC3.4:4:1:187126005:1 122178344 ID35756 M -
TGACTCTAGCTTGTATCAGGTTGACATAA
>4 dna:chromosome chromosome:RGSC3.4:4:1:187126005:1 122178451 ID33143 U -
TGAACAAAGAGATCTGTCTCCCCGGAT
>4 dna:chromosome chromosome:RGSC3.4:4:1:187126005:1 122178471 ID25116 U -
TCATTCTGTACACCAGGCTGGCCTTGAACAA
>4 dna:chromosome chromosome:RGSC3.4:4:1:187126005:1 122178472 ID25115 U -
TCATTCTGTACACCAGGCTGGCCTTGAACA
>4 dna:chromosome chromosome:RGSC3.4:4:1:187126005:1 122178543 ID52581 U -
TGTCAGTCACTAACTTAAAACTGTCTTTTT
>4 dna:chromosome chromosome:RGSC3.4:4:1:187126005:1 122178767 ID38383 U -
TGATAAAACACCATGGTTAAAGGAATG
>4 dna:chromosome chromosome:RGSC3.4:4:1:187126005:1 122178794 ID17843 U -
TAGATGTCTCATTTAGGATTTCTATGGCTG
>4 dna:chromosome chromosome:RGSC3.4:4:1:187126005:1 122179232 ID25047 U -
TCATGTTGAATTGTGCTGGGCCATCCCCA
>4 dna:chromosome chromosome:RGSC3.4:4:1:187126005:1 122179323 ID53348 U -
TGTGAATTTGAAGCTGACTGTACCAC
>4 dna:chromosome chromosome:RGSC3.4:4:1:187126005:1 122179371 ID5 U -
AAAAAAAATGGAGACGGGCCTT
>4 dna:chromosome chromosome:RGSC3.4:4:1:187126005:1 122180498 ID37353 U -
TGAGCGCGGTGGCTCGTCTCTGGCGC
>4 dna:chromosome chromosome:RGSC3.4:4:1:187126005:1 122181644 ID721 U -
ACAAAATGGGGTACTTGAGAC
>4 dna:chromosome chromosome:RGSC3.4:4:1:187126005:1 122181644 ID41444 U -
TGCATCACAAAATGGGGTACTTGAGAC
>4 dna:chromosome chromosome:RGSC3.4:4:1:187126005:1 122181788 ID27228 U -
TCCCTCACCAAGTGTTGCAGTATTCGA
>4 dna:chromosome chromosome:RGSC3.4:4:1:187126005:1 122182100 ID39037 U -
TGATCCTTCGATGGGCACTGGGACA
>4 dna:chromosome chromosome:RGSC3.4:4:1:187126005:1 122182113 ID35307 U -
TGACCACTTCCTGATGATCCTTCGAT
>4 dna:chromosome chromosome:RGSC3.4:4:1:187126005:1 122182379 ID34977 U -
TGACAGGACCAATAGACATCAGT
>4 dna:chromosome chromosome:RGSC3.4:4:1:187126005:1 122182476 ID62449 U -
TTTTATTGACGTTTCCTGACT
>4 dna:chromosome chromosome:RGSC3.4:4:1:187126005:1 122182536 ID62094 U -
TTTGATGTTTAGATGCCTTAGGAGGAA
>4 dna:chromosome chromosome:RGSC3.4:4:1:187126005:1 122182590 ID2087 U -
AGTGCTAATAAGGTAAACAACTCGATGTTC
>4 dna:chromosome chromosome:RGSC3.4:4:1:187126005:1 122182814 ID4237 M -
CATTTCAGCTAAACACTCCTTCA
>4 dna:chromosome chromosome:RGSC3.4:4:1:187126005:1 122182940 ID35609 U -
TGACTACTATATATATGGGTGTTTTAGC
>4 dna:chromosome chromosome:RGSC3.4:4:1:187126005:1 122183661 ID61486 U -
TTTACATCTTTACAATGACTTTCC
>4 dna:chromosome chromosome:RGSC3.4:4:1:187126005:1 122184963 ID4562 U -
CCCTAAAAAACTATGGGAACTCTGAGTGT
>4 dna:chromosome chromosome:RGSC3.4:4:1:187126005:1 122184993 ID1534 U -
AGCAAATTAGTTATGCCTGAATGGAGG
>4 dna:chromosome chromosome:RGSC3.4:4:1:187126005:1 122185033 ID4032 U -
CATACTGACTAGTCCTGAAACTC
>4 dna:chromosome chromosome:RGSC3.4:4:1:187126005:1 122185141 ID4278 U -
CCAAATGGTATACATGGCTGAGAGCTCAA
>4 dna:chromosome chromosome:RGSC3.4:4:1:187126005:1 122185149 ID36232 U -
TGAGAACCACCAAATGGTATACATGGCTGA
>4 dna:chromosome chromosome:RGSC3.4:4:1:187126005:1 122185160 ID7325 U -
GATGTAACTTGAGAACCACCAAATGGTA
>4 dna:chromosome chromosome:RGSC3.4:4:1:187126005:1 122185297 ID10107 U -
TAAAATGTCTTTGAAAACTAAGGTGAAG
>4 dna:chromosome chromosome:RGSC3.4:4:1:187126005:1 122185298 ID10106 U -
TAAAATGTCTTTGAAAACTAAGGTGAA
>4 dna:chromosome chromosome:RGSC3.4:4:1:187126005:1 122185299 ID10105 U -
TAAAATGTCTTTGAAAACTAAGGTGA
>4 dna:chromosome chromosome:RGSC3.4:4:1:187126005:1 122185327 ID14560 U -
TACATGCAGGCAAAACACTCATACCCACAA
>4 dna:chromosome chromosome:RGSC3.4:4:1:187126005:1 122185329 ID4029 U -
CATACATGCAGGCAAAACACTCATACCCAC
>4 dna:chromosome chromosome:RGSC3.4:4:1:187126005:1 122185426 ID50133 U -
TGGTAAACAAAACATGGTGGCTCACAACC
>4 dna:chromosome chromosome:RGSC3.4:4:1:187126005:1 122185427 ID50132 U -
TGGTAAACAAAACATGGTGGCTCACAAC
>4 dna:chromosome chromosome:RGSC3.4:4:1:187126005:1 122185429 ID50131 U -
TGGTAAACAAAACATGGTGGCTCACA
>4 dna:chromosome chromosome:RGSC3.4:4:1:187126005:1 122185450 ID60016 U -
TTGCAGAGAACCCAAATTCAGTTCCTGGTA
>4 dna:chromosome chromosome:RGSC3.4:4:1:187126005:1 122185479 ID3984 U -
CAGTGGTTAAAAGAACTCAGTTAAGTTCT
>4 dna:chromosome chromosome:RGSC3.4:4:1:187126005:1 122185479 ID24648 U -
TCAGTGGTTAAAAGAACTCAGTTAAGTTCT
>4 dna:chromosome chromosome:RGSC3.4:4:1:187126005:1 122185480 ID24647 U -
TCAGTGGTTAAAAGAACTCAGTTAAGTTC
>4 dna:chromosome chromosome:RGSC3.4:4:1:187126005:1 122185754 ID12931 U -
TAATCAGATGACTCTATCCAAGACATTTCTGG
>4 dna:chromosome chromosome:RGSC3.4:4:1:187126005:1 122185762 ID47945 U -
TGGCTAATCAGATGACTCTATCCAAGAC
>4 dna:chromosome chromosome:RGSC3.4:4:1:187126005:1 122185763 ID60627 U -
TTGGCTAATCAGATGACTCTATCCAAGA
>4 dna:chromosome chromosome:RGSC3.4:4:1:187126005:1 122185764 ID47944 U -
TGGCTAATCAGATGACTCTATCCAAG
>4 dna:chromosome chromosome:RGSC3.4:4:1:187126005:1 122185801 ID30127 U -
TCTCACTGCACCCCTTCTGCAGGCCTAGCA
>4 dna:chromosome chromosome:RGSC3.4:4:1:187126005:1 122185932 ID51495 U -
TGGTTGAAGCCTCTCACCAGCAGAGAAGC
>4 dna:chromosome chromosome:RGSC3.4:4:1:187126005:1 122185977 ID45393 U -
TGGAAAGAATGAACAGGAGAGGAGGC
>4 dna:chromosome chromosome:RGSC3.4:4:1:187126005:1 122185988 ID6281 U -
GAAGAGACAGATGGAAAGAATGAACA
>4 dna:chromosome chromosome:RGSC3.4:4:1:187126005:1 122186047 ID25176 U -
TCATTTCAAGATGAGTCAGAGTGAAGCAGA
>4 dna:chromosome chromosome:RGSC3.4:4:1:187126005:1 122186049 ID25175 U -
TCATTTCAAGATGAGTCAGAGTGAAGCA
>4 dna:chromosome chromosome:RGSC3.4:4:1:187126005:1 122186050 ID25174 U -
TCATTTCAAGATGAGTCAGAGTGAAGC
>4 dna:chromosome chromosome:RGSC3.4:4:1:187126005:1 122186054 ID24085 U -
TCAGAAATCATTTCAAGATGAGTCAGAGTG
>4 dna:chromosome chromosome:RGSC3.4:4:1:187126005:1 122186214 ID20230 U -
TAGTCTGATGAGGGTGGAGGCTTGGAC
>4 dna:chromosome chromosome:RGSC3.4:4:1:187126005:1 122186215 ID20229 U -
TAGTCTGATGAGGGTGGAGGCTTGGA
>4 dna:chromosome chromosome:RGSC3.4:4:1:187126005:1 122186241 ID18655 U -
TAGCTGCTGCAGAGCGAGCTCACTC
>4 dna:chromosome chromosome:RGSC3.4:4:1:187126005:1 122186373 ID54091 U -
TGTGGACCCAAGGGAAACCAGTCGCA
>4 dna:chromosome chromosome:RGSC3.4:4:1:187126005:1 122186390 ID8121 U -
GGAAACTAGCCATAGTACTGTGGACCC
>4 dna:chromosome chromosome:RGSC3.4:4:1:187126005:1 122186392 ID1880 U -
AGGGAAACTAGCCATAGTACTGTGGAC
>4 dna:chromosome chromosome:RGSC3.4:4:1:187126005:1 122186443 ID7058 U -
GAGGGAAATAATACTGGGAGGCAGCCT
>4 dna:chromosome chromosome:RGSC3.4:4:1:187126005:1 122186444 ID1881 U -
AGGGAAATAATACTGGGAGGCAGCC
>4 dna:chromosome chromosome:RGSC3.4:4:1:187126005:1 122186659 ID10770 U -
TAAATCTTTAAAAAAAAAAAGACACGGGG
>4 dna:chromosome chromosome:RGSC3.4:4:1:187126005:1 122186701 ID21725 M +
TATGAGTACACTGTAGCTGTCTTCAGACA
>4 dna:chromosome chromosome:RGSC3.4:4:1:187126005:1 122186703 ID9438 M -
GTGTGTCTGAAGACAGCTACAGTGTACTCA
>4 dna:chromosome chromosome:RGSC3.4:4:1:187126005:1 122186719 ID39414 M -
TGATGCCCTCTTCTGGTGTGTCTGAAGAC
>4 dna:chromosome chromosome:RGSC3.4:4:1:187126005:1 122186720 ID42721 M -
TGCCCTCTTCTGGTGTGTCTGAAGA
>4 dna:chromosome chromosome:RGSC3.4:4:1:187126005:1 122186722 ID30925 M -
TCTGATGCCCTCTTCTGGTGTGTCTGAA
>4 dna:chromosome chromosome:RGSC3.4:4:1:187126005:1 122186723 ID7250 M -
GATCTGATGCCCTCTTCTGGTGTGTCTGA
>4 dna:chromosome chromosome:RGSC3.4:4:1:187126005:1 122186729 ID51972 M -
TGTAATGGGATCTGATGCCCTCTTCTGGTGT
>4 dna:chromosome chromosome:RGSC3.4:4:1:187126005:1 122187952 ID20196 U -
TAGTCCCCAAAACCTTTCAGTTGACTGC
>4 dna:chromosome chromosome:RGSC3.4:4:1:187126005:1 122187958 ID33322 U -
TGAACCTAGTCCCCAAAACCTTTCAGTT
>4 dna:chromosome chromosome:RGSC3.4:4:1:187126005:1 122187983 ID20233 U -
TAGTCTGCCTTAGGGTCTCCCCTGA
>4 dna:chromosome chromosome:RGSC3.4:4:1:187126005:1 122188095 ID3518 U -
CACTAAGAAGGGACTCCCATT
>4 dna:chromosome chromosome:RGSC3.4:4:1:187126005:1 122188095 ID32701 U -
TGAAAGCACTAAGAAGGGACTCCCATT
>4 dna:chromosome chromosome:RGSC3.4:4:1:187126005:1 122188101 ID59226 U -
TTCTTCTGAAAGCACTAAGAAGGGACT
>4 dna:chromosome chromosome:RGSC3.4:4:1:187126005:1 122188238 ID7150 U -
GAGTGCTCTGTTTTAATGGGCTCGACC
>4 dna:chromosome chromosome:RGSC3.4:4:1:187126005:1 122188251 ID14871 U -
TACCAGACTCCACGAGAGTGCTCTGTTTT
>4 dna:chromosome chromosome:RGSC3.4:4:1:187126005:1 122188264 ID3676 U -
CAGACCTCAGACTACCAGACTCCACGAG
>4 dna:chromosome chromosome:RGSC3.4:4:1:187126005:1 122188267 ID813 U -
ACAGACCTCAGACTACCAGACTCCAC
>4 dna:chromosome chromosome:RGSC3.4:4:1:187126005:1 122188337 ID31351 U -
TCTGTGGACCTCTGACAGCCTCAGCTGCCA
>4 dna:chromosome chromosome:RGSC3.4:4:1:187126005:1 122188435 ID39299 U -
TGATGAGGAGTTAATCGGGATGCGCTC
>4 dna:chromosome chromosome:RGSC3.4:4:1:187126005:1 122188439 ID19926 U -
TAGGTTTCTGATGAGGAGTTAATCGGGATGC
>4 dna:chromosome chromosome:RGSC3.4:4:1:187126005:1 122188444 ID22270 U -
TATTAGGTTTCTGATGAGGAGTTAATCGG
>4 dna:chromosome chromosome:RGSC3.4:4:1:187126005:1 122188447 ID22269 U -
TATTAGGTTTCTGATGAGGAGTTAAT
>4 dna:chromosome chromosome:RGSC3.4:4:1:187126005:1 122188453 ID42335 U -
TGCCAGGTCAATATTAGGTTTCTGATGAGGA
>4 dna:chromosome chromosome:RGSC3.4:4:1:187126005:1 122188456 ID42334 U -
TGCCAGGTCAATATTAGGTTTCTGATGA
>4 dna:chromosome chromosome:RGSC3.4:4:1:187126005:1 122188459 ID42333 U -
TGCCAGGTCAATATTAGGTTTCTGA
>4 dna:chromosome chromosome:RGSC3.4:4:1:187126005:1 122188462 ID59256 U -
TTCTTGCCAGGTCAATATTAGGTTTC
>4 dna:chromosome chromosome:RGSC3.4:4:1:187126005:1 122188530 ID51562 U -
TGGTTGGGAGGTCACCACGACATGAGGAGC
>4 dna:chromosome chromosome:RGSC3.4:4:1:187126005:1 122188551 ID18298 U -
TAGCCACAAAAAGAATTGTATGGTTGGGA
>4 dna:chromosome chromosome:RGSC3.4:4:1:187126005:1 122188552 ID1615 U -
AGCCACAAAAAGAATTGTATGGTTGGG
>4 dna:chromosome chromosome:RGSC3.4:4:1:187126005:1 122188556 ID21625 U -
TATGAAGTAGCCACAAAAAGAATTGTATGGT
>4 dna:chromosome chromosome:RGSC3.4:4:1:187126005:1 122188560 ID21624 U -
TATGAAGTAGCCACAAAAAGAATTGTA
>4 dna:chromosome chromosome:RGSC3.4:4:1:187126005:1 122188576 ID4020 M -
CATAACAGCAAAATTACAGTTATGAAGTAGC
>4 dna:chromosome chromosome:RGSC3.4:4:1:187126005:1 122188593 ID22639 M -
TATTTACATTACGATTCATAACAGCAAAAT
>4 dna:chromosome chromosome:RGSC3.4:4:1:187126005:1 122188594 ID4172 M -
CATTACGATTCATAACAGCAAAA
>4 dna:chromosome chromosome:RGSC3.4:4:1:187126005:1 122188594 ID22638 M -
TATTTACATTACGATTCATAACAGCAAAA
>4 dna:chromosome chromosome:RGSC3.4:4:1:187126005:1 122188722 ID33028 U -
TGAAATGTGTTGAAAGCCAACAGGAGAGAC
>4 dna:chromosome chromosome:RGSC3.4:4:1:187126005:1 122188744 ID18776 U -
TAGGAACACTCATCCAGTGTGCTGAAATGT
>4 dna:chromosome chromosome:RGSC3.4:4:1:187126005:1 122188826 ID24097 U -
TCAGAACCCAGTGAAATCTCTGTTCAGGA
>4 dna:chromosome chromosome:RGSC3.4:4:1:187126005:1 122188853 ID1547 U -
AGCAAGGTGGTCGGACAAGTTGTC
>4 dna:chromosome chromosome:RGSC3.4:4:1:187126005:1 122188856 ID26113 U -
TCCAGCAAGGTGGTCGGACAAGTT
>4 dna:chromosome chromosome:RGSC3.4:4:1:187126005:1 122188910 ID12149 U -
TAAGCAAGAGGAACAGAGGTCCAGC
>4 dna:chromosome chromosome:RGSC3.4:4:1:187126005:1 122188913 ID22173 U -
TATTAAATAAGCAAGAGGAACAGAGGTCC
>4 dna:chromosome chromosome:RGSC3.4:4:1:187126005:1 122188942 ID3759 U -
CAGATTTGGCTAGCCATCCTCAACGGGTC
>4 dna:chromosome chromosome:RGSC3.4:4:1:187126005:1 122188953 ID18145 U -
TAGCAGTAGCCCAGATTTGGCTAGCCATC
>4 dna:chromosome chromosome:RGSC3.4:4:1:187126005:1 122188999 ID38015 U -
TGAGTATTGAGACTGGTGCAGTTAGGAGC
>4 dna:chromosome chromosome:RGSC3.4:4:1:187126005:1 122189001 ID38014 U -
TGAGTATTGAGACTGGTGCAGTTAGGA
>4 dna:chromosome chromosome:RGSC3.4:4:1:187126005:1 122189002 ID38013 U -
TGAGTATTGAGACTGGTGCAGTTAGG
>4 dna:chromosome chromosome:RGSC3.4:4:1:187126005:1 122189004 ID25828 U -
TCCACATGAGTATTGAGACTGGTGCAGTTA
>4 dna:chromosome chromosome:RGSC3.4:4:1:187126005:1 122189005 ID25827 U -
TCCACATGAGTATTGAGACTGGTGCAGTT
>4 dna:chromosome chromosome:RGSC3.4:4:1:187126005:1 122189007 ID30288 U -
TCTCCACATGAGTATTGAGACTGGTGCAG
>4 dna:chromosome chromosome:RGSC3.4:4:1:187126005:1 122189022 ID28497 U -
TCCTGAAGCTACCTTCTCCACATGAGTA
>4 dna:chromosome chromosome:RGSC3.4:4:1:187126005:1 122189040 ID60912 U -
TTGGTTCCCATCAACCATTTCCTGAAGCT
>4 dna:chromosome chromosome:RGSC3.4:4:1:187126005:1 122189041 ID60911 U -
TTGGTTCCCATCAACCATTTCCTGAAGC
>4 dna:chromosome chromosome:RGSC3.4:4:1:187126005:1 122189050 ID19444 U -
TAGGCTGCACCTTGGTTCCCATCAACCATT
>4 dna:chromosome chromosome:RGSC3.4:4:1:187126005:1 122189068 ID54455 U -
TGTGTGTCACTTCAGCTAGGCTGCACCT
>4 dna:chromosome chromosome:RGSC3.4:4:1:187126005:1 122189080 ID27047 U -
TCCCCCGAGTCTGTGTGTCACTTCAGC
>4 dna:chromosome chromosome:RGSC3.4:4:1:187126005:1 122189084 ID28301 U -
TCCTCCCCCGAGTCTGTGTGTCACTT
>4 dna:chromosome chromosome:RGSC3.4:4:1:187126005:1 122189126 ID57462 U -
TTCAAGACCTTTCAGCTTGCAGGGTGCAGC
>4 dna:chromosome chromosome:RGSC3.4:4:1:187126005:1 122189129 ID57461 U -
TTCAAGACCTTTCAGCTTGCAGGGTGC
>4 dna:chromosome chromosome:RGSC3.4:4:1:187126005:1 122189184 ID12689 U -
TAATAAACTCCTTGCTCCCACAATCC
>4 dna:chromosome chromosome:RGSC3.4:4:1:187126005:1 122189266 ID51910 U -
TGTAAGGAACCCAGATATCTGCAGACGGC
>4 dna:chromosome chromosome:RGSC3.4:4:1:187126005:1 122189577 ID48184 U -
TGGCTTCAGGACACCACAGGCCC
>4 dna:chromosome chromosome:RGSC3.4:4:1:187126005:1 122189657 ID10518 U -
TAAAGCCGCTCAATGTTCCTAAAGGGAGAA
>4 dna:chromosome chromosome:RGSC3.4:4:1:187126005:1 122189702 ID10581 U -
TAAAGGTGACTGAGACTTTCTCTGT
>4 dna:chromosome chromosome:RGSC3.4:4:1:187126005:1 122189704 ID10580 U -
TAAAGGTGACTGAGACTTTCTCT
>4 dna:chromosome chromosome:RGSC3.4:4:1:187126005:1 122189727 ID48177 U -
TGGCTTCACAATACTCATTCCATCT
>4 dna:chromosome chromosome:RGSC3.4:4:1:187126005:1 122189923 ID8409 U -
GGCAAAGCCAAGATGGTCTGCAATT
>4 dna:chromosome chromosome:RGSC3.4:4:1:187126005:1 122189964 ID18929 U -
TAGGACATGCTTGCTCAAAACACCGAAGC
>4 dna:chromosome chromosome:RGSC3.4:4:1:187126005:1 122190036 ID19605 U -
TAGGGTTCAAGATCTCCAGGGTGAA
>4 dna:chromosome chromosome:RGSC3.4:4:1:187126005:1 122190057 ID28369 U -
TCCTCTATTGAGAACTCTGCACACCTAGG
>4 dna:chromosome chromosome:RGSC3.4:4:1:187126005:1 122190090 ID38924 U -
TGATCAATGCTGCAGGCTTCTCAGGCCC
>4 dna:chromosome chromosome:RGSC3.4:4:1:187126005:1 122190206 ID40842 U -
TGCACAGCGAGCCAGGGCCTCCATCC
>4 dna:chromosome chromosome:RGSC3.4:4:1:187126005:1 122190248 ID36309 U -
TGAGAAGGGAATCTGAGACCTGGGCTAG
>4 dna:chromosome chromosome:RGSC3.4:4:1:187126005:1 122190253 ID36308 U -
TGAGAAGGGAATCTGAGACCTGG
>4 dna:chromosome chromosome:RGSC3.4:4:1:187126005:1 122190267 ID19291 U -
TAGGCAAACCAGAAGGTGATGAGAAGGG
>4 dna:chromosome chromosome:RGSC3.4:4:1:187126005:1 122190268 ID8407 U -
GGCAAACCAGAAGGTGATGAGAAGG
>4 dna:chromosome chromosome:RGSC3.4:4:1:187126005:1 122190268 ID19290 U -
TAGGCAAACCAGAAGGTGATGAGAAGG
>4 dna:chromosome chromosome:RGSC3.4:4:1:187126005:1 122190325 ID7251 U -
GATCTGTTGCTTACTACAGC
>4 dna:chromosome chromosome:RGSC3.4:4:1:187126005:1 122190347 ID45530 U -
TGGAAATCTGAACAGGTGCCTTCCAAATT
>4 dna:chromosome chromosome:RGSC3.4:4:1:187126005:1 122190348 ID45529 U -
TGGAAATCTGAACAGGTGCCTTCCAAAT
>4 dna:chromosome chromosome:RGSC3.4:4:1:187126005:1 122190398 ID4579 U -
CCCTCTCTATTCTGTAGGCCCAGTTCACA
>4 dna:chromosome chromosome:RGSC3.4:4:1:187126005:1 122190429 ID15549 U -
TACGTCTGCGTGTTCTAACTCTTCAGTCT
>4 dna:chromosome chromosome:RGSC3.4:4:1:187126005:1 122190430 ID15548 U -
TACGTCTGCGTGTTCTAACTCTTCAGTC
>4 dna:chromosome chromosome:RGSC3.4:4:1:187126005:1 122190501 ID49736 U -
TGGGTACGCAATCGATCCCGCTGGCCTTC
>4 dna:chromosome chromosome:RGSC3.4:4:1:187126005:1 122190513 ID15975 U -
TACTCTCTGAAGTTGGGTACGCAATCGATC
>4 dna:chromosome chromosome:RGSC3.4:4:1:187126005:1 122190517 ID27900 U -
TCCTACTCTCTGAAGTTGGGTACGCAATC
>4 dna:chromosome chromosome:RGSC3.4:4:1:187126005:1 122190535 ID216 U -
AACCAAACCGCTGATCCTACTCTCT
>4 dna:chromosome chromosome:RGSC3.4:4:1:187126005:1 122190612 ID22701 U -
TATTTCATTTTTTCATTCATCTGGTGCTG
>4 dna:chromosome chromosome:RGSC3.4:4:1:187126005:1 122190973 ID19703 U -
TAGGTCTCAAATACGGACGAGTGGCCA
>4 dna:chromosome chromosome:RGSC3.4:4:1:187126005:1 122190975 ID54812 U -
TGTTAGGTCTCAAATACGGACGAGTGGC
>4 dna:chromosome chromosome:RGSC3.4:4:1:187126005:1 122191016 ID56517 U -
TTAATAAACTGCCCCTGTTTCTATCACTA
>4 dna:chromosome chromosome:RGSC3.4:4:1:187126005:1 122191154 ID12342 U -
TAAGGACAAGCCCACAATATACAGTGC
>4 dna:chromosome chromosome:RGSC3.4:4:1:187126005:1 122191236 ID39445 U -
TGATGCTGTACCAGAAAAGTAGGAAGG
>4 dna:chromosome chromosome:RGSC3.4:4:1:187126005:1 122191245 ID47138 U -
TGGCAAACTATGATGCTGTACCAGAAAA
>4 dna:chromosome chromosome:RGSC3.4:4:1:187126005:1 122191478 ID56287 U -
TTAAACATGTCCTAGACCAATCCTTT
>4 dna:chromosome chromosome:RGSC3.4:4:1:187126005:1 122191480 ID22168 U -
TATTAAACATGTCCTAGACCAATCCT
>4 dna:chromosome chromosome:RGSC3.4:4:1:187126005:1 122191599 ID19785 U -
TAGGTGCCAGGTAAAGAGAGACCCT
>4 dna:chromosome chromosome:RGSC3.4:4:1:187126005:1 122191602 ID12835 U -
TAATAGGTGCCAGGTAAAGAGAGAC
>4 dna:chromosome chromosome:RGSC3.4:4:1:187126005:1 122191612 ID46644 U -
TGGAGGCTAATAGGTGCCAGGT
>4 dna:chromosome chromosome:RGSC3.4:4:1:187126005:1 122191697 ID29923 U -
TCTATAGGGACCAGTCCTTCAGGGACAGAAAC
>4 dna:chromosome chromosome:RGSC3.4:4:1:187126005:1 122191733 ID25811 U -
TCCACAGTGGCCTCTCATCTCGTCC
>4 dna:chromosome chromosome:RGSC3.4:4:1:187126005:1 122191758 ID54589 U -
TGTGTTGTTCTGTTACCTAGGCCCCA
>4 dna:chromosome chromosome:RGSC3.4:4:1:187126005:1 122191762 ID55286 U -
TGTTGTTCTGTTACCTAGGC
>4 dna:chromosome chromosome:RGSC3.4:4:1:187126005:1 122191806 ID15870 U -
TACTCAAGTGAGATCGGTGACCCAGCAAGA
>4 dna:chromosome chromosome:RGSC3.4:4:1:187126005:1 122191807 ID15869 U -
TACTCAAGTGAGATCGGTGACCCAGCAAG
>4 dna:chromosome chromosome:RGSC3.4:4:1:187126005:1 122191808 ID15868 U -
TACTCAAGTGAGATCGGTGACCCAGCAA
>4 dna:chromosome chromosome:RGSC3.4:4:1:187126005:1 122191809 ID15867 U -
TACTCAAGTGAGATCGGTGACCCAGCA
>4 dna:chromosome chromosome:RGSC3.4:4:1:187126005:1 122191809 ID56770 U -
TTACTCAAGTGAGATCGGTGACCCAGCA
>4 dna:chromosome chromosome:RGSC3.4:4:1:187126005:1 122191810 ID3254 U -
CAAGTGAGATCGGTGACCCAGC
>4 dna:chromosome chromosome:RGSC3.4:4:1:187126005:1 122191810 ID15866 U -
TACTCAAGTGAGATCGGTGACCCAGC
>4 dna:chromosome chromosome:RGSC3.4:4:1:187126005:1 122191810 ID27114 U -
TCCCCTTACTCAAGTGAGATCGGTGACCCAGC
>4 dna:chromosome chromosome:RGSC3.4:4:1:187126005:1 122191810 ID56769 U -
TTACTCAAGTGAGATCGGTGACCCAGC
>4 dna:chromosome chromosome:RGSC3.4:4:1:187126005:1 122191813 ID27113 U -
TCCCCTTACTCAAGTGAGATCGGTGACCC
>4 dna:chromosome chromosome:RGSC3.4:4:1:187126005:1 122191815 ID27112 U -
TCCCCTTACTCAAGTGAGATCGGTGAC
>4 dna:chromosome chromosome:RGSC3.4:4:1:187126005:1 122191815 ID28948 U -
TCCTTCCCCTTACTCAAGTGAGATCGGTGAC
>4 dna:chromosome chromosome:RGSC3.4:4:1:187126005:1 122191815 ID58283 U -
TTCCCCTTACTCAAGTGAGATCGGTGAC
>4 dna:chromosome chromosome:RGSC3.4:4:1:187126005:1 122191866 ID44531 U -
TGCTGCTCTCATCCCCTGCCAGGA
>4 dna:chromosome chromosome:RGSC3.4:4:1:187126005:1 122191875 ID26780 U -
TCCCAGATACCTGATGCTGCTCTCATCCC
>4 dna:chromosome chromosome:RGSC3.4:4:1:187126005:1 122191876 ID26779 U -
TCCCAGATACCTGATGCTGCTCTCATCC
>4 dna:chromosome chromosome:RGSC3.4:4:1:187126005:1 122191887 ID18318 U -
TAGCCAGTCTCTCCCAGATACCTGATGC
>4 dna:chromosome chromosome:RGSC3.4:4:1:187126005:1 122191894 ID24177 U -
TCAGACACTAGCCAGTCTCTCCCAGATAC
>4 dna:chromosome chromosome:RGSC3.4:4:1:187126005:1 122191916 ID25471 U -
TCCAACAGTAAAGATTTGCTATCAGACA
>4 dna:chromosome chromosome:RGSC3.4:4:1:187126005:1 122191921 ID46835 U -
TGGATCCAACAGTAAAGATTTGCTATC
>4 dna:chromosome chromosome:RGSC3.4:4:1:187126005:1 122191923 ID10847 U -
TAAATGGATCCAACAGTAAAGATTTGCTA
>4 dna:chromosome chromosome:RGSC3.4:4:1:187126005:1 122191924 ID10846 U -
TAAATGGATCCAACAGTAAAGATTTGCT
>4 dna:chromosome chromosome:RGSC3.4:4:1:187126005:1 122191925 ID10845 U -
TAAATGGATCCAACAGTAAAGATTTGC
>4 dna:chromosome chromosome:RGSC3.4:4:1:187126005:1 122191925 ID56405 U -
TTAAATGGATCCAACAGTAAAGATTTGC
>4 dna:chromosome chromosome:RGSC3.4:4:1:187126005:1 122191926 ID56404 U -
TTAAATGGATCCAACAGTAAAGATTTG
>4 dna:chromosome chromosome:RGSC3.4:4:1:187126005:1 122191935 ID36307 U -
TGAGAAGGCAGCTTAAATGGATCCAACAGT
>4 dna:chromosome chromosome:RGSC3.4:4:1:187126005:1 122191941 ID53502 U -
TGTGAGAAGGCAGCTTAAATGGATCC
>4 dna:chromosome chromosome:RGSC3.4:4:1:187126005:1 122191942 ID53501 U -
TGTGAGAAGGCAGCTTAAATGGATC
>4 dna:chromosome chromosome:RGSC3.4:4:1:187126005:1 122191968 ID29727 U -
TCTAATGACAGGATCCCAGAAAGTGGTGGGC
>4 dna:chromosome chromosome:RGSC3.4:4:1:187126005:1 122191968 ID34987 U -
TGACAGGATCCCAGAAAGTGGTGGGC
>4 dna:chromosome chromosome:RGSC3.4:4:1:187126005:1 122191969 ID29726 U -
TCTAATGACAGGATCCCAGAAAGTGGTGGG
>4 dna:chromosome chromosome:RGSC3.4:4:1:187126005:1 122191970 ID29724 U -
TCTAATGACAGGATCCCAGAAAGTGGTGG
>4 dna:chromosome chromosome:RGSC3.4:4:1:187126005:1 122191972 ID13068 U -
TAATGACAGGATCCCAGAAAGTGGT
>4 dna:chromosome chromosome:RGSC3.4:4:1:187126005:1 122191974 ID29723 U -
TCTAATGACAGGATCCCAGAAAGTG
>4 dna:chromosome chromosome:RGSC3.4:4:1:187126005:1 122191977 ID58958 U -
TTCTCTAATGACAGGATCCCAGAAA
>4 dna:chromosome chromosome:RGSC3.4:4:1:187126005:1 122191993 ID18169 U -
TAGCAGTGAACTACAGGGTCTTTCTCTAAT
>4 dna:chromosome chromosome:RGSC3.4:4:1:187126005:1 122191994 ID52149 U -
TGTAGCAGTGAACTACAGGGTCTTTCTCTAA
>4 dna:chromosome chromosome:RGSC3.4:4:1:187126005:1 122191995 ID18168 U -
TAGCAGTGAACTACAGGGTCTTTCTCTA
>4 dna:chromosome chromosome:RGSC3.4:4:1:187126005:1 122191997 ID18167 U -
TAGCAGTGAACTACAGGGTCTTTCTC
>4 dna:chromosome chromosome:RGSC3.4:4:1:187126005:1 122192000 ID52148 U -
TGTAGCAGTGAACTACAGGGTCTTT
>4 dna:chromosome chromosome:RGSC3.4:4:1:187126005:1 122192001 ID18166 U -
TAGCAGTGAACTACAGGGTCTT
>4 dna:chromosome chromosome:RGSC3.4:4:1:187126005:1 122192003 ID52147 U -
TGTAGCAGTGAACTACAGGGTC
>4 dna:chromosome chromosome:RGSC3.4:4:1:187126005:1 122192009 ID53956 U -
TGTGCCGGGCTATGTAGCAGTGAACTAC
>4 dna:chromosome chromosome:RGSC3.4:4:1:187126005:1 122192014 ID22088 U -
TATGTGCCGGGCTATGTAGCAGTGA
>4 dna:chromosome chromosome:RGSC3.4:4:1:187126005:1 122192016 ID15823 U -
TACTATGTGCCGGGCTATGTAGCAGT
>4 dna:chromosome chromosome:RGSC3.4:4:1:187126005:1 122192022 ID37783 U -
TGAGGGCCTACTATGTGCCGGGCTATGT
>4 dna:chromosome chromosome:RGSC3.4:4:1:187126005:1 122192027 ID22667 U -
TATTTATTGAGGGCCTACTATGTGCCGGGC
>4 dna:chromosome chromosome:RGSC3.4:4:1:187126005:1 122192028 ID22461 U -
TATTGAGGGCCTACTATGTGCCGGG
>4 dna:chromosome chromosome:RGSC3.4:4:1:187126005:1 122192028 ID22666 U -
TATTTATTGAGGGCCTACTATGTGCCGGG
>4 dna:chromosome chromosome:RGSC3.4:4:1:187126005:1 122192028 ID57261 U -
TTATTGAGGGCCTACTATGTGCCGGG
>4 dna:chromosome chromosome:RGSC3.4:4:1:187126005:1 122192029 ID22460 U -
TATTGAGGGCCTACTATGTGCCGG
>4 dna:chromosome chromosome:RGSC3.4:4:1:187126005:1 122192029 ID22665 U -
TATTTATTGAGGGCCTACTATGTGCCGG
>4 dna:chromosome chromosome:RGSC3.4:4:1:187126005:1 122192029 ID61597 U -
TTTATTGAGGGCCTACTATGTGCCGG
>4 dna:chromosome chromosome:RGSC3.4:4:1:187126005:1 122192030 ID22664 U -
TATTTATTGAGGGCCTACTATGTGCCG
>4 dna:chromosome chromosome:RGSC3.4:4:1:187126005:1 122192031 ID22663 U -
TATTTATTGAGGGCCTACTATGTGCC
>4 dna:chromosome chromosome:RGSC3.4:4:1:187126005:1 122192034 ID3166 U -
CAACAAATATTTATTGAGGGCCTACTATGT
>4 dna:chromosome chromosome:RGSC3.4:4:1:187126005:1 122192034 ID23189 U -
TCAACAAATATTTATTGAGGGCCTACTATGT
>4 dna:chromosome chromosome:RGSC3.4:4:1:187126005:1 122192034 ID61596 M -
TTTATTGAGGGCCTACTATGT
>4 dna:chromosome chromosome:RGSC3.4:4:1:187126005:1 122192035 ID3165 U -
CAACAAATATTTATTGAGGGCCTACTATG
>4 dna:chromosome chromosome:RGSC3.4:4:1:187126005:1 122192092 ID45407 U -
TGGAAAGATTCAGACACCCAAAACCTATT
>4 dna:chromosome chromosome:RGSC3.4:4:1:187126005:1 122192210 ID56649 U -
TTACAGAGACACAGTGGCTTTGTACTA
>4 dna:chromosome chromosome:RGSC3.4:4:1:187126005:1 122192273 ID48476 U -
TGGGAAGCTCAGGATCCCCAAAATCTGACA
>4 dna:chromosome chromosome:RGSC3.4:4:1:187126005:1 122192328 ID13375 U -
TAATTGCAGTGATGGAGGGGCTCC
>4 dna:chromosome chromosome:RGSC3.4:4:1:187126005:1 122192328 ID51994 U -
TGTAATTGCAGTGATGGAGGGGCTCC
>4 dna:chromosome chromosome:RGSC3.4:4:1:187126005:1 122192329 ID2932 U -
ATTGCAGTGATGGAGGGGCTC
>4 dna:chromosome chromosome:RGSC3.4:4:1:187126005:1 122192329 ID51993 U -
TGTAATTGCAGTGATGGAGGGGCTC
>4 dna:chromosome chromosome:RGSC3.4:4:1:187126005:1 122192336 ID53063 U -
TGTCTGTGTCTGTAATTGCAGTGATGGA
>4 dna:chromosome chromosome:RGSC3.4:4:1:187126005:1 122192337 ID9179 U -
GTCTGTGTCTGTAATTGCAGTGATGG
>4 dna:chromosome chromosome:RGSC3.4:4:1:187126005:1 122192337 ID53062 U -
TGTCTGTGTCTGTAATTGCAGTGATGG
>4 dna:chromosome chromosome:RGSC3.4:4:1:187126005:1 122192347 ID26149 U -
TCCAGGAACCTGTGTCTGTGTCTGTAATT
>4 dna:chromosome chromosome:RGSC3.4:4:1:187126005:1 122192348 ID3833 U -
CAGGAACCTGTGTCTGTGTCTGTAAT
>4 dna:chromosome chromosome:RGSC3.4:4:1:187126005:1 122192416 ID43681 U -
TGCTAAGGGATGGCCAAGGAGGGGTGT
>4 dna:chromosome chromosome:RGSC3.4:4:1:187126005:1 122192420 ID31092 U -
TCTGCTAAGGGATGGCCAAGGAGGG
>4 dna:chromosome chromosome:RGSC3.4:4:1:187126005:1 122192428 ID32354 U -
TGAAAAGGGATCTGCTAAGGGATGGCC
>4 dna:chromosome chromosome:RGSC3.4:4:1:187126005:1 122192429 ID32353 U -
TGAAAAGGGATCTGCTAAGGGATGGC
>4 dna:chromosome chromosome:RGSC3.4:4:1:187126005:1 122192431 ID20225 U -
TAGTCTGAAAAGGGATCTGCTAAGGGATG
>4 dna:chromosome chromosome:RGSC3.4:4:1:187126005:1 122192435 ID32352 U -
TGAAAAGGGATCTGCTAAGG
>4 dna:chromosome chromosome:RGSC3.4:4:1:187126005:1 122192449 ID24561 U -
TCAGTAAAAGGTAATTTAGTCTGAAAA
>4 dna:chromosome chromosome:RGSC3.4:4:1:187126005:1 122192454 ID53680 U -
TGTGATCAGTAAAAGGTAATTTAGTCT
>4 dna:chromosome chromosome:RGSC3.4:4:1:187126005:1 122192455 ID38879 U -
TGATATTGTGATCAGTAAAAGGTAATTTAGTC
>4 dna:chromosome chromosome:RGSC3.4:4:1:187126005:1 122192456 ID61146 U -
TTGTGATCAGTAAAAGGTAATTTAGT
>4 dna:chromosome chromosome:RGSC3.4:4:1:187126005:1 122192461 ID61145 U -
TTGTGATCAGTAAAAGGTAAT
>4 dna:chromosome chromosome:RGSC3.4:4:1:187126005:1 122192464 ID7361 U -
GATTGATATTGTGATCAGTAAAAGGT
>4 dna:chromosome chromosome:RGSC3.4:4:1:187126005:1 122192470 ID34614 U -
TGACAAGGAGATTGATATTGTGATCAGTA
>4 dna:chromosome chromosome:RGSC3.4:4:1:187126005:1 122192471 ID34613 U -
TGACAAGGAGATTGATATTGTGATCAGT
>4 dna:chromosome chromosome:RGSC3.4:4:1:187126005:1 122192474 ID30496 U -
TCTCTGACAAGGAGATTGATATTGTGATC
>4 dna:chromosome chromosome:RGSC3.4:4:1:187126005:1 122192516 ID21436 U -
TATCGTTTCTAGATTTCTATCACTCAGTGT
>4 dna:chromosome chromosome:RGSC3.4:4:1:187126005:1 122192538 ID22030 U -
TATGTAAGTCCTAAGGTAGATTATCGTTT
>4 dna:chromosome chromosome:RGSC3.4:4:1:187126005:1 122192549 ID56479 U -
TTAACTTTAATATATGTAAGTCCTAAGGTA
>4 dna:chromosome chromosome:RGSC3.4:4:1:187126005:1 122192692 ID51896 U -
TGTAAGATAGAGGCTGGGACAAGGCACGG
>4 dna:chromosome chromosome:RGSC3.4:4:1:187126005:1 122192697 ID31702 U -
TCTTCATGTAAGATAGAGGCTGGGACAAGG
>4 dna:chromosome chromosome:RGSC3.4:4:1:187126005:1 122192698 ID31701 U -
TCTTCATGTAAGATAGAGGCTGGGACAAG
>4 dna:chromosome chromosome:RGSC3.4:4:1:187126005:1 122192701 ID31700 U -
TCTTCATGTAAGATAGAGGCTGGGAC
>4 dna:chromosome chromosome:RGSC3.4:4:1:187126005:1 122192704 ID31699 U -
TCTTCATGTAAGATAGAGGCTGG
>4 dna:chromosome chromosome:RGSC3.4:4:1:187126005:1 122192738 ID60373 U -
TTGGACTATATTCCGGACACGCCTCCGGGGC
>4 dna:chromosome chromosome:RGSC3.4:4:1:187126005:1 122192739 ID60372 U -
TTGGACTATATTCCGGACACGCCTCCGGGG
>4 dna:chromosome chromosome:RGSC3.4:4:1:187126005:1 122192743 ID44992 U -
TGCTTGGACTATATTCCGGACACGCCTCC
>4 dna:chromosome chromosome:RGSC3.4:4:1:187126005:1 122192744 ID44991 U -
TGCTTGGACTATATTCCGGACACGCCTC
>4 dna:chromosome chromosome:RGSC3.4:4:1:187126005:1 122192752 ID48512 U -
TGGGAAGTGTGCTTGGACTATATTCCGGA
>4 dna:chromosome chromosome:RGSC3.4:4:1:187126005:1 122192753 ID8631 U -
GGGAAGTGTGCTTGGACTATATTCCGG
>4 dna:chromosome chromosome:RGSC3.4:4:1:187126005:1 122192754 ID8630 U -
GGGAAGTGTGCTTGGACTATATTCCG
>4 dna:chromosome chromosome:RGSC3.4:4:1:187126005:1 122192778 ID23613 U -
TCACAAGGACGAGAGCAGGAGCTGG
>4 dna:chromosome chromosome:RGSC3.4:4:1:187126005:1 122192780 ID46224 U -
TGGACAGTCACAAGGACGAGAGCAGGAGCT
>4 dna:chromosome chromosome:RGSC3.4:4:1:187126005:1 122192822 ID13116 U -
TAATGATGTGACTGGCCAGGTGCCTCTGTG
>4 dna:chromosome chromosome:RGSC3.4:4:1:187126005:1 122192822 ID39671 U -
TGATGTGACTGGCCAGGTGCCTCTGTG
>4 dna:chromosome chromosome:RGSC3.4:4:1:187126005:1 122192823 ID13115 U -
TAATGATGTGACTGGCCAGGTGCCTCTGT
>4 dna:chromosome chromosome:RGSC3.4:4:1:187126005:1 122192831 ID27187 U -
TCCCTAATGATGTGACTGGCCAGGT
>4 dna:chromosome chromosome:RGSC3.4:4:1:187126005:1 122192832 ID58923 U -
TTCTCATCCCTAATGATGTGACTGGCCAGG
>4 dna:chromosome chromosome:RGSC3.4:4:1:187126005:1 122192840 ID54161 U -
TGTGGCTTCTCATCCCTAATGATGTGAC
>4 dna:chromosome chromosome:RGSC3.4:4:1:187126005:1 122192841 ID61183 U -
TTGTGGCTTCTCATCCCTAATGATGTGA
>4 dna:chromosome chromosome:RGSC3.4:4:1:187126005:1 122192877 ID38112 U -
TGAGTGAACTCATTCTGCATTCCCT
>4 dna:chromosome chromosome:RGSC3.4:4:1:187126005:1 122192878 ID38111 U -
TGAGTGAACTCATTCTGCATTCCC
>4 dna:chromosome chromosome:RGSC3.4:4:1:187126005:1 122192905 ID51586 U -
TGGTTGTCTTTGAGCAGAGTCCCAGGA
>4 dna:chromosome chromosome:RGSC3.4:4:1:187126005:1 122192908 ID51585 U -
TGGTTGTCTTTGAGCAGAGTCCCA
>4 dna:chromosome chromosome:RGSC3.4:4:1:187126005:1 122192909 ID39577 U -
TGATGGTTGTCTTTGAGCAGAGTCCC
>4 dna:chromosome chromosome:RGSC3.4:4:1:187126005:1 122192910 ID39576 U -
TGATGGTTGTCTTTGAGCAGAGTCC
>4 dna:chromosome chromosome:RGSC3.4:4:1:187126005:1 122192911 ID14066 U -
TACACCTGATGGTTGTCTTTGAGCAGAGTC
>4 dna:chromosome chromosome:RGSC3.4:4:1:187126005:1 122192912 ID14065 U -
TACACCTGATGGTTGTCTTTGAGCAGAGT
>4 dna:chromosome chromosome:RGSC3.4:4:1:187126005:1 122192914 ID50240 U -
TGGTACACCTGATGGTTGTCTTTGAGCAGA
>4 dna:chromosome chromosome:RGSC3.4:4:1:187126005:1 122192917 ID50239 U -
TGGTACACCTGATGGTTGTCTTTGAGC
>4 dna:chromosome chromosome:RGSC3.4:4:1:187126005:1 122192935 ID34765 U -
TGACACATATGCAGAGCTTCTTGGTACACC
>4 dna:chromosome chromosome:RGSC3.4:4:1:187126005:1 122192938 ID4050 U -
CATATGCAGAGCTTCTTGGTAC
>4 dna:chromosome chromosome:RGSC3.4:4:1:187126005:1 122192939 ID34764 U -
TGACACATATGCAGAGCTTCTTGGTA
>4 dna:chromosome chromosome:RGSC3.4:4:1:187126005:1 122193065 ID57623 U -
TTCACAGTGCAGGCAGCACAAA
>4 dna:chromosome chromosome:RGSC3.4:4:1:187126005:1 122193072 ID24429 U -
TCAGCCTTATTAACGTTCACAGTGCAGGCA
>4 dna:chromosome chromosome:RGSC3.4:4:1:187126005:1 122193094 ID13086 U -
TAATGAGCATGGGGGTTTCAGCCTT
>4 dna:chromosome chromosome:RGSC3.4:4:1:187126005:1 122193095 ID2533 U -
ATGAGCATGGGGGTTTCAGCCT
>4 dna:chromosome chromosome:RGSC3.4:4:1:187126005:1 122193095 ID3270 U -
CAATAATGAGCATGGGGGTTTCAGCCT
>4 dna:chromosome chromosome:RGSC3.4:4:1:187126005:1 122193096 ID52433 U -
TGTCAATAATGAGCATGGGGGTTTCAGCC
>4 dna:chromosome chromosome:RGSC3.4:4:1:187126005:1 122193100 ID52432 U -
TGTCAATAATGAGCATGGGGGTTTC
>4 dna:chromosome chromosome:RGSC3.4:4:1:187126005:1 122193101 ID54882 U -
TGTTATGTCAATAATGAGCATGGGGGTTT
>4 dna:chromosome chromosome:RGSC3.4:4:1:187126005:1 122193102 ID31394 U -
TCTGTTATGTCAATAATGAGCATGGGGGTT
>4 dna:chromosome chromosome:RGSC3.4:4:1:187126005:1 122193103 ID54881 U -
TGTTATGTCAATAATGAGCATGGGGGT
>4 dna:chromosome chromosome:RGSC3.4:4:1:187126005:1 122193167 ID19108 U -
TAGGAGTTGACCTTAGAGAGAGAAGACCCA
>4 dna:chromosome chromosome:RGSC3.4:4:1:187126005:1 122193172 ID14458 U -
TACATAGGAGTTGACCTTAGAGAGAGAAG
>4 dna:chromosome chromosome:RGSC3.4:4:1:187126005:1 122193176 ID52901 U -
TGTCTACATAGGAGTTGACCTTAGAGAGA
>4 dna:chromosome chromosome:RGSC3.4:4:1:187126005:1 122193182 ID8663 U -
GGGCAATGTCTACATAGGAGTTGACCTTA
>4 dna:chromosome chromosome:RGSC3.4:4:1:187126005:1 122193183 ID49599 U -
TGGGGCAATGTCTACATAGGAGTTGACCTT
>4 dna:chromosome chromosome:RGSC3.4:4:1:187126005:1 122193184 ID49598 U -
TGGGGCAATGTCTACATAGGAGTTGACCT
>4 dna:chromosome chromosome:RGSC3.4:4:1:187126005:1 122193185 ID49597 U -
TGGGGCAATGTCTACATAGGAGTTGACC
>4 dna:chromosome chromosome:RGSC3.4:4:1:187126005:1 122193189 ID2949 U -
ATTGGGGCAATGTCTACATAGGAGTT
>4 dna:chromosome chromosome:RGSC3.4:4:1:187126005:1 122193192 ID61599 U -
TTTATTGGGGCAATGTCTACATAGGA
>4 dna:chromosome chromosome:RGSC3.4:4:1:187126005:1 122193201 ID16410 U -
TACTTGCTGGGTTTTATTGGGGCAATGTC
>4 dna:chromosome chromosome:RGSC3.4:4:1:187126005:1 122193220 ID49632 U -
TGGGGGAAATGTCTCAAATACTTGCTGG
>4 dna:chromosome chromosome:RGSC3.4:4:1:187126005:1 122193227 ID8056 U -
GCTTCTCATGGGGGAAATGTCTCAAATAC
>4 dna:chromosome chromosome:RGSC3.4:4:1:187126005:1 122193244 ID6553 U -
GACAGAAACGGCCTTTTTGCTTCTCATGGG
>4 dna:chromosome chromosome:RGSC3.4:4:1:187126005:1 122193254 ID36098 U -
TGAGAAAAGGACAGAAACGGCCTTTTTGC
>4 dna:chromosome chromosome:RGSC3.4:4:1:187126005:1 122193267 ID59136 U -
TTCTGTAGCACGCACTGAGAAAAGGACAGAA
>4 dna:chromosome chromosome:RGSC3.4:4:1:187126005:1 122193271 ID58540 U -
TTCCTTCTGTAGCACGCACTGAGAAAAGGAC
>4 dna:chromosome chromosome:RGSC3.4:4:1:187126005:1 122193272 ID58539 U -
TTCCTTCTGTAGCACGCACTGAGAAAAGGA
>4 dna:chromosome chromosome:RGSC3.4:4:1:187126005:1 122193284 ID52867 U -
TGTCGCTTATTCCTTCTGTAGCACGCA
>4 dna:chromosome chromosome:RGSC3.4:4:1:187126005:1 122193302 ID33265 U -
TGAACATTTCTCACCAAATGTCGCTTA
>4 dna:chromosome chromosome:RGSC3.4:4:1:187126005:1 122193310 ID32232 U -
TGAAAAATGAACATTTCTCACCAAAT
>4 dna:chromosome chromosome:RGSC3.4:4:1:187126005:1 122193398 ID14147 U -
TACAGAACTGAAAATTTCTTTGTCTAGGGC
>4 dna:chromosome chromosome:RGSC3.4:4:1:187126005:1 122193433 ID10119 U -
TAAAATTCAGTTGTAGAGTAAAAAGTATAGC
>4 dna:chromosome chromosome:RGSC3.4:4:1:187126005:1 122193452 ID29190 U -
TCCTTTGAGGAAAGAGTATAAAATTCAGTT
>4 dna:chromosome chromosome:RGSC3.4:4:1:187126005:1 122193452 ID59806 U -
TTGAGGAAAGAGTATAAAATTCAGTT
>4 dna:chromosome chromosome:RGSC3.4:4:1:187126005:1 122193489 ID15755 U -
TACTAGGCAAGTGACCAGTGCTGAGTCCT
>4 dna:chromosome chromosome:RGSC3.4:4:1:187126005:1 122193491 ID15754 U -
TACTAGGCAAGTGACCAGTGCTGAGTC
>4 dna:chromosome chromosome:RGSC3.4:4:1:187126005:1 122193515 ID3867 U -
CAGGATGGAACTTAGGCCTTCAGGACTAC
>4 dna:chromosome chromosome:RGSC3.4:4:1:187126005:1 122193517 ID1828 U -
AGGATGGAACTTAGGCCTTCAGGACT
>4 dna:chromosome chromosome:RGSC3.4:4:1:187126005:1 122193517 ID3866 U -
CAGGATGGAACTTAGGCCTTCAGGACT
>4 dna:chromosome chromosome:RGSC3.4:4:1:187126005:1 122193518 ID1827 U -
AGGATGGAACTTAGGCCTTCAGGAC
>4 dna:chromosome chromosome:RGSC3.4:4:1:187126005:1 122193518 ID3865 U -
CAGGATGGAACTTAGGCCTTCAGGAC
>4 dna:chromosome chromosome:RGSC3.4:4:1:187126005:1 122193518 ID7524 U -
GCAGGATGGAACTTAGGCCTTCAGGAC
>4 dna:chromosome chromosome:RGSC3.4:4:1:187126005:1 122193544 ID50149 U -
TGGTAAACTTTTTCTCTTTTTGGTGG
>4 dna:chromosome chromosome:RGSC3.4:4:1:187126005:1 122193557 ID51093 U -
TGGTGCTGATAAAGAATGGTAAACTTTTT
>4 dna:chromosome chromosome:RGSC3.4:4:1:187126005:1 122193566 ID43735 U -
TGCTAATTATGGTGCTGATAAAGAATGGT
>4 dna:chromosome chromosome:RGSC3.4:4:1:187126005:1 122193569 ID43733 U -
TGCTAATTATGGTGCTGATAAAGAAT
>4 dna:chromosome chromosome:RGSC3.4:4:1:187126005:1 122193578 ID32267 U -
TGAAAACTAAGTCTGCTAATTATGGTGCTG
>4 dna:chromosome chromosome:RGSC3.4:4:1:187126005:1 122193596 ID24041 U -
TCACTTAAATCTAATTTGAAAACTAAGT
>4 dna:chromosome chromosome:RGSC3.4:4:1:187126005:1 122193791 ID32531 U -
TGAAACCACAGCCACGTGCACAGACAGA
>4 dna:chromosome chromosome:RGSC3.4:4:1:187126005:1 122193805 ID18508 U -
TAGCTAACGCTACTCTGAAACCACAGCCA
>4 dna:chromosome chromosome:RGSC3.4:4:1:187126005:1 122193810 ID18507 U -
TAGCTAACGCTACTCTGAAACCAC
>4 dna:chromosome chromosome:RGSC3.4:4:1:187126005:1 122193858 ID15978 U -
TACTCTCTGTGCGATTTCCCCCAGGGAAGA
>4 dna:chromosome chromosome:RGSC3.4:4:1:187126005:1 122193893 ID52834 U -
TGTCCTGTACTGCCTAAAAGTCTGGGGA
>4 dna:chromosome chromosome:RGSC3.4:4:1:187126005:1 122193900 ID34611 U -
TGACAAGCATGTCCTGTACTGCCTAAAAGT
>4 dna:chromosome chromosome:RGSC3.4:4:1:187126005:1 122193905 ID11213 U -
TAACAGTGACAAGCATGTCCTGTACTGCCTA
>4 dna:chromosome chromosome:RGSC3.4:4:1:187126005:1 122193959 ID23866 U -
TCACCTCTTTATTTAAGGCTAGGAGTGAG
>4 dna:chromosome chromosome:RGSC3.4:4:1:187126005:1 122193987 ID2814 U -
ATTAAAAAGCGACAAAACCAAAAT
>4 dna:chromosome chromosome:RGSC3.4:4:1:187126005:1 122193992 ID48922 U -
TGGGATAGGAACATTAAAAAGCGACAAAACC
>4 dna:chromosome chromosome:RGSC3.4:4:1:187126005:1 122193993 ID48921 U -
TGGGATAGGAACATTAAAAAGCGACAAAAC
>4 dna:chromosome chromosome:RGSC3.4:4:1:187126005:1 122194034 ID43368 U -
TGCCTTTCTGTGCCCTGATGCCCTTC
>4 dna:chromosome chromosome:RGSC3.4:4:1:187126005:1 122194050 ID4913 U -
CGAAGTCCCTGCCTTTCTG
>4 dna:chromosome chromosome:RGSC3.4:4:1:187126005:1 122194102 ID51276 U -
TGGTGTCGATCCTTGCCTGGGCC
>4 dna:chromosome chromosome:RGSC3.4:4:1:187126005:1 122194118 ID9089 U -
GTCCAAAGCCCTGGCCCATGGTGTC
>4 dna:chromosome chromosome:RGSC3.4:4:1:187126005:1 122194144 ID31826 U -
TCTTGAAGTTTTATCGGGCAGGCTTACAAG
>4 dna:chromosome chromosome:RGSC3.4:4:1:187126005:1 122194144 ID59244 U -
TTCTTGAAGTTTTATCGGGCAGGCTTACAAG
>4 dna:chromosome chromosome:RGSC3.4:4:1:187126005:1 122194151 ID26682 U -
TCCCAATTCTTGAAGTTTTATCGGGCAGGC
>4 dna:chromosome chromosome:RGSC3.4:4:1:187126005:1 122194152 ID26681 U -
TCCCAATTCTTGAAGTTTTATCGGGCAGG
>4 dna:chromosome chromosome:RGSC3.4:4:1:187126005:1 122194165 ID1099 U -
ACTAAAGGCATGTGTCCCAATTCTTGAAGT
>4 dna:chromosome chromosome:RGSC3.4:4:1:187126005:1 122194168 ID36539 U -
TGAGACTAAAGGCATGTGTCCCAATTCTTGA
>4 dna:chromosome chromosome:RGSC3.4:4:1:187126005:1 122194171 ID36538 U -
TGAGACTAAAGGCATGTGTCCCAATTCT
>4 dna:chromosome chromosome:RGSC3.4:4:1:187126005:1 122194173 ID44396 U -
TGCTGAGACTAAAGGCATGTGTCCCAATT
>4 dna:chromosome chromosome:RGSC3.4:4:1:187126005:1 122194178 ID23488 U -
TCAATGCTGAGACTAAAGGCATGTGTCC
>4 dna:chromosome chromosome:RGSC3.4:4:1:187126005:1 122194179 ID28172 U -
TCCTCAATGCTGAGACTAAAGGCATGTGTC
>4 dna:chromosome chromosome:RGSC3.4:4:1:187126005:1 122194300 ID13320 U -
TAATTATCCTTCCTTTTTGGGGTGCTTTT
>4 dna:chromosome chromosome:RGSC3.4:4:1:187126005:1 122194339 ID56943 U -
TTAGATTAATGCTTCTGTGGACCTAGATT
>4 dna:chromosome chromosome:RGSC3.4:4:1:187126005:1 122194340 ID56942 U -
TTAGATTAATGCTTCTGTGGACCTAGAT
>4 dna:chromosome chromosome:RGSC3.4:4:1:187126005:1 122194341 ID17881 U -
TAGATTAATGCTTCTGTGGACCTAGA
>4 dna:chromosome chromosome:RGSC3.4:4:1:187126005:1 122194344 ID56941 U -
TTAGATTAATGCTTCTGTGGACCT
>4 dna:chromosome chromosome:RGSC3.4:4:1:187126005:1 122194378 ID12794 U -
TAATAGAAGACCAACCTGGATGGGCAAGGA
>4 dna:chromosome chromosome:RGSC3.4:4:1:187126005:1 122194419 ID45832 U -
TGGAAGCTTCAAAATAAAATAACAAACCC
>4 dna:chromosome chromosome:RGSC3.4:4:1:187126005:1 122194474 ID35159 U -
TGACATGGCCCCAGGCTACTGGAGAC
>4 dna:chromosome chromosome:RGSC3.4:4:1:187126005:1 122194493 ID1939 U -
AGGGTGTTCAAGCCAGGCTGGACCTGACATG
>4 dna:chromosome chromosome:RGSC3.4:4:1:187126005:1 122194503 ID6096 U -
GAAAAGGGTGTTCAAGCCAGGCTGG
>4 dna:chromosome chromosome:RGSC3.4:4:1:187126005:1 122194556 ID61478 U +
TTTACACTAATGTCCCCAAACACTTCGTG
>4 dna:chromosome chromosome:RGSC3.4:4:1:187126005:1 122194667 ID18045 U -
TAGCACAGAACTTGAAGTGCCCA
>4 dna:chromosome chromosome:RGSC3.4:4:1:187126005:1 122194668 ID18540 U -
TAGCTAGCACAGAACTTGAAGTGCCC
>4 dna:chromosome chromosome:RGSC3.4:4:1:187126005:1 122194697 ID13566 U -
TACAAAGACTGACTGATAGGACCAGAAGA
>4 dna:chromosome chromosome:RGSC3.4:4:1:187126005:1 122194702 ID47953 U -
TGGCTACAAAGACTGACTGATAGGACCA
>4 dna:chromosome chromosome:RGSC3.4:4:1:187126005:1 122194703 ID47952 U -
TGGCTACAAAGACTGACTGATAGGACC
>4 dna:chromosome chromosome:RGSC3.4:4:1:187126005:1 122194703 ID60628 U -
TTGGCTACAAAGACTGACTGATAGGACC
>4 dna:chromosome chromosome:RGSC3.4:4:1:187126005:1 122194704 ID47951 U -
TGGCTACAAAGACTGACTGATAGGAC
>4 dna:chromosome chromosome:RGSC3.4:4:1:187126005:1 122194705 ID47950 U -
TGGCTACAAAGACTGACTGATAGGA
>4 dna:chromosome chromosome:RGSC3.4:4:1:187126005:1 122194733 ID43439 U -
TGCGAGCATGAGTGCCAGTTACACGGG
>4 dna:chromosome chromosome:RGSC3.4:4:1:187126005:1 122194738 ID3023 U -
ATTTGCGAGCATGAGTGCCAGTTAC
>4 dna:chromosome chromosome:RGSC3.4:4:1:187126005:1 122194738 ID33270 U -
TGAACATTTGCGAGCATGAGTGCCAGTTAC
>4 dna:chromosome chromosome:RGSC3.4:4:1:187126005:1 122194739 ID4244 U -
CATTTGCGAGCATGAGTGCCAGTTA
>4 dna:chromosome chromosome:RGSC3.4:4:1:187126005:1 122194739 ID33269 U -
TGAACATTTGCGAGCATGAGTGCCAGTTA
>4 dna:chromosome chromosome:RGSC3.4:4:1:187126005:1 122194741 ID33268 U -
TGAACATTTGCGAGCATGAGTGCCAGT
>4 dna:chromosome chromosome:RGSC3.4:4:1:187126005:1 122194742 ID60159 U -
TTGCGAGCATGAGTGCCAG
>4 dna:chromosome chromosome:RGSC3.4:4:1:187126005:1 122194743 ID33267 U -
TGAACATTTGCGAGCATGAGTGCCA
>4 dna:chromosome chromosome:RGSC3.4:4:1:187126005:1 122194841 ID6474 U -
GACAACAGCCTTGTGGGTCGCCTGA
>4 dna:chromosome chromosome:RGSC3.4:4:1:187126005:1 122194848 ID54729 U -
TGTTAATGTAGCTGGACAACAGCCTTGTGGGT
>4 dna:chromosome chromosome:RGSC3.4:4:1:187126005:1 122194860 ID31705 U -
TCTTCATTCCTGTTAATGTAGCTGGACAAC
>4 dna:chromosome chromosome:RGSC3.4:4:1:187126005:1 122194916 ID19048 U -
TAGGAGCTGGACCATCCTCCGTGGCC
>4 dna:chromosome chromosome:RGSC3.4:4:1:187126005:1 122194916 ID28006 U -
TCCTAGGAGCTGGACCATCCTCCGTGGCC
>4 dna:chromosome chromosome:RGSC3.4:4:1:187126005:1 122194917 ID28005 U -
TCCTAGGAGCTGGACCATCCTCCGTGGC
>4 dna:chromosome chromosome:RGSC3.4:4:1:187126005:1 122194945 ID36234 U -
TGAGAACCAGGGAGGCAGCTCTATCT
