# Supplementary material for: proTRAC - a software for probabilistic piRNA cluster detection, visualization and analysis
Source: BMC Bioinformatics. 2012 Jan 10;13:5. doi: 10.1186/1471-2105-13-5 (PMC3293768; doi:10.1186/1471-2105-13-5)
Supplement: Additional file 6 — proTRAC results folder containing a picture and a FASTA file for each detected rat cluster. After decompression, the folder can be opened as former session in proTRAC. Alternatively, each file can be opened separately with any standard text-editor or graphic-viewer respectively. [file 1471-2105-13-5-S6.ZIP › proTRAC_results_rat/monodirectional_clusters/Cluster_119.fas]

>4 dna:chromosome chromosome:RGSC3.4:4:1:187126005:1 157291286 ID53764 U +
TGTGATGTCCTCCTGAGTTTCAGTCCCAT
>4 dna:chromosome chromosome:RGSC3.4:4:1:187126005:1 157291779 ID51482 U +
TGGTTCTGTCACCACAGCTCCTACGTTTGC
>4 dna:chromosome chromosome:RGSC3.4:4:1:187126005:1 157292054 ID28811 U +
TCCTGTTCTTTGTAAACTTGAGGGAAGTT
>4 dna:chromosome chromosome:RGSC3.4:4:1:187126005:1 157292120 ID1242 U +
ACTTTGTCCTTGGAATTGTGCTGC
>4 dna:chromosome chromosome:RGSC3.4:4:1:187126005:1 157292130 ID46095 U +
TGGAATTGTGCTGCATCCTAGGGAC
>4 dna:chromosome chromosome:RGSC3.4:4:1:187126005:1 157292492 ID21623 M +
TATGAAGTAGCAACAAAATAATTTTAAGG
>4 dna:chromosome chromosome:RGSC3.4:4:1:187126005:1 157292651 ID42388 U +
TGCCAGTGTATCAGTCCCTTCGGGTG
>4 dna:chromosome chromosome:RGSC3.4:4:1:187126005:1 157292681 ID35800 U +
TGACTGAGTAGAGTGAAAGTCCTCGGAGC
>4 dna:chromosome chromosome:RGSC3.4:4:1:187126005:1 157292681 ID35801 U +
TGACTGAGTAGAGTGAAAGTCCTCGGAGCC
>4 dna:chromosome chromosome:RGSC3.4:4:1:187126005:1 157292834 ID51110 U +
TGGTGGAAACTACACTTTCTAGCTAAGA
>4 dna:chromosome chromosome:RGSC3.4:4:1:187126005:1 157292834 ID51111 U +
TGGTGGAAACTACACTTTCTAGCTAAGAAA
>4 dna:chromosome chromosome:RGSC3.4:4:1:187126005:1 157292874 ID27134 U +
TCCCGACCTCTCATTTTAGGTCTTCATGGA
>4 dna:chromosome chromosome:RGSC3.4:4:1:187126005:1 157292882 ID30274 U +
TCTCATTTTAGGTCTTCATGGAGTCTGCA
>4 dna:chromosome chromosome:RGSC3.4:4:1:187126005:1 157292891 ID1968 U +
AGGTCTTCATGGAGTCTGC
>4 dna:chromosome chromosome:RGSC3.4:4:1:187126005:1 157292897 ID24995 U +
TCATGGAGTCTGCATGAACTCTGTGCTCA
>4 dna:chromosome chromosome:RGSC3.4:4:1:187126005:1 157292964 ID39126 U +
TGATCTGTTATCCACAGTGCAGCACTGAAAG
>4 dna:chromosome chromosome:RGSC3.4:4:1:187126005:1 157292964 ID39127 U +
TGATCTGTTATCCACAGTGCAGCACTGAAAGC
>4 dna:chromosome chromosome:RGSC3.4:4:1:187126005:1 157293056 ID29236 U +
TCCTTTTGCTGATACTGATTTGAGCACTT
>4 dna:chromosome chromosome:RGSC3.4:4:1:187126005:1 157293056 ID29237 U +
TCCTTTTGCTGATACTGATTTGAGCACTTA
>4 dna:chromosome chromosome:RGSC3.4:4:1:187126005:1 157293057 ID4903 U +
CCTTTTGCTGATACTGATTTGAGCACTTAGT
>4 dna:chromosome chromosome:RGSC3.4:4:1:187126005:1 157293060 ID62154 U +
TTTGCTGATACTGATTTGAGCACTTAGTG
>4 dna:chromosome chromosome:RGSC3.4:4:1:187126005:1 157293062 ID44432 U +
TGCTGATACTGATTTGAGCACTTAGTGCATGC
>4 dna:chromosome chromosome:RGSC3.4:4:1:187126005:1 157293063 ID7989 U +
GCTGATACTGATTTGAGCACTTAGTGCATGC
>4 dna:chromosome chromosome:RGSC3.4:4:1:187126005:1 157293065 ID38630 U +
TGATACTGATTTGAGCACTTAGTGCAT
>4 dna:chromosome chromosome:RGSC3.4:4:1:187126005:1 157293065 ID38631 U +
TGATACTGATTTGAGCACTTAGTGCATGC
>4 dna:chromosome chromosome:RGSC3.4:4:1:187126005:1 157293141 ID17368 U +
TAGACTTCCAGGTTACTGGGTAGGAGC
>4 dna:chromosome chromosome:RGSC3.4:4:1:187126005:1 157293146 ID58170 U +
TTCCAGGTTACTGGGTAGGAGCCAC
>4 dna:chromosome chromosome:RGSC3.4:4:1:187126005:1 157293341 ID25928 U +
TCCACTGCTTGTGTCTGTGAGAGCACTGAA
>4 dna:chromosome chromosome:RGSC3.4:4:1:187126005:1 157293504 ID51397 U +
TGGTTAATGTGATGTCTCCTTGCTGC
>4 dna:chromosome chromosome:RGSC3.4:4:1:187126005:1 157293922 ID28326 U +
TCCTCGAAAGCCCGACTTGGCCTGACATGC
>4 dna:chromosome chromosome:RGSC3.4:4:1:187126005:1 157293972 ID26946 U +
TCCCATGCTCATGTTTACACAGGCCCCAGC
>4 dna:chromosome chromosome:RGSC3.4:4:1:187126005:1 157294260 ID25960 U +
TCCACTTCAGACACGTGGGTCCCATGCTT
>4 dna:chromosome chromosome:RGSC3.4:4:1:187126005:1 157295422 ID53084 M +
TGTCTTCAGACACACCAGAAGAGGGCATCGGA
>4 dna:chromosome chromosome:RGSC3.4:4:1:187126005:1 157295424 ID42721 M -
TGCCCTCTTCTGGTGTGTCTGAAGA
>4 dna:chromosome chromosome:RGSC3.4:4:1:187126005:1 157295432 ID13174 M -
TAATGGGATCCGATGCCCTCTTCTGGTGTG
>4 dna:chromosome chromosome:RGSC3.4:4:1:187126005:1 157295446 ID23585 M -
TCACAACCATCTGTAATGGGATCCGATGC
>4 dna:chromosome chromosome:RGSC3.4:4:1:187126005:1 157295489 ID26063 M -
TCCAGAGGTCCTGAGTTCAATTCCCAGC
>4 dna:chromosome chromosome:RGSC3.4:4:1:187126005:1 157295489 ID58126 M -
TTCCAGAGGTCCTGAGTTCAATTCCCAGC
>4 dna:chromosome chromosome:RGSC3.4:4:1:187126005:1 157295497 ID59537 M +
TTGAACTCAGGACCTCTGGAAGAGCA
