# Supplementary material for: proTRAC - a software for probabilistic piRNA cluster detection, visualization and analysis
Source: BMC Bioinformatics. 2012 Jan 10;13:5. doi: 10.1186/1471-2105-13-5 (PMC3293768; doi:10.1186/1471-2105-13-5)
Supplement: Additional file 6 — proTRAC results folder containing a picture and a FASTA file for each detected rat cluster. After decompression, the folder can be opened as former session in proTRAC. Alternatively, each file can be opened separately with any standard text-editor or graphic-viewer respectively. [file 1471-2105-13-5-S6.ZIP › proTRAC_results_rat/monodirectional_clusters/Cluster_12.fas]

>19 dna:chromosome chromosome:RGSC3.4:19:1:59218465:1 39987310 ID59537 M -
TTGAACTCAGGACCTCTGGAAGAGCA
>19 dna:chromosome chromosome:RGSC3.4:19:1:59218465:1 39987315 ID58126 M +
TTCCAGAGGTCCTGAGTTCAATTCCCAGC
>19 dna:chromosome chromosome:RGSC3.4:19:1:59218465:1 39987316 ID26063 M +
TCCAGAGGTCCTGAGTTCAATTCCCAGC
>19 dna:chromosome chromosome:RGSC3.4:19:1:59218465:1 39987367 ID31264 M +
TCTGTAATGAGATCTGATGCCCTCTTCTG
>19 dna:chromosome chromosome:RGSC3.4:19:1:59218465:1 39987377 ID7250 M +
GATCTGATGCCCTCTTCTGGTGTGTCTGA
>19 dna:chromosome chromosome:RGSC3.4:19:1:59218465:1 39987379 ID30925 M +
TCTGATGCCCTCTTCTGGTGTGTCTGAA
>19 dna:chromosome chromosome:RGSC3.4:19:1:59218465:1 39987381 ID39414 M +
TGATGCCCTCTTCTGGTGTGTCTGAAGAC
>19 dna:chromosome chromosome:RGSC3.4:19:1:59218465:1 39987384 ID42721 M +
TGCCCTCTTCTGGTGTGTCTGAAGA
>19 dna:chromosome chromosome:RGSC3.4:19:1:59218465:1 39997177 ID36836 U +
TGAGATAGAGGGTCACGGTTGGTACC
>19 dna:chromosome chromosome:RGSC3.4:19:1:59218465:1 39998223 ID36417 U +
TGAGAATTCCACCATGGTGCAAGCTC
>19 dna:chromosome chromosome:RGSC3.4:19:1:59218465:1 39998223 ID36418 U +
TGAGAATTCCACCATGGTGCAAGCTCA
>19 dna:chromosome chromosome:RGSC3.4:19:1:59218465:1 39998223 ID36419 U +
TGAGAATTCCACCATGGTGCAAGCTCAC
>19 dna:chromosome chromosome:RGSC3.4:19:1:59218465:1 39998223 ID36420 U +
TGAGAATTCCACCATGGTGCAAGCTCACT
>19 dna:chromosome chromosome:RGSC3.4:19:1:59218465:1 39998223 ID36421 U +
TGAGAATTCCACCATGGTGCAAGCTCACTG
>19 dna:chromosome chromosome:RGSC3.4:19:1:59218465:1 39998223 ID36422 U +
TGAGAATTCCACCATGGTGCAAGCTCACTGA
>19 dna:chromosome chromosome:RGSC3.4:19:1:59218465:1 39998228 ID2889 U +
ATTCCACCATGGTGCAAGCTCA
>19 dna:chromosome chromosome:RGSC3.4:19:1:59218465:1 39998229 ID58080 U +
TTCCACCATGGTGCAAGCTCACTGAAATC
>19 dna:chromosome chromosome:RGSC3.4:19:1:59218465:1 40004425 ID3894 U +
CAGGGATAGTAAGTAAATCCTGGAGC
>19 dna:chromosome chromosome:RGSC3.4:19:1:59218465:1 40004456 ID43722 U +
TGCTAATGTCACAAATCAGCCAGCAGC
>19 dna:chromosome chromosome:RGSC3.4:19:1:59218465:1 40004456 ID43723 U +
TGCTAATGTCACAAATCAGCCAGCAGCG
>19 dna:chromosome chromosome:RGSC3.4:19:1:59218465:1 40004456 ID43724 U +
TGCTAATGTCACAAATCAGCCAGCAGCGC
>19 dna:chromosome chromosome:RGSC3.4:19:1:59218465:1 40004561 ID7960 U +
GCTGAACCTGGAGACACCTGC
>19 dna:chromosome chromosome:RGSC3.4:19:1:59218465:1 40004634 ID26896 U +
TCCCATAAGCATCAAAGATTAATGCCTGGA
>19 dna:chromosome chromosome:RGSC3.4:19:1:59218465:1 40004645 ID23052 U +
TCAAAGATTAATGCCTGGAATCCACCTCC
>19 dna:chromosome chromosome:RGSC3.4:19:1:59218465:1 40004740 ID24443 U +
TCAGCGTTCATGTTTCATGTGTGAGCCAG
>19 dna:chromosome chromosome:RGSC3.4:19:1:59218465:1 40004885 ID1721 U +
AGCTGTGTCATCACAGGAACCTTGTC
>19 dna:chromosome chromosome:RGSC3.4:19:1:59218465:1 40004885 ID1722 U +
AGCTGTGTCATCACAGGAACCTTGTCT
>19 dna:chromosome chromosome:RGSC3.4:19:1:59218465:1 40004885 ID1723 U +
AGCTGTGTCATCACAGGAACCTTGTCTA
>19 dna:chromosome chromosome:RGSC3.4:19:1:59218465:1 40004885 ID1724 U +
AGCTGTGTCATCACAGGAACCTTGTCTAA
>19 dna:chromosome chromosome:RGSC3.4:19:1:59218465:1 40004885 ID1725 U +
AGCTGTGTCATCACAGGAACCTTGTCTAAAT
>19 dna:chromosome chromosome:RGSC3.4:19:1:59218465:1 40004886 ID8022 U +
GCTGTGTCATCACAGGAACCTTGTCTAA
>19 dna:chromosome chromosome:RGSC3.4:19:1:59218465:1 40004928 ID9133 U +
GTCCTCTTTTCTGTCATATGGTGATAATGGT
>19 dna:chromosome chromosome:RGSC3.4:19:1:59218465:1 40004929 ID28468 U +
TCCTCTTTTCTGTCATATGGTGATAATGG
>19 dna:chromosome chromosome:RGSC3.4:19:1:59218465:1 40004929 ID28469 U +
TCCTCTTTTCTGTCATATGGTGATAATGGT
>19 dna:chromosome chromosome:RGSC3.4:19:1:59218465:1 40004930 ID4734 U +
CCTCTTTTCTGTCATATGGTGATAAT
>19 dna:chromosome chromosome:RGSC3.4:19:1:59218465:1 40004930 ID4735 U +
CCTCTTTTCTGTCATATGGTGATAATGGT
>19 dna:chromosome chromosome:RGSC3.4:19:1:59218465:1 40004930 ID4736 U +
CCTCTTTTCTGTCATATGGTGATAATGGTC
>19 dna:chromosome chromosome:RGSC3.4:19:1:59218465:1 40004931 ID5466 U +
CTCTTTTCTGTCATATGGTGATAATGG
>19 dna:chromosome chromosome:RGSC3.4:19:1:59218465:1 40004932 ID32149 U +
TCTTTTCTGTCATATGGTGATAATGGT
>19 dna:chromosome chromosome:RGSC3.4:19:1:59218465:1 40004932 ID32150 U +
TCTTTTCTGTCATATGGTGATAATGGTC
>19 dna:chromosome chromosome:RGSC3.4:19:1:59218465:1 40004932 ID32151 U +
TCTTTTCTGTCATATGGTGATAATGGTCC
>19 dna:chromosome chromosome:RGSC3.4:19:1:59218465:1 40004932 ID32152 U +
TCTTTTCTGTCATATGGTGATAATGGTCCC
>19 dna:chromosome chromosome:RGSC3.4:19:1:59218465:1 40004932 ID32153 U +
TCTTTTCTGTCATATGGTGATAATGGTCCCG
>19 dna:chromosome chromosome:RGSC3.4:19:1:59218465:1 40004933 ID6049 U +
CTTTTCTGTCATATGGTGATAATGGT
>19 dna:chromosome chromosome:RGSC3.4:19:1:59218465:1 40004933 ID6050 U +
CTTTTCTGTCATATGGTGATAATGGTCC
>19 dna:chromosome chromosome:RGSC3.4:19:1:59218465:1 40004934 ID62508 U +
TTTTCTGTCATATGGTGATAATGGTCC
>19 dna:chromosome chromosome:RGSC3.4:19:1:59218465:1 40004934 ID62509 U +
TTTTCTGTCATATGGTGATAATGGTCCCG
>19 dna:chromosome chromosome:RGSC3.4:19:1:59218465:1 40004934 ID62510 U +
TTTTCTGTCATATGGTGATAATGGTCCCGA
>19 dna:chromosome chromosome:RGSC3.4:19:1:59218465:1 40004935 ID61847 U +
TTTCTGTCATATGGTGATAATGGTCCC
>19 dna:chromosome chromosome:RGSC3.4:19:1:59218465:1 40004935 ID61848 U +
TTTCTGTCATATGGTGATAATGGTCCCGA
>19 dna:chromosome chromosome:RGSC3.4:19:1:59218465:1 40004935 ID61849 U +
TTTCTGTCATATGGTGATAATGGTCCCGAT
>19 dna:chromosome chromosome:RGSC3.4:19:1:59218465:1 40004935 ID61850 U +
TTTCTGTCATATGGTGATAATGGTCCCGATC
>19 dna:chromosome chromosome:RGSC3.4:19:1:59218465:1 40004936 ID59145 U +
TTCTGTCATATGGTGATAATGGTCCCGAT
>19 dna:chromosome chromosome:RGSC3.4:19:1:59218465:1 40004936 ID59146 U +
TTCTGTCATATGGTGATAATGGTCCCGATC
>19 dna:chromosome chromosome:RGSC3.4:19:1:59218465:1 40004937 ID31294 U +
TCTGTCATATGGTGATAATGGTCCCG
>19 dna:chromosome chromosome:RGSC3.4:19:1:59218465:1 40004937 ID31295 U +
TCTGTCATATGGTGATAATGGTCCCGATC
>19 dna:chromosome chromosome:RGSC3.4:19:1:59218465:1 40004938 ID5723 U +
CTGTCATATGGTGATAATGGT
>19 dna:chromosome chromosome:RGSC3.4:19:1:59218465:1 40004938 ID5724 U +
CTGTCATATGGTGATAATGGTCC
>19 dna:chromosome chromosome:RGSC3.4:19:1:59218465:1 40004938 ID5725 U +
CTGTCATATGGTGATAATGGTCCC
>19 dna:chromosome chromosome:RGSC3.4:19:1:59218465:1 40004938 ID5726 U +
CTGTCATATGGTGATAATGGTCCCGA
>19 dna:chromosome chromosome:RGSC3.4:19:1:59218465:1 40004939 ID52610 U +
TGTCATATGGTGATAATGGTCCC
>19 dna:chromosome chromosome:RGSC3.4:19:1:59218465:1 40004939 ID52611 U +
TGTCATATGGTGATAATGGTCCCGA
>19 dna:chromosome chromosome:RGSC3.4:19:1:59218465:1 40004939 ID52612 U +
TGTCATATGGTGATAATGGTCCCGAT
>19 dna:chromosome chromosome:RGSC3.4:19:1:59218465:1 40004939 ID52613 U +
TGTCATATGGTGATAATGGTCCCGATC
>19 dna:chromosome chromosome:RGSC3.4:19:1:59218465:1 40004939 ID52614 U +
TGTCATATGGTGATAATGGTCCCGATCG
>19 dna:chromosome chromosome:RGSC3.4:19:1:59218465:1 40004939 ID52616 U +
TGTCATATGGTGATAATGGTCCCGATCGG
>19 dna:chromosome chromosome:RGSC3.4:19:1:59218465:1 40004939 ID52617 U +
TGTCATATGGTGATAATGGTCCCGATCGGA
>19 dna:chromosome chromosome:RGSC3.4:19:1:59218465:1 40004940 ID9071 U +
GTCATATGGTGATAATGGTCCC
>19 dna:chromosome chromosome:RGSC3.4:19:1:59218465:1 40004940 ID9072 U +
GTCATATGGTGATAATGGTCCCGATC
>19 dna:chromosome chromosome:RGSC3.4:19:1:59218465:1 40004941 ID24817 U +
TCATATGGTGATAATGGTCCC
>19 dna:chromosome chromosome:RGSC3.4:19:1:59218465:1 40004941 ID24818 U +
TCATATGGTGATAATGGTCCCGAT
>19 dna:chromosome chromosome:RGSC3.4:19:1:59218465:1 40004941 ID24819 U +
TCATATGGTGATAATGGTCCCGATCGGA
>19 dna:chromosome chromosome:RGSC3.4:19:1:59218465:1 40004941 ID24820 U +
TCATATGGTGATAATGGTCCCGATCGGAT
>19 dna:chromosome chromosome:RGSC3.4:19:1:59218465:1 40004941 ID24821 U +
TCATATGGTGATAATGGTCCCGATCGGATA
>19 dna:chromosome chromosome:RGSC3.4:19:1:59218465:1 40004942 ID4057 U +
CATATGGTGATAATGGTCCC
>19 dna:chromosome chromosome:RGSC3.4:19:1:59218465:1 40004943 ID2299 U +
ATATGGTGATAATGGTCCCGATC
>19 dna:chromosome chromosome:RGSC3.4:19:1:59218465:1 40004944 ID22004 U +
TATGGTGATAATGGTCCCGATCGGATAC
>19 dna:chromosome chromosome:RGSC3.4:19:1:59218465:1 40004944 ID22005 U +
TATGGTGATAATGGTCCCGATCGGATACCT
>19 dna:chromosome chromosome:RGSC3.4:19:1:59218465:1 40004944 ID22006 U +
TATGGTGATAATGGTCCCGATCGGATACCTG
>19 dna:chromosome chromosome:RGSC3.4:19:1:59218465:1 40004945 ID2697 U +
ATGGTGATAATGGTCCCGA
>19 dna:chromosome chromosome:RGSC3.4:19:1:59218465:1 40004946 ID50991 U +
TGGTGATAATGGTCCCGATCGGATACC
>19 dna:chromosome chromosome:RGSC3.4:19:1:59218465:1 40004946 ID50993 U +
TGGTGATAATGGTCCCGATCGGATACCTGA
>19 dna:chromosome chromosome:RGSC3.4:19:1:59218465:1 40004949 ID38533 U +
TGATAATGGTCCCGATCGGATACCTGAGA
>19 dna:chromosome chromosome:RGSC3.4:19:1:59218465:1 40004952 ID13182 U +
TAATGGTCCCGATCGGATACCTGAGAG
>19 dna:chromosome chromosome:RGSC3.4:19:1:59218465:1 40004964 ID29438 U +
TCGGATACCTGAGAGGTTTAAATGAGGTC
>19 dna:chromosome chromosome:RGSC3.4:19:1:59218465:1 40004969 ID15299 U +
TACCTGAGAGGTTTAAATGAGGTC
>19 dna:chromosome chromosome:RGSC3.4:19:1:59218465:1 40004969 ID15300 U +
TACCTGAGAGGTTTAAATGAGGTCGTGT
>19 dna:chromosome chromosome:RGSC3.4:19:1:59218465:1 40004969 ID15301 U +
TACCTGAGAGGTTTAAATGAGGTCGTGTG
>19 dna:chromosome chromosome:RGSC3.4:19:1:59218465:1 40004973 ID36728 U +
TGAGAGGTTTAAATGAGGTCGTGTGT
>19 dna:chromosome chromosome:RGSC3.4:19:1:59218465:1 40004973 ID36729 U +
TGAGAGGTTTAAATGAGGTCGTGTGTAGA
>19 dna:chromosome chromosome:RGSC3.4:19:1:59218465:1 40004973 ID36730 U +
TGAGAGGTTTAAATGAGGTCGTGTGTAGAA
>19 dna:chromosome chromosome:RGSC3.4:19:1:59218465:1 40004976 ID7102 U +
GAGGTTTAAATGAGGTCGTGT
>19 dna:chromosome chromosome:RGSC3.4:19:1:59218465:1 40004976 ID7103 U +
GAGGTTTAAATGAGGTCGTGTGTA
>19 dna:chromosome chromosome:RGSC3.4:19:1:59218465:1 40004976 ID7104 U +
GAGGTTTAAATGAGGTCGTGTGTAGA
>19 dna:chromosome chromosome:RGSC3.4:19:1:59218465:1 40004976 ID7105 U +
GAGGTTTAAATGAGGTCGTGTGTAGAAG
>19 dna:chromosome chromosome:RGSC3.4:19:1:59218465:1 40004976 ID7106 U +
GAGGTTTAAATGAGGTCGTGTGTAGAAGC
>19 dna:chromosome chromosome:RGSC3.4:19:1:59218465:1 40004994 ID54272 U +
TGTGTAGAAGCGATTCATTCAAGCAGCCTT
>19 dna:chromosome chromosome:RGSC3.4:19:1:59218465:1 40004998 ID16946 U +
TAGAAGCGATTCATTCAAGCAGCCTTCCT
>19 dna:chromosome chromosome:RGSC3.4:19:1:59218465:1 40004998 ID16948 U +
TAGAAGCGATTCATTCAAGCAGCCTTCCTT
>19 dna:chromosome chromosome:RGSC3.4:19:1:59218465:1 40004998 ID16949 U +
TAGAAGCGATTCATTCAAGCAGCCTTCCTTT
>19 dna:chromosome chromosome:RGSC3.4:19:1:59218465:1 40005002 ID1677 U +
AGCGATTCATTCAAGCAGCCTTCCTTT
>19 dna:chromosome chromosome:RGSC3.4:19:1:59218465:1 40005023 ID29148 U +
TCCTTTCAGTTACCAAGGCTCTTTTAAAA
>19 dna:chromosome chromosome:RGSC3.4:19:1:59218465:1 40005044 ID62300 U +
TTTTAAAAGGTCGAATTACTTGAAAAGAA
>19 dna:chromosome chromosome:RGSC3.4:19:1:59218465:1 40005044 ID62301 U +
TTTTAAAAGGTCGAATTACTTGAAAAGAAA
>19 dna:chromosome chromosome:RGSC3.4:19:1:59218465:1 40005047 ID9979 U +
TAAAAGGTCGAATTACTTGAAAAGAAAAGA
>19 dna:chromosome chromosome:RGSC3.4:19:1:59218465:1 40005047 ID9980 U +
TAAAAGGTCGAATTACTTGAAAAGAAAAGAG
>19 dna:chromosome chromosome:RGSC3.4:19:1:59218465:1 40005059 ID56811 U +
TTACTTGAAAAGAAAAGAGTACCCGACCT
>19 dna:chromosome chromosome:RGSC3.4:19:1:59218465:1 40005064 ID32276 U +
TGAAAAGAAAAGAGTACCCGACCTTGATAGC
>19 dna:chromosome chromosome:RGSC3.4:19:1:59218465:1 40005069 ID1251 U +
AGAAAAGAGTACCCGACCTTGATAGC
>19 dna:chromosome chromosome:RGSC3.4:19:1:59218465:1 40005075 ID7114 U +
GAGTACCCGACCTTGATAGC
>19 dna:chromosome chromosome:RGSC3.4:19:1:59218465:1 40005075 ID7115 U +
GAGTACCCGACCTTGATAGCTGAGCATTT
>19 dna:chromosome chromosome:RGSC3.4:19:1:59218465:1 40005088 ID38695 U +
TGATAGCTGAGCATTTGGTTATGACGGGT
>19 dna:chromosome chromosome:RGSC3.4:19:1:59218465:1 40005090 ID2253 U +
ATAGCTGAGCATTTGGTTATGACGGGT
>19 dna:chromosome chromosome:RGSC3.4:19:1:59218465:1 40005091 ID18633 U +
TAGCTGAGCATTTGGTTATGACGGGT
>19 dna:chromosome chromosome:RGSC3.4:19:1:59218465:1 40005091 ID18634 U +
TAGCTGAGCATTTGGTTATGACGGGTGGG
>19 dna:chromosome chromosome:RGSC3.4:19:1:59218465:1 40005095 ID37254 U +
TGAGCATTTGGTTATGACGGGTGGGC
>19 dna:chromosome chromosome:RGSC3.4:19:1:59218465:1 40005176 ID27575 U +
TCCGTGTCTTGTGCCTGCATTTCTAG
>19 dna:chromosome chromosome:RGSC3.4:19:1:59218465:1 40005176 ID27576 U +
TCCGTGTCTTGTGCCTGCATTTCTAGAG
>19 dna:chromosome chromosome:RGSC3.4:19:1:59218465:1 40005176 ID27577 U +
TCCGTGTCTTGTGCCTGCATTTCTAGAGT
>19 dna:chromosome chromosome:RGSC3.4:19:1:59218465:1 40005176 ID27578 U +
TCCGTGTCTTGTGCCTGCATTTCTAGAGTC
>19 dna:chromosome chromosome:RGSC3.4:19:1:59218465:1 40005179 ID9426 U +
GTGTCTTGTGCCTGCATTTCTAGAGT
>19 dna:chromosome chromosome:RGSC3.4:19:1:59218465:1 40005185 ID53960 U +
TGTGCCTGCATTTCTAGAGTCTACACTGT
>19 dna:chromosome chromosome:RGSC3.4:19:1:59218465:1 40005187 ID43100 U +
TGCCTGCATTTCTAGAGTCTACACTGT
>19 dna:chromosome chromosome:RGSC3.4:19:1:59218465:1 40005187 ID43101 U +
TGCCTGCATTTCTAGAGTCTACACTGTTT
>19 dna:chromosome chromosome:RGSC3.4:19:1:59218465:1 40005187 ID43102 U +
TGCCTGCATTTCTAGAGTCTACACTGTTTG
>19 dna:chromosome chromosome:RGSC3.4:19:1:59218465:1 40005191 ID41704 U +
TGCATTTCTAGAGTCTACACTGTTTG
>19 dna:chromosome chromosome:RGSC3.4:19:1:59218465:1 40005191 ID41705 U +
TGCATTTCTAGAGTCTACACTGTTTGT
>19 dna:chromosome chromosome:RGSC3.4:19:1:59218465:1 40005191 ID41706 U +
TGCATTTCTAGAGTCTACACTGTTTGTTC
>19 dna:chromosome chromosome:RGSC3.4:19:1:59218465:1 40005191 ID41707 U +
TGCATTTCTAGAGTCTACACTGTTTGTTCC
>19 dna:chromosome chromosome:RGSC3.4:19:1:59218465:1 40005191 ID41708 U +
TGCATTTCTAGAGTCTACACTGTTTGTTCCC
>19 dna:chromosome chromosome:RGSC3.4:19:1:59218465:1 40005197 ID29865 U +
TCTAGAGTCTACACTGTTTGTTCCCGGCAGT
>19 dna:chromosome chromosome:RGSC3.4:19:1:59218465:1 40005199 ID17546 U +
TAGAGTCTACACTGTTTGTTCCCGGCAGT
>19 dna:chromosome chromosome:RGSC3.4:19:1:59218465:1 40005232 ID4678 U +
CCTACAGCTTTAGTTTGGGTGCTCAGAGA
>19 dna:chromosome chromosome:RGSC3.4:19:1:59218465:1 40005234 ID14285 U +
TACAGCTTTAGTTTGGGTGCTCAGAG
>19 dna:chromosome chromosome:RGSC3.4:19:1:59218465:1 40005254 ID24235 U +
TCAGAGAGGGCCTGGCTACGATTGGA
>19 dna:chromosome chromosome:RGSC3.4:19:1:59218465:1 40005270 ID15503 U +
TACGATTGGATGCCTGGTGTGGGGT
>19 dna:chromosome chromosome:RGSC3.4:19:1:59218465:1 40005270 ID15504 U +
TACGATTGGATGCCTGGTGTGGGGTTCACT
>19 dna:chromosome chromosome:RGSC3.4:19:1:59218465:1 40005330 ID24391 U +
TCAGCACTATTGACATTGGAACTGAATT
>19 dna:chromosome chromosome:RGSC3.4:19:1:59218465:1 40005330 ID24392 U +
TCAGCACTATTGACATTGGAACTGAATTA
>19 dna:chromosome chromosome:RGSC3.4:19:1:59218465:1 40005337 ID22450 U +
TATTGACATTGGAACTGAATTATTTGTT
>19 dna:chromosome chromosome:RGSC3.4:19:1:59218465:1 40005339 ID59743 U +
TTGACATTGGAACTGAATTATTTGTTTGT
>19 dna:chromosome chromosome:RGSC3.4:19:1:59218465:1 40005342 ID873 U +
ACATTGGAACTGAATTATTTGTTTGTGGTA
>19 dna:chromosome chromosome:RGSC3.4:19:1:59218465:1 40005342 ID874 U +
ACATTGGAACTGAATTATTTGTTTGTGGTAGT
>19 dna:chromosome chromosome:RGSC3.4:19:1:59218465:1 40005346 ID45675 U +
TGGAACTGAATTATTTGTTTGTGGTAGTGT
>19 dna:chromosome chromosome:RGSC3.4:19:1:59218465:1 40005361 ID55468 M +
TGTTTGTGGTAGTGTGTGTGT
>19 dna:chromosome chromosome:RGSC3.4:19:1:59218465:1 40005443 ID2572 U +
ATGCATTGTAGGATGATTGGCACTGTC
>19 dna:chromosome chromosome:RGSC3.4:19:1:59218465:1 40005444 ID41685 U +
TGCATTGTAGGATGATTGGCACTGTC
>19 dna:chromosome chromosome:RGSC3.4:19:1:59218465:1 40005495 ID26355 U +
TCCATCCCGTCTTGTCCCAGTGTTAACAAA
>19 dna:chromosome chromosome:RGSC3.4:19:1:59218465:1 40005509 ID26883 U +
TCCCAGTGTTAACAAAGGAAACC
>19 dna:chromosome chromosome:RGSC3.4:19:1:59218465:1 40005509 ID26884 U +
TCCCAGTGTTAACAAAGGAAACCGTC
>19 dna:chromosome chromosome:RGSC3.4:19:1:59218465:1 40005509 ID26885 U +
TCCCAGTGTTAACAAAGGAAACCGTCTTTA
>19 dna:chromosome chromosome:RGSC3.4:19:1:59218465:1 40005518 ID11004 U +
TAACAAAGGAAACCGTCTTTAGACCGTGA
>19 dna:chromosome chromosome:RGSC3.4:19:1:59218465:1 40005535 ID61508 U +
TTTAGACCGTGATGAATGGTCACCCTGGT
>19 dna:chromosome chromosome:RGSC3.4:19:1:59218465:1 40005537 ID17300 U +
TAGACCGTGATGAATGGTCACCCTGGTAGA
>19 dna:chromosome chromosome:RGSC3.4:19:1:59218465:1 40005547 ID34249 U +
TGAATGGTCACCCTGGTAGAGAACCACAGC
>19 dna:chromosome chromosome:RGSC3.4:19:1:59218465:1 40005560 ID50339 U +
TGGTAGAGAACCACAGCGTTTCTATGTTC
>19 dna:chromosome chromosome:RGSC3.4:19:1:59218465:1 40005560 ID50340 U +
TGGTAGAGAACCACAGCGTTTCTATGTTCC
>19 dna:chromosome chromosome:RGSC3.4:19:1:59218465:1 40005560 ID50341 U +
TGGTAGAGAACCACAGCGTTTCTATGTTCCC
>19 dna:chromosome chromosome:RGSC3.4:19:1:59218465:1 40005563 ID17385 U +
TAGAGAACCACAGCGTTTCTATGTTCCCTT
>19 dna:chromosome chromosome:RGSC3.4:19:1:59218465:1 40005609 ID11645 U +
TAACTGGTTATAGCCAGCTGCGTTGTTGT
>19 dna:chromosome chromosome:RGSC3.4:19:1:59218465:1 40005610 ID288 U +
AACTGGTTATAGCCAGCTGCGTTGTTG
>19 dna:chromosome chromosome:RGSC3.4:19:1:59218465:1 40005617 ID21018 U +
TATAGCCAGCTGCGTTGTTGTTTGTTGAGA
>19 dna:chromosome chromosome:RGSC3.4:19:1:59218465:1 40005638 ID61241 U +
TTGTTGAGATTTCTTAATCTTGCTGGTCC
>19 dna:chromosome chromosome:RGSC3.4:19:1:59218465:1 40005639 ID55120 U +
TGTTGAGATTTCTTAATCTTGCTGGTCCC
>19 dna:chromosome chromosome:RGSC3.4:19:1:59218465:1 40005639 ID55121 U +
TGTTGAGATTTCTTAATCTTGCTGGTCCCC
>19 dna:chromosome chromosome:RGSC3.4:19:1:59218465:1 40005642 ID37047 U +
TGAGATTTCTTAATCTTGCTGGTCC
>19 dna:chromosome chromosome:RGSC3.4:19:1:59218465:1 40005642 ID37048 U +
TGAGATTTCTTAATCTTGCTGGTCCC
>19 dna:chromosome chromosome:RGSC3.4:19:1:59218465:1 40005642 ID37049 U +
TGAGATTTCTTAATCTTGCTGGTCCCCAA
>19 dna:chromosome chromosome:RGSC3.4:19:1:59218465:1 40005642 ID37050 U +
TGAGATTTCTTAATCTTGCTGGTCCCCAAC
>19 dna:chromosome chromosome:RGSC3.4:19:1:59218465:1 40005642 ID37051 U +
TGAGATTTCTTAATCTTGCTGGTCCCCAACT
>19 dna:chromosome chromosome:RGSC3.4:19:1:59218465:1 40005643 ID6930 U +
GAGATTTCTTAATCTTGCTGGTCCCCAACT
>19 dna:chromosome chromosome:RGSC3.4:19:1:59218465:1 40005648 ID59174 U +
TTCTTAATCTTGCTGGTCCCCAACTGAGT
>19 dna:chromosome chromosome:RGSC3.4:19:1:59218465:1 40005672 ID38086 U +
TGAGTCTGCACACTGACTGGAGGTGT
>19 dna:chromosome chromosome:RGSC3.4:19:1:59218465:1 40005685 ID35840 U +
TGACTGGAGGTGTTTTCAAAGTTGAAGGA
>19 dna:chromosome chromosome:RGSC3.4:19:1:59218465:1 40005691 ID7095 U +
GAGGTGTTTTCAAAGTTGAAGGA
>19 dna:chromosome chromosome:RGSC3.4:19:1:59218465:1 40005740 ID3953 U +
CAGTATTTGAAACAAATGGCTGGGTC
>19 dna:chromosome chromosome:RGSC3.4:19:1:59218465:1 40005740 ID3954 U +
CAGTATTTGAAACAAATGGCTGGGTCC
>19 dna:chromosome chromosome:RGSC3.4:19:1:59218465:1 40005740 ID3955 U +
CAGTATTTGAAACAAATGGCTGGGTCCT
>19 dna:chromosome chromosome:RGSC3.4:19:1:59218465:1 40005740 ID3956 U +
CAGTATTTGAAACAAATGGCTGGGTCCTG
>19 dna:chromosome chromosome:RGSC3.4:19:1:59218465:1 40005740 ID3957 U +
CAGTATTTGAAACAAATGGCTGGGTCCTGA
>19 dna:chromosome chromosome:RGSC3.4:19:1:59218465:1 40005745 ID61891 U +
TTTGAAACAAATGGCTGGGTCCTGATCTC
>19 dna:chromosome chromosome:RGSC3.4:19:1:59218465:1 40005794 ID50056 U +
TGGGTTCTTGTGGTGCCTGTTGCTT
>19 dna:chromosome chromosome:RGSC3.4:19:1:59218465:1 40005794 ID50057 U +
TGGGTTCTTGTGGTGCCTGTTGCTTTACACC
>19 dna:chromosome chromosome:RGSC3.4:19:1:59218465:1 40005881 ID60790 U +
TTGGTCGAGGTTAAACAGTGA
>19 dna:chromosome chromosome:RGSC3.4:19:1:59218465:1 40005892 ID10209 U +
TAAACAGTGAGTGCTGTACGGGGAACAGA
>19 dna:chromosome chromosome:RGSC3.4:19:1:59218465:1 40005903 ID44619 U +
TGCTGTACGGGGAACAGAAACACCTGATC
>19 dna:chromosome chromosome:RGSC3.4:19:1:59218465:1 40005908 ID15528 U +
TACGGGGAACAGAAACACCTGATCTTCTTGT
>19 dna:chromosome chromosome:RGSC3.4:19:1:59218465:1 40005917 ID3597 U +
CAGAAACACCTGATCTTCTTGTAGATGGAC
>19 dna:chromosome chromosome:RGSC3.4:19:1:59218465:1 40005927 ID39154 U +
TGATCTTCTTGTAGATGGACATAGTTCT
>19 dna:chromosome chromosome:RGSC3.4:19:1:59218465:1 40005927 ID39155 U +
TGATCTTCTTGTAGATGGACATAGTTCTC
>19 dna:chromosome chromosome:RGSC3.4:19:1:59218465:1 40005930 ID31805 U +
TCTTCTTGTAGATGGACATAGTTCTC
>19 dna:chromosome chromosome:RGSC3.4:19:1:59218465:1 40005930 ID31806 U +
TCTTCTTGTAGATGGACATAGTTCTCTTT
>19 dna:chromosome chromosome:RGSC3.4:19:1:59218465:1 40005930 ID31807 U +
TCTTCTTGTAGATGGACATAGTTCTCTTTT
>19 dna:chromosome chromosome:RGSC3.4:19:1:59218465:1 40005931 ID5887 U +
CTTCTTGTAGATGGACATAGTTCTCTTTT
>19 dna:chromosome chromosome:RGSC3.4:19:1:59218465:1 40005938 ID17805 U +
TAGATGGACATAGTTCTCTTTTTTATTAACC
>19 dna:chromosome chromosome:RGSC3.4:19:1:59218465:1 40005952 ID30613 U +
TCTCTTTTTTATTAACCACAAACTTGAGAGC
>19 dna:chromosome chromosome:RGSC3.4:19:1:59218465:1 40005961 ID22182 U +
TATTAACCACAAACTTGAGAGCCCATTGT
>19 dna:chromosome chromosome:RGSC3.4:19:1:59218465:1 40005961 ID22183 U +
TATTAACCACAAACTTGAGAGCCCATTGTT
>19 dna:chromosome chromosome:RGSC3.4:19:1:59218465:1 40005963 ID56449 U +
TTAACCACAAACTTGAGAGCCCATT
>19 dna:chromosome chromosome:RGSC3.4:19:1:59218465:1 40005963 ID56450 U +
TTAACCACAAACTTGAGAGCCCATTGTTC
>19 dna:chromosome chromosome:RGSC3.4:19:1:59218465:1 40005963 ID56451 U +
TTAACCACAAACTTGAGAGCCCATTGTTCC
>19 dna:chromosome chromosome:RGSC3.4:19:1:59218465:1 40005963 ID56452 U +
TTAACCACAAACTTGAGAGCCCATTGTTCCT
>19 dna:chromosome chromosome:RGSC3.4:19:1:59218465:1 40005964 ID11340 U +
TAACCACAAACTTGAGAGCCC
>19 dna:chromosome chromosome:RGSC3.4:19:1:59218465:1 40005964 ID11341 U +
TAACCACAAACTTGAGAGCCCATTGTTCC
>19 dna:chromosome chromosome:RGSC3.4:19:1:59218465:1 40005968 ID3328 U +
CACAAACTTGAGAGCCCATTGT
>19 dna:chromosome chromosome:RGSC3.4:19:1:59218465:1 40005968 ID3329 U +
CACAAACTTGAGAGCCCATTGTTC
>19 dna:chromosome chromosome:RGSC3.4:19:1:59218465:1 40005968 ID3330 U +
CACAAACTTGAGAGCCCATTGTTCC
>19 dna:chromosome chromosome:RGSC3.4:19:1:59218465:1 40005969 ID724 U +
ACAAACTTGAGAGCCCATTGTT
>19 dna:chromosome chromosome:RGSC3.4:19:1:59218465:1 40005976 ID36663 U +
TGAGAGCCCATTGTTCCTCCTCCAGGTAGG
>19 dna:chromosome chromosome:RGSC3.4:19:1:59218465:1 40006002 ID19351 U +
TAGGCATCAGAACAAATAGTATGTATGCTC
>19 dna:chromosome chromosome:RGSC3.4:19:1:59218465:1 40006002 ID19352 U +
TAGGCATCAGAACAAATAGTATGTATGCTCT
>19 dna:chromosome chromosome:RGSC3.4:19:1:59218465:1 40006002 ID19353 U +
TAGGCATCAGAACAAATAGTATGTATGCTCTT
>19 dna:chromosome chromosome:RGSC3.4:19:1:59218465:1 40006006 ID4066 U +
CATCAGAACAAATAGTATGTATGCTCTTT
>19 dna:chromosome chromosome:RGSC3.4:19:1:59218465:1 40006008 ID24090 U +
TCAGAACAAATAGTATGTATGCTCTT
>19 dna:chromosome chromosome:RGSC3.4:19:1:59218465:1 40006008 ID24091 U +
TCAGAACAAATAGTATGTATGCTCTTTTGA
>19 dna:chromosome chromosome:RGSC3.4:19:1:59218465:1 40006018 ID20089 U +
TAGTATGTATGCTCTTTTGAC
>19 dna:chromosome chromosome:RGSC3.4:19:1:59218465:1 40006018 ID20090 U +
TAGTATGTATGCTCTTTTGACCTGTTGGA
>19 dna:chromosome chromosome:RGSC3.4:19:1:59218465:1 40006018 ID20091 U +
TAGTATGTATGCTCTTTTGACCTGTTGGAT
>19 dna:chromosome chromosome:RGSC3.4:19:1:59218465:1 40006027 ID44336 U +
TGCTCTTTTGACCTGTTGGA
>19 dna:chromosome chromosome:RGSC3.4:19:1:59218465:1 40006027 ID44337 U +
TGCTCTTTTGACCTGTTGGATGGGAGT
>19 dna:chromosome chromosome:RGSC3.4:19:1:59218465:1 40006058 ID2643 U +
ATGGAAGCATCTGGAATCTGTTATTTAGGT
>19 dna:chromosome chromosome:RGSC3.4:19:1:59218465:1 40006069 ID45996 U +
TGGAATCTGTTATTTAGGTCTTTC
>19 dna:chromosome chromosome:RGSC3.4:19:1:59218465:1 40006069 ID45997 U +
TGGAATCTGTTATTTAGGTCTTTCTAA
>19 dna:chromosome chromosome:RGSC3.4:19:1:59218465:1 40006069 ID45998 U +
TGGAATCTGTTATTTAGGTCTTTCTAAA
>19 dna:chromosome chromosome:RGSC3.4:19:1:59218465:1 40006076 ID54890 U +
TGTTATTTAGGTCTTTCTAAATCCCCG
>19 dna:chromosome chromosome:RGSC3.4:19:1:59218465:1 40006076 ID54891 U +
TGTTATTTAGGTCTTTCTAAATCCCCGGA
>19 dna:chromosome chromosome:RGSC3.4:19:1:59218465:1 40006076 ID54892 U +
TGTTATTTAGGTCTTTCTAAATCCCCGGAGG
>19 dna:chromosome chromosome:RGSC3.4:19:1:59218465:1 40006079 ID22648 U +
TATTTAGGTCTTTCTAAATCCCCGGAGGAGA
>19 dna:chromosome chromosome:RGSC3.4:19:1:59218465:1 40006091 ID29634 U +
TCTAAATCCCCGGAGGAGACCCCTGTTC
>19 dna:chromosome chromosome:RGSC3.4:19:1:59218465:1 40006114 ID55022 U +
TGTTCTGGACTTAGTACTGTGACGAAAGC
>19 dna:chromosome chromosome:RGSC3.4:19:1:59218465:1 40006114 ID55023 U +
TGTTCTGGACTTAGTACTGTGACGAAAGCCT
>19 dna:chromosome chromosome:RGSC3.4:19:1:59218465:1 40006117 ID31156 U +
TCTGGACTTAGTACTGTGACGAAAGCCTGT
>19 dna:chromosome chromosome:RGSC3.4:19:1:59218465:1 40006119 ID46406 U +
TGGACTTAGTACTGTGACGAAAGCCTGTGG
>19 dna:chromosome chromosome:RGSC3.4:19:1:59218465:1 40006119 ID46407 U +
TGGACTTAGTACTGTGACGAAAGCCTGTGGT
>19 dna:chromosome chromosome:RGSC3.4:19:1:59218465:1 40006124 ID57020 U +
TTAGTACTGTGACGAAAGCCTGTGGTGCCC
>19 dna:chromosome chromosome:RGSC3.4:19:1:59218465:1 40006125 ID20024 U +
TAGTACTGTGACGAAAGCCTGTGGT
>19 dna:chromosome chromosome:RGSC3.4:19:1:59218465:1 40006128 ID16227 U +
TACTGTGACGAAAGCCTGTGGTGCCC
>19 dna:chromosome chromosome:RGSC3.4:19:1:59218465:1 40006131 ID53432 U +
TGTGACGAAAGCCTGTGGTGCCCTTG
>19 dna:chromosome chromosome:RGSC3.4:19:1:59218465:1 40006131 ID53433 U +
TGTGACGAAAGCCTGTGGTGCCCTTGATG
>19 dna:chromosome chromosome:RGSC3.4:19:1:59218465:1 40006133 ID35504 U +
TGACGAAAGCCTGTGGTGCCCTTGATGGC
>19 dna:chromosome chromosome:RGSC3.4:19:1:59218465:1 40006134 ID6695 U +
GACGAAAGCCTGTGGTGCCCTTGATG
>19 dna:chromosome chromosome:RGSC3.4:19:1:59218465:1 40006167 ID62452 U +
TTTTATTTGCCATCCATAGGCAGGGGGTGT
>19 dna:chromosome chromosome:RGSC3.4:19:1:59218465:1 40006172 ID62133 U +
TTTGCCATCCATAGGCAGGGGGT
>19 dna:chromosome chromosome:RGSC3.4:19:1:59218465:1 40006201 ID44924 U +
TGCTTCTTGTTTGCCGTCTCAGGCGCTGGC
>19 dna:chromosome chromosome:RGSC3.4:19:1:59218465:1 40006204 ID59297 U +
TTCTTGTTTGCCGTCTCAGGCGCTGGCTC
>19 dna:chromosome chromosome:RGSC3.4:19:1:59218465:1 40006287 ID30112 U +
TCTCACGGTCTGGTGTTGTTTCCACC
>19 dna:chromosome chromosome:RGSC3.4:19:1:59218465:1 40006287 ID30113 U +
TCTCACGGTCTGGTGTTGTTTCCACCATT
>19 dna:chromosome chromosome:RGSC3.4:19:1:59218465:1 40006287 ID30114 U +
TCTCACGGTCTGGTGTTGTTTCCACCATTT
>19 dna:chromosome chromosome:RGSC3.4:19:1:59218465:1 40006289 ID23896 U +
TCACGGTCTGGTGTTGTTTCCACC
>19 dna:chromosome chromosome:RGSC3.4:19:1:59218465:1 40006316 ID24484 U +
TCAGGAAAAGGGGGATGTCCCTCCTCGAC
>19 dna:chromosome chromosome:RGSC3.4:19:1:59218465:1 40006333 ID27247 U +
TCCCTCCTCGACACGTTTACGTTGTGGTTC
>19 dna:chromosome chromosome:RGSC3.4:19:1:59218465:1 40006337 ID28327 U +
TCCTCGACACGTTTACGTTGTGGTTCCT
>19 dna:chromosome chromosome:RGSC3.4:19:1:59218465:1 40006337 ID28328 U +
TCCTCGACACGTTTACGTTGTGGTTCCTT
>19 dna:chromosome chromosome:RGSC3.4:19:1:59218465:1 40006340 ID29306 U +
TCGACACGTTTACGTTGTGGTTCCTTTGC
>19 dna:chromosome chromosome:RGSC3.4:19:1:59218465:1 40006340 ID29307 U +
TCGACACGTTTACGTTGTGGTTCCTTTGCAC
>19 dna:chromosome chromosome:RGSC3.4:19:1:59218465:1 40006342 ID6531 U +
GACACGTTTACGTTGTGGTTCCTTTGCA
>19 dna:chromosome chromosome:RGSC3.4:19:1:59218465:1 40006342 ID6532 U +
GACACGTTTACGTTGTGGTTCCTTTGCAC
>19 dna:chromosome chromosome:RGSC3.4:19:1:59218465:1 40006342 ID6533 U +
GACACGTTTACGTTGTGGTTCCTTTGCACT
>19 dna:chromosome chromosome:RGSC3.4:19:1:59218465:1 40006344 ID3514 U +
CACGTTTACGTTGTGGTTCCTTTGC
>19 dna:chromosome chromosome:RGSC3.4:19:1:59218465:1 40006350 ID15574 U +
TACGTTGTGGTTCCTTTGCACTTTC
>19 dna:chromosome chromosome:RGSC3.4:19:1:59218465:1 40006350 ID15575 U +
TACGTTGTGGTTCCTTTGCACTTTCCTG
>19 dna:chromosome chromosome:RGSC3.4:19:1:59218465:1 40006350 ID15576 U +
TACGTTGTGGTTCCTTTGCACTTTCCTGA
>19 dna:chromosome chromosome:RGSC3.4:19:1:59218465:1 40006373 ID28492 U +
TCCTGAAGAAGGAAAGGTTTCCATCCAAGC
>19 dna:chromosome chromosome:RGSC3.4:19:1:59218465:1 40006396 ID25559 U +
TCCAAGCACAGATCCAAGATTAGGGA
>19 dna:chromosome chromosome:RGSC3.4:19:1:59218465:1 40006396 ID25560 U +
TCCAAGCACAGATCCAAGATTAGGGAA
>19 dna:chromosome chromosome:RGSC3.4:19:1:59218465:1 40006408 ID25551 U +
TCCAAGATTAGGGAAGCTTTCGGGTGGG
>19 dna:chromosome chromosome:RGSC3.4:19:1:59218465:1 40006469 ID24512 U +
TCAGGCAGGGCTGAAGTTGCCAGTGTCA
>19 dna:chromosome chromosome:RGSC3.4:19:1:59218465:1 40006486 ID42389 U +
TGCCAGTGTCAGGTGGGTGGAGAG
>19 dna:chromosome chromosome:RGSC3.4:19:1:59218465:1 40006486 ID42390 U +
TGCCAGTGTCAGGTGGGTGGAGAGGTGTT
>19 dna:chromosome chromosome:RGSC3.4:19:1:59218465:1 40006532 ID60633 U +
TTGGCTCATTGCTGGCAGTTGGAAGAATC
>19 dna:chromosome chromosome:RGSC3.4:19:1:59218465:1 40006544 ID47503 U +
TGGCAGTTGGAAGAATCAGAATTTTGAAGGG
>19 dna:chromosome chromosome:RGSC3.4:19:1:59218465:1 40006551 ID45725 U +
TGGAAGAATCAGAATTTTGAAGGGTA
>19 dna:chromosome chromosome:RGSC3.4:19:1:59218465:1 40006551 ID45726 U +
TGGAAGAATCAGAATTTTGAAGGGTATTT
>19 dna:chromosome chromosome:RGSC3.4:19:1:59218465:1 40006551 ID45727 U +
TGGAAGAATCAGAATTTTGAAGGGTATTTC
>19 dna:chromosome chromosome:RGSC3.4:19:1:59218465:1 40006566 ID61945 U +
TTTGAAGGGTATTTCTCGGCAGG
>19 dna:chromosome chromosome:RGSC3.4:19:1:59218465:1 40006567 ID59607 U +
TTGAAGGGTATTTCTCGGCAGGTCAA
>19 dna:chromosome chromosome:RGSC3.4:19:1:59218465:1 40006630 ID46136 U +
TGGACAAAGATGTAGTTTAAGTTATG
>19 dna:chromosome chromosome:RGSC3.4:19:1:59218465:1 40006654 ID53090 U +
TGTCTTCTCAAGGAGAACAAGGGAACAAGC
>19 dna:chromosome chromosome:RGSC3.4:19:1:59218465:1 40006695 ID24230 U +
TCAGAGAGATGCTTGCTGGCTAGAGTGGT
>19 dna:chromosome chromosome:RGSC3.4:19:1:59218465:1 40006712 ID8557 U +
GGCTAGAGTGGTGGCCTCCTTGGT
>19 dna:chromosome chromosome:RGSC3.4:19:1:59218465:1 40006741 ID47840 U +
TGGCCTCTTTATCACAGAAGTCACCAGT
>19 dna:chromosome chromosome:RGSC3.4:19:1:59218465:1 40006752 ID23688 U +
TCACAGAAGTCACCAGTTACTTGTGTCCT
>19 dna:chromosome chromosome:RGSC3.4:19:1:59218465:1 40006801 ID7314 U +
GATGGGCTCTTGTACTTGTTGGATGTCTGT
>19 dna:chromosome chromosome:RGSC3.4:19:1:59218465:1 40006810 ID60990 U +
TTGTACTTGTTGGATGTCTGTGGTGTGA
>19 dna:chromosome chromosome:RGSC3.4:19:1:59218465:1 40006813 ID16459 U +
TACTTGTTGGATGTCTGTGGTGTGATGT
>19 dna:chromosome chromosome:RGSC3.4:19:1:59218465:1 40006813 ID16460 U +
TACTTGTTGGATGTCTGTGGTGTGATGTGT
>19 dna:chromosome chromosome:RGSC3.4:19:1:59218465:1 40006856 ID6691 U +
GACCTTGGACCAAGTTAGGGAGAGGC
>19 dna:chromosome chromosome:RGSC3.4:19:1:59218465:1 40006886 ID44676 U +
TGCTGTGCATGCCTGAGGCTTCCGGTGA
>19 dna:chromosome chromosome:RGSC3.4:19:1:59218465:1 40006902 ID8593 U +
GGCTTCCGGTGACTGTAGGATATGGC
>19 dna:chromosome chromosome:RGSC3.4:19:1:59218465:1 40006917 ID19134 U +
TAGGATATGGCAAGGCTTCCAGTGACCTT
>19 dna:chromosome chromosome:RGSC3.4:19:1:59218465:1 40006917 ID19135 U +
TAGGATATGGCAAGGCTTCCAGTGACCTTA
>19 dna:chromosome chromosome:RGSC3.4:19:1:59218465:1 40006933 ID58180 U +
TTCCAGTGACCTTAGGATATGGTGTTGGA
>19 dna:chromosome chromosome:RGSC3.4:19:1:59218465:1 40006933 ID58181 U +
TTCCAGTGACCTTAGGATATGGTGTTGGAG
>19 dna:chromosome chromosome:RGSC3.4:19:1:59218465:1 40006934 ID26255 U +
TCCAGTGACCTTAGGATATGGTGTTGGA
>19 dna:chromosome chromosome:RGSC3.4:19:1:59218465:1 40006945 ID19136 U +
TAGGATATGGTGTTGGAGGCTGTTTGTG
>19 dna:chromosome chromosome:RGSC3.4:19:1:59218465:1 40006945 ID19137 U +
TAGGATATGGTGTTGGAGGCTGTTTGTGA
>19 dna:chromosome chromosome:RGSC3.4:19:1:59218465:1 40006971 ID34757 U +
TGACACAGTATTGCCCCGTTCCAGT
>19 dna:chromosome chromosome:RGSC3.4:19:1:59218465:1 40006990 ID26264 U +
TCCAGTGGTCAGGAGAGCTCCGTGGTGGT
>19 dna:chromosome chromosome:RGSC3.4:19:1:59218465:1 40007018 ID49938 U +
TGGGTGGCCTCTTCAGGACGTCTCTGCTGA
>19 dna:chromosome chromosome:RGSC3.4:19:1:59218465:1 40007023 ID8529 U +
GGCCTCTTCAGGACGTCTCTGCTGATTG
>19 dna:chromosome chromosome:RGSC3.4:19:1:59218465:1 40007027 ID31676 U +
TCTTCAGGACGTCTCTGCTGATTGCTGCTGC
>19 dna:chromosome chromosome:RGSC3.4:19:1:59218465:1 40007029 ID57784 U +
TTCAGGACGTCTCTGCTGATTGCTGCTGC
>19 dna:chromosome chromosome:RGSC3.4:19:1:59218465:1 40007029 ID57785 U +
TTCAGGACGTCTCTGCTGATTGCTGCTGCT
>19 dna:chromosome chromosome:RGSC3.4:19:1:59218465:1 40007032 ID1793 U +
AGGACGTCTCTGCTGATTGCTGCTGCTC
>19 dna:chromosome chromosome:RGSC3.4:19:1:59218465:1 40007033 ID8266 U +
GGACGTCTCTGCTGATTGCTGCTGC
>19 dna:chromosome chromosome:RGSC3.4:19:1:59218465:1 40007042 ID44472 U +
TGCTGATTGCTGCTGCTCTGAGC
>19 dna:chromosome chromosome:RGSC3.4:19:1:59218465:1 40007042 ID44473 U +
TGCTGATTGCTGCTGCTCTGAGCTGTTTGA
>19 dna:chromosome chromosome:RGSC3.4:19:1:59218465:1 40007094 ID30484 M +
TCTCTCTCTCTCGCTCTCGCTCTCGCTCT
>19 dna:chromosome chromosome:RGSC3.4:19:1:59218465:1 40007096 ID30483 M +
TCTCTCTCTCGCTCTCGCTCTCGCT
>19 dna:chromosome chromosome:RGSC3.4:19:1:59218465:1 40007146 ID4506 U +
CCCATATATATCTATTAGGAGATTGTGCT
>19 dna:chromosome chromosome:RGSC3.4:19:1:59218465:1 40007150 ID21090 U +
TATATATCTATTAGGAGATTGTGCTT
>19 dna:chromosome chromosome:RGSC3.4:19:1:59218465:1 40007150 ID21091 U +
TATATATCTATTAGGAGATTGTGCTTCTG
>19 dna:chromosome chromosome:RGSC3.4:19:1:59218465:1 40007152 ID21111 U +
TATATCTATTAGGAGATTGTGCTTCTGG
>19 dna:chromosome chromosome:RGSC3.4:19:1:59218465:1 40007154 ID21465 U +
TATCTATTAGGAGATTGTGCT
>19 dna:chromosome chromosome:RGSC3.4:19:1:59218465:1 40007154 ID21466 U +
TATCTATTAGGAGATTGTGCTTCTGG
>19 dna:chromosome chromosome:RGSC3.4:19:1:59218465:1 40007158 ID22257 U +
TATTAGGAGATTGTGCTTCTGGCTGGCAGA
>19 dna:chromosome chromosome:RGSC3.4:19:1:59218465:1 40007161 ID19022 U +
TAGGAGATTGTGCTTCTGGCTGGCAGAT
>19 dna:chromosome chromosome:RGSC3.4:19:1:59218465:1 40007195 ID28128 U +
TCCTATTCAGGAAGCACTCTTTCAAC
>19 dna:chromosome chromosome:RGSC3.4:19:1:59218465:1 40007195 ID28129 U +
TCCTATTCAGGAAGCACTCTTTCAACCTC
>19 dna:chromosome chromosome:RGSC3.4:19:1:59218465:1 40007274 ID4086 U +
CATCCTGTGTCTTTAGATTTTTATCCAGG
>19 dna:chromosome chromosome:RGSC3.4:19:1:59218465:1 40007274 ID4087 U +
CATCCTGTGTCTTTAGATTTTTATCCAGGTC
>19 dna:chromosome chromosome:RGSC3.4:19:1:59218465:1 40007276 ID28798 U +
TCCTGTGTCTTTAGATTTTTATCCAGGTC
>19 dna:chromosome chromosome:RGSC3.4:19:1:59218465:1 40007287 ID17928 U +
TAGATTTTTATCCAGGTCTTTGATTTGGTGT
>19 dna:chromosome chromosome:RGSC3.4:19:1:59218465:1 40007295 ID21382 U +
TATCCAGGTCTTTGATTTGGTGTTGGTTC
>19 dna:chromosome chromosome:RGSC3.4:19:1:59218465:1 40007297 ID26196 U +
TCCAGGTCTTTGATTTGGTGTTGGTTCG
>19 dna:chromosome chromosome:RGSC3.4:19:1:59218465:1 40007297 ID26197 U +
TCCAGGTCTTTGATTTGGTGTTGGTTCGT
>19 dna:chromosome chromosome:RGSC3.4:19:1:59218465:1 40007297 ID26198 U +
TCCAGGTCTTTGATTTGGTGTTGGTTCGTG
>19 dna:chromosome chromosome:RGSC3.4:19:1:59218465:1 40007297 ID26199 U +
TCCAGGTCTTTGATTTGGTGTTGGTTCGTGT
>19 dna:chromosome chromosome:RGSC3.4:19:1:59218465:1 40007298 ID4382 U +
CCAGGTCTTTGATTTGGTGTTGGTTCGTGT
>19 dna:chromosome chromosome:RGSC3.4:19:1:59218465:1 40007307 ID40150 U +
TGATTTGGTGTTGGTTCGTGTTCACCTCC
>19 dna:chromosome chromosome:RGSC3.4:19:1:59218465:1 40007314 ID9452 U +
GTGTTGGTTCGTGTTCACCTCCTC
>19 dna:chromosome chromosome:RGSC3.4:19:1:59218465:1 40007360 ID62662 U +
TTTTTGATCAGCTGTCTCCGTA
>19 dna:chromosome chromosome:RGSC3.4:19:1:59218465:1 40007364 ID38952 U +
TGATCAGCTGTCTCCGTAGCATTGCCACC
>19 dna:chromosome chromosome:RGSC3.4:19:1:59218465:1 40007364 ID38953 U +
TGATCAGCTGTCTCCGTAGCATTGCCACCGC
>19 dna:chromosome chromosome:RGSC3.4:19:1:59218465:1 40007382 ID7565 U +
GCATTGCCACCGCCGCCACCGCTGC
>19 dna:chromosome chromosome:RGSC3.4:19:1:59218465:1 40007433 ID43240 U +
TGCCTTCATTTTCTAGAAGTGCGGGGA
>19 dna:chromosome chromosome:RGSC3.4:19:1:59218465:1 40007478 ID44306 U +
TGCTCTTCCAGATGATTCCTCCCCC
>19 dna:chromosome chromosome:RGSC3.4:19:1:59218465:1 40007478 ID44307 U +
TGCTCTTCCAGATGATTCCTCCCCCC
>19 dna:chromosome chromosome:RGSC3.4:19:1:59218465:1 40007483 ID58133 U +
TTCCAGATGATTCCTCCCCCCAC
>19 dna:chromosome chromosome:RGSC3.4:19:1:59218465:1 40007483 ID58134 U +
TTCCAGATGATTCCTCCCCCCACCCC
>19 dna:chromosome chromosome:RGSC3.4:19:1:59218465:1 40007484 ID26086 U +
TCCAGATGATTCCTCCCCCCACCC
>19 dna:chromosome chromosome:RGSC3.4:19:1:59218465:1 40007526 ID32034 U +
TCTTTCTTCCTGACTTTGACGGTGG
>19 dna:chromosome chromosome:RGSC3.4:19:1:59218465:1 40007526 ID32035 U +
TCTTTCTTCCTGACTTTGACGGTGGT
>19 dna:chromosome chromosome:RGSC3.4:19:1:59218465:1 40007532 ID58449 U +
TTCCTGACTTTGACGGTGGTGGCGGC
>19 dna:chromosome chromosome:RGSC3.4:19:1:59218465:1 40007561 ID7992 U +
GCTGCAACTTGCTGCCACTAGCCTTCGGAA
>19 dna:chromosome chromosome:RGSC3.4:19:1:59218465:1 40007570 ID44497 U +
TGCTGCCACTAGCCTTCGGAAGGTTC
>19 dna:chromosome chromosome:RGSC3.4:19:1:59218465:1 40007573 ID42132 U +
TGCCACTAGCCTTCGGAAGGTTCC
>19 dna:chromosome chromosome:RGSC3.4:19:1:59218465:1 40007693 ID30529 U +
TCTCTGGGTTGTCACCGTGGGATTCAGCA
>19 dna:chromosome chromosome:RGSC3.4:19:1:59218465:1 40007716 ID24374 U +
TCAGCAACTTTCTGACTCTTGGGGCA
>19 dna:chromosome chromosome:RGSC3.4:19:1:59218465:1 40007728 ID35777 U +
TGACTCTTGGGGCATCGGACGGATAC
>19 dna:chromosome chromosome:RGSC3.4:19:1:59218465:1 40007735 ID49604 U +
TGGGGCATCGGACGGATACTAAGGGT
>19 dna:chromosome chromosome:RGSC3.4:19:1:59218465:1 40007779 ID49467 U +
TGGGCTGGCACGAGACATGTAAGGCAAA
>19 dna:chromosome chromosome:RGSC3.4:19:1:59218465:1 40007779 ID49468 U +
TGGGCTGGCACGAGACATGTAAGGCAAAT
>19 dna:chromosome chromosome:RGSC3.4:19:1:59218465:1 40007873 ID26163 U +
TCCAGGACTTGTGGTGTCAAATCTTTTGGA
>19 dna:chromosome chromosome:RGSC3.4:19:1:59218465:1 40007877 ID8280 U +
GGACTTGTGGTGTCAAATCTTTTGGATA
>19 dna:chromosome chromosome:RGSC3.4:19:1:59218465:1 40007884 ID51254 U +
TGGTGTCAAATCTTTTGGATATTTTTTTCC
>19 dna:chromosome chromosome:RGSC3.4:19:1:59218465:1 40008002 ID26323 U +
TCCATATCTGTCTGTCCATCCATC
>19 dna:chromosome chromosome:RGSC3.4:19:1:59218465:1 40008024 ID29944 U +
TCTATCTGTCTACCTCTCCCTCCTGC
>19 dna:chromosome chromosome:RGSC3.4:19:1:59218465:1 40008077 ID7936 U +
GCTCCTTCCCAATGATCTGATTTCACCT
>19 dna:chromosome chromosome:RGSC3.4:19:1:59218465:1 40008077 ID7937 U +
GCTCCTTCCCAATGATCTGATTTCACCTT
>19 dna:chromosome chromosome:RGSC3.4:19:1:59218465:1 40008081 ID5864 U +
CTTCCCAATGATCTGATTTCACCTT
>19 dna:chromosome chromosome:RGSC3.4:19:1:59218465:1 40008083 ID26671 U +
TCCCAATGATCTGATTTCACCTTCTGCCT
>19 dna:chromosome chromosome:RGSC3.4:19:1:59218465:1 40008089 ID39109 U +
TGATCTGATTTCACCTTCTGCCTTTAGT
>19 dna:chromosome chromosome:RGSC3.4:19:1:59218465:1 40008089 ID39110 U +
TGATCTGATTTCACCTTCTGCCTTTAGTGA
>19 dna:chromosome chromosome:RGSC3.4:19:1:59218465:1 40008089 ID39111 U +
TGATCTGATTTCACCTTCTGCCTTTAGTGAC
>19 dna:chromosome chromosome:RGSC3.4:19:1:59218465:1 40008092 ID30983 U +
TCTGATTTCACCTTCTGCCTTTAGTGACGC
>19 dna:chromosome chromosome:RGSC3.4:19:1:59218465:1 40008105 ID31077 U +
TCTGCCTTTAGTGACGCCTCCCGTCATCT
>19 dna:chromosome chromosome:RGSC3.4:19:1:59218465:1 40008107 ID43355 U +
TGCCTTTAGTGACGCCTCCCGTCATC
>19 dna:chromosome chromosome:RGSC3.4:19:1:59218465:1 40008107 ID43356 U +
TGCCTTTAGTGACGCCTCCCGTCATCTGAG
>19 dna:chromosome chromosome:RGSC3.4:19:1:59218465:1 40008107 ID43357 U +
TGCCTTTAGTGACGCCTCCCGTCATCTGAGG
>19 dna:chromosome chromosome:RGSC3.4:19:1:59218465:1 40008111 ID61536 U +
TTTAGTGACGCCTCCCGTCATCTGAGGAACT
>19 dna:chromosome chromosome:RGSC3.4:19:1:59218465:1 40008130 ID2443 U +
ATCTGAGGAACTTGACTTTAGTGACTCATG
>19 dna:chromosome chromosome:RGSC3.4:19:1:59218465:1 40008131 ID30821 U +
TCTGAGGAACTTGACTTTAGTGACTCATG
>19 dna:chromosome chromosome:RGSC3.4:19:1:59218465:1 40008133 ID37554 U +
TGAGGAACTTGACTTTAGTGACTCA
>19 dna:chromosome chromosome:RGSC3.4:19:1:59218465:1 40008139 ID1227 U +
ACTTGACTTTAGTGACTCATGAAACCAGGG
>19 dna:chromosome chromosome:RGSC3.4:19:1:59218465:1 40008142 ID36038 U +
TGACTTTAGTGACTCATGAAACCAGGGG
>19 dna:chromosome chromosome:RGSC3.4:19:1:59218465:1 40008142 ID36039 U +
TGACTTTAGTGACTCATGAAACCAGGGGC
>19 dna:chromosome chromosome:RGSC3.4:19:1:59218465:1 40008148 ID20297 U +
TAGTGACTCATGAAACCAGGGGCTG
>19 dna:chromosome chromosome:RGSC3.4:19:1:59218465:1 40008148 ID20298 U +
TAGTGACTCATGAAACCAGGGGCTGA
>19 dna:chromosome chromosome:RGSC3.4:19:1:59218465:1 40008174 ID1768 U +
AGGAAGTCACACTGGAAAGGGATTCC
>19 dna:chromosome chromosome:RGSC3.4:19:1:59218465:1 40008219 ID43364 U +
TGCCTTTCTAACAACAGGGAGTCCCTATA
>19 dna:chromosome chromosome:RGSC3.4:19:1:59218465:1 40008227 ID11022 U +
TAACAACAGGGAGTCCCTATATACCCTT
>19 dna:chromosome chromosome:RGSC3.4:19:1:59218465:1 40008227 ID11023 U +
TAACAACAGGGAGTCCCTATATACCCTTAT
>19 dna:chromosome chromosome:RGSC3.4:19:1:59218465:1 40008244 ID21065 U +
TATATACCCTTATGATACCTGCCTTGAGC
>19 dna:chromosome chromosome:RGSC3.4:19:1:59218465:1 40008246 ID20950 U +
TATACCCTTATGATACCTGCCTTGAGCTC
>19 dna:chromosome chromosome:RGSC3.4:19:1:59218465:1 40008252 ID5838 U +
CTTATGATACCTGCCTTGAGCTC
>19 dna:chromosome chromosome:RGSC3.4:19:1:59218465:1 40008254 ID21751 U +
TATGATACCTGCCTTGAGCTCCCAAG
>19 dna:chromosome chromosome:RGSC3.4:19:1:59218465:1 40008254 ID21752 U +
TATGATACCTGCCTTGAGCTCCCAAGCC
>19 dna:chromosome chromosome:RGSC3.4:19:1:59218465:1 40008256 ID38615 U +
TGATACCTGCCTTGAGCTCCCAAG
>19 dna:chromosome chromosome:RGSC3.4:19:1:59218465:1 40008259 ID15322 U +
TACCTGCCTTGAGCTCCCAAGCC
>19 dna:chromosome chromosome:RGSC3.4:19:1:59218465:1 40008403 ID31455 U +
TCTTAAGAAACGTGACTTTAGTTTTTAAGG
>19 dna:chromosome chromosome:RGSC3.4:19:1:59218465:1 40008406 ID11742 U +
TAAGAAACGTGACTTTAGTTTTTAAGGT
>19 dna:chromosome chromosome:RGSC3.4:19:1:59218465:1 40008406 ID11743 U +
TAAGAAACGTGACTTTAGTTTTTAAGGTG
>19 dna:chromosome chromosome:RGSC3.4:19:1:59218465:1 40008406 ID11744 U +
TAAGAAACGTGACTTTAGTTTTTAAGGTGA
>19 dna:chromosome chromosome:RGSC3.4:19:1:59218465:1 40008406 ID11745 U +
TAAGAAACGTGACTTTAGTTTTTAAGGTGAGT
>19 dna:chromosome chromosome:RGSC3.4:19:1:59218465:1 40008419 ID61539 U +
TTTAGTTTTTAAGGTGAGTATTTGGAAATC
>19 dna:chromosome chromosome:RGSC3.4:19:1:59218465:1 40008441 ID45528 U +
TGGAAATCCTCTTGTTCTTTAACCTTCCA
>19 dna:chromosome chromosome:RGSC3.4:19:1:59218465:1 40008447 ID28455 U +
TCCTCTTGTTCTTTAACCTTCCACCAGTTT
>19 dna:chromosome chromosome:RGSC3.4:19:1:59218465:1 40008453 ID55060 U +
TGTTCTTTAACCTTCCACCAGTTTGCA
>19 dna:chromosome chromosome:RGSC3.4:19:1:59218465:1 40008476 ID41750 U +
TGCATTTTTGTGCTCTGGACGAT
>19 dna:chromosome chromosome:RGSC3.4:19:1:59218465:1 40008476 ID41751 U +
TGCATTTTTGTGCTCTGGACGATTGTAGT
>19 dna:chromosome chromosome:RGSC3.4:19:1:59218465:1 40008483 ID61167 U +
TTGTGCTCTGGACGATTGTAGTGATCAACC
>19 dna:chromosome chromosome:RGSC3.4:19:1:59218465:1 40008484 ID53999 U +
TGTGCTCTGGACGATTGTAGTGATC
>19 dna:chromosome chromosome:RGSC3.4:19:1:59218465:1 40008484 ID54000 U +
TGTGCTCTGGACGATTGTAGTGATCAACC
>19 dna:chromosome chromosome:RGSC3.4:19:1:59218465:1 40008486 ID44283 U +
TGCTCTGGACGATTGTAGTGATCAACCAAGA
>19 dna:chromosome chromosome:RGSC3.4:19:1:59218465:1 40008491 ID46328 U +
TGGACGATTGTAGTGATCAACCAAGAAGAC
>19 dna:chromosome chromosome:RGSC3.4:19:1:59218465:1 40008498 ID61023 U +
TTGTAGTGATCAACCAAGAAGACGGTGAGA
>19 dna:chromosome chromosome:RGSC3.4:19:1:59218465:1 40008501 ID20321 U +
TAGTGATCAACCAAGAAGACGGTGAGACTT
>19 dna:chromosome chromosome:RGSC3.4:19:1:59218465:1 40008512 ID3205 U +
CAAGAAGACGGTGAGACTTTGTGTTCTTC
>19 dna:chromosome chromosome:RGSC3.4:19:1:59218465:1 40008515 ID6275 U +
GAAGACGGTGAGACTTTGTGTTCTT
>19 dna:chromosome chromosome:RGSC3.4:19:1:59218465:1 40008523 ID36575 U +
TGAGACTTTGTGTTCTTCCCCAACCACTT
>19 dna:chromosome chromosome:RGSC3.4:19:1:59218465:1 40008539 ID26996 U +
TCCCCAACCACTTGGGAGGTGACATGGCC
>19 dna:chromosome chromosome:RGSC3.4:19:1:59218465:1 40008570 ID44268 U +
TGCTCTCTGGCCCAGGCTCTGTTGAAG
>19 dna:chromosome chromosome:RGSC3.4:19:1:59218465:1 40008656 ID42392 U +
TGCCAGTGTGCTCACACGTGACCTTGGG
>19 dna:chromosome chromosome:RGSC3.4:19:1:59218465:1 40008661 ID9434 U +
GTGTGCTCACACGTGACCTTGG
>19 dna:chromosome chromosome:RGSC3.4:19:1:59218465:1 40008733 ID32860 U +
TGAAATAGTTGGCTTTTTAGCACTGGGC
>19 dna:chromosome chromosome:RGSC3.4:19:1:59218465:1 40008876 ID7054 U +
GAGGCTGGTATTGAAGGGTGAGGAGA
>19 dna:chromosome chromosome:RGSC3.4:19:1:59218465:1 40009010 ID45027 U +
TGCTTGTGAGACAGATCTGTATAGCAGG
>19 dna:chromosome chromosome:RGSC3.4:19:1:59218465:1 40009016 ID36475 U +
TGAGACAGATCTGTATAGCAGGGCCAC
>19 dna:chromosome chromosome:RGSC3.4:19:1:59218465:1 40009093 ID5718 U +
CTGTCAAACAGCTACTACCTTC
>19 dna:chromosome chromosome:RGSC3.4:19:1:59218465:1 40009093 ID5719 U +
CTGTCAAACAGCTACTACCTTCACTCTGA
>19 dna:chromosome chromosome:RGSC3.4:19:1:59218465:1 40009093 ID5720 U +
CTGTCAAACAGCTACTACCTTCACTCTGAGT
>19 dna:chromosome chromosome:RGSC3.4:19:1:59218465:1 40009095 ID9021 U +
GTCAAACAGCTACTACCTTCACTCTGAGT
>19 dna:chromosome chromosome:RGSC3.4:19:1:59218465:1 40009096 ID22973 U +
TCAAACAGCTACTACCTTCACTCTGAG
>19 dna:chromosome chromosome:RGSC3.4:19:1:59218465:1 40009096 ID22974 U +
TCAAACAGCTACTACCTTCACTCTGAGTGC
>19 dna:chromosome chromosome:RGSC3.4:19:1:59218465:1 40009105 ID15679 U +
TACTACCTTCACTCTGAGTGCATGTGTGGT
>19 dna:chromosome chromosome:RGSC3.4:19:1:59218465:1 40009108 ID15371 U +
TACCTTCACTCTGAGTGCATGTGTGGTGT
>19 dna:chromosome chromosome:RGSC3.4:19:1:59218465:1 40009269 ID4880 U +
CCTTGTTGTTGTTGTCGTTGTCCTTTTGA
>19 dna:chromosome chromosome:RGSC3.4:19:1:59218465:1 40009277 ID61255 U +
TTGTTGTCGTTGTCCTTTTGAGACGGGGT
>19 dna:chromosome chromosome:RGSC3.4:19:1:59218465:1 40009323 ID57879 U +
TTCATCCTTTAGGTGAAGCTGGTTG
>19 dna:chromosome chromosome:RGSC3.4:19:1:59218465:1 40009323 ID57880 U +
TTCATCCTTTAGGTGAAGCTGGTTGGTGA
>19 dna:chromosome chromosome:RGSC3.4:19:1:59218465:1 40009323 ID57881 U +
TTCATCCTTTAGGTGAAGCTGGTTGGTGAG
>19 dna:chromosome chromosome:RGSC3.4:19:1:59218465:1 40009323 ID57882 U +
TTCATCCTTTAGGTGAAGCTGGTTGGTGAGT
>19 dna:chromosome chromosome:RGSC3.4:19:1:59218465:1 40009324 ID24898 U +
TCATCCTTTAGGTGAAGCTGGTTGG
>19 dna:chromosome chromosome:RGSC3.4:19:1:59218465:1 40009324 ID24900 U +
TCATCCTTTAGGTGAAGCTGGTTGGTGAG
>19 dna:chromosome chromosome:RGSC3.4:19:1:59218465:1 40009324 ID24902 U +
TCATCCTTTAGGTGAAGCTGGTTGGTGAGT
>19 dna:chromosome chromosome:RGSC3.4:19:1:59218465:1 40009325 ID4092 U +
CATCCTTTAGGTGAAGCTGGTTGGTGAGT
>19 dna:chromosome chromosome:RGSC3.4:19:1:59218465:1 40009327 ID29121 U +
TCCTTTAGGTGAAGCTGGTTGGTGAGT
>19 dna:chromosome chromosome:RGSC3.4:19:1:59218465:1 40009327 ID29122 U +
TCCTTTAGGTGAAGCTGGTTGGTGAGTT
>19 dna:chromosome chromosome:RGSC3.4:19:1:59218465:1 40009327 ID29123 U +
TCCTTTAGGTGAAGCTGGTTGGTGAGTTA
>19 dna:chromosome chromosome:RGSC3.4:19:1:59218465:1 40009382 ID58259 U +
TTCCCAGTGCTGAGATGGATTTCAAGAGC
>19 dna:chromosome chromosome:RGSC3.4:19:1:59218465:1 40009387 ID2088 U +
AGTGCTGAGATGGATTTCAAGAGCATGCCT
>19 dna:chromosome chromosome:RGSC3.4:19:1:59218465:1 40009388 ID9312 U +
GTGCTGAGATGGATTTCAAGAGCATGCCTCT
>19 dna:chromosome chromosome:RGSC3.4:19:1:59218465:1 40009389 ID44403 U +
TGCTGAGATGGATTTCAAGAGCATGCCTCTGT
>19 dna:chromosome chromosome:RGSC3.4:19:1:59218465:1 40009390 ID7979 U +
GCTGAGATGGATTTCAAGAGCATGCCT
>19 dna:chromosome chromosome:RGSC3.4:19:1:59218465:1 40009392 ID36939 U +
TGAGATGGATTTCAAGAGCATGCCTCTGT
>19 dna:chromosome chromosome:RGSC3.4:19:1:59218465:1 40009392 ID36940 U +
TGAGATGGATTTCAAGAGCATGCCTCTGTG
>19 dna:chromosome chromosome:RGSC3.4:19:1:59218465:1 40009392 ID36941 U +
TGAGATGGATTTCAAGAGCATGCCTCTGTGT
>19 dna:chromosome chromosome:RGSC3.4:19:1:59218465:1 40009393 ID6916 U +
GAGATGGATTTCAAGAGCATGCCTCTGTGTT
>19 dna:chromosome chromosome:RGSC3.4:19:1:59218465:1 40009396 ID2656 U +
ATGGATTTCAAGAGCATGCCTCTGTGTTT
>19 dna:chromosome chromosome:RGSC3.4:19:1:59218465:1 40009457 ID3908 U +
CAGGTCCTCATGCTTGTCATACAAGCAC
>19 dna:chromosome chromosome:RGSC3.4:19:1:59218465:1 40009457 ID3909 U +
CAGGTCCTCATGCTTGTCATACAAGCACTTT
>19 dna:chromosome chromosome:RGSC3.4:19:1:59218465:1 40009476 ID13779 U +
TACAAGCACTTTGTCGGTCCAGCCACCT
>19 dna:chromosome chromosome:RGSC3.4:19:1:59218465:1 40009506 ID49831 U +
TGGGTCTGGTTGAACTTCCTACTGGGCA
>19 dna:chromosome chromosome:RGSC3.4:19:1:59218465:1 40009506 ID49833 U +
TGGGTCTGGTTGAACTTCCTACTGGGCAC
>19 dna:chromosome chromosome:RGSC3.4:19:1:59218465:1 40009506 ID49836 U +
TGGGTCTGGTTGAACTTCCTACTGGGCACT
>19 dna:chromosome chromosome:RGSC3.4:19:1:59218465:1 40009512 ID51493 U +
TGGTTGAACTTCCTACTGGGCACTTACCTG
>19 dna:chromosome chromosome:RGSC3.4:19:1:59218465:1 40009512 ID51494 U +
TGGTTGAACTTCCTACTGGGCACTTACCTGT
>19 dna:chromosome chromosome:RGSC3.4:19:1:59218465:1 40009519 ID1222 U +
ACTTCCTACTGGGCACTTACCTG
>19 dna:chromosome chromosome:RGSC3.4:19:1:59218465:1 40009585 ID41961 U +
TGCCAAGTCTCATTTTCCTCTGTGTCC
>19 dna:chromosome chromosome:RGSC3.4:19:1:59218465:1 40009599 ID58435 U +
TTCCTCTGTGTCCATTTGTCAACGAGGC
>19 dna:chromosome chromosome:RGSC3.4:19:1:59218465:1 40009603 ID31366 U +
TCTGTGTCCATTTGTCAACGAGGCCAACT
>19 dna:chromosome chromosome:RGSC3.4:19:1:59218465:1 40009605 ID54324 U +
TGTGTCCATTTGTCAACGAGGCCA
>19 dna:chromosome chromosome:RGSC3.4:19:1:59218465:1 40009615 ID52404 U +
TGTCAACGAGGCCAACTGCCCTTGATGTC
>19 dna:chromosome chromosome:RGSC3.4:19:1:59218465:1 40009637 ID39662 U +
TGATGTCTCACGTTGGGTGGATCT
>19 dna:chromosome chromosome:RGSC3.4:19:1:59218465:1 40009637 ID39663 U +
TGATGTCTCACGTTGGGTGGATCTGT
>19 dna:chromosome chromosome:RGSC3.4:19:1:59218465:1 40009642 ID30116 U +
TCTCACGTTGGGTGGATCTGTTGGAGAA
>19 dna:chromosome chromosome:RGSC3.4:19:1:59218465:1 40009650 ID49934 U +
TGGGTGGATCTGTTGGAGAAGATCCTGCAGG
>19 dna:chromosome chromosome:RGSC3.4:19:1:59218465:1 40009657 ID2460 U +
ATCTGTTGGAGAAGATCCTGCAGGGC
>19 dna:chromosome chromosome:RGSC3.4:19:1:59218465:1 40009729 ID60622 U +
TTGGCGTCACTGTTGCCATGGTCACCTGC
>19 dna:chromosome chromosome:RGSC3.4:19:1:59218465:1 40009747 ID50551 U +
TGGTCACCTGCAACTACAGCAGGATCAGGAGC
>19 dna:chromosome chromosome:RGSC3.4:19:1:59218465:1 40009761 ID14251 U +
TACAGCAGGATCAGGAGCTGATGGTGTT
>19 dna:chromosome chromosome:RGSC3.4:19:1:59218465:1 40009761 ID14252 U +
TACAGCAGGATCAGGAGCTGATGGTGTTT
>19 dna:chromosome chromosome:RGSC3.4:19:1:59218465:1 40009762 ID819 U +
ACAGCAGGATCAGGAGCTGATGGTGTTT
>19 dna:chromosome chromosome:RGSC3.4:19:1:59218465:1 40009774 ID8311 U +
GGAGCTGATGGTGTTTCCCTTTGGTC
>19 dna:chromosome chromosome:RGSC3.4:19:1:59218465:1 40009834 ID2534 U +
ATGAGCATGTGCTTCAGTCCCTGGCAGTTCA
>19 dna:chromosome chromosome:RGSC3.4:19:1:59218465:1 40009835 ID37239 U +
TGAGCATGTGCTTCAGTCCCTGGCAGTTCAC
>19 dna:chromosome chromosome:RGSC3.4:19:1:59218465:1 40009855 ID47500 U +
TGGCAGTTCACCATCAATGGTTTAAGC
>19 dna:chromosome chromosome:RGSC3.4:19:1:59218465:1 40009882 ID18972 U +
TAGGACTTACTCTTGTGATTTTTACCTTT
>19 dna:chromosome chromosome:RGSC3.4:19:1:59218465:1 40009903 ID56756 U +
TTACCTTTGAGTGGGGTTTCTCAGTGC
>19 dna:chromosome chromosome:RGSC3.4:19:1:59218465:1 40009920 ID58916 U +
TTCTCAGTGCTATGCCTTACCCACCCGT
>19 dna:chromosome chromosome:RGSC3.4:19:1:59218465:1 40009932 ID43203 U +
TGCCTTACCCACCCGTGGAATGCTAGCCAC
>19 dna:chromosome chromosome:RGSC3.4:19:1:59218465:1 40009947 ID46018 U +
TGGAATGCTAGCCACTCTGCGGCTAATCAGT
>19 dna:chromosome chromosome:RGSC3.4:19:1:59218465:1 40009964 ID43507 U +
TGCGGCTAATCAGTGCTTTATCACAGGACC
>19 dna:chromosome chromosome:RGSC3.4:19:1:59218465:1 40009970 ID12940 U +
TAATCAGTGCTTTATCACAGGACCTCCCTT
>19 dna:chromosome chromosome:RGSC3.4:19:1:59218465:1 40009970 ID12941 U +
TAATCAGTGCTTTATCACAGGACCTCCCTTT
>19 dna:chromosome chromosome:RGSC3.4:19:1:59218465:1 40009973 ID24639 U +
TCAGTGCTTTATCACAGGACCTCCCTTTG
>19 dna:chromosome chromosome:RGSC3.4:19:1:59218465:1 40009982 ID21251 U +
TATCACAGGACCTCCCTTTGTGTGCCA
>19 dna:chromosome chromosome:RGSC3.4:19:1:59218465:1 40010010 ID43344 U +
TGCCTTTAATAGACACAGGTCTTACACAGG
>19 dna:chromosome chromosome:RGSC3.4:19:1:59218465:1 40010010 ID43345 U +
TGCCTTTAATAGACACAGGTCTTACACAGGT
>19 dna:chromosome chromosome:RGSC3.4:19:1:59218465:1 40010016 ID12796 U +
TAATAGACACAGGTCTTACACAGGTCCGC
>19 dna:chromosome chromosome:RGSC3.4:19:1:59218465:1 40010016 ID12797 U +
TAATAGACACAGGTCTTACACAGGTCCGCA
>19 dna:chromosome chromosome:RGSC3.4:19:1:59218465:1 40010016 ID12798 U +
TAATAGACACAGGTCTTACACAGGTCCGCAT
>19 dna:chromosome chromosome:RGSC3.4:19:1:59218465:1 40010019 ID17211 U +
TAGACACAGGTCTTACACAGGTCCGCATC
>19 dna:chromosome chromosome:RGSC3.4:19:1:59218465:1 40010019 ID17214 U +
TAGACACAGGTCTTACACAGGTCCGCATCTC
>19 dna:chromosome chromosome:RGSC3.4:19:1:59218465:1 40010020 ID1361 U +
AGACACAGGTCTTACACAGGTCCGC
>19 dna:chromosome chromosome:RGSC3.4:19:1:59218465:1 40010071 ID62350 U +
TTTTAAGATGTGCCTGTCTCTCCACGCA
>19 dna:chromosome chromosome:RGSC3.4:19:1:59218465:1 40010074 ID12113 U +
TAAGATGTGCCTGTCTCTCCACGCACTGA
>19 dna:chromosome chromosome:RGSC3.4:19:1:59218465:1 40010100 ID32274 U +
TGAAAACTTTCTGAGATGACCCAAAGA
>19 dna:chromosome chromosome:RGSC3.4:19:1:59218465:1 40010129 ID62604 U +
TTTTGTTTATGTGGGTTAAAGCT
>19 dna:chromosome chromosome:RGSC3.4:19:1:59218465:1 40010129 ID62605 U +
TTTTGTTTATGTGGGTTAAAGCTATTGA
>19 dna:chromosome chromosome:RGSC3.4:19:1:59218465:1 40010129 ID62606 U +
TTTTGTTTATGTGGGTTAAAGCTATTGAC
>19 dna:chromosome chromosome:RGSC3.4:19:1:59218465:1 40010130 ID62280 U +
TTTGTTTATGTGGGTTAAAGCTATTGACAG
>19 dna:chromosome chromosome:RGSC3.4:19:1:59218465:1 40010136 ID22101 U +
TATGTGGGTTAAAGCTATTGAC
>19 dna:chromosome chromosome:RGSC3.4:19:1:59218465:1 40010138 ID54179 U +
TGTGGGTTAAAGCTATTGAC
>19 dna:chromosome chromosome:RGSC3.4:19:1:59218465:1 40010166 ID16278 U +
TACTTAAGGCCTAAAGCAGAGGCACTTGA
>19 dna:chromosome chromosome:RGSC3.4:19:1:59218465:1 40010166 ID16279 U +
TACTTAAGGCCTAAAGCAGAGGCACTTGAA
>19 dna:chromosome chromosome:RGSC3.4:19:1:59218465:1 40010191 ID59536 U +
TTGAACTATGCACGGACTCATTTGAAAAGC
>19 dna:chromosome chromosome:RGSC3.4:19:1:59218465:1 40010192 ID33405 U +
TGAACTATGCACGGACTCATTTGAAA
>19 dna:chromosome chromosome:RGSC3.4:19:1:59218465:1 40010192 ID33406 U +
TGAACTATGCACGGACTCATTTGAAAAGC
>19 dna:chromosome chromosome:RGSC3.4:19:1:59218465:1 40010192 ID33407 U +
TGAACTATGCACGGACTCATTTGAAAAGCGT
>19 dna:chromosome chromosome:RGSC3.4:19:1:59218465:1 40010199 ID40953 U +
TGCACGGACTCATTTGAAAAGCGTAATGAGA
>19 dna:chromosome chromosome:RGSC3.4:19:1:59218465:1 40010212 ID59422 U +
TTGAAAAGCGTAATGAGAAACGCCCTGTGC
>19 dna:chromosome chromosome:RGSC3.4:19:1:59218465:1 40010213 ID32320 U +
TGAAAAGCGTAATGAGAAACGCCCTGTG
>19 dna:chromosome chromosome:RGSC3.4:19:1:59218465:1 40010213 ID32321 U +
TGAAAAGCGTAATGAGAAACGCCCTGTGC
>19 dna:chromosome chromosome:RGSC3.4:19:1:59218465:1 40010213 ID32323 U +
TGAAAAGCGTAATGAGAAACGCCCTGTGCGT
>19 dna:chromosome chromosome:RGSC3.4:19:1:59218465:1 40010214 ID6092 U +
GAAAAGCGTAATGAGAAACGCCCTGTGC
>19 dna:chromosome chromosome:RGSC3.4:19:1:59218465:1 40010225 ID36121 U +
TGAGAAACGCCCTGTGCGTTAATGCAGAC
>19 dna:chromosome chromosome:RGSC3.4:19:1:59218465:1 40010237 ID53975 U +
TGTGCGTTAATGCAGACAATGTTTTGGCGT
>19 dna:chromosome chromosome:RGSC3.4:19:1:59218465:1 40010237 ID53976 U +
TGTGCGTTAATGCAGACAATGTTTTGGCGTT
>19 dna:chromosome chromosome:RGSC3.4:19:1:59218465:1 40010239 ID43564 U +
TGCGTTAATGCAGACAATGTTTTGGCGT
>19 dna:chromosome chromosome:RGSC3.4:19:1:59218465:1 40010239 ID43565 U +
TGCGTTAATGCAGACAATGTTTTGGCGTT
>19 dna:chromosome chromosome:RGSC3.4:19:1:59218465:1 40010239 ID43566 U +
TGCGTTAATGCAGACAATGTTTTGGCGTTG
>19 dna:chromosome chromosome:RGSC3.4:19:1:59218465:1 40010247 ID41112 U +
TGCAGACAATGTTTTGGCGTTGCAATG
>19 dna:chromosome chromosome:RGSC3.4:19:1:59218465:1 40010247 ID41113 U +
TGCAGACAATGTTTTGGCGTTGCAATGA
>19 dna:chromosome chromosome:RGSC3.4:19:1:59218465:1 40010256 ID55520 U +
TGTTTTGGCGTTGCAATGAAAATGGGT
>19 dna:chromosome chromosome:RGSC3.4:19:1:59218465:1 40010256 ID55521 U +
TGTTTTGGCGTTGCAATGAAAATGGGTTT
>19 dna:chromosome chromosome:RGSC3.4:19:1:59218465:1 40010259 ID62187 U +
TTTGGCGTTGCAATGAAAATGGG
>19 dna:chromosome chromosome:RGSC3.4:19:1:59218465:1 40010260 ID60625 U +
TTGGCGTTGCAATGAAAATGGGTTT
>19 dna:chromosome chromosome:RGSC3.4:19:1:59218465:1 40010261 ID47919 U +
TGGCGTTGCAATGAAAATGGGTTTGTCC
>19 dna:chromosome chromosome:RGSC3.4:19:1:59218465:1 40010261 ID47920 U +
TGGCGTTGCAATGAAAATGGGTTTGTCCCAGC
>19 dna:chromosome chromosome:RGSC3.4:19:1:59218465:1 40010267 ID40689 U +
TGCAATGAAAATGGGTTTGTCCCAGCAGAC
>19 dna:chromosome chromosome:RGSC3.4:19:1:59218465:1 40010297 ID27057 U +
TCCCCCTTTTAGGTAGATGACAGTTTGTTC
>19 dna:chromosome chromosome:RGSC3.4:19:1:59218465:1 40010303 ID62411 U +
TTTTAGGTAGATGACAGTTTGTTC
>19 dna:chromosome chromosome:RGSC3.4:19:1:59218465:1 40010303 ID62412 U +
TTTTAGGTAGATGACAGTTTGTTCCTCAGT
>19 dna:chromosome chromosome:RGSC3.4:19:1:59218465:1 40010306 ID19641 U +
TAGGTAGATGACAGTTTGTTCCTCAGTGT
>19 dna:chromosome chromosome:RGSC3.4:19:1:59218465:1 40010347 ID37764 U +
TGAGGGACGGAAACTTAGAAAGTGAGT
>19 dna:chromosome chromosome:RGSC3.4:19:1:59218465:1 40010347 ID37765 U +
TGAGGGACGGAAACTTAGAAAGTGAGTTT
>19 dna:chromosome chromosome:RGSC3.4:19:1:59218465:1 40010347 ID37766 U +
TGAGGGACGGAAACTTAGAAAGTGAGTTTG
>19 dna:chromosome chromosome:RGSC3.4:19:1:59218465:1 40010349 ID1900 U +
AGGGACGGAAACTTAGAAAGTGAGTTTGGT
>19 dna:chromosome chromosome:RGSC3.4:19:1:59218465:1 40010361 ID56831 U +
TTAGAAAGTGAGTTTGGTTTGCATGGTCTT
>19 dna:chromosome chromosome:RGSC3.4:19:1:59218465:1 40010362 ID16697 U +
TAGAAAGTGAGTTTGGTTTGCATGGTC
>19 dna:chromosome chromosome:RGSC3.4:19:1:59218465:1 40010362 ID16698 U +
TAGAAAGTGAGTTTGGTTTGCATGGTCTT
>19 dna:chromosome chromosome:RGSC3.4:19:1:59218465:1 40010362 ID16699 U +
TAGAAAGTGAGTTTGGTTTGCATGGTCTTA
>19 dna:chromosome chromosome:RGSC3.4:19:1:59218465:1 40010380 ID41583 U +
TGCATGGTCTTATAATACATGTGCTGGAAA
>19 dna:chromosome chromosome:RGSC3.4:19:1:59218465:1 40010384 ID50768 U +
TGGTCTTATAATACATGTGCTGGAAAAG
>19 dna:chromosome chromosome:RGSC3.4:19:1:59218465:1 40010384 ID50769 U +
TGGTCTTATAATACATGTGCTGGAAAAGAA
>19 dna:chromosome chromosome:RGSC3.4:19:1:59218465:1 40010390 ID20862 U +
TATAATACATGTGCTGGAAAAGAAGC
>19 dna:chromosome chromosome:RGSC3.4:19:1:59218465:1 40010390 ID20863 U +
TATAATACATGTGCTGGAAAAGAAGCCA
>19 dna:chromosome chromosome:RGSC3.4:19:1:59218465:1 40010390 ID20864 U +
TATAATACATGTGCTGGAAAAGAAGCCAT
>19 dna:chromosome chromosome:RGSC3.4:19:1:59218465:1 40010406 ID6087 U +
GAAAAGAAGCCATGGGGTGGATTAAA
>19 dna:chromosome chromosome:RGSC3.4:19:1:59218465:1 40010418 ID49666 U +
TGGGGTGGATTAAATTTTAGCAAACTCTGCT
>19 dna:chromosome chromosome:RGSC3.4:19:1:59218465:1 40010427 ID56430 U +
TTAAATTTTAGCAAACTCTGCTTAGGATTGAT
>19 dna:chromosome chromosome:RGSC3.4:19:1:59218465:1 40010428 ID10980 U +
TAAATTTTAGCAAACTCTGCTTAGGATTG
>19 dna:chromosome chromosome:RGSC3.4:19:1:59218465:1 40010428 ID10981 U +
TAAATTTTAGCAAACTCTGCTTAGGATTGA
>19 dna:chromosome chromosome:RGSC3.4:19:1:59218465:1 40010428 ID10982 U +
TAAATTTTAGCAAACTCTGCTTAGGATTGAT
>19 dna:chromosome chromosome:RGSC3.4:19:1:59218465:1 40010432 ID62401 U +
TTTTAGCAAACTCTGCTTAGGATTGATGG
>19 dna:chromosome chromosome:RGSC3.4:19:1:59218465:1 40010435 ID17948 U +
TAGCAAACTCTGCTTAGGATTGATG
>19 dna:chromosome chromosome:RGSC3.4:19:1:59218465:1 40010444 ID5609 U +
CTGCTTAGGATTGATGGGTCTAAACCCTCAGC
>19 dna:chromosome chromosome:RGSC3.4:19:1:59218465:1 40010445 ID44795 U +
TGCTTAGGATTGATGGGTCTAAACCCTC
>19 dna:chromosome chromosome:RGSC3.4:19:1:59218465:1 40010445 ID44796 U +
TGCTTAGGATTGATGGGTCTAAACCCTCAGCT
>19 dna:chromosome chromosome:RGSC3.4:19:1:59218465:1 40010449 ID19274 U +
TAGGATTGATGGGTCTAAACCCTCAGCTT
>19 dna:chromosome chromosome:RGSC3.4:19:1:59218465:1 40010464 ID10253 U +
TAAACCCTCAGCTTCTGAGCGACACCATTGC
>19 dna:chromosome chromosome:RGSC3.4:19:1:59218465:1 40010479 ID37344 U +
TGAGCGACACCATTGCTTGTACTGAAG
>19 dna:chromosome chromosome:RGSC3.4:19:1:59218465:1 40010602 ID10095 U +
TAAAATGGTAAATGTTCATTTGACTATTT
>19 dna:chromosome chromosome:RGSC3.4:19:1:59218465:1 40010607 ID50157 U +
TGGTAAATGTTCATTTGACTATTTATTTTGC
>19 dna:chromosome chromosome:RGSC3.4:19:1:59218465:1 40010651 ID19458 U +
TAGGCTGTTATAAAAATCCTGAGATAGTCTGC
>19 dna:chromosome chromosome:RGSC3.4:19:1:59218465:1 40010661 ID9753 U +
TAAAAATCCTGAGATAGTCTGCCTCACTAA
>19 dna:chromosome chromosome:RGSC3.4:19:1:59218465:1 40010668 ID4751 U +
CCTGAGATAGTCTGCCTCACTAAA
>19 dna:chromosome chromosome:RGSC3.4:19:1:59218465:1 40010803 ID61804 U +
TTTCTACATCTTTCTGTATGGATTTGCCTA
>19 dna:chromosome chromosome:RGSC3.4:19:1:59218465:1 40010804 ID58757 U +
TTCTACATCTTTCTGTATGGATTTGCCTA
>19 dna:chromosome chromosome:RGSC3.4:19:1:59218465:1 40010805 ID29784 U +
TCTACATCTTTCTGTATGGATTTGCCTAT
>19 dna:chromosome chromosome:RGSC3.4:19:1:59218465:1 40010807 ID14529 U +
TACATCTTTCTGTATGGATTTGC
>19 dna:chromosome chromosome:RGSC3.4:19:1:59218465:1 40010807 ID14530 U +
TACATCTTTCTGTATGGATTTGCCTA
>19 dna:chromosome chromosome:RGSC3.4:19:1:59218465:1 40010807 ID14531 U +
TACATCTTTCTGTATGGATTTGCCTATT
>19 dna:chromosome chromosome:RGSC3.4:19:1:59218465:1 40010807 ID14532 U +
TACATCTTTCTGTATGGATTTGCCTATTT
>19 dna:chromosome chromosome:RGSC3.4:19:1:59218465:1 40010807 ID14533 U +
TACATCTTTCTGTATGGATTTGCCTATTTT
>19 dna:chromosome chromosome:RGSC3.4:19:1:59218465:1 40010807 ID14534 U +
TACATCTTTCTGTATGGATTTGCCTATTTTT
>19 dna:chromosome chromosome:RGSC3.4:19:1:59218465:1 40010810 ID2473 U +
ATCTTTCTGTATGGATTTGCCTATTT
>19 dna:chromosome chromosome:RGSC3.4:19:1:59218465:1 40010811 ID32031 U +
TCTTTCTGTATGGATTTGCCTATTT
>19 dna:chromosome chromosome:RGSC3.4:19:1:59218465:1 40010812 ID6006 U +
CTTTCTGTATGGATTTGCCTATTT
>19 dna:chromosome chromosome:RGSC3.4:19:1:59218465:1 40010813 ID61846 U +
TTTCTGTATGGATTTGCCTATTTTTGATGTT
>19 dna:chromosome chromosome:RGSC3.4:19:1:59218465:1 40010814 ID59140 U +
TTCTGTATGGATTTGCCTATTTTTGATGT
>19 dna:chromosome chromosome:RGSC3.4:19:1:59218465:1 40010814 ID59141 U +
TTCTGTATGGATTTGCCTATTTTTGATGTT
>19 dna:chromosome chromosome:RGSC3.4:19:1:59218465:1 40010817 ID52294 U +
TGTATGGATTTGCCTATTTTTGATGTTTTG
>19 dna:chromosome chromosome:RGSC3.4:19:1:59218465:1 40010821 ID47101 U +
TGGATTTGCCTATTTTTGATGTTTTGTGT
>19 dna:chromosome chromosome:RGSC3.4:19:1:59218465:1 40010821 ID47102 U +
TGGATTTGCCTATTTTTGATGTTTTGTGTA
>19 dna:chromosome chromosome:RGSC3.4:19:1:59218465:1 40010827 ID42969 U +
TGCCTATTTTTGATGTTTTGTGTAAA
>19 dna:chromosome chromosome:RGSC3.4:19:1:59218465:1 40010827 ID42970 U +
TGCCTATTTTTGATGTTTTGTGTAAATTT
>19 dna:chromosome chromosome:RGSC3.4:19:1:59218465:1 40010833 ID62664 U +
TTTTTGATGTTTTGTGTAAATTTGATTTTT
>19 dna:chromosome chromosome:RGSC3.4:19:1:59218465:1 40010847 ID51845 U +
TGTAAATTTGATTTTTTTTCAGTATGTGT
>19 dna:chromosome chromosome:RGSC3.4:19:1:59218465:1 40010855 ID40208 U +
TGATTTTTTTTCAGTATGTGTGGCCCCTT
>19 dna:chromosome chromosome:RGSC3.4:19:1:59218465:1 40010855 ID40209 U +
TGATTTTTTTTCAGTATGTGTGGCCCCTTC
>19 dna:chromosome chromosome:RGSC3.4:19:1:59218465:1 40010864 ID57801 U +
TTCAGTATGTGTGGCCCCTTCTGATTGGT
>19 dna:chromosome chromosome:RGSC3.4:19:1:59218465:1 40010878 ID4549 U +
CCCCTTCTGATTGGTGTCTTTCGCACTGC
>19 dna:chromosome chromosome:RGSC3.4:19:1:59218465:1 40010878 ID4550 U +
CCCCTTCTGATTGGTGTCTTTCGCACTGCA
>19 dna:chromosome chromosome:RGSC3.4:19:1:59218465:1 40010882 ID59062 U +
TTCTGATTGGTGTCTTTCGCA
>19 dna:chromosome chromosome:RGSC3.4:19:1:59218465:1 40010882 ID59063 U +
TTCTGATTGGTGTCTTTCGCAC
>19 dna:chromosome chromosome:RGSC3.4:19:1:59218465:1 40010882 ID59064 U +
TTCTGATTGGTGTCTTTCGCACTGCAGG
>19 dna:chromosome chromosome:RGSC3.4:19:1:59218465:1 40010882 ID59065 U +
TTCTGATTGGTGTCTTTCGCACTGCAGGC
>19 dna:chromosome chromosome:RGSC3.4:19:1:59218465:1 40010883 ID30978 U +
TCTGATTGGTGTCTTTCGCA
>19 dna:chromosome chromosome:RGSC3.4:19:1:59218465:1 40010883 ID30979 U +
TCTGATTGGTGTCTTTCGCACTGCAGGCT
>19 dna:chromosome chromosome:RGSC3.4:19:1:59218465:1 40010885 ID40008 U +
TGATTGGTGTCTTTCGCA
>19 dna:chromosome chromosome:RGSC3.4:19:1:59218465:1 40010885 ID40009 U +
TGATTGGTGTCTTTCGCACTGCAGGCT
>19 dna:chromosome chromosome:RGSC3.4:19:1:59218465:1 40010885 ID40010 U +
TGATTGGTGTCTTTCGCACTGCAGGCTGA
>19 dna:chromosome chromosome:RGSC3.4:19:1:59218465:1 40010885 ID40011 U +
TGATTGGTGTCTTTCGCACTGCAGGCTGAGT
>19 dna:chromosome chromosome:RGSC3.4:19:1:59218465:1 40010892 ID53130 U +
TGTCTTTCGCACTGCAGGCTGAGTTAGA
>19 dna:chromosome chromosome:RGSC3.4:19:1:59218465:1 40010955 ID44833 U +
TGCTTATTTGTGACTGAATTGCCCTCCGC
>19 dna:chromosome chromosome:RGSC3.4:19:1:59218465:1 40011014 ID54917 U +
TGTTCACCGCAGGTGGCTATTTAATATTGC
>19 dna:chromosome chromosome:RGSC3.4:19:1:59218465:1 40011027 ID48012 U +
TGGCTATTTAATATTGCTTCCACTTCAGAGC
>19 dna:chromosome chromosome:RGSC3.4:19:1:59218465:1 40011060 ID34504 U +
TGACAAACGAGGTTGTAAATGCCTGTTGC
>19 dna:chromosome chromosome:RGSC3.4:19:1:59218465:1 40011079 ID43193 U +
TGCCTGTTGCGTGAGTTTTTATGTGGACGC
>19 dna:chromosome chromosome:RGSC3.4:19:1:59218465:1 40011125 ID48064 U +
TGGCTCTGTTTGCTTTTGAATGACCATAGC
>19 dna:chromosome chromosome:RGSC3.4:19:1:59218465:1 40011131 ID55446 U +
TGTTTGCTTTTGAATGACCATAGCTTGCTT
>19 dna:chromosome chromosome:RGSC3.4:19:1:59218465:1 40011134 ID60242 U +
TTGCTTTTGAATGACCATAGCTTGCTTCCC
>19 dna:chromosome chromosome:RGSC3.4:19:1:59218465:1 40011135 ID45222 U +
TGCTTTTGAATGACCATAGCTTGCTTCCC
>19 dna:chromosome chromosome:RGSC3.4:19:1:59218465:1 40011140 ID59655 U +
TTGAATGACCATAGCTTGCTTCCCAGGC
>19 dna:chromosome chromosome:RGSC3.4:19:1:59218465:1 40011140 ID59656 U +
TTGAATGACCATAGCTTGCTTCCCAGGCTC
>19 dna:chromosome chromosome:RGSC3.4:19:1:59218465:1 40011208 ID4983 U +
CGCTCTAGTTCTCGCCTTCCCAAACTAAGC
>19 dna:chromosome chromosome:RGSC3.4:19:1:59218465:1 40011231 ID1101 U +
ACTAAGCAGGGAGAGACTGGCTTGGT
>19 dna:chromosome chromosome:RGSC3.4:19:1:59218465:1 40011248 ID48226 U +
TGGCTTGGTATGTCTTTTGCACCTACT
>19 dna:chromosome chromosome:RGSC3.4:19:1:59218465:1 40011277 ID55221 U +
TGTTGGGGGATTTTCCAGGGTGGGGTGGG
>19 dna:chromosome chromosome:RGSC3.4:19:1:59218465:1 40011309 ID20748 U +
TATAAAGGCAAAGAGAGTTTGTTCTCTCACT
>19 dna:chromosome chromosome:RGSC3.4:19:1:59218465:1 40011311 ID10552 U +
TAAAGGCAAAGAGAGTTTGTTCTCTCACTAT
>19 dna:chromosome chromosome:RGSC3.4:19:1:59218465:1 40011341 ID10146 U +
TAAAATTTGTACAAGGAGAGTTGCCAGGTC
>19 dna:chromosome chromosome:RGSC3.4:19:1:59218465:1 40011346 ID62214 U +
TTTGTACAAGGAGAGTTGCC
>19 dna:chromosome chromosome:RGSC3.4:19:1:59218465:1 40011346 ID62215 U +
TTTGTACAAGGAGAGTTGCCAGGTCCAAA
>19 dna:chromosome chromosome:RGSC3.4:19:1:59218465:1 40011348 ID52012 U +
TGTACAAGGAGAGTTGCCAGGTC
>19 dna:chromosome chromosome:RGSC3.4:19:1:59218465:1 40011407 ID21612 U +
TATGAAGACAAAATGGTGTGAAGAAACCCA
>19 dna:chromosome chromosome:RGSC3.4:19:1:59218465:1 40011438 ID60490 U +
TTGGATCGTGTGTGTTTGCCAAGACTCCC
>19 dna:chromosome chromosome:RGSC3.4:19:1:59218465:1 40011519 ID38844 U +
TGATATGGTTGGTGATGGTAAGAATGTC
>19 dna:chromosome chromosome:RGSC3.4:19:1:59218465:1 40011534 ID50176 U +
TGGTAAGAATGTCACTACAGCCTGTGAGG
>19 dna:chromosome chromosome:RGSC3.4:19:1:59218465:1 40011758 ID31639 U +
TCTTATTTAAACTACTGTTGATGTCCTATT
>19 dna:chromosome chromosome:RGSC3.4:19:1:59218465:1 40014339 ID7320 M +
GATGGTGGTGGTGGTGGTGGTGGTGGT
>19 dna:chromosome chromosome:RGSC3.4:19:1:59218465:1 40014343 ID9385 M +
GTGGTGGTGGTGGTGGTGGTGGTGGT
>19 dna:chromosome chromosome:RGSC3.4:19:1:59218465:1 40014343 ID9388 M +
GTGGTGGTGGTGGTGGTGGTGGTGGTGGT
>19 dna:chromosome chromosome:RGSC3.4:19:1:59218465:1 40014346 ID9385 M +
GTGGTGGTGGTGGTGGTGGTGGTGGT
>19 dna:chromosome chromosome:RGSC3.4:19:1:59218465:1 40014346 ID9388 M +
GTGGTGGTGGTGGTGGTGGTGGTGGTGGT
>19 dna:chromosome chromosome:RGSC3.4:19:1:59218465:1 40014349 ID9385 M +
GTGGTGGTGGTGGTGGTGGTGGTGGT
>19 dna:chromosome chromosome:RGSC3.4:19:1:59218465:1 40014349 ID9388 M +
GTGGTGGTGGTGGTGGTGGTGGTGGTGGT
>19 dna:chromosome chromosome:RGSC3.4:19:1:59218465:1 40014352 ID9385 M +
GTGGTGGTGGTGGTGGTGGTGGTGGT
>19 dna:chromosome chromosome:RGSC3.4:19:1:59218465:1 40014352 ID9388 M +
GTGGTGGTGGTGGTGGTGGTGGTGGTGGT
>19 dna:chromosome chromosome:RGSC3.4:19:1:59218465:1 40014355 ID9385 M +
GTGGTGGTGGTGGTGGTGGTGGTGGT
>19 dna:chromosome chromosome:RGSC3.4:19:1:59218465:1 40014355 ID9388 M +
GTGGTGGTGGTGGTGGTGGTGGTGGTGGT
>19 dna:chromosome chromosome:RGSC3.4:19:1:59218465:1 40014358 ID9385 M +
GTGGTGGTGGTGGTGGTGGTGGTGGT
>19 dna:chromosome chromosome:RGSC3.4:19:1:59218465:1 40014358 ID9388 M +
GTGGTGGTGGTGGTGGTGGTGGTGGTGGT
>19 dna:chromosome chromosome:RGSC3.4:19:1:59218465:1 40014361 ID9385 M +
GTGGTGGTGGTGGTGGTGGTGGTGGT
>19 dna:chromosome chromosome:RGSC3.4:19:1:59218465:1 40014361 ID9388 M +
GTGGTGGTGGTGGTGGTGGTGGTGGTGGT
>19 dna:chromosome chromosome:RGSC3.4:19:1:59218465:1 40014364 ID9385 M +
GTGGTGGTGGTGGTGGTGGTGGTGGT
>19 dna:chromosome chromosome:RGSC3.4:19:1:59218465:1 40014364 ID9388 M +
GTGGTGGTGGTGGTGGTGGTGGTGGTGGT
>19 dna:chromosome chromosome:RGSC3.4:19:1:59218465:1 40014367 ID9385 M +
GTGGTGGTGGTGGTGGTGGTGGTGGT
>19 dna:chromosome chromosome:RGSC3.4:19:1:59218465:1 40014370 ID9384 M +
GTGGTGGTGGTGGTGGTGGTGGTGATG
