# Supplementary material for: proTRAC - a software for probabilistic piRNA cluster detection, visualization and analysis
Source: BMC Bioinformatics. 2012 Jan 10;13:5. doi: 10.1186/1471-2105-13-5 (PMC3293768; doi:10.1186/1471-2105-13-5)
Supplement: Additional file 6 — proTRAC results folder containing a picture and a FASTA file for each detected rat cluster. After decompression, the folder can be opened as former session in proTRAC. Alternatively, each file can be opened separately with any standard text-editor or graphic-viewer respectively. [file 1471-2105-13-5-S6.ZIP › proTRAC_results_rat/monodirectional_clusters/Cluster_121.fas]

>4 dna:chromosome chromosome:RGSC3.4:4:1:187126005:1 164706994 ID25682 M +
TCCAATGGACCCTCTGGTGAATAGGCAC
>4 dna:chromosome chromosome:RGSC3.4:4:1:187126005:1 164707142 ID51680 M +
TGGTTTTCATTTCTCTGAACCAGAAG
>4 dna:chromosome chromosome:RGSC3.4:4:1:187126005:1 164707239 ID40142 M +
TGATTTGCAGTTTGAATCCGCTACTC
>4 dna:chromosome chromosome:RGSC3.4:4:1:187126005:1 164707243 ID60048 M +
TTGCAGTTTGAATCCGCTACTCAGGATTTC
>4 dna:chromosome chromosome:RGSC3.4:4:1:187126005:1 164707285 ID46186 M +
TGGACACAATCCCTTCTTAATTTCCTTC
>4 dna:chromosome chromosome:RGSC3.4:4:1:187126005:1 164707306 ID58536 M +
TTCCTTCTCCATCTCGTGTGTA
>4 dna:chromosome chromosome:RGSC3.4:4:1:187126005:1 164707309 ID1294 M -
AGAAATAGAAGTTACACACGAGATGGAGAAG
>4 dna:chromosome chromosome:RGSC3.4:4:1:187126005:1 164707313 ID26363 M +
TCCATCTCGTGTGTAACTTCTATTTCTCTG
>4 dna:chromosome chromosome:RGSC3.4:4:1:187126005:1 164707330 ID58878 M +
TTCTATTTCTCTGTTCTTTTCTTGGTCTGT
>4 dna:chromosome chromosome:RGSC3.4:4:1:187126005:1 164707331 ID30002 M +
TCTATTTCTCTGTTCTTTTCTTGGTCTGT
>4 dna:chromosome chromosome:RGSC3.4:4:1:187126005:1 164707351 ID60802 U +
TTGGTCTGTAAGAGGCTTTTGCTCTGCTA
>4 dna:chromosome chromosome:RGSC3.4:4:1:187126005:1 164707375 ID43760 M +
TGCTACAAGTACTGGCAACTTGTTGGGGAGT
>4 dna:chromosome chromosome:RGSC3.4:4:1:187126005:1 164707378 ID13817 M +
TACAAGTACTGGCAACTTGTTGGGGAGTA
>4 dna:chromosome chromosome:RGSC3.4:4:1:187126005:1 164707514 ID60857 M +
TTGGTGGACCTCTGTAGATGGTTCTCGAC
>4 dna:chromosome chromosome:RGSC3.4:4:1:187126005:1 164707515 ID51124 M +
TGGTGGACCTCTGTAGATGGTTCTCGAC
>4 dna:chromosome chromosome:RGSC3.4:4:1:187126005:1 164707524 ID31273 M +
TCTGTAGATGGTTCTCGACTGTGCTCAGC
>4 dna:chromosome chromosome:RGSC3.4:4:1:187126005:1 164707526 ID52137 M +
TGTAGATGGTTCTCGACTGTGC
>4 dna:chromosome chromosome:RGSC3.4:4:1:187126005:1 164707526 ID52138 U +
TGTAGATGGTTCTCGACTGTGCTCAGCTA
>4 dna:chromosome chromosome:RGSC3.4:4:1:187126005:1 164707532 ID51477 U +
TGGTTCTCGACTGTGCTCAGCTATTTCT
>4 dna:chromosome chromosome:RGSC3.4:4:1:187126005:1 164707545 ID44152 U +
TGCTCAGCTATTTCTGATCCATGAGGATGC
>4 dna:chromosome chromosome:RGSC3.4:4:1:187126005:1 164707559 ID39008 M +
TGATCCATGAGGATGCCCTGACATGCCACA
>4 dna:chromosome chromosome:RGSC3.4:4:1:187126005:1 164707563 ID4415 M +
CCATGAGGATGCCCTGACATGCCAC
>4 dna:chromosome chromosome:RGSC3.4:4:1:187126005:1 164707577 ID35140 M +
TGACATGCCACATTTGTTCTTCAAGGTGT
>4 dna:chromosome chromosome:RGSC3.4:4:1:187126005:1 164707577 ID35141 M +
TGACATGCCACATTTGTTCTTCAAGGTGTC
>4 dna:chromosome chromosome:RGSC3.4:4:1:187126005:1 164707582 ID42080 M +
TGCCACATTTGTTCTTCAAGGTGTCGTA
>4 dna:chromosome chromosome:RGSC3.4:4:1:187126005:1 164707582 ID42081 M +
TGCCACATTTGTTCTTCAAGGTGTCGTAA
>4 dna:chromosome chromosome:RGSC3.4:4:1:187126005:1 164707635 ID460 U +
AAGGACCTCACAGGATGGCCACATT
>4 dna:chromosome chromosome:RGSC3.4:4:1:187126005:1 164707642 ID23726 M +
TCACAGGATGGCCACATTGAAGCTATTGA
>4 dna:chromosome chromosome:RGSC3.4:4:1:187126005:1 164707645 ID3869 M +
CAGGATGGCCACATTGAAGCTATTGAAGTGA
>4 dna:chromosome chromosome:RGSC3.4:4:1:187126005:1 164707650 ID47697 M +
TGGCCACATTGAAGCTATTGAAGTGAC
>4 dna:chromosome chromosome:RGSC3.4:4:1:187126005:1 164707650 ID47698 M +
TGGCCACATTGAAGCTATTGAAGTGACTT
>4 dna:chromosome chromosome:RGSC3.4:4:1:187126005:1 164707650 ID47699 M +
TGGCCACATTGAAGCTATTGAAGTGACTTT
>4 dna:chromosome chromosome:RGSC3.4:4:1:187126005:1 164707658 ID59590 M +
TTGAAGCTATTGAAGTGACTTTTCATACTT
>4 dna:chromosome chromosome:RGSC3.4:4:1:187126005:1 164707659 ID33766 M +
TGAAGCTATTGAAGTGACTTTTCATACTT
>4 dna:chromosome chromosome:RGSC3.4:4:1:187126005:1 164707659 ID33767 M +
TGAAGCTATTGAAGTGACTTTTCATACTTT
>4 dna:chromosome chromosome:RGSC3.4:4:1:187126005:1 164707659 ID33768 M +
TGAAGCTATTGAAGTGACTTTTCATACTTTT
>4 dna:chromosome chromosome:RGSC3.4:4:1:187126005:1 164707720 ID6138 M +
GAAAGAATAGCGCCTCTTTCGATCC
>4 dna:chromosome chromosome:RGSC3.4:4:1:187126005:1 164707746 ID42133 M +
TGCCACTATCAGTAAACTTCTTCTCAGTTA
>4 dna:chromosome chromosome:RGSC3.4:4:1:187126005:1 164707776 ID18432 M +
TAGCCTGCTATGGAGGATACTCTAGGG
>4 dna:chromosome chromosome:RGSC3.4:4:1:187126005:1 164707776 ID18433 M +
TAGCCTGCTATGGAGGATACTCTAGGGG
>4 dna:chromosome chromosome:RGSC3.4:4:1:187126005:1 164707862 ID30596 M +
TCTCTTTGAAACGCTAGGTCTTGATGCTC
>4 dna:chromosome chromosome:RGSC3.4:4:1:187126005:1 164707863 ID5461 M +
CTCTTTGAAACGCTAGGTCTTGATGCTC
>4 dna:chromosome chromosome:RGSC3.4:4:1:187126005:1 164707868 ID32555 M +
TGAAACGCTAGGTCTTGATGCTCCTGAGG
>4 dna:chromosome chromosome:RGSC3.4:4:1:187126005:1 164707873 ID4981 M +
CGCTAGGTCTTGATGCTCCT
>4 dna:chromosome chromosome:RGSC3.4:4:1:187126005:1 164707926 ID10184 M +
TAAACACCATCTCTGTTCCATCCTGGCATT
>4 dna:chromosome chromosome:RGSC3.4:4:1:187126005:1 164707981 ID57612 M +
TTCACACTCGGCCTTTGTCCCACTTTCGTCC
>4 dna:chromosome chromosome:RGSC3.4:4:1:187126005:1 164708102 ID20699 U +
TAGTTTTTCGAGGATTCAGACTTTC
>4 dna:chromosome chromosome:RGSC3.4:4:1:187126005:1 164708207 ID60705 M +
TTGGGCTCTTCTTTATGCAGTTGATTTGCATG
>4 dna:chromosome chromosome:RGSC3.4:4:1:187126005:1 164708218 ID61571 M +
TTTATGCAGTTGATTTGCATGTCAGGGTC
>4 dna:chromosome chromosome:RGSC3.4:4:1:187126005:1 164708220 ID21859 M +
TATGCAGTTGATTTGCATGTCAGGGTCAGT
>4 dna:chromosome chromosome:RGSC3.4:4:1:187126005:1 164708222 ID41360 M +
TGCAGTTGATTTGCATGTCAGGGTCA
>4 dna:chromosome chromosome:RGSC3.4:4:1:187126005:1 164708222 ID41361 M +
TGCAGTTGATTTGCATGTCAGGGTCAGTCAA
>4 dna:chromosome chromosome:RGSC3.4:4:1:187126005:1 164708266 ID47269 M +
TGGCAATCAGAAACCTGGTTGGTGAATAGT
>4 dna:chromosome chromosome:RGSC3.4:4:1:187126005:1 164708392 ID10821 M +
TAAATGCCTAAAACTTTGAAATCAGACTGA
>4 dna:chromosome chromosome:RGSC3.4:4:1:187126005:1 164708396 ID42873 M +
TGCCTAAAACTTTGAAATCAGACTGATTG
>4 dna:chromosome chromosome:RGSC3.4:4:1:187126005:1 164708396 ID42874 M +
TGCCTAAAACTTTGAAATCAGACTGATTGT
>4 dna:chromosome chromosome:RGSC3.4:4:1:187126005:1 164708432 ID3148 M +
CAAATCACTAATCAGGCACCAGGTCT
>4 dna:chromosome chromosome:RGSC3.4:4:1:187126005:1 164708497 ID38614 M +
TGATACCTAAATCAGGGGGCTGCCCCTAA
>4 dna:chromosome chromosome:RGSC3.4:4:1:187126005:1 164708526 ID35035 M +
TGACAGTCTTCAGGGGCCATAGCTGGATT
>4 dna:chromosome chromosome:RGSC3.4:4:1:187126005:1 164708667 ID34183 M +
TGAATGATACATAGCTCAGTTCACTTTGGC
>4 dna:chromosome chromosome:RGSC3.4:4:1:187126005:1 164708711 ID10740 M +
TAAATCACCTCAGCATAATTTAACTGGTCC
>4 dna:chromosome chromosome:RGSC3.4:4:1:187126005:1 164708711 ID10741 M +
TAAATCACCTCAGCATAATTTAACTGGTCCT
>4 dna:chromosome chromosome:RGSC3.4:4:1:187126005:1 164708966 ID16424 M +
TACTTGGTGAACCAATGAGTTTTATTGGGGT
>4 dna:chromosome chromosome:RGSC3.4:4:1:187126005:1 164709003 ID18863 U +
TAGGAATATGGATGAGGTGTTCCTTACA
>4 dna:chromosome chromosome:RGSC3.4:4:1:187126005:1 164709246 ID61683 M +
TTTCACTGACAGGGCAAGAGCCTAGTGAA
>4 dna:chromosome chromosome:RGSC3.4:4:1:187126005:1 164710023 ID9670 M +
TAAAAACAGAATTGTTTTTGCTAGTTTA
>4 dna:chromosome chromosome:RGSC3.4:4:1:187126005:1 164713546 ID38528 M -
TGATAATCTTTGGTGATTTCTTCTTGT
>4 dna:chromosome chromosome:RGSC3.4:4:1:187126005:1 164715098 ID9015 M +
GTATTTCTTATATACATTTCGAGTG
>4 dna:chromosome chromosome:RGSC3.4:4:1:187126005:1 164715257 ID2092 M -
AGTGGAAGGGGAAGCCCTGGGTCCTGCTAA
>4 dna:chromosome chromosome:RGSC3.4:4:1:187126005:1 164715257 ID8199 M -
GGAAGGGGAAGCCCTGGGTCCTGCTAA
>4 dna:chromosome chromosome:RGSC3.4:4:1:187126005:1 164715274 ID58284 M +
TTCCCCTTCCACTGGTGCTCTTACTAGGA
>4 dna:chromosome chromosome:RGSC3.4:4:1:187126005:1 164715305 ID5625 M -
CTGGACTCTGACCTCATAGGTAGCAATGAA
>4 dna:chromosome chromosome:RGSC3.4:4:1:187126005:1 164715360 ID20404 M +
TAGTGGCTTAGTCCCTGGAAGCTCTGGTTGC
>4 dna:chromosome chromosome:RGSC3.4:4:1:187126005:1 164715363 ID48161 M +
TGGCTTAGTCCCTGGAAGCTCTGGTTGCT
>4 dna:chromosome chromosome:RGSC3.4:4:1:187126005:1 164715608 ID5589 M -
CTGCCCCACATGTGGCCCATACATATACAG
>4 dna:chromosome chromosome:RGSC3.4:4:1:187126005:1 164715772 ID29890 M +
TCTAGGCATCTAGGGTAATTCAAGCATTTG
>4 dna:chromosome chromosome:RGSC3.4:4:1:187126005:1 164715791 ID23319 M +
TCAAGCATTTGGGCTAATAGCCACTTATCAA
>4 dna:chromosome chromosome:RGSC3.4:4:1:187126005:1 164715988 ID438 M -
AAGCTGGAAAGAACCCAGATGCCCTTC
>4 dna:chromosome chromosome:RGSC3.4:4:1:187126005:1 164716091 ID21870 M +
TATGCCCAAGAGAGGTATAGCTGGATCCTC
>4 dna:chromosome chromosome:RGSC3.4:4:1:187126005:1 164716100 ID6894 M +
GAGAGGTATAGCTGGATCCTCAGGCAGTT
>4 dna:chromosome chromosome:RGSC3.4:4:1:187126005:1 164716132 ID24613 M -
TCAGTCTGGAGGTTCCTCAGAAAATTGGACA
>4 dna:chromosome chromosome:RGSC3.4:4:1:187126005:1 164716518 ID4475 M +
CCCAATCTGTTGGTTGCCGTTTTGTCCTA
>4 dna:chromosome chromosome:RGSC3.4:4:1:187126005:1 164716714 ID51659 M +
TGGTTTGATGTGGAGGTCCTTGATCCACT
>4 dna:chromosome chromosome:RGSC3.4:4:1:187126005:1 164716784 ID41657 M +
TGCATTCTTCTACATGTTGCCCTCCAG
>4 dna:chromosome chromosome:RGSC3.4:4:1:187126005:1 164716784 ID41658 M +
TGCATTCTTCTACATGTTGCCCTCCAGTT
>4 dna:chromosome chromosome:RGSC3.4:4:1:187126005:1 164716863 ID48038 M +
TGGCTCCTTTGTCAAAAATCAAGTGA
>4 dna:chromosome chromosome:RGSC3.4:4:1:187126005:1 164716893 ID1980 M +
AGGTGTGTGGGTTCATTTCTGGGTCTTCAAT
>4 dna:chromosome chromosome:RGSC3.4:4:1:187126005:1 164716982 ID2938 M +
ATTGCTCTGTAATACTGCTTGAGTTCAGGGA
>4 dna:chromosome chromosome:RGSC3.4:4:1:187126005:1 164716984 ID44289 M +
TGCTCTGTAATACTGCTTGAGTTCAGGGA
>4 dna:chromosome chromosome:RGSC3.4:4:1:187126005:1 164716994 ID16145 M +
TACTGCTTGAGTTCAGGGATAGTGATTCC
>4 dna:chromosome chromosome:RGSC3.4:4:1:187126005:1 164717083 ID1465 M -
AGAGTTAGACAGAACAATTTGCAAATTCATC
>4 dna:chromosome chromosome:RGSC3.4:4:1:187126005:1 164717367 ID1397 M -
AGAGAAACAAGCCGAGAAAGAAATTA
>4 dna:chromosome chromosome:RGSC3.4:4:1:187126005:1 164717401 ID11552 M -
TAACTCAAATAAATCAGTTGCCTTCCTC
>4 dna:chromosome chromosome:RGSC3.4:4:1:187126005:1 164717422 ID38259 M +
TGAGTTAATTTTATACCCAGCCAC
>4 dna:chromosome chromosome:RGSC3.4:4:1:187126005:1 164717440 ID1711 M -
AGCTGATAAACAACTTCAGCAAAGTGGCT
>4 dna:chromosome chromosome:RGSC3.4:4:1:187126005:1 164717582 ID55264 M +
TGTTGTCTGATTGCTCTGGCTAGAAC
>4 dna:chromosome chromosome:RGSC3.4:4:1:187126005:1 164717836 ID643 M +
AATGATCATGTGGTTCTGTTCTTTC
>4 dna:chromosome chromosome:RGSC3.4:4:1:187126005:1 164717919 ID43138 M +
TGCCTGGGATGAAGCCTACTTGATCATGGT
>4 dna:chromosome chromosome:RGSC3.4:4:1:187126005:1 164717945 ID51135 M +
TGGTGGATGATTGTTTTGATGTGCTCT
>4 dna:chromosome chromosome:RGSC3.4:4:1:187126005:1 164718911 ID59574 M +
TTGAAGACCAGTTTTAGGCCGTGGTGGT
>4 dna:chromosome chromosome:RGSC3.4:4:1:187126005:1 164719455 ID29890 M +
TCTAGGCATCTAGGGTAATTCAAGCATTTG
>4 dna:chromosome chromosome:RGSC3.4:4:1:187126005:1 164719474 ID23319 M +
TCAAGCATTTGGGCTAATAGCCACTTATCAA
>4 dna:chromosome chromosome:RGSC3.4:4:1:187126005:1 164719671 ID438 M -
AAGCTGGAAAGAACCCAGATGCCCTTC
>4 dna:chromosome chromosome:RGSC3.4:4:1:187126005:1 164719774 ID21870 M +
TATGCCCAAGAGAGGTATAGCTGGATCCTC
>4 dna:chromosome chromosome:RGSC3.4:4:1:187126005:1 164719783 ID6894 M +
GAGAGGTATAGCTGGATCCTCAGGCAGTT
>4 dna:chromosome chromosome:RGSC3.4:4:1:187126005:1 164719815 ID24613 M -
TCAGTCTGGAGGTTCCTCAGAAAATTGGACA
>4 dna:chromosome chromosome:RGSC3.4:4:1:187126005:1 164720200 ID4475 M +
CCCAATCTGTTGGTTGCCGTTTTGTCCTA
>4 dna:chromosome chromosome:RGSC3.4:4:1:187126005:1 164720461 ID58462 M +
TTCCTGCAGATTTTCAAGTTTTGTTGAATA
>4 dna:chromosome chromosome:RGSC3.4:4:1:187126005:1 164721029 ID59574 M +
TTGAAGACCAGTTTTAGGCCGTGGTGGT
