# Supplementary material for: proTRAC - a software for probabilistic piRNA cluster detection, visualization and analysis
Source: BMC Bioinformatics. 2012 Jan 10;13:5. doi: 10.1186/1471-2105-13-5 (PMC3293768; doi:10.1186/1471-2105-13-5)
Supplement: Additional file 6 — proTRAC results folder containing a picture and a FASTA file for each detected rat cluster. After decompression, the folder can be opened as former session in proTRAC. Alternatively, each file can be opened separately with any standard text-editor or graphic-viewer respectively. [file 1471-2105-13-5-S6.ZIP › proTRAC_results_rat/monodirectional_clusters/Cluster_122.fas]

>4 dna:chromosome chromosome:RGSC3.4:4:1:187126005:1 164794684 ID44260 M +
TGCTCTCATTTTGTAAATAGTGGAAGATGGT
>4 dna:chromosome chromosome:RGSC3.4:4:1:187126005:1 164794687 ID30276 M +
TCTCATTTTGTAAATAGTGGAAGATGGTC
>4 dna:chromosome chromosome:RGSC3.4:4:1:187126005:1 164794716 ID23704 M +
TCACAGATATTTTTCCCTGTCTGACCC
>4 dna:chromosome chromosome:RGSC3.4:4:1:187126005:1 164794795 ID25682 M +
TCCAATGGACCCTCTGGTGAATAGGCAC
>4 dna:chromosome chromosome:RGSC3.4:4:1:187126005:1 164794969 ID7354 U +
GATTCATGTAGAGATTGATGACCTCATCAT
>4 dna:chromosome chromosome:RGSC3.4:4:1:187126005:1 164795041 ID40142 M +
TGATTTGCAGTTTGAATCCGCTACTC
>4 dna:chromosome chromosome:RGSC3.4:4:1:187126005:1 164795045 ID60048 M +
TTGCAGTTTGAATCCGCTACTCAGGATTTC
>4 dna:chromosome chromosome:RGSC3.4:4:1:187126005:1 164795087 ID46186 M +
TGGACACAATCCCTTCTTAATTTCCTTC
>4 dna:chromosome chromosome:RGSC3.4:4:1:187126005:1 164795108 ID58536 M +
TTCCTTCTCCATCTCGTGTGTA
>4 dna:chromosome chromosome:RGSC3.4:4:1:187126005:1 164795111 ID1294 M -
AGAAATAGAAGTTACACACGAGATGGAGAAG
>4 dna:chromosome chromosome:RGSC3.4:4:1:187126005:1 164795115 ID26363 M +
TCCATCTCGTGTGTAACTTCTATTTCTCTG
>4 dna:chromosome chromosome:RGSC3.4:4:1:187126005:1 164795132 ID58878 M +
TTCTATTTCTCTGTTCTTTTCTTGGTCTGT
>4 dna:chromosome chromosome:RGSC3.4:4:1:187126005:1 164795133 ID30002 M +
TCTATTTCTCTGTTCTTTTCTTGGTCTGT
>4 dna:chromosome chromosome:RGSC3.4:4:1:187126005:1 164795154 ID50760 U +
TGGTCTGTAAGAGGCTTTTGTTCTGCT
>4 dna:chromosome chromosome:RGSC3.4:4:1:187126005:1 164795177 ID43760 M +
TGCTACAAGTACTGGCAACTTGTTGGGGAGT
>4 dna:chromosome chromosome:RGSC3.4:4:1:187126005:1 164795180 ID13817 M +
TACAAGTACTGGCAACTTGTTGGGGAGTA
>4 dna:chromosome chromosome:RGSC3.4:4:1:187126005:1 164795224 ID50567 M +
TGGTCAGGATGTTTGCATTCTCTGTTCC
>4 dna:chromosome chromosome:RGSC3.4:4:1:187126005:1 164795224 ID50568 M +
TGGTCAGGATGTTTGCATTCTCTGTTCCC
>4 dna:chromosome chromosome:RGSC3.4:4:1:187126005:1 164795316 ID60857 M +
TTGGTGGACCTCTGTAGATGGTTCTCGAC
>4 dna:chromosome chromosome:RGSC3.4:4:1:187126005:1 164795317 ID51124 M +
TGGTGGACCTCTGTAGATGGTTCTCGAC
>4 dna:chromosome chromosome:RGSC3.4:4:1:187126005:1 164795326 ID31273 M +
TCTGTAGATGGTTCTCGACTGTGCTCAGC
>4 dna:chromosome chromosome:RGSC3.4:4:1:187126005:1 164795328 ID52137 M +
TGTAGATGGTTCTCGACTGTGC
>4 dna:chromosome chromosome:RGSC3.4:4:1:187126005:1 164795330 ID17825 U +
TAGATGGTTCTCGACTGTGCTCAGCTG
>4 dna:chromosome chromosome:RGSC3.4:4:1:187126005:1 164795330 ID17826 U +
TAGATGGTTCTCGACTGTGCTCAGCTGTT
>4 dna:chromosome chromosome:RGSC3.4:4:1:187126005:1 164795361 ID39008 M +
TGATCCATGAGGATGCCCTGACATGCCACA
>4 dna:chromosome chromosome:RGSC3.4:4:1:187126005:1 164795365 ID4415 M +
CCATGAGGATGCCCTGACATGCCAC
>4 dna:chromosome chromosome:RGSC3.4:4:1:187126005:1 164795379 ID35140 M +
TGACATGCCACATTTGTTCTTCAAGGTGT
>4 dna:chromosome chromosome:RGSC3.4:4:1:187126005:1 164795379 ID35141 M +
TGACATGCCACATTTGTTCTTCAAGGTGTC
>4 dna:chromosome chromosome:RGSC3.4:4:1:187126005:1 164795384 ID42080 M +
TGCCACATTTGTTCTTCAAGGTGTCGTA
>4 dna:chromosome chromosome:RGSC3.4:4:1:187126005:1 164795384 ID42081 M +
TGCCACATTTGTTCTTCAAGGTGTCGTAA
>4 dna:chromosome chromosome:RGSC3.4:4:1:187126005:1 164795432 ID49756 U +
TGGGTAGGACCTCACAGGATGGCCACAAT
>4 dna:chromosome chromosome:RGSC3.4:4:1:187126005:1 164795441 ID4704 U +
CCTCACAGGATGGCCACAATGAATTGAAGT
>4 dna:chromosome chromosome:RGSC3.4:4:1:187126005:1 164795451 ID47693 U +
TGGCCACAATGAATTGAAGTGACTCTCCGT
>4 dna:chromosome chromosome:RGSC3.4:4:1:187126005:1 164795460 ID34376 U +
TGAATTGAAGTGACTCTCCGTACTTTTCCTT
>4 dna:chromosome chromosome:RGSC3.4:4:1:187126005:1 164795503 ID32178 U +
TCTTTTTCCTCCAGGAAAGAATAGGGCTGC
>4 dna:chromosome chromosome:RGSC3.4:4:1:187126005:1 164795573 ID18432 M +
TAGCCTGCTATGGAGGATACTCTAGGG
>4 dna:chromosome chromosome:RGSC3.4:4:1:187126005:1 164795573 ID18433 M +
TAGCCTGCTATGGAGGATACTCTAGGGG
>4 dna:chromosome chromosome:RGSC3.4:4:1:187126005:1 164795573 ID18434 M +
TAGCCTGCTATGGAGGATACTCTAGGGGA
>4 dna:chromosome chromosome:RGSC3.4:4:1:187126005:1 164795583 ID46639 M +
TGGAGGATACTCTAGGGGATTCAGCTT
>4 dna:chromosome chromosome:RGSC3.4:4:1:187126005:1 164795613 ID33497 U +
TGAACTTGCCCGGCTGTTCTCTTTGAAAT
>4 dna:chromosome chromosome:RGSC3.4:4:1:187126005:1 164795630 ID30597 U +
TCTCTTTGAAATGCTAGGTCTTGATGCT
>4 dna:chromosome chromosome:RGSC3.4:4:1:187126005:1 164795630 ID30598 U +
TCTCTTTGAAATGCTAGGTCTTGATGCTC
>4 dna:chromosome chromosome:RGSC3.4:4:1:187126005:1 164795630 ID30599 U +
TCTCTTTGAAATGCTAGGTCTTGATGCTCC
>4 dna:chromosome chromosome:RGSC3.4:4:1:187126005:1 164795635 ID59497 U +
TTGAAATGCTAGGTCTTGAT
>4 dna:chromosome chromosome:RGSC3.4:4:1:187126005:1 164795641 ID43920 U +
TGCTAGGTCTTGATGCTC
>4 dna:chromosome chromosome:RGSC3.4:4:1:187126005:1 164795694 ID10184 M +
TAAACACCATCTCTGTTCCATCCTGGCATT
>4 dna:chromosome chromosome:RGSC3.4:4:1:187126005:1 164795717 ID47648 M +
TGGCATTTCCTTTATTGACCTTGTCCC
>4 dna:chromosome chromosome:RGSC3.4:4:1:187126005:1 164795749 ID57612 M +
TTCACACTCGGCCTTTGTCCCACTTTCGTCC
>4 dna:chromosome chromosome:RGSC3.4:4:1:187126005:1 164795832 ID29463 U +
TCGGCTCTTTAGTGCGCCACATGGAGACC
>4 dna:chromosome chromosome:RGSC3.4:4:1:187126005:1 164795942 ID31902 U +
TCTTGGGTTTCTTCGGTAGGGGTCCAGG
>4 dna:chromosome chromosome:RGSC3.4:4:1:187126005:1 164795945 ID50083 U +
TGGGTTTCTTCGGTAGGGGTCCAGGGTC
>4 dna:chromosome chromosome:RGSC3.4:4:1:187126005:1 164795975 ID60705 M +
TTGGGCTCTTCTTTATGCAGTTGATTTGCATG
>4 dna:chromosome chromosome:RGSC3.4:4:1:187126005:1 164795986 ID61571 M +
TTTATGCAGTTGATTTGCATGTCAGGGTC
>4 dna:chromosome chromosome:RGSC3.4:4:1:187126005:1 164795988 ID21859 M +
TATGCAGTTGATTTGCATGTCAGGGTCAGT
>4 dna:chromosome chromosome:RGSC3.4:4:1:187126005:1 164795990 ID41360 M +
TGCAGTTGATTTGCATGTCAGGGTCA
>4 dna:chromosome chromosome:RGSC3.4:4:1:187126005:1 164795990 ID41361 M +
TGCAGTTGATTTGCATGTCAGGGTCAGTCAA
>4 dna:chromosome chromosome:RGSC3.4:4:1:187126005:1 164796028 ID10976 U +
TAAATTTGGCAATCAGAAACCTGGTGGG
>4 dna:chromosome chromosome:RGSC3.4:4:1:187126005:1 164796028 ID10977 U +
TAAATTTGGCAATCAGAAACCTGGTGGGTGA
>4 dna:chromosome chromosome:RGSC3.4:4:1:187126005:1 164796034 ID47268 U +
TGGCAATCAGAAACCTGGTGGGTGAATAGT
>4 dna:chromosome chromosome:RGSC3.4:4:1:187126005:1 164796160 ID10821 M +
TAAATGCCTAAAACTTTGAAATCAGACTGA
>4 dna:chromosome chromosome:RGSC3.4:4:1:187126005:1 164796164 ID42873 M +
TGCCTAAAACTTTGAAATCAGACTGATTG
>4 dna:chromosome chromosome:RGSC3.4:4:1:187126005:1 164796164 ID42874 M +
TGCCTAAAACTTTGAAATCAGACTGATTGT
>4 dna:chromosome chromosome:RGSC3.4:4:1:187126005:1 164796200 ID3148 M +
CAAATCACTAATCAGGCACCAGGTCT
>4 dna:chromosome chromosome:RGSC3.4:4:1:187126005:1 164796231 ID18122 U +
TAGCAGCTACCACTTCGGAGGCAAGCTCA
>4 dna:chromosome chromosome:RGSC3.4:4:1:187126005:1 164796236 ID7869 U +
GCTACCACTTCGGAGGCAAGCTCACAAA
>4 dna:chromosome chromosome:RGSC3.4:4:1:187126005:1 164796294 ID35035 M +
TGACAGTCTTCAGGGGCCATAGCTGGATT
>4 dna:chromosome chromosome:RGSC3.4:4:1:187126005:1 164796436 ID34183 M +
TGAATGATACATAGCTCAGTTCACTTTGGC
>4 dna:chromosome chromosome:RGSC3.4:4:1:187126005:1 164796462 ID47406 U +
TGGCAGAGCAGAGCTACCTTAATCACCTCA
>4 dna:chromosome chromosome:RGSC3.4:4:1:187126005:1 164796481 ID12923 M +
TAATCACCTCAGCATAATTTAACTGGTCCT
>4 dna:chromosome chromosome:RGSC3.4:4:1:187126005:1 164796500 ID11640 U +
TAACTGGTCCTGACAAGTACATTTGTCTTT
>4 dna:chromosome chromosome:RGSC3.4:4:1:187126005:1 164796523 ID53147 M +
TGTCTTTTAGGAAACTGCCCCATCATGGTC
>4 dna:chromosome chromosome:RGSC3.4:4:1:187126005:1 164796525 ID32125 M +
TCTTTTAGGAAACTGCCCCATCATGGTCAA
>4 dna:chromosome chromosome:RGSC3.4:4:1:187126005:1 164796590 ID31758 M +
TCTTCTCACAATATGCTTGCTAATTACAA
>4 dna:chromosome chromosome:RGSC3.4:4:1:187126005:1 164796680 ID30577 U +
TCTCTTCTAGATAAAGAACCCAGGACAGAGC
>4 dna:chromosome chromosome:RGSC3.4:4:1:187126005:1 164796741 ID9226 U +
GTGAATCAATGAGTTTTATTGGGATT
>4 dna:chromosome chromosome:RGSC3.4:4:1:187126005:1 164797016 ID61683 M +
TTTCACTGACAGGGCAAGAGCCTAGTGAA
>4 dna:chromosome chromosome:RGSC3.4:4:1:187126005:1 164797072 ID6782 U +
GACTTTGTGAGTTGCATTCCTACCTGAG
>4 dna:chromosome chromosome:RGSC3.4:4:1:187126005:1 164797789 ID9670 M +
TAAAAACAGAATTGTTTTTGCTAGTTTA
