# Supplementary material for: proTRAC - a software for probabilistic piRNA cluster detection, visualization and analysis
Source: BMC Bioinformatics. 2012 Jan 10;13:5. doi: 10.1186/1471-2105-13-5 (PMC3293768; doi:10.1186/1471-2105-13-5)
Supplement: Additional file 6 — proTRAC results folder containing a picture and a FASTA file for each detected rat cluster. After decompression, the folder can be opened as former session in proTRAC. Alternatively, each file can be opened separately with any standard text-editor or graphic-viewer respectively. [file 1471-2105-13-5-S6.ZIP › proTRAC_results_rat/monodirectional_clusters/Cluster_123.fas]

>4 dna:chromosome chromosome:RGSC3.4:4:1:187126005:1 164886273 ID49906 M -
TGGGTGCAGAGAACTGTTTATCCGGTCT
>4 dna:chromosome chromosome:RGSC3.4:4:1:187126005:1 164886399 ID40907 M -
TGCACCAGGGTTCCAGATGGCGTTTGGTGT
>4 dna:chromosome chromosome:RGSC3.4:4:1:187126005:1 164886673 ID52568 M -
TGTCAGGAGTGCTGTAGACCTGTTTTCCTG
>4 dna:chromosome chromosome:RGSC3.4:4:1:187126005:1 164886687 ID20836 M -
TATAAGCCTGTGTGTCAGGAGTGCTGTA
>4 dna:chromosome chromosome:RGSC3.4:4:1:187126005:1 164888613 ID7209 M +
GATAGAAATAATCCCATGCGTGCTATCGG
>4 dna:chromosome chromosome:RGSC3.4:4:1:187126005:1 164888642 ID59574 M -
TTGAAGACCAGTTTTAGGCCGTGGTGGT
>4 dna:chromosome chromosome:RGSC3.4:4:1:187126005:1 164888895 ID17489 M -
TAGAGCTTTTAGGTGTGCTGTCAAGCTGCT
>4 dna:chromosome chromosome:RGSC3.4:4:1:187126005:1 164889207 ID58462 M -
TTCCTGCAGATTTTCAAGTTTTGTTGAATA
>4 dna:chromosome chromosome:RGSC3.4:4:1:187126005:1 164889972 ID55264 M -
TGTTGTCTGATTGCTCTGGCTAGAAC
>4 dna:chromosome chromosome:RGSC3.4:4:1:187126005:1 164890187 ID1397 M +
AGAGAAACAAGCCGAGAAAGAAATTA
>4 dna:chromosome chromosome:RGSC3.4:4:1:187126005:1 164890466 ID1465 M +
AGAGTTAGACAGAACAATTTGCAAATTCATC
>4 dna:chromosome chromosome:RGSC3.4:4:1:187126005:1 164890557 ID16145 M -
TACTGCTTGAGTTCAGGGATAGTGATTCC
>4 dna:chromosome chromosome:RGSC3.4:4:1:187126005:1 164890567 ID2938 M -
ATTGCTCTGTAATACTGCTTGAGTTCAGGGA
>4 dna:chromosome chromosome:RGSC3.4:4:1:187126005:1 164890567 ID44289 M -
TGCTCTGTAATACTGCTTGAGTTCAGGGA
>4 dna:chromosome chromosome:RGSC3.4:4:1:187126005:1 164890656 ID1980 M -
AGGTGTGTGGGTTCATTTCTGGGTCTTCAAT
>4 dna:chromosome chromosome:RGSC3.4:4:1:187126005:1 164890687 ID48040 M -
TGGCTCCTTTGTCAAAAATCAAGTGCCCAT
>4 dna:chromosome chromosome:RGSC3.4:4:1:187126005:1 164890689 ID48039 M -
TGGCTCCTTTGTCAAAAATCAAGTGCCC
>4 dna:chromosome chromosome:RGSC3.4:4:1:187126005:1 164890837 ID51659 M -
TGGTTTGATGTGGAGGTCCTTGATCCACT
>4 dna:chromosome chromosome:RGSC3.4:4:1:187126005:1 164891418 ID24613 M +
TCAGTCTGGAGGTTCCTCAGAAAATTGGACA
>4 dna:chromosome chromosome:RGSC3.4:4:1:187126005:1 164891460 ID21870 M -
TATGCCCAAGAGAGGTATAGCTGGATCCTC
>4 dna:chromosome chromosome:RGSC3.4:4:1:187126005:1 164891760 ID23319 M -
TCAAGCATTTGGGCTAATAGCCACTTATCAA
>4 dna:chromosome chromosome:RGSC3.4:4:1:187126005:1 164891780 ID29890 M -
TCTAGGCATCTAGGGTAATTCAAGCATTTG
>4 dna:chromosome chromosome:RGSC3.4:4:1:187126005:1 164892190 ID48161 M -
TGGCTTAGTCCCTGGAAGCTCTGGTTGCT
>4 dna:chromosome chromosome:RGSC3.4:4:1:187126005:1 164892191 ID20404 M -
TAGTGGCTTAGTCCCTGGAAGCTCTGGTTGC
>4 dna:chromosome chromosome:RGSC3.4:4:1:187126005:1 164892247 ID5625 M +
CTGGACTCTGACCTCATAGGTAGCAATGAA
>4 dna:chromosome chromosome:RGSC3.4:4:1:187126005:1 164892379 ID57204 M -
TTATGGGTGTTCCCCTCCCCA
>4 dna:chromosome chromosome:RGSC3.4:4:1:187126005:1 164892454 ID9015 M -
GTATTTCTTATATACATTTCGAGTG
>4 dna:chromosome chromosome:RGSC3.4:4:1:187126005:1 164895239 ID61683 M -
TTTCACTGACAGGGCAAGAGCCTAGTGAA
>4 dna:chromosome chromosome:RGSC3.4:4:1:187126005:1 164895517 ID16424 M -
TACTTGGTGAACCAATGAGTTTTATTGGGGT
>4 dna:chromosome chromosome:RGSC3.4:4:1:187126005:1 164895664 ID31758 M -
TCTTCTCACAATATGCTTGCTAATTACAA
>4 dna:chromosome chromosome:RGSC3.4:4:1:187126005:1 164895755 ID11641 U -
TAACTGGTCCTGACTAGTTCATTTGCCT
>4 dna:chromosome chromosome:RGSC3.4:4:1:187126005:1 164895772 ID10741 M -
TAAATCACCTCAGCATAATTTAACTGGTCCT
>4 dna:chromosome chromosome:RGSC3.4:4:1:187126005:1 164895773 ID10740 M -
TAAATCACCTCAGCATAATTTAACTGGTCC
>4 dna:chromosome chromosome:RGSC3.4:4:1:187126005:1 164895817 ID34183 M -
TGAATGATACATAGCTCAGTTCACTTTGGC
>4 dna:chromosome chromosome:RGSC3.4:4:1:187126005:1 164895918 ID1069 U -
ACGCAAACCAACGTTTTTGGAGGG
>4 dna:chromosome chromosome:RGSC3.4:4:1:187126005:1 164895988 ID38614 M -
TGATACCTAAATCAGGGGGCTGCCCCTAA
>4 dna:chromosome chromosome:RGSC3.4:4:1:187126005:1 164895997 ID23888 U -
TCACGAAATGATACCTAAATCAGGGGGC
>4 dna:chromosome chromosome:RGSC3.4:4:1:187126005:1 164896005 ID1845 M -
AGGCAACCTCACGAAATGATACCTAAAT
>4 dna:chromosome chromosome:RGSC3.4:4:1:187126005:1 164896057 ID3529 M -
CACTAGTAAGGCACCAGGTC
>4 dna:chromosome chromosome:RGSC3.4:4:1:187126005:1 164896057 ID20117 U -
TAGTCAAATCACTAGTAAGGCACCAGGTC
>4 dna:chromosome chromosome:RGSC3.4:4:1:187126005:1 164896058 ID20116 U -
TAGTCAAATCACTAGTAAGGCACCAGGT
>4 dna:chromosome chromosome:RGSC3.4:4:1:187126005:1 164896090 ID10822 U -
TAAATGCCTAAAACTTTGAAATCAGACTGACT
>4 dna:chromosome chromosome:RGSC3.4:4:1:187126005:1 164896092 ID10821 M -
TAAATGCCTAAAACTTTGAAATCAGACTGA
>4 dna:chromosome chromosome:RGSC3.4:4:1:187126005:1 164896243 ID21946 M -
TATGGAGTTGATTTGCATATCAGGGTCAGT
>4 dna:chromosome chromosome:RGSC3.4:4:1:187126005:1 164896243 ID46714 M -
TGGAGTTGATTTGCATATCAGGGTCAGT
>4 dna:chromosome chromosome:RGSC3.4:4:1:187126005:1 164896261 ID49445 M -
TGGGCTCTGCTTTATGGAGTTGAT
>4 dna:chromosome chromosome:RGSC3.4:4:1:187126005:1 164896481 ID57612 M -
TTCACACTCGGCCTTTGTCCCACTTTCGTCC
>4 dna:chromosome chromosome:RGSC3.4:4:1:187126005:1 164896517 ID47648 M -
TGGCATTTCCTTTATTGACCTTGTCCC
>4 dna:chromosome chromosome:RGSC3.4:4:1:187126005:1 164896537 ID10184 M -
TAAACACCATCTCTGTTCCATCCTGGCATT
>4 dna:chromosome chromosome:RGSC3.4:4:1:187126005:1 164896590 ID4980 U -
CGCTAGGTCTTGATACTCCTGAGGGGTCTT
>4 dna:chromosome chromosome:RGSC3.4:4:1:187126005:1 164896655 ID59242 U -
TTCTTGAACCGTCTTCTAGGGGTGTC
>4 dna:chromosome chromosome:RGSC3.4:4:1:187126005:1 164896680 ID46639 M -
TGGAGGATACTCTAGGGGATTCAGCTT
>4 dna:chromosome chromosome:RGSC3.4:4:1:187126005:1 164896688 ID18434 M -
TAGCCTGCTATGGAGGATACTCTAGGGGA
>4 dna:chromosome chromosome:RGSC3.4:4:1:187126005:1 164896689 ID18433 M -
TAGCCTGCTATGGAGGATACTCTAGGGG
>4 dna:chromosome chromosome:RGSC3.4:4:1:187126005:1 164896690 ID18432 M -
TAGCCTGCTATGGAGGATACTCTAGGG
>4 dna:chromosome chromosome:RGSC3.4:4:1:187126005:1 164896717 ID42133 M -
TGCCACTATCAGTAAACTTCTTCTCAGTTA
>4 dna:chromosome chromosome:RGSC3.4:4:1:187126005:1 164896748 ID6138 M -
GAAAGAATAGCGCCTCTTTCGATCC
>4 dna:chromosome chromosome:RGSC3.4:4:1:187126005:1 164896803 ID33768 M -
TGAAGCTATTGAAGTGACTTTTCATACTTTT
>4 dna:chromosome chromosome:RGSC3.4:4:1:187126005:1 164896804 ID33767 M -
TGAAGCTATTGAAGTGACTTTTCATACTTT
>4 dna:chromosome chromosome:RGSC3.4:4:1:187126005:1 164896805 ID33766 M -
TGAAGCTATTGAAGTGACTTTTCATACTT
>4 dna:chromosome chromosome:RGSC3.4:4:1:187126005:1 164896805 ID59590 M -
TTGAAGCTATTGAAGTGACTTTTCATACTT
>4 dna:chromosome chromosome:RGSC3.4:4:1:187126005:1 164896813 ID47699 M -
TGGCCACATTGAAGCTATTGAAGTGACTTT
>4 dna:chromosome chromosome:RGSC3.4:4:1:187126005:1 164896814 ID47698 M -
TGGCCACATTGAAGCTATTGAAGTGACTT
>4 dna:chromosome chromosome:RGSC3.4:4:1:187126005:1 164896816 ID47697 M -
TGGCCACATTGAAGCTATTGAAGTGAC
>4 dna:chromosome chromosome:RGSC3.4:4:1:187126005:1 164896817 ID3869 M -
CAGGATGGCCACATTGAAGCTATTGAAGTGA
>4 dna:chromosome chromosome:RGSC3.4:4:1:187126005:1 164896822 ID23726 M -
TCACAGGATGGCCACATTGAAGCTATTGA
>4 dna:chromosome chromosome:RGSC3.4:4:1:187126005:1 164896881 ID42124 U -
TGCCACGTTTGTTTTTCAAGGTGTCATAA
>4 dna:chromosome chromosome:RGSC3.4:4:1:187126005:1 164896882 ID42123 U -
TGCCACGTTTGTTTTTCAAGGTGTCATA
>4 dna:chromosome chromosome:RGSC3.4:4:1:187126005:1 164896885 ID35451 U -
TGACCTGCCACGTTTGTTTTTCAAGGTGTC
>4 dna:chromosome chromosome:RGSC3.4:4:1:187126005:1 164896921 ID29398 M -
TCGCGCTGAACTGTTTCTGATCCATGAGG
>4 dna:chromosome chromosome:RGSC3.4:4:1:187126005:1 164896960 ID5277 M -
CTCACTCTTGGTGCAGAGAACCTCTGTCGA
>4 dna:chromosome chromosome:RGSC3.4:4:1:187126005:1 164897046 ID50568 M -
TGGTCAGGATGTTTGCATTCTCTGTTCCC
>4 dna:chromosome chromosome:RGSC3.4:4:1:187126005:1 164897047 ID50567 M -
TGGTCAGGATGTTTGCATTCTCTGTTCC
>4 dna:chromosome chromosome:RGSC3.4:4:1:187126005:1 164897062 ID11423 M -
TAACCTACCGCGGCCACTGGTCAGGATGTT
>4 dna:chromosome chromosome:RGSC3.4:4:1:187126005:1 164897090 ID13817 M -
TACAAGTACTGGCAACTTGTTGGGGAGTA
>4 dna:chromosome chromosome:RGSC3.4:4:1:187126005:1 164897091 ID43760 M -
TGCTACAAGTACTGGCAACTTGTTGGGGAGT
>4 dna:chromosome chromosome:RGSC3.4:4:1:187126005:1 164897111 ID53518 M -
TGTGAGAGGCTTTTTCTCTGCTACAAGTA
>4 dna:chromosome chromosome:RGSC3.4:4:1:187126005:1 164897137 ID30002 M -
TCTATTTCTCTGTTCTTTTCTTGGTCTGT
>4 dna:chromosome chromosome:RGSC3.4:4:1:187126005:1 164897137 ID58878 M -
TTCTATTTCTCTGTTCTTTTCTTGGTCTGT
>4 dna:chromosome chromosome:RGSC3.4:4:1:187126005:1 164897154 ID26363 M -
TCCATCTCGTGTGTAACTTCTATTTCTCTG
>4 dna:chromosome chromosome:RGSC3.4:4:1:187126005:1 164897157 ID1294 M +
AGAAATAGAAGTTACACACGAGATGGAGAAG
>4 dna:chromosome chromosome:RGSC3.4:4:1:187126005:1 164897169 ID58536 M -
TTCCTTCTCCATCTCGTGTGTA
>4 dna:chromosome chromosome:RGSC3.4:4:1:187126005:1 164897184 ID46186 M -
TGGACACAATCCCTTCTTAATTTCCTTC
>4 dna:chromosome chromosome:RGSC3.4:4:1:187126005:1 164897201 ID40100 M -
TGATTTCATTTTGGGGTCCTGGACACAATC
>4 dna:chromosome chromosome:RGSC3.4:4:1:187126005:1 164897202 ID40099 M -
TGATTTCATTTTGGGGTCCTGGACACAAT
>4 dna:chromosome chromosome:RGSC3.4:4:1:187126005:1 164897207 ID15928 M -
TACTCATGATTTCATTTTGGGGTCCTGGAC
>4 dna:chromosome chromosome:RGSC3.4:4:1:187126005:1 164897209 ID15927 M -
TACTCATGATTTCATTTTGGGGTCCTGG
>4 dna:chromosome chromosome:RGSC3.4:4:1:187126005:1 164897232 ID40142 M -
TGATTTGCAGTTTGAATCCGCTACTC
>4 dna:chromosome chromosome:RGSC3.4:4:1:187126005:1 164897254 ID57488 M -
TTCAAGGTCTGGATATCTCCTTTGGTGAT
>4 dna:chromosome chromosome:RGSC3.4:4:1:187126005:1 164897477 ID25682 M -
TCCAATGGACCCTCTGGTGAATAGGCAC
>4 dna:chromosome chromosome:RGSC3.4:4:1:187126005:1 164897557 ID23704 M -
TCACAGATATTTTTCCCTGTCTGACCC
>4 dna:chromosome chromosome:RGSC3.4:4:1:187126005:1 164897584 ID30276 M -
TCTCATTTTGTAAATAGTGGAAGATGGTC
>4 dna:chromosome chromosome:RGSC3.4:4:1:187126005:1 164897585 ID44260 M -
TGCTCTCATTTTGTAAATAGTGGAAGATGGT
>4 dna:chromosome chromosome:RGSC3.4:4:1:187126005:1 164898070 ID20100 U -
TAGTATTTCTTGATTACGTGGACCTGA
