# Supplementary material for: proTRAC - a software for probabilistic piRNA cluster detection, visualization and analysis
Source: BMC Bioinformatics. 2012 Jan 10;13:5. doi: 10.1186/1471-2105-13-5 (PMC3293768; doi:10.1186/1471-2105-13-5)
Supplement: Additional file 6 — proTRAC results folder containing a picture and a FASTA file for each detected rat cluster. After decompression, the folder can be opened as former session in proTRAC. Alternatively, each file can be opened separately with any standard text-editor or graphic-viewer respectively. [file 1471-2105-13-5-S6.ZIP › proTRAC_results_rat/monodirectional_clusters/Cluster_124.fas]

>4 dna:chromosome chromosome:RGSC3.4:4:1:187126005:1 165025771 ID247 M -
AACCTCACTGTTGTCAATAGGCT
>4 dna:chromosome chromosome:RGSC3.4:4:1:187126005:1 165025779 ID11949 M -
TAAGAGAATAGAGAAAACCTCACTGTTGTC
>4 dna:chromosome chromosome:RGSC3.4:4:1:187126005:1 165026029 ID57470 M -
TTCAAGATAGCTGGTCTGAGGGTGGTTCC
>4 dna:chromosome chromosome:RGSC3.4:4:1:187126005:1 165026381 ID31758 M -
TCTTCTCACAATATGCTTGCTAATTACAA
>4 dna:chromosome chromosome:RGSC3.4:4:1:187126005:1 165026630 ID40401 M -
TGCAAATCAGCGTTCTTTGGAGGGTGGAC
>4 dna:chromosome chromosome:RGSC3.4:4:1:187126005:1 165026707 ID38614 M -
TGATACCTAAATCAGGGGGCTGCCCCTAA
>4 dna:chromosome chromosome:RGSC3.4:4:1:187126005:1 165026728 ID60310 M -
TTGGAAGCAACCTAACGAAATGATACCT
>4 dna:chromosome chromosome:RGSC3.4:4:1:187126005:1 165026778 ID20118 M -
TAGTCAAATCACTAGTAAGGCCTCACCAGG
>4 dna:chromosome chromosome:RGSC3.4:4:1:187126005:1 165026814 ID10821 M -
TAAATGCCTAAAACTTTGAAATCAGACTGA
>4 dna:chromosome chromosome:RGSC3.4:4:1:187126005:1 165026843 ID28966 M -
TCCTTCTAGGGCGCTGTAATCAACT
>4 dna:chromosome chromosome:RGSC3.4:4:1:187126005:1 165026925 ID47269 M -
TGGCAATCAGAAACCTGGTTGGTGAATAGT
>4 dna:chromosome chromosome:RGSC3.4:4:1:187126005:1 165026971 ID21946 M -
TATGGAGTTGATTTGCATATCAGGGTCAGT
>4 dna:chromosome chromosome:RGSC3.4:4:1:187126005:1 165026971 ID46714 M -
TGGAGTTGATTTGCATATCAGGGTCAGT
>4 dna:chromosome chromosome:RGSC3.4:4:1:187126005:1 165026977 ID59320 M -
TTCTTTATGGAGTTGATTTGCATATCAGG
>4 dna:chromosome chromosome:RGSC3.4:4:1:187126005:1 165027246 ID47648 M -
TGGCATTTCCTTTATTGACCTTGTCCC
>4 dna:chromosome chromosome:RGSC3.4:4:1:187126005:1 165027266 ID10184 M -
TAAACACCATCTCTGTTCCATCCTGGCATT
>4 dna:chromosome chromosome:RGSC3.4:4:1:187126005:1 165027325 ID32555 M -
TGAAACGCTAGGTCTTGATGCTCCTGAGG
>4 dna:chromosome chromosome:RGSC3.4:4:1:187126005:1 165027329 ID4981 M -
CGCTAGGTCTTGATGCTCCT
>4 dna:chromosome chromosome:RGSC3.4:4:1:187126005:1 165027331 ID5461 M -
CTCTTTGAAACGCTAGGTCTTGATGCTC
>4 dna:chromosome chromosome:RGSC3.4:4:1:187126005:1 165027331 ID30596 M -
TCTCTTTGAAACGCTAGGTCTTGATGCTC
>4 dna:chromosome chromosome:RGSC3.4:4:1:187126005:1 165027409 ID46639 M -
TGGAGGATACTCTAGGGGATTCAGCTT
>4 dna:chromosome chromosome:RGSC3.4:4:1:187126005:1 165027417 ID18434 M -
TAGCCTGCTATGGAGGATACTCTAGGGGA
>4 dna:chromosome chromosome:RGSC3.4:4:1:187126005:1 165027418 ID18433 M -
TAGCCTGCTATGGAGGATACTCTAGGGG
>4 dna:chromosome chromosome:RGSC3.4:4:1:187126005:1 165027419 ID18432 M -
TAGCCTGCTATGGAGGATACTCTAGGG
>4 dna:chromosome chromosome:RGSC3.4:4:1:187126005:1 165027533 ID33768 M -
TGAAGCTATTGAAGTGACTTTTCATACTTTT
>4 dna:chromosome chromosome:RGSC3.4:4:1:187126005:1 165027534 ID33767 M -
TGAAGCTATTGAAGTGACTTTTCATACTTT
>4 dna:chromosome chromosome:RGSC3.4:4:1:187126005:1 165027535 ID33766 M -
TGAAGCTATTGAAGTGACTTTTCATACTT
>4 dna:chromosome chromosome:RGSC3.4:4:1:187126005:1 165027535 ID59590 M -
TTGAAGCTATTGAAGTGACTTTTCATACTT
>4 dna:chromosome chromosome:RGSC3.4:4:1:187126005:1 165027543 ID47699 M -
TGGCCACATTGAAGCTATTGAAGTGACTTT
>4 dna:chromosome chromosome:RGSC3.4:4:1:187126005:1 165027544 ID47698 M -
TGGCCACATTGAAGCTATTGAAGTGACTT
>4 dna:chromosome chromosome:RGSC3.4:4:1:187126005:1 165027546 ID47697 M -
TGGCCACATTGAAGCTATTGAAGTGAC
>4 dna:chromosome chromosome:RGSC3.4:4:1:187126005:1 165027547 ID3869 M -
CAGGATGGCCACATTGAAGCTATTGAAGTGA
>4 dna:chromosome chromosome:RGSC3.4:4:1:187126005:1 165027552 ID23726 M -
TCACAGGATGGCCACATTGAAGCTATTGA
>4 dna:chromosome chromosome:RGSC3.4:4:1:187126005:1 165027632 ID39008 M -
TGATCCATGAGGATGCCCTGACATGCCACA
>4 dna:chromosome chromosome:RGSC3.4:4:1:187126005:1 165027633 ID4415 M -
CCATGAGGATGCCCTGACATGCCAC
>4 dna:chromosome chromosome:RGSC3.4:4:1:187126005:1 165027650 ID29398 M -
TCGCGCTGAACTGTTTCTGATCCATGAGG
>4 dna:chromosome chromosome:RGSC3.4:4:1:187126005:1 165027689 ID5277 M -
CTCACTCTTGGTGCAGAGAACCTCTGTCGA
>4 dna:chromosome chromosome:RGSC3.4:4:1:187126005:1 165027775 ID50568 M -
TGGTCAGGATGTTTGCATTCTCTGTTCCC
>4 dna:chromosome chromosome:RGSC3.4:4:1:187126005:1 165027776 ID50567 M -
TGGTCAGGATGTTTGCATTCTCTGTTCC
>4 dna:chromosome chromosome:RGSC3.4:4:1:187126005:1 165027791 ID11423 M -
TAACCTACCGCGGCCACTGGTCAGGATGTT
>4 dna:chromosome chromosome:RGSC3.4:4:1:187126005:1 165027819 ID13817 M -
TACAAGTACTGGCAACTTGTTGGGGAGTA
>4 dna:chromosome chromosome:RGSC3.4:4:1:187126005:1 165027866 ID30002 M -
TCTATTTCTCTGTTCTTTTCTTGGTCTGT
>4 dna:chromosome chromosome:RGSC3.4:4:1:187126005:1 165027866 ID58878 M -
TTCTATTTCTCTGTTCTTTTCTTGGTCTGT
>4 dna:chromosome chromosome:RGSC3.4:4:1:187126005:1 165027883 ID26363 M -
TCCATCTCGTGTGTAACTTCTATTTCTCTG
>4 dna:chromosome chromosome:RGSC3.4:4:1:187126005:1 165027886 ID1294 M +
AGAAATAGAAGTTACACACGAGATGGAGAAG
>4 dna:chromosome chromosome:RGSC3.4:4:1:187126005:1 165027898 ID58536 M -
TTCCTTCTCCATCTCGTGTGTA
>4 dna:chromosome chromosome:RGSC3.4:4:1:187126005:1 165027913 ID46186 M -
TGGACACAATCCCTTCTTAATTTCCTTC
>4 dna:chromosome chromosome:RGSC3.4:4:1:187126005:1 165027930 ID40100 M -
TGATTTCATTTTGGGGTCCTGGACACAATC
>4 dna:chromosome chromosome:RGSC3.4:4:1:187126005:1 165027931 ID40099 M -
TGATTTCATTTTGGGGTCCTGGACACAAT
>4 dna:chromosome chromosome:RGSC3.4:4:1:187126005:1 165027936 ID15928 M -
TACTCATGATTTCATTTTGGGGTCCTGGAC
>4 dna:chromosome chromosome:RGSC3.4:4:1:187126005:1 165027938 ID15927 M -
TACTCATGATTTCATTTTGGGGTCCTGG
>4 dna:chromosome chromosome:RGSC3.4:4:1:187126005:1 165027961 ID40142 M -
TGATTTGCAGTTTGAATCCGCTACTC
>4 dna:chromosome chromosome:RGSC3.4:4:1:187126005:1 165027966 ID30376 M -
TCTCCTCTGGTGATTTGCAGTTTGAATCCGC
>4 dna:chromosome chromosome:RGSC3.4:4:1:187126005:1 165028194 ID50883 M -
TGGTGAATAGGCACCAAGAGAAGTTC
>4 dna:chromosome chromosome:RGSC3.4:4:1:187126005:1 165028206 ID25682 M -
TCCAATGGACCCTCTGGTGAATAGGCAC
>4 dna:chromosome chromosome:RGSC3.4:4:1:187126005:1 165028286 ID23704 M -
TCACAGATATTTTTCCCTGTCTGACCC
>4 dna:chromosome chromosome:RGSC3.4:4:1:187126005:1 165028313 ID30276 M -
TCTCATTTTGTAAATAGTGGAAGATGGTC
>4 dna:chromosome chromosome:RGSC3.4:4:1:187126005:1 165028314 ID44260 M -
TGCTCTCATTTTGTAAATAGTGGAAGATGGT
>4 dna:chromosome chromosome:RGSC3.4:4:1:187126005:1 165028731 ID41645 M -
TGCATTCTAGAGATGGCATTAGGGCG
