# Supplementary material for: proTRAC - a software for probabilistic piRNA cluster detection, visualization and analysis
Source: BMC Bioinformatics. 2012 Jan 10;13:5. doi: 10.1186/1471-2105-13-5 (PMC3293768; doi:10.1186/1471-2105-13-5)
Supplement: Additional file 6 — proTRAC results folder containing a picture and a FASTA file for each detected rat cluster. After decompression, the folder can be opened as former session in proTRAC. Alternatively, each file can be opened separately with any standard text-editor or graphic-viewer respectively. [file 1471-2105-13-5-S6.ZIP › proTRAC_results_rat/monodirectional_clusters/Cluster_125.fas]

>4 dna:chromosome chromosome:RGSC3.4:4:1:187126005:1 165133981 ID247 M -
AACCTCACTGTTGTCAATAGGCT
>4 dna:chromosome chromosome:RGSC3.4:4:1:187126005:1 165133989 ID11949 M -
TAAGAGAATAGAGAAAACCTCACTGTTGTC
>4 dna:chromosome chromosome:RGSC3.4:4:1:187126005:1 165134239 ID57470 M -
TTCAAGATAGCTGGTCTGAGGGTGGTTCC
>4 dna:chromosome chromosome:RGSC3.4:4:1:187126005:1 165134437 ID33294 U -
TGAACCAATGGGTTTTATTGGGCTTACTTAT
>4 dna:chromosome chromosome:RGSC3.4:4:1:187126005:1 165134438 ID33293 U -
TGAACCAATGGGTTTTATTGGGCTTACTTA
>4 dna:chromosome chromosome:RGSC3.4:4:1:187126005:1 165134568 ID56591 U -
TTACAAAGAATACATAGAATTTTACATTT
>4 dna:chromosome chromosome:RGSC3.4:4:1:187126005:1 165134591 ID31758 M -
TCTTCTCACAATATGCTTGCTAATTACAA
>4 dna:chromosome chromosome:RGSC3.4:4:1:187126005:1 165134840 ID40401 M -
TGCAAATCAGCGTTCTTTGGAGGGTGGAC
>4 dna:chromosome chromosome:RGSC3.4:4:1:187126005:1 165134917 ID38614 M -
TGATACCTAAATCAGGGGGCTGCCCCTAA
>4 dna:chromosome chromosome:RGSC3.4:4:1:187126005:1 165134938 ID60310 M -
TTGGAAGCAACCTAACGAAATGATACCT
>4 dna:chromosome chromosome:RGSC3.4:4:1:187126005:1 165134988 ID20118 M -
TAGTCAAATCACTAGTAAGGCCTCACCAGG
>4 dna:chromosome chromosome:RGSC3.4:4:1:187126005:1 165135024 ID10821 M -
TAAATGCCTAAAACTTTGAAATCAGACTGA
>4 dna:chromosome chromosome:RGSC3.4:4:1:187126005:1 165135053 ID28966 M -
TCCTTCTAGGGCGCTGTAATCAACT
>4 dna:chromosome chromosome:RGSC3.4:4:1:187126005:1 165135135 ID47269 M -
TGGCAATCAGAAACCTGGTTGGTGAATAGT
>4 dna:chromosome chromosome:RGSC3.4:4:1:187126005:1 165135181 ID21946 M -
TATGGAGTTGATTTGCATATCAGGGTCAGT
>4 dna:chromosome chromosome:RGSC3.4:4:1:187126005:1 165135181 ID46714 M -
TGGAGTTGATTTGCATATCAGGGTCAGT
>4 dna:chromosome chromosome:RGSC3.4:4:1:187126005:1 165135187 ID59320 M -
TTCTTTATGGAGTTGATTTGCATATCAGG
>4 dna:chromosome chromosome:RGSC3.4:4:1:187126005:1 165135456 ID47648 M -
TGGCATTTCCTTTATTGACCTTGTCCC
>4 dna:chromosome chromosome:RGSC3.4:4:1:187126005:1 165135476 ID10184 M -
TAAACACCATCTCTGTTCCATCCTGGCATT
>4 dna:chromosome chromosome:RGSC3.4:4:1:187126005:1 165135535 ID32555 M -
TGAAACGCTAGGTCTTGATGCTCCTGAGG
>4 dna:chromosome chromosome:RGSC3.4:4:1:187126005:1 165135539 ID4981 M -
CGCTAGGTCTTGATGCTCCT
>4 dna:chromosome chromosome:RGSC3.4:4:1:187126005:1 165135541 ID5461 M -
CTCTTTGAAACGCTAGGTCTTGATGCTC
>4 dna:chromosome chromosome:RGSC3.4:4:1:187126005:1 165135541 ID30596 M -
TCTCTTTGAAACGCTAGGTCTTGATGCTC
>4 dna:chromosome chromosome:RGSC3.4:4:1:187126005:1 165135619 ID46639 M -
TGGAGGATACTCTAGGGGATTCAGCTT
>4 dna:chromosome chromosome:RGSC3.4:4:1:187126005:1 165135627 ID18434 M -
TAGCCTGCTATGGAGGATACTCTAGGGGA
>4 dna:chromosome chromosome:RGSC3.4:4:1:187126005:1 165135628 ID18433 M -
TAGCCTGCTATGGAGGATACTCTAGGGG
>4 dna:chromosome chromosome:RGSC3.4:4:1:187126005:1 165135629 ID18432 M -
TAGCCTGCTATGGAGGATACTCTAGGG
>4 dna:chromosome chromosome:RGSC3.4:4:1:187126005:1 165135743 ID33768 M -
TGAAGCTATTGAAGTGACTTTTCATACTTTT
>4 dna:chromosome chromosome:RGSC3.4:4:1:187126005:1 165135744 ID33767 M -
TGAAGCTATTGAAGTGACTTTTCATACTTT
>4 dna:chromosome chromosome:RGSC3.4:4:1:187126005:1 165135745 ID33766 M -
TGAAGCTATTGAAGTGACTTTTCATACTT
>4 dna:chromosome chromosome:RGSC3.4:4:1:187126005:1 165135745 ID59590 M -
TTGAAGCTATTGAAGTGACTTTTCATACTT
>4 dna:chromosome chromosome:RGSC3.4:4:1:187126005:1 165135753 ID47699 M -
TGGCCACATTGAAGCTATTGAAGTGACTTT
>4 dna:chromosome chromosome:RGSC3.4:4:1:187126005:1 165135754 ID47698 M -
TGGCCACATTGAAGCTATTGAAGTGACTT
>4 dna:chromosome chromosome:RGSC3.4:4:1:187126005:1 165135756 ID47697 M -
TGGCCACATTGAAGCTATTGAAGTGAC
>4 dna:chromosome chromosome:RGSC3.4:4:1:187126005:1 165135757 ID3869 M -
CAGGATGGCCACATTGAAGCTATTGAAGTGA
>4 dna:chromosome chromosome:RGSC3.4:4:1:187126005:1 165135762 ID23726 M -
TCACAGGATGGCCACATTGAAGCTATTGA
>4 dna:chromosome chromosome:RGSC3.4:4:1:187126005:1 165135812 ID55534 U -
TGTTTTTCAAGGTGTCGTAAAGGTTGGGT
>4 dna:chromosome chromosome:RGSC3.4:4:1:187126005:1 165135813 ID61309 U -
TTGTTTTTCAAGGTGTCGTAAAGGTTGGG
>4 dna:chromosome chromosome:RGSC3.4:4:1:187126005:1 165135821 ID42082 U -
TGCCACATTTGTTTTTCAAGGTGTCGTAA
>4 dna:chromosome chromosome:RGSC3.4:4:1:187126005:1 165135826 ID35142 U -
TGACATGCCACATTTGTTTTTCAAGGTGT
>4 dna:chromosome chromosome:RGSC3.4:4:1:187126005:1 165135843 ID39008 M -
TGATCCATGAGGATGCCCTGACATGCCACA
>4 dna:chromosome chromosome:RGSC3.4:4:1:187126005:1 165135844 ID4415 M -
CCATGAGGATGCCCTGACATGCCAC
>4 dna:chromosome chromosome:RGSC3.4:4:1:187126005:1 165135861 ID29398 M -
TCGCGCTGAACTGTTTCTGATCCATGAGG
>4 dna:chromosome chromosome:RGSC3.4:4:1:187126005:1 165135900 ID5277 M -
CTCACTCTTGGTGCAGAGAACCTCTGTCGA
>4 dna:chromosome chromosome:RGSC3.4:4:1:187126005:1 165135986 ID50568 M -
TGGTCAGGATGTTTGCATTCTCTGTTCCC
>4 dna:chromosome chromosome:RGSC3.4:4:1:187126005:1 165135987 ID50567 M -
TGGTCAGGATGTTTGCATTCTCTGTTCC
>4 dna:chromosome chromosome:RGSC3.4:4:1:187126005:1 165136002 ID11423 M -
TAACCTACCGCGGCCACTGGTCAGGATGTT
>4 dna:chromosome chromosome:RGSC3.4:4:1:187126005:1 165136030 ID13817 M -
TACAAGTACTGGCAACTTGTTGGGGAGTA
>4 dna:chromosome chromosome:RGSC3.4:4:1:187126005:1 165136077 ID30002 M -
TCTATTTCTCTGTTCTTTTCTTGGTCTGT
>4 dna:chromosome chromosome:RGSC3.4:4:1:187126005:1 165136077 ID58878 M -
TTCTATTTCTCTGTTCTTTTCTTGGTCTGT
>4 dna:chromosome chromosome:RGSC3.4:4:1:187126005:1 165136094 ID26363 M -
TCCATCTCGTGTGTAACTTCTATTTCTCTG
>4 dna:chromosome chromosome:RGSC3.4:4:1:187126005:1 165136097 ID1294 M +
AGAAATAGAAGTTACACACGAGATGGAGAAG
>4 dna:chromosome chromosome:RGSC3.4:4:1:187126005:1 165136109 ID58536 M -
TTCCTTCTCCATCTCGTGTGTA
>4 dna:chromosome chromosome:RGSC3.4:4:1:187126005:1 165136124 ID46186 M -
TGGACACAATCCCTTCTTAATTTCCTTC
>4 dna:chromosome chromosome:RGSC3.4:4:1:187126005:1 165136141 ID40100 M -
TGATTTCATTTTGGGGTCCTGGACACAATC
>4 dna:chromosome chromosome:RGSC3.4:4:1:187126005:1 165136142 ID40099 M -
TGATTTCATTTTGGGGTCCTGGACACAAT
>4 dna:chromosome chromosome:RGSC3.4:4:1:187126005:1 165136147 ID15928 M -
TACTCATGATTTCATTTTGGGGTCCTGGAC
>4 dna:chromosome chromosome:RGSC3.4:4:1:187126005:1 165136149 ID15927 M -
TACTCATGATTTCATTTTGGGGTCCTGG
>4 dna:chromosome chromosome:RGSC3.4:4:1:187126005:1 165136172 ID40142 M -
TGATTTGCAGTTTGAATCCGCTACTC
>4 dna:chromosome chromosome:RGSC3.4:4:1:187126005:1 165136177 ID30376 M -
TCTCCTCTGGTGATTTGCAGTTTGAATCCGC
>4 dna:chromosome chromosome:RGSC3.4:4:1:187126005:1 165136405 ID50883 M -
TGGTGAATAGGCACCAAGAGAAGTTC
>4 dna:chromosome chromosome:RGSC3.4:4:1:187126005:1 165136417 ID25682 M -
TCCAATGGACCCTCTGGTGAATAGGCAC
>4 dna:chromosome chromosome:RGSC3.4:4:1:187126005:1 165136497 ID23704 M -
TCACAGATATTTTTCCCTGTCTGACCC
>4 dna:chromosome chromosome:RGSC3.4:4:1:187126005:1 165136524 ID30276 M -
TCTCATTTTGTAAATAGTGGAAGATGGTC
>4 dna:chromosome chromosome:RGSC3.4:4:1:187126005:1 165136525 ID44260 M -
TGCTCTCATTTTGTAAATAGTGGAAGATGGT
>4 dna:chromosome chromosome:RGSC3.4:4:1:187126005:1 165136942 ID41645 M -
TGCATTCTAGAGATGGCATTAGGGCG
