# Supplementary material for: proTRAC - a software for probabilistic piRNA cluster detection, visualization and analysis
Source: BMC Bioinformatics. 2012 Jan 10;13:5. doi: 10.1186/1471-2105-13-5 (PMC3293768; doi:10.1186/1471-2105-13-5)
Supplement: Additional file 6 — proTRAC results folder containing a picture and a FASTA file for each detected rat cluster. After decompression, the folder can be opened as former session in proTRAC. Alternatively, each file can be opened separately with any standard text-editor or graphic-viewer respectively. [file 1471-2105-13-5-S6.ZIP › proTRAC_results_rat/monodirectional_clusters/Cluster_126.fas]

>4 dna:chromosome chromosome:RGSC3.4:4:1:187126005:1 165190361 ID44260 M +
TGCTCTCATTTTGTAAATAGTGGAAGATGGT
>4 dna:chromosome chromosome:RGSC3.4:4:1:187126005:1 165190364 ID30276 M +
TCTCATTTTGTAAATAGTGGAAGATGGTC
>4 dna:chromosome chromosome:RGSC3.4:4:1:187126005:1 165190393 ID23704 M +
TCACAGATATTTTTCCCTGTCTGACCC
>4 dna:chromosome chromosome:RGSC3.4:4:1:187126005:1 165190472 ID25682 M +
TCCAATGGACCCTCTGGTGAATAGGCAC
>4 dna:chromosome chromosome:RGSC3.4:4:1:187126005:1 165190693 ID57488 M +
TTCAAGGTCTGGATATCTCCTTTGGTGAT
>4 dna:chromosome chromosome:RGSC3.4:4:1:187126005:1 165190718 ID40142 M +
TGATTTGCAGTTTGAATCCGCTACTC
>4 dna:chromosome chromosome:RGSC3.4:4:1:187126005:1 165190722 ID60048 M +
TTGCAGTTTGAATCCGCTACTCAGGATTTC
>4 dna:chromosome chromosome:RGSC3.4:4:1:187126005:1 165190785 ID58536 M +
TTCCTTCTCCATCTCGTGTGTA
>4 dna:chromosome chromosome:RGSC3.4:4:1:187126005:1 165190788 ID1294 M -
AGAAATAGAAGTTACACACGAGATGGAGAAG
>4 dna:chromosome chromosome:RGSC3.4:4:1:187126005:1 165190792 ID26363 M +
TCCATCTCGTGTGTAACTTCTATTTCTCTG
>4 dna:chromosome chromosome:RGSC3.4:4:1:187126005:1 165190809 ID58878 M +
TTCTATTTCTCTGTTCTTTTCTTGGTCTGT
>4 dna:chromosome chromosome:RGSC3.4:4:1:187126005:1 165190810 ID30002 M +
TCTATTTCTCTGTTCTTTTCTTGGTCTGT
>4 dna:chromosome chromosome:RGSC3.4:4:1:187126005:1 165190836 ID53518 M +
TGTGAGAGGCTTTTTCTCTGCTACAAGTA
>4 dna:chromosome chromosome:RGSC3.4:4:1:187126005:1 165190854 ID43760 M +
TGCTACAAGTACTGGCAACTTGTTGGGGAGT
>4 dna:chromosome chromosome:RGSC3.4:4:1:187126005:1 165190857 ID13817 M +
TACAAGTACTGGCAACTTGTTGGGGAGTA
>4 dna:chromosome chromosome:RGSC3.4:4:1:187126005:1 165190884 ID11423 M +
TAACCTACCGCGGCCACTGGTCAGGATGTT
>4 dna:chromosome chromosome:RGSC3.4:4:1:187126005:1 165190901 ID50567 M +
TGGTCAGGATGTTTGCATTCTCTGTTCC
>4 dna:chromosome chromosome:RGSC3.4:4:1:187126005:1 165190901 ID50568 M +
TGGTCAGGATGTTTGCATTCTCTGTTCCC
>4 dna:chromosome chromosome:RGSC3.4:4:1:187126005:1 165191045 ID4415 M +
CCATGAGGATGCCCTGACATGCCAC
>4 dna:chromosome chromosome:RGSC3.4:4:1:187126005:1 165191202 ID6138 M +
GAAAGAATAGCGCCTCTTTCGATCC
>4 dna:chromosome chromosome:RGSC3.4:4:1:187126005:1 165191258 ID18432 M +
TAGCCTGCTATGGAGGATACTCTAGGG
>4 dna:chromosome chromosome:RGSC3.4:4:1:187126005:1 165191258 ID18433 M +
TAGCCTGCTATGGAGGATACTCTAGGGG
>4 dna:chromosome chromosome:RGSC3.4:4:1:187126005:1 165191258 ID18434 M +
TAGCCTGCTATGGAGGATACTCTAGGGGA
>4 dna:chromosome chromosome:RGSC3.4:4:1:187126005:1 165191268 ID46639 M +
TGGAGGATACTCTAGGGGATTCAGCTT
>4 dna:chromosome chromosome:RGSC3.4:4:1:187126005:1 165191344 ID30596 M +
TCTCTTTGAAACGCTAGGTCTTGATGCTC
>4 dna:chromosome chromosome:RGSC3.4:4:1:187126005:1 165191345 ID5461 M +
CTCTTTGAAACGCTAGGTCTTGATGCTC
>4 dna:chromosome chromosome:RGSC3.4:4:1:187126005:1 165191350 ID32555 M +
TGAAACGCTAGGTCTTGATGCTCCTGAGG
>4 dna:chromosome chromosome:RGSC3.4:4:1:187126005:1 165191355 ID4981 M +
CGCTAGGTCTTGATGCTCCT
>4 dna:chromosome chromosome:RGSC3.4:4:1:187126005:1 165191408 ID10184 M +
TAAACACCATCTCTGTTCCATCCTGGCATT
>4 dna:chromosome chromosome:RGSC3.4:4:1:187126005:1 165191431 ID47648 M +
TGGCATTTCCTTTATTGACCTTGTCCC
>4 dna:chromosome chromosome:RGSC3.4:4:1:187126005:1 165191874 ID10821 M +
TAAATGCCTAAAACTTTGAAATCAGACTGA
>4 dna:chromosome chromosome:RGSC3.4:4:1:187126005:1 165191878 ID42873 M +
TGCCTAAAACTTTGAAATCAGACTGATTG
>4 dna:chromosome chromosome:RGSC3.4:4:1:187126005:1 165191878 ID42874 M +
TGCCTAAAACTTTGAAATCAGACTGATTGT
>4 dna:chromosome chromosome:RGSC3.4:4:1:187126005:1 165192180 ID12923 M +
TAATCACCTCAGCATAATTTAACTGGTCCT
>4 dna:chromosome chromosome:RGSC3.4:4:1:187126005:1 165193166 ID49906 M -
TGGGTGCAGAGAACTGTTTATCCGGTCT
>4 dna:chromosome chromosome:RGSC3.4:4:1:187126005:1 165193557 ID9316 M -
GTGCTGTAGACCTGTTTTCCTCTCTTTCAGT
>4 dna:chromosome chromosome:RGSC3.4:4:1:187126005:1 165193580 ID20836 M -
TATAAGCCTGTGTGTCAGGAGTGCTGTA
>4 dna:chromosome chromosome:RGSC3.4:4:1:187126005:1 165193742 ID51318 M -
TGGTGTGTTTGGATATTCCATGTTTGTTTT
