# Supplementary material for: proTRAC - a software for probabilistic piRNA cluster detection, visualization and analysis
Source: BMC Bioinformatics. 2012 Jan 10;13:5. doi: 10.1186/1471-2105-13-5 (PMC3293768; doi:10.1186/1471-2105-13-5)
Supplement: Additional file 6 — proTRAC results folder containing a picture and a FASTA file for each detected rat cluster. After decompression, the folder can be opened as former session in proTRAC. Alternatively, each file can be opened separately with any standard text-editor or graphic-viewer respectively. [file 1471-2105-13-5-S6.ZIP › proTRAC_results_rat/monodirectional_clusters/Cluster_127.fas]

>4 dna:chromosome chromosome:RGSC3.4:4:1:187126005:1 165456697 ID61206 U +
TTGTTAAGATTTGCTTCTCTGGTTG
>4 dna:chromosome chromosome:RGSC3.4:4:1:187126005:1 165456697 ID61207 U +
TTGTTAAGATTTGCTTCTCTGGTTGA
>4 dna:chromosome chromosome:RGSC3.4:4:1:187126005:1 165456697 ID61208 U +
TTGTTAAGATTTGCTTCTCTGGTTGATAGC
>4 dna:chromosome chromosome:RGSC3.4:4:1:187126005:1 165456708 ID44903 U +
TGCTTCTCTGGTTGATAGCTTTTAGG
>4 dna:chromosome chromosome:RGSC3.4:4:1:187126005:1 165456899 ID53872 U +
TGTGCACCCAGGCCCACAGTGTAATAGC
>4 dna:chromosome chromosome:RGSC3.4:4:1:187126005:1 165456968 ID35889 U +
TGACTGTGCGGCCGATGCCTATGGTC
>4 dna:chromosome chromosome:RGSC3.4:4:1:187126005:1 165456968 ID35890 U +
TGACTGTGCGGCCGATGCCTATGGTCC
>4 dna:chromosome chromosome:RGSC3.4:4:1:187126005:1 165456968 ID35891 U +
TGACTGTGCGGCCGATGCCTATGGTCCC
>4 dna:chromosome chromosome:RGSC3.4:4:1:187126005:1 165456968 ID35892 U +
TGACTGTGCGGCCGATGCCTATGGTCCCAGG
>4 dna:chromosome chromosome:RGSC3.4:4:1:187126005:1 165457039 ID32731 U +
TGAAAGCGTGGGCCCAGGAGGGAAC
>4 dna:chromosome chromosome:RGSC3.4:4:1:187126005:1 165457341 ID27742 U +
TCCTAAGAGATGCTTGTGGAGTTCCGAGT
>4 dna:chromosome chromosome:RGSC3.4:4:1:187126005:1 165457344 ID11969 U +
TAAGAGATGCTTGTGGAGTTCCG
>4 dna:chromosome chromosome:RGSC3.4:4:1:187126005:1 165457413 ID48228 U +
TGGCTTGGTCTGCTGACTTGATGGAA
>4 dna:chromosome chromosome:RGSC3.4:4:1:187126005:1 165457418 ID50756 U +
TGGTCTGCTGACTTGATGGAAGATC
>4 dna:chromosome chromosome:RGSC3.4:4:1:187126005:1 165457423 ID44391 U +
TGCTGACTTGATGGAAGATCTGTCT
>4 dna:chromosome chromosome:RGSC3.4:4:1:187126005:1 165457443 ID53033 U +
TGTCTGGAGAGGTCCTGACTGCCCAGCC
>4 dna:chromosome chromosome:RGSC3.4:4:1:187126005:1 165459725 ID31672 U +
TCTTCAGAGAAGAAACAGACATGGAAACT
>4 dna:chromosome chromosome:RGSC3.4:4:1:187126005:1 165459730 ID1405 M +
AGAGAAGAAACAGACATGGA
>4 dna:chromosome chromosome:RGSC3.4:4:1:187126005:1 165459782 ID40257 U +
TGCAAACAAAAATACTGCTAAAAATGATGA
>4 dna:chromosome chromosome:RGSC3.4:4:1:187126005:1 165459782 ID40258 U +
TGCAAACAAAAATACTGCTAAAAATGATGAA
>4 dna:chromosome chromosome:RGSC3.4:4:1:187126005:1 165459782 ID40259 U +
TGCAAACAAAAATACTGCTAAAAATGATGAAA
>4 dna:chromosome chromosome:RGSC3.4:4:1:187126005:1 165459809 ID32186 M +
TGAAAAAAAACTTAAAAAAAAAA
>4 dna:chromosome chromosome:RGSC3.4:4:1:187126005:1 165459839 ID3072 U +
CAAAACAAAACCCAACGAAGTGAAATGC
>4 dna:chromosome chromosome:RGSC3.4:4:1:187126005:1 165459859 ID32962 U +
TGAAATGCAAGCAGGAGTCAGATGGGA
>4 dna:chromosome chromosome:RGSC3.4:4:1:187126005:1 165459914 ID51340 U +
TGGTGTTGCAACACAACAGTGTTTTATGTA
>4 dna:chromosome chromosome:RGSC3.4:4:1:187126005:1 165459938 ID22036 U +
TATGTACTTTGCAGGTTGGAAGTCT
>4 dna:chromosome chromosome:RGSC3.4:4:1:187126005:1 165459954 ID45904 U +
TGGAAGTCTTTCTTGCCTTTAGGTTTTCCAGT
>4 dna:chromosome chromosome:RGSC3.4:4:1:187126005:1 165459980 ID26234 U +
TCCAGTCAGCATACAAAGTAGTGCTTTCGTA
>4 dna:chromosome chromosome:RGSC3.4:4:1:187126005:1 165459991 ID13601 U +
TACAAAGTAGTGCTTTCGTATGACCTTTA
>4 dna:chromosome chromosome:RGSC3.4:4:1:187126005:1 165459998 ID20384 U +
TAGTGCTTTCGTATGACCTTTATTTAGAGG
>4 dna:chromosome chromosome:RGSC3.4:4:1:187126005:1 165460198 ID22831 U +
TATTTTGCTTAGCATAATCTTTGGTTCCAT
>4 dna:chromosome chromosome:RGSC3.4:4:1:187126005:1 165460203 ID44788 U +
TGCTTAGCATAATCTTTGGTTCCATCC
>4 dna:chromosome chromosome:RGSC3.4:4:1:187126005:1 165460262 ID41431 U +
TGCATATATACCCATTTTAAAACTCGCTGC
>4 dna:chromosome chromosome:RGSC3.4:4:1:187126005:1 165460305 ID25754 U +
TCCACAATCAGTGGTTGTAAAGCATGCAGC
>4 dna:chromosome chromosome:RGSC3.4:4:1:187126005:1 165460428 ID44607 U +
TGCTGGTGCATAAAATGCATTTTACGAGT
>4 dna:chromosome chromosome:RGSC3.4:4:1:187126005:1 165460524 ID11035 U +
TAACAAGACTTCCTGTGTAACTCTTACTA
>4 dna:chromosome chromosome:RGSC3.4:4:1:187126005:1 165460554 ID22845 U +
TATTTTTATGTTTTGGAAGTGAGGTCTC
>4 dna:chromosome chromosome:RGSC3.4:4:1:187126005:1 165460609 ID59615 U +
TTGAAGTCCTTGTGCCTCTGGCTTTCCAGA
>4 dna:chromosome chromosome:RGSC3.4:4:1:187126005:1 165460627 ID48241 U +
TGGCTTTCCAGATGTTTGGATTAAAGGC
>4 dna:chromosome chromosome:RGSC3.4:4:1:187126005:1 165460627 ID48242 U +
TGGCTTTCCAGATGTTTGGATTAAAGGCCT
>4 dna:chromosome chromosome:RGSC3.4:4:1:187126005:1 165460632 ID58138 U +
TTCCAGATGTTTGGATTAAAGGCCTGTGC
>4 dna:chromosome chromosome:RGSC3.4:4:1:187126005:1 165460633 ID26098 U +
TCCAGATGTTTGGATTAAAGGCCTGTGC
>4 dna:chromosome chromosome:RGSC3.4:4:1:187126005:1 165460633 ID26099 U +
TCCAGATGTTTGGATTAAAGGCCTGTGCT
>4 dna:chromosome chromosome:RGSC3.4:4:1:187126005:1 165460639 ID55449 U +
TGTTTGGATTAAAGGCCTGTGCTACCAAGCA
>4 dna:chromosome chromosome:RGSC3.4:4:1:187126005:1 165460725 ID10754 U +
TAAATCTAATGTAACGTTGTGCAACCACAC
>4 dna:chromosome chromosome:RGSC3.4:4:1:187126005:1 165460850 ID33482 U +
TGAACTTCTGATTCCCCTGCTTCTACCC
>4 dna:chromosome chromosome:RGSC3.4:4:1:187126005:1 165460850 ID33483 U +
TGAACTTCTGATTCCCCTGCTTCTACCCC
>4 dna:chromosome chromosome:RGSC3.4:4:1:187126005:1 165460850 ID33484 U +
TGAACTTCTGATTCCCCTGCTTCTACCCCCC
>4 dna:chromosome chromosome:RGSC3.4:4:1:187126005:1 165460887 ID48869 U +
TGGGAGTGCGTACCATCCTAGTTGG
>4 dna:chromosome chromosome:RGSC3.4:4:1:187126005:1 165460887 ID48870 U +
TGGGAGTGCGTACCATCCTAGTTGGCTTC
>4 dna:chromosome chromosome:RGSC3.4:4:1:187126005:1 165460887 ID48871 U +
TGGGAGTGCGTACCATCCTAGTTGGCTTCT
>4 dna:chromosome chromosome:RGSC3.4:4:1:187126005:1 165460894 ID7857 U +
GCGTACCATCCTAGTTGGCTTC
>4 dna:chromosome chromosome:RGSC3.4:4:1:187126005:1 165460909 ID48207 U +
TGGCTTCTTCTTGTTTTGCCATAGGGTC
>4 dna:chromosome chromosome:RGSC3.4:4:1:187126005:1 165460909 ID48208 U +
TGGCTTCTTCTTGTTTTGCCATAGGGTCT
>4 dna:chromosome chromosome:RGSC3.4:4:1:187126005:1 165460916 ID59300 U +
TTCTTGTTTTGCCATAGGGTCTTGTTGATC
>4 dna:chromosome chromosome:RGSC3.4:4:1:187126005:1 165460920 ID55516 U +
TGTTTTGCCATAGGGTCTTGTTGATCTCA
>4 dna:chromosome chromosome:RGSC3.4:4:1:187126005:1 165460930 ID19588 U +
TAGGGTCTTGTTGATCTCAAACTCATACCC
>4 dna:chromosome chromosome:RGSC3.4:4:1:187126005:1 165460938 ID55143 U +
TGTTGATCTCAAACTCATACCCCCCACCTGC
>4 dna:chromosome chromosome:RGSC3.4:4:1:187126005:1 165460980 ID50507 U +
TGGTATTCGAAGCACCCATTGCCACAATTC
>4 dna:chromosome chromosome:RGSC3.4:4:1:187126005:1 165461007 ID59287 U +
TTCTTGTTCTAAGCAACAGGTTTGTGGTA
>4 dna:chromosome chromosome:RGSC3.4:4:1:187126005:1 165461031 ID50221 U +
TGGTAATTTGTTGTACCTGTTGTATGTC
>4 dna:chromosome chromosome:RGSC3.4:4:1:187126005:1 165461031 ID50222 U +
TGGTAATTTGTTGTACCTGTTGTATGTCC
>4 dna:chromosome chromosome:RGSC3.4:4:1:187126005:1 165461032 ID8790 U +
GGTAATTTGTTGTACCTGTTGTATGTCC
>4 dna:chromosome chromosome:RGSC3.4:4:1:187126005:1 165461048 ID55252 U +
TGTTGTATGTCCAATACTCAGTGTTCAGC
>4 dna:chromosome chromosome:RGSC3.4:4:1:187126005:1 165461065 ID24674 U +
TCAGTGTTCAGCAAAGGATGTGGACTGA
>4 dna:chromosome chromosome:RGSC3.4:4:1:187126005:1 165461127 ID14948 U +
TACCATATTGTTTGCTGCGGAAGGG
>4 dna:chromosome chromosome:RGSC3.4:4:1:187126005:1 165461243 ID51894 U +
TGTAAGAGTTGAAGATGTGAGAATCCTGA
>4 dna:chromosome chromosome:RGSC3.4:4:1:187126005:1 165461243 ID51895 U +
TGTAAGAGTTGAAGATGTGAGAATCCTGAAG
>4 dna:chromosome chromosome:RGSC3.4:4:1:187126005:1 165461291 ID48380 U +
TGGGAACCAAGAAACTGGCCTCCGAGAC
>4 dna:chromosome chromosome:RGSC3.4:4:1:187126005:1 165461353 ID448 U +
AAGGAACACTGAGGAAGATCCTCCACCTC
>4 dna:chromosome chromosome:RGSC3.4:4:1:187126005:1 165461433 ID58205 U +
TTCCATGAGCCATGATGATTCTGTCAGCA
>4 dna:chromosome chromosome:RGSC3.4:4:1:187126005:1 165461438 ID37297 U +
TGAGCCATGATGATTCTGTCAGCAAGGGA
>4 dna:chromosome chromosome:RGSC3.4:4:1:187126005:1 165461500 ID60376 U +
TTGGACTCTTTGGTTCATTTGATTGCT
>4 dna:chromosome chromosome:RGSC3.4:4:1:187126005:1 165461500 ID60377 U +
TTGGACTCTTTGGTTCATTTGATTGCTT
>4 dna:chromosome chromosome:RGSC3.4:4:1:187126005:1 165461500 ID60378 U +
TTGGACTCTTTGGTTCATTTGATTGCTTG
>4 dna:chromosome chromosome:RGSC3.4:4:1:187126005:1 165461500 ID60379 U +
TTGGACTCTTTGGTTCATTTGATTGCTTGG
>4 dna:chromosome chromosome:RGSC3.4:4:1:187126005:1 165461500 ID60380 U +
TTGGACTCTTTGGTTCATTTGATTGCTTGGT
>4 dna:chromosome chromosome:RGSC3.4:4:1:187126005:1 165461501 ID46372 U +
TGGACTCTTTGGTTCATTTGATTGCTTGGT
>4 dna:chromosome chromosome:RGSC3.4:4:1:187126005:1 165461506 ID32087 U +
TCTTTGGTTCATTTGATTGCTTGGTGTAT
>4 dna:chromosome chromosome:RGSC3.4:4:1:187126005:1 165461517 ID62105 U +
TTTGATTGCTTGGTGTATTCACCTCCTACC
>4 dna:chromosome chromosome:RGSC3.4:4:1:187126005:1 165461526 ID60875 U +
TTGGTGTATTCACCTCCTACCCCTAATGC
>4 dna:chromosome chromosome:RGSC3.4:4:1:187126005:1 165461526 ID60876 U +
TTGGTGTATTCACCTCCTACCCCTAATGCT
>4 dna:chromosome chromosome:RGSC3.4:4:1:187126005:1 165461563 ID8346 U +
GGATATTATTGGAAGATGTCGTGGGTAAG
>4 dna:chromosome chromosome:RGSC3.4:4:1:187126005:1 165461607 ID21229 U +
TATCAATATTTTACCTTGTGCTGTACCCT
>4 dna:chromosome chromosome:RGSC3.4:4:1:187126005:1 165461609 ID23447 U +
TCAATATTTTACCTTGTGCTGTACCCTGA
>4 dna:chromosome chromosome:RGSC3.4:4:1:187126005:1 165461614 ID3045 U +
ATTTTACCTTGTGCTGTACCC
>4 dna:chromosome chromosome:RGSC3.4:4:1:187126005:1 165461614 ID3046 U +
ATTTTACCTTGTGCTGTACCCT
>4 dna:chromosome chromosome:RGSC3.4:4:1:187126005:1 165461666 ID48946 U +
TGGGATCAGGACTGTAGCACCAGGATTCC
>4 dna:chromosome chromosome:RGSC3.4:4:1:187126005:1 165461695 ID1352 U +
AGAATTCACTGTTGTGTGGAACCTAGG
>4 dna:chromosome chromosome:RGSC3.4:4:1:187126005:1 165461757 ID39506 U +
TGATGGCACATTACTCATGTGGGATCATGGT
>4 dna:chromosome chromosome:RGSC3.4:4:1:187126005:1 165462006 ID24723 U +
TCATAACATTTCAGTTTATCATGGGACCTG
>4 dna:chromosome chromosome:RGSC3.4:4:1:187126005:1 165462013 ID2996 U +
ATTTCAGTTTATCATGGGAC
>4 dna:chromosome chromosome:RGSC3.4:4:1:187126005:1 165462197 ID45221 U +
TGCTTTTGAATAAGATTACCAACTTCCGGGC
>4 dna:chromosome chromosome:RGSC3.4:4:1:187126005:1 165462244 ID49629 U +
TGGGGCTTTGGACAGTTAGAATCTGCTGCA
>4 dna:chromosome chromosome:RGSC3.4:4:1:187126005:1 165462251 ID60349 U +
TTGGACAGTTAGAATCTGCTGCAGTGTGGA
>4 dna:chromosome chromosome:RGSC3.4:4:1:187126005:1 165462252 ID46232 U +
TGGACAGTTAGAATCTGCTGCAGTGTGGAAC
>4 dna:chromosome chromosome:RGSC3.4:4:1:187126005:1 165462394 ID1726 U +
AGCTGTTGAATATTCGAAGACGGTGGCTGA
>4 dna:chromosome chromosome:RGSC3.4:4:1:187126005:1 165462400 ID34039 U +
TGAATATTCGAAGACGGTGGCTGAT
>4 dna:chromosome chromosome:RGSC3.4:4:1:187126005:1 165462400 ID34040 U +
TGAATATTCGAAGACGGTGGCTGATGGTC
>4 dna:chromosome chromosome:RGSC3.4:4:1:187126005:1 165462447 ID37221 U +
TGAGCATCTAGTTATTCAGGAGCTT
>4 dna:chromosome chromosome:RGSC3.4:4:1:187126005:1 165462661 ID23214 U +
TCAACAGTCTTGCCCCTGTATAAATCACCAA
>4 dna:chromosome chromosome:RGSC3.4:4:1:187126005:1 165462937 ID27201 U +
TCCCTACTCCATTGTCTATGTTAGGTGT
>4 dna:chromosome chromosome:RGSC3.4:4:1:187126005:1 165463130 ID31517 U +
TCTTACCAAAGGGGTCTAAGTTAAAATAAA
>4 dna:chromosome chromosome:RGSC3.4:4:1:187126005:1 165463478 ID28021 U +
TCCTAGTCCAAAGGTAGACCGTGTG
>4 dna:chromosome chromosome:RGSC3.4:4:1:187126005:1 165463587 ID38272 U +
TGAGTTAGTTGCTTAGTGTGATAGGTTTC
>4 dna:chromosome chromosome:RGSC3.4:4:1:187126005:1 165463656 ID61614 U +
TTTCAAAAGGACAAAACCAAAAAAAAAAA
>4 dna:chromosome chromosome:RGSC3.4:4:1:187126005:1 165463764 ID10331 U +
TAAACTGACTTGGGTTTGTAGCTCCTTAA
>4 dna:chromosome chromosome:RGSC3.4:4:1:187126005:1 165463764 ID10332 U +
TAAACTGACTTGGGTTTGTAGCTCCTTAAG
>4 dna:chromosome chromosome:RGSC3.4:4:1:187126005:1 165463814 ID23715 U +
TCACAGCCTAGTCCTTAACAGTAACGTGA
>4 dna:chromosome chromosome:RGSC3.4:4:1:187126005:1 165464157 ID48973 U +
TGGGATGATAATGTGTATGATGCTGATGT
>4 dna:chromosome chromosome:RGSC3.4:4:1:187126005:1 165464157 ID48974 U +
TGGGATGATAATGTGTATGATGCTGATGTC
>4 dna:chromosome chromosome:RGSC3.4:4:1:187126005:1 165464158 ID8651 U +
GGGATGATAATGTGTATGATGCTGATGTC
>4 dna:chromosome chromosome:RGSC3.4:4:1:187126005:1 165464228 ID52488 U +
TGTCACGGGTAGTTTTAGTATCAGTGAAC
>4 dna:chromosome chromosome:RGSC3.4:4:1:187126005:1 165464280 ID1492 U +
AGATCAAGGTACCATACATAGTGTGATC
>4 dna:chromosome chromosome:RGSC3.4:4:1:187126005:1 165464284 ID3246 U +
CAAGGTACCATACATAGTGTGATCCACTTC
>4 dna:chromosome chromosome:RGSC3.4:4:1:187126005:1 165464287 ID8792 U +
GGTACCATACATAGTGTGATCCACTTCTGTC
>4 dna:chromosome chromosome:RGSC3.4:4:1:187126005:1 165464539 ID28152 U +
TCCTCAAAGGCATGGAACTGTTTCT
>4 dna:chromosome chromosome:RGSC3.4:4:1:187126005:1 165464660 ID31282 U +
TCTGTATAGTTTTCATTTACTTTGGTGTA
>4 dna:chromosome chromosome:RGSC3.4:4:1:187126005:1 165464660 ID31283 U +
TCTGTATAGTTTTCATTTACTTTGGTGTAT
>4 dna:chromosome chromosome:RGSC3.4:4:1:187126005:1 165464713 ID31063 U +
TCTGCCTAGGAAAAGCAAGTCCGGTAATTCC
>4 dna:chromosome chromosome:RGSC3.4:4:1:187126005:1 165464719 ID18728 U +
TAGGAAAAGCAAGTCCGGTAATTCCCTGA
>4 dna:chromosome chromosome:RGSC3.4:4:1:187126005:1 165465264 ID25635 U +
TCCAAGTTCTAATGGGTGTTGATAGGTTT
>4 dna:chromosome chromosome:RGSC3.4:4:1:187126005:1 165465481 ID9462 U +
GTGTTTCTTATAAGTGTTCATTAACAGAGT
>4 dna:chromosome chromosome:RGSC3.4:4:1:187126005:1 165465517 ID13467 U +
TAATTTGCAGGTGATATTTTCATGTGGGT
>4 dna:chromosome chromosome:RGSC3.4:4:1:187126005:1 165465600 ID41968 U +
TGCCAAGTGTGGGCTGAGTGCTAAGGTAG
>4 dna:chromosome chromosome:RGSC3.4:4:1:187126005:1 165465610 ID8682 U +
GGGCTGAGTGCTAAGGTAGGAGGTCCTTC
>4 dna:chromosome chromosome:RGSC3.4:4:1:187126005:1 165465694 ID45776 U +
TGGAAGATGATAGGTATTTTCCAGTGCAC
>4 dna:chromosome chromosome:RGSC3.4:4:1:187126005:1 165465770 ID44939 U +
TGCTTGACTATTTAAAGAGATAGGAAGTT
>4 dna:chromosome chromosome:RGSC3.4:4:1:187126005:1 165465902 ID14315 U +
TACAGGCTTCCTTCCACTTTCTGATT
>4 dna:chromosome chromosome:RGSC3.4:4:1:187126005:1 165465968 ID15651 U +
TACTACAAACCTGGTCAGAAACTCACGGC
>4 dna:chromosome chromosome:RGSC3.4:4:1:187126005:1 165466034 ID59678 U +
TTGAATGTGATGTGCCCACCAAA
>4 dna:chromosome chromosome:RGSC3.4:4:1:187126005:1 165466034 ID59679 U +
TTGAATGTGATGTGCCCACCAAATACTTT
>4 dna:chromosome chromosome:RGSC3.4:4:1:187126005:1 165466083 ID42659 U +
TGCCCATGGCCACATTCTGCTGTTTGC
>4 dna:chromosome chromosome:RGSC3.4:4:1:187126005:1 165467307 ID51972 M +
TGTAATGGGATCTGATGCCCTCTTCTGGTGT
>4 dna:chromosome chromosome:RGSC3.4:4:1:187126005:1 165467315 ID7250 M +
GATCTGATGCCCTCTTCTGGTGTGTCTGA
>4 dna:chromosome chromosome:RGSC3.4:4:1:187126005:1 165467317 ID30925 M +
TCTGATGCCCTCTTCTGGTGTGTCTGAA
>4 dna:chromosome chromosome:RGSC3.4:4:1:187126005:1 165467319 ID39414 M +
TGATGCCCTCTTCTGGTGTGTCTGAAGAC
>4 dna:chromosome chromosome:RGSC3.4:4:1:187126005:1 165467322 ID42721 M +
TGCCCTCTTCTGGTGTGTCTGAAGA
>4 dna:chromosome chromosome:RGSC3.4:4:1:187126005:1 165467334 ID9438 M +
GTGTGTCTGAAGACAGCTACAGTGTACTCA
>4 dna:chromosome chromosome:RGSC3.4:4:1:187126005:1 165467828 ID58522 U +
TTCCTTAGGCTTTGTAGTGTTTTGTATGT
