# Supplementary material for: proTRAC - a software for probabilistic piRNA cluster detection, visualization and analysis
Source: BMC Bioinformatics. 2012 Jan 10;13:5. doi: 10.1186/1471-2105-13-5 (PMC3293768; doi:10.1186/1471-2105-13-5)
Supplement: Additional file 6 — proTRAC results folder containing a picture and a FASTA file for each detected rat cluster. After decompression, the folder can be opened as former session in proTRAC. Alternatively, each file can be opened separately with any standard text-editor or graphic-viewer respectively. [file 1471-2105-13-5-S6.ZIP › proTRAC_results_rat/monodirectional_clusters/Cluster_128.fas]

>2 dna:chromosome chromosome:RGSC3.4:2:1:258207540:1 44401041 ID5734 U -
CTGTCTTAGGTGGAGCACTGGGACTCAAA
>2 dna:chromosome chromosome:RGSC3.4:2:1:258207540:1 44402974 ID40451 U -
TGCAACAGTCCTCAAAGTTTGGACAATGTGA
>2 dna:chromosome chromosome:RGSC3.4:2:1:258207540:1 44403402 ID6742 U -
GACTGAATTGAACAAGGGATGAACTGA
>2 dna:chromosome chromosome:RGSC3.4:2:1:258207540:1 44403441 ID22826 U -
TATTTTGATGTCCCCCCCTTTCCTTTGGAGA
>2 dna:chromosome chromosome:RGSC3.4:2:1:258207540:1 44403519 ID24057 U -
TCACTTTAAGCATCAGAGTGTGTGTGTGT
>2 dna:chromosome chromosome:RGSC3.4:2:1:258207540:1 44403782 ID22114 U -
TATGTGTGTCATTTGTAATCAGTTTTCAATA
>2 dna:chromosome chromosome:RGSC3.4:2:1:258207540:1 44403825 ID40172 U -
TGATTTTCAGAGTATGGTGTTCCAAAACA
>2 dna:chromosome chromosome:RGSC3.4:2:1:258207540:1 44403826 ID40171 U -
TGATTTTCAGAGTATGGTGTTCCAAAAC
>2 dna:chromosome chromosome:RGSC3.4:2:1:258207540:1 44403892 ID1824 U -
AGGATGAACAATGGAGAGAGACTGTC
>2 dna:chromosome chromosome:RGSC3.4:2:1:258207540:1 44404479 ID39621 U -
TGATGTATACATAATAAATAAATATCTAAAA
>2 dna:chromosome chromosome:RGSC3.4:2:1:258207540:1 44404558 ID51164 M -
TGGTGGCTCACACCCATCTGTAATGGGATC
>2 dna:chromosome chromosome:RGSC3.4:2:1:258207540:1 44404590 ID51544 M +
TGGTTGCTGGGATTTGAACTCAGGACCTC
>2 dna:chromosome chromosome:RGSC3.4:2:1:258207540:1 44404603 ID59537 M +
TTGAACTCAGGACCTCTGGAAGAGCA
>2 dna:chromosome chromosome:RGSC3.4:2:1:258207540:1 44405304 ID20903 U -
TATAATTAACAAAATTAGTCAGGTGAGCTC
>2 dna:chromosome chromosome:RGSC3.4:2:1:258207540:1 44405563 ID10115 U -
TAAAATTCAAATATGGTGTCAGAATC
>2 dna:chromosome chromosome:RGSC3.4:2:1:258207540:1 44405563 ID25057 U -
TCATTAAAATTCAAATATGGTGTCAGAATC
>2 dna:chromosome chromosome:RGSC3.4:2:1:258207540:1 44405594 ID16346 U -
TACTTCATTTTCTAAAGTATTGGTTGAC
>2 dna:chromosome chromosome:RGSC3.4:2:1:258207540:1 44405745 ID32601 M -
TGAAACTGTAAGCCAACCCCAATTAAATGTT
>2 dna:chromosome chromosome:RGSC3.4:2:1:258207540:1 44406219 ID45895 U -
TGGAAGTCATTATGTAGACCAGGCTGGCAC
>2 dna:chromosome chromosome:RGSC3.4:2:1:258207540:1 44408106 ID24554 U -
TCAGGTTGATCAGCACAGAGCATGGTGTC
>2 dna:chromosome chromosome:RGSC3.4:2:1:258207540:1 44408904 ID40970 U -
TGCACTAACTTTGCTAAGCACGGTTTATTGT
>2 dna:chromosome chromosome:RGSC3.4:2:1:258207540:1 44408905 ID40969 U -
TGCACTAACTTTGCTAAGCACGGTTTATTG
>2 dna:chromosome chromosome:RGSC3.4:2:1:258207540:1 44409136 ID14168 U -
TACAGACTACATGAAATTCAGTTTCAAAA
>2 dna:chromosome chromosome:RGSC3.4:2:1:258207540:1 44409139 ID6717 U -
GACTACAGACTACATGAAATTCAGTTTCA
>2 dna:chromosome chromosome:RGSC3.4:2:1:258207540:1 44409174 ID23254 U -
TCAACTACATAGCAGCAAATTCAAAGCC
>2 dna:chromosome chromosome:RGSC3.4:2:1:258207540:1 44409451 ID3160 U -
CAAATGTCATAACCATTCCGTGTCCTTTAA
>2 dna:chromosome chromosome:RGSC3.4:2:1:258207540:1 44409982 ID10894 U -
TAAATGTTAAAGAAGTCTGGTTCCTGAGA
>2 dna:chromosome chromosome:RGSC3.4:2:1:258207540:1 44410046 ID53084 M +
TGTCTTCAGACACACCAGAAGAGGGCATCGGA
>2 dna:chromosome chromosome:RGSC3.4:2:1:258207540:1 44410048 ID42721 M -
TGCCCTCTTCTGGTGTGTCTGAAGA
>2 dna:chromosome chromosome:RGSC3.4:2:1:258207540:1 44410056 ID13174 M -
TAATGGGATCCGATGCCCTCTTCTGGTGTG
>2 dna:chromosome chromosome:RGSC3.4:2:1:258207540:1 44410113 ID26063 M -
TCCAGAGGTCCTGAGTTCAATTCCCAGC
>2 dna:chromosome chromosome:RGSC3.4:2:1:258207540:1 44410113 ID58126 M -
TTCCAGAGGTCCTGAGTTCAATTCCCAGC
>2 dna:chromosome chromosome:RGSC3.4:2:1:258207540:1 44410121 ID59537 M +
TTGAACTCAGGACCTCTGGAAGAGCA
>2 dna:chromosome chromosome:RGSC3.4:2:1:258207540:1 44410526 ID12518 U -
TAAGTAGAAATATACCAAGGTACAGGAGCC
>2 dna:chromosome chromosome:RGSC3.4:2:1:258207540:1 44410685 ID39767 U -
TGATTAAAAGTTGTATGCCATCACGACCC
>2 dna:chromosome chromosome:RGSC3.4:2:1:258207540:1 44410724 ID34346 U -
TGAATTCAGAGATTCATCTGCCTCCGTTT
>2 dna:chromosome chromosome:RGSC3.4:2:1:258207540:1 44412109 ID29685 U -
TCTAAGGACGTGACCGGTCTTTTATAGTCC
>2 dna:chromosome chromosome:RGSC3.4:2:1:258207540:1 44413568 ID9384 M -
GTGGTGGTGGTGGTGGTGGTGGTGATG
>2 dna:chromosome chromosome:RGSC3.4:2:1:258207540:1 44413572 ID9385 M -
GTGGTGGTGGTGGTGGTGGTGGTGGT
>2 dna:chromosome chromosome:RGSC3.4:2:1:258207540:1 44413572 ID9388 M -
GTGGTGGTGGTGGTGGTGGTGGTGGTGGT
>2 dna:chromosome chromosome:RGSC3.4:2:1:258207540:1 44413575 ID9385 M -
GTGGTGGTGGTGGTGGTGGTGGTGGT
>2 dna:chromosome chromosome:RGSC3.4:2:1:258207540:1 44413575 ID9388 M -
GTGGTGGTGGTGGTGGTGGTGGTGGTGGT
>2 dna:chromosome chromosome:RGSC3.4:2:1:258207540:1 44413578 ID9385 M -
GTGGTGGTGGTGGTGGTGGTGGTGGT
>2 dna:chromosome chromosome:RGSC3.4:2:1:258207540:1 44413578 ID9388 M -
GTGGTGGTGGTGGTGGTGGTGGTGGTGGT
>2 dna:chromosome chromosome:RGSC3.4:2:1:258207540:1 44413581 ID9385 M -
GTGGTGGTGGTGGTGGTGGTGGTGGT
>2 dna:chromosome chromosome:RGSC3.4:2:1:258207540:1 44413581 ID9388 M -
GTGGTGGTGGTGGTGGTGGTGGTGGTGGT
>2 dna:chromosome chromosome:RGSC3.4:2:1:258207540:1 44413584 ID9385 M -
GTGGTGGTGGTGGTGGTGGTGGTGGT
>2 dna:chromosome chromosome:RGSC3.4:2:1:258207540:1 44413584 ID9388 M -
GTGGTGGTGGTGGTGGTGGTGGTGGTGGT
>2 dna:chromosome chromosome:RGSC3.4:2:1:258207540:1 44413587 ID9385 M -
GTGGTGGTGGTGGTGGTGGTGGTGGT
>2 dna:chromosome chromosome:RGSC3.4:2:1:258207540:1 44413587 ID9388 M -
GTGGTGGTGGTGGTGGTGGTGGTGGTGGT
>2 dna:chromosome chromosome:RGSC3.4:2:1:258207540:1 44413590 ID9385 M -
GTGGTGGTGGTGGTGGTGGTGGTGGT
>2 dna:chromosome chromosome:RGSC3.4:2:1:258207540:1 44413590 ID9388 M -
GTGGTGGTGGTGGTGGTGGTGGTGGTGGT
>2 dna:chromosome chromosome:RGSC3.4:2:1:258207540:1 44413593 ID9385 M -
GTGGTGGTGGTGGTGGTGGTGGTGGT
>2 dna:chromosome chromosome:RGSC3.4:2:1:258207540:1 44413593 ID9388 M -
GTGGTGGTGGTGGTGGTGGTGGTGGTGGT
>2 dna:chromosome chromosome:RGSC3.4:2:1:258207540:1 44413596 ID9385 M -
GTGGTGGTGGTGGTGGTGGTGGTGGT
>2 dna:chromosome chromosome:RGSC3.4:2:1:258207540:1 44413596 ID9388 M -
GTGGTGGTGGTGGTGGTGGTGGTGGTGGT
>2 dna:chromosome chromosome:RGSC3.4:2:1:258207540:1 44413599 ID9385 M -
GTGGTGGTGGTGGTGGTGGTGGTGGT
