# Supplementary material for: proTRAC - a software for probabilistic piRNA cluster detection, visualization and analysis
Source: BMC Bioinformatics. 2012 Jan 10;13:5. doi: 10.1186/1471-2105-13-5 (PMC3293768; doi:10.1186/1471-2105-13-5)
Supplement: Additional file 6 — proTRAC results folder containing a picture and a FASTA file for each detected rat cluster. After decompression, the folder can be opened as former session in proTRAC. Alternatively, each file can be opened separately with any standard text-editor or graphic-viewer respectively. [file 1471-2105-13-5-S6.ZIP › proTRAC_results_rat/monodirectional_clusters/Cluster_129.fas]

>2 dna:chromosome chromosome:RGSC3.4:2:1:258207540:1 105637762 ID57204 M +
TTATGGGTGTTCCCCTCCCCA
>2 dna:chromosome chromosome:RGSC3.4:2:1:258207540:1 105637886 ID5625 M -
CTGGACTCTGACCTCATAGGTAGCAATGAA
>2 dna:chromosome chromosome:RGSC3.4:2:1:258207540:1 105637941 ID20404 M +
TAGTGGCTTAGTCCCTGGAAGCTCTGGTTGC
>2 dna:chromosome chromosome:RGSC3.4:2:1:258207540:1 105637944 ID48161 M +
TGGCTTAGTCCCTGGAAGCTCTGGTTGCT
>2 dna:chromosome chromosome:RGSC3.4:2:1:258207540:1 105638071 ID47629 M +
TGGCATTCGCATCTGTATTTGCTGTATTC
>2 dna:chromosome chromosome:RGSC3.4:2:1:258207540:1 105638348 ID29890 M +
TCTAGGCATCTAGGGTAATTCAAGCATTTG
>2 dna:chromosome chromosome:RGSC3.4:2:1:258207540:1 105638367 ID23319 M +
TCAAGCATTTGGGCTAATAGCCACTTATCAA
>2 dna:chromosome chromosome:RGSC3.4:2:1:258207540:1 105638564 ID438 M -
AAGCTGGAAAGAACCCAGATGCCCTTC
>2 dna:chromosome chromosome:RGSC3.4:2:1:258207540:1 105644831 ID9316 M -
GTGCTGTAGACCTGTTTTCCTCTCTTTCAGT
>2 dna:chromosome chromosome:RGSC3.4:2:1:258207540:1 105644854 ID20836 M -
TATAAGCCTGTGTGTCAGGAGTGCTGTA
>2 dna:chromosome chromosome:RGSC3.4:2:1:258207540:1 105645016 ID51318 M -
TGGTGTGTTTGGATATTCCATGTTTGTTTT
>2 dna:chromosome chromosome:RGSC3.4:2:1:258207540:1 105646510 ID26751 M -
TCCCACTATTATTGTGTGAGGTGCAATGT
>2 dna:chromosome chromosome:RGSC3.4:2:1:258207540:1 105646787 ID59574 M -
TTGAAGACCAGTTTTAGGCCGTGGTGGT
>2 dna:chromosome chromosome:RGSC3.4:2:1:258207540:1 105647041 ID17489 M -
TAGAGCTTTTAGGTGTGCTGTCAAGCTGCT
>2 dna:chromosome chromosome:RGSC3.4:2:1:258207540:1 105647754 ID51135 M -
TGGTGGATGATTGTTTTGATGTGCTCT
>2 dna:chromosome chromosome:RGSC3.4:2:1:258207540:1 105647777 ID43138 M -
TGCCTGGGATGAAGCCTACTTGATCATGGT
>2 dna:chromosome chromosome:RGSC3.4:2:1:258207540:1 105647865 ID643 M -
AATGATCATGTGGTTCTGTTCTTTC
>2 dna:chromosome chromosome:RGSC3.4:2:1:258207540:1 105647874 ID29722 M -
TCTAATGAAATGATCATGTGGTTC
>2 dna:chromosome chromosome:RGSC3.4:2:1:258207540:1 105648118 ID55264 M -
TGTTGTCTGATTGCTCTGGCTAGAAC
>2 dna:chromosome chromosome:RGSC3.4:2:1:258207540:1 105648257 ID1711 M +
AGCTGATAAACAACTTCAGCAAAGTGGCT
>2 dna:chromosome chromosome:RGSC3.4:2:1:258207540:1 105648280 ID38259 M -
TGAGTTAATTTTATACCCAGCCAC
>2 dna:chromosome chromosome:RGSC3.4:2:1:258207540:1 105648297 ID11552 M +
TAACTCAAATAAATCAGTTGCCTTCCTC
>2 dna:chromosome chromosome:RGSC3.4:2:1:258207540:1 105648703 ID16145 M -
TACTGCTTGAGTTCAGGGATAGTGATTCC
>2 dna:chromosome chromosome:RGSC3.4:2:1:258207540:1 105648713 ID2938 M -
ATTGCTCTGTAATACTGCTTGAGTTCAGGGA
>2 dna:chromosome chromosome:RGSC3.4:2:1:258207540:1 105648713 ID44289 M -
TGCTCTGTAATACTGCTTGAGTTCAGGGA
>2 dna:chromosome chromosome:RGSC3.4:2:1:258207540:1 105648802 ID1980 M -
AGGTGTGTGGGTTCATTTCTGGGTCTTCAAT
>2 dna:chromosome chromosome:RGSC3.4:2:1:258207540:1 105648837 ID48038 M -
TGGCTCCTTTGTCAAAAATCAAGTGA
>2 dna:chromosome chromosome:RGSC3.4:2:1:258207540:1 105648913 ID41658 M -
TGCATTCTTCTACATGTTGCCCTCCAGTT
>2 dna:chromosome chromosome:RGSC3.4:2:1:258207540:1 105648915 ID41657 M -
TGCATTCTTCTACATGTTGCCCTCCAG
>2 dna:chromosome chromosome:RGSC3.4:2:1:258207540:1 105649179 ID4475 M -
CCCAATCTGTTGGTTGCCGTTTTGTCCTA
>2 dna:chromosome chromosome:RGSC3.4:2:1:258207540:1 105649564 ID24613 M +
TCAGTCTGGAGGTTCCTCAGAAAATTGGACA
>2 dna:chromosome chromosome:RGSC3.4:2:1:258207540:1 105649902 ID23319 M -
TCAAGCATTTGGGCTAATAGCCACTTATCAA
>2 dna:chromosome chromosome:RGSC3.4:2:1:258207540:1 105650086 ID5589 M +
CTGCCCCACATGTGGCCCATACATATACAG
>2 dna:chromosome chromosome:RGSC3.4:2:1:258207540:1 105650332 ID48161 M -
TGGCTTAGTCCCTGGAAGCTCTGGTTGCT
>2 dna:chromosome chromosome:RGSC3.4:2:1:258207540:1 105650333 ID20404 M -
TAGTGGCTTAGTCCCTGGAAGCTCTGGTTGC
>2 dna:chromosome chromosome:RGSC3.4:2:1:258207540:1 105650389 ID5625 M +
CTGGACTCTGACCTCATAGGTAGCAATGAA
>2 dna:chromosome chromosome:RGSC3.4:2:1:258207540:1 105650440 ID8199 M +
GGAAGGGGAAGCCCTGGGTCCTGCTAA
>2 dna:chromosome chromosome:RGSC3.4:2:1:258207540:1 105650594 ID9015 M -
GTATTTCTTATATACATTTCGAGTG
>2 dna:chromosome chromosome:RGSC3.4:2:1:258207540:1 105651340 ID9015 M -
GTATTTCTTATATACATTTCGAGTG
>2 dna:chromosome chromosome:RGSC3.4:2:1:258207540:1 105653130 ID32692 U -
TGAAAGATGCCATAAGTGACCCCCCT
>2 dna:chromosome chromosome:RGSC3.4:2:1:258207540:1 105653132 ID32691 U -
TGAAAGATGCCATAAGTGACCCCC
>2 dna:chromosome chromosome:RGSC3.4:2:1:258207540:1 105653146 ID38670 U -
TGATAGAGCATGTGCTATGAAAGATGC
>2 dna:chromosome chromosome:RGSC3.4:2:1:258207540:1 105653158 ID10704 U -
TAAATACTGTTGATAGAGCATGTGC
>2 dna:chromosome chromosome:RGSC3.4:2:1:258207540:1 105653158 ID23904 U -
TCACTAAATACTGTTGATAGAGCATGTGC
>2 dna:chromosome chromosome:RGSC3.4:2:1:258207540:1 105653163 ID1986 U -
AGGTTCACTAAATACTGTTGATAGAGCA
>2 dna:chromosome chromosome:RGSC3.4:2:1:258207540:1 105653176 ID9773 U -
TAAAAATGTCTTCAGGTTCACTAAATAC
>2 dna:chromosome chromosome:RGSC3.4:2:1:258207540:1 105653177 ID9772 U -
TAAAAATGTCTTCAGGTTCACTAAATA
>2 dna:chromosome chromosome:RGSC3.4:2:1:258207540:1 105653185 ID39237 U -
TGATGACATAAAAATGTCTTCAGGTTC
>2 dna:chromosome chromosome:RGSC3.4:2:1:258207540:1 105653238 ID1491 U -
AGATATTTGGAGATGACGATCATACA
>2 dna:chromosome chromosome:RGSC3.4:2:1:258207540:1 105656163 ID11231 U -
TAACAGTTTATCTGTTCACATAACCCC
>2 dna:chromosome chromosome:RGSC3.4:2:1:258207540:1 105656243 ID42042 U -
TGCCACAACAAAACTTCATCCTACTAAAACAC
>2 dna:chromosome chromosome:RGSC3.4:2:1:258207540:1 105656247 ID42041 U -
TGCCACAACAAAACTTCATCCTACTAAA
>2 dna:chromosome chromosome:RGSC3.4:2:1:258207540:1 105656249 ID42040 U -
TGCCACAACAAAACTTCATCCTACTA
>2 dna:chromosome chromosome:RGSC3.4:2:1:258207540:1 105657244 ID38579 U -
TGATACAGTAAATTCTTCGGGAACCATACA
>2 dna:chromosome chromosome:RGSC3.4:2:1:258207540:1 105657248 ID38578 U -
TGATACAGTAAATTCTTCGGGAACCA
>2 dna:chromosome chromosome:RGSC3.4:2:1:258207540:1 105657249 ID38577 U -
TGATACAGTAAATTCTTCGGGAACC
>2 dna:chromosome chromosome:RGSC3.4:2:1:258207540:1 105657250 ID13097 U -
TAATGATACAGTAAATTCTTCGGGAAC
>2 dna:chromosome chromosome:RGSC3.4:2:1:258207540:1 105657310 ID51999 U -
TGTAATTTATTTGGTGTCTCTGATCAA
>2 dna:chromosome chromosome:RGSC3.4:2:1:258207540:1 105657310 ID57303 U -
TTATTTGGTGTCTCTGATCAA
>2 dna:chromosome chromosome:RGSC3.4:2:1:258207540:1 105657311 ID51998 U -
TGTAATTTATTTGGTGTCTCTGATCA
>2 dna:chromosome chromosome:RGSC3.4:2:1:258207540:1 105657312 ID51997 U -
TGTAATTTATTTGGTGTCTCTGATC
>2 dna:chromosome chromosome:RGSC3.4:2:1:258207540:1 105657317 ID14232 U -
TACAGATTTATGTAATTTATTTGGTGTCTC
>2 dna:chromosome chromosome:RGSC3.4:2:1:258207540:1 105657318 ID1518 U -
AGATTTATGTAATTTATTTGGTGTCT
>2 dna:chromosome chromosome:RGSC3.4:2:1:258207540:1 105658719 ID36102 U -
TGAGAAAATGGGAGACCTTTTCACGTGC
>2 dna:chromosome chromosome:RGSC3.4:2:1:258207540:1 105659864 ID14070 U -
TACACGAGGGATAAAATTGATGCTGA
>2 dna:chromosome chromosome:RGSC3.4:2:1:258207540:1 105659866 ID50241 U -
TGGTACACGAGGGATAAAATTGATGCT
>2 dna:chromosome chromosome:RGSC3.4:2:1:258207540:1 105659934 ID22253 U -
TATTAGCTATCATTGCTGAAAAGGGACAAA
>2 dna:chromosome chromosome:RGSC3.4:2:1:258207540:1 105659936 ID18558 U -
TAGCTATCATTGCTGAAAAGGGACA
>2 dna:chromosome chromosome:RGSC3.4:2:1:258207540:1 105659937 ID22252 U -
TATTAGCTATCATTGCTGAAAAGGGAC
>2 dna:chromosome chromosome:RGSC3.4:2:1:258207540:1 105661312 ID8221 U -
GGAATTATCAAATTCTGCCAGCACCAAT
>2 dna:chromosome chromosome:RGSC3.4:2:1:258207540:1 105661313 ID8220 U -
GGAATTATCAAATTCTGCCAGCACCAA
>2 dna:chromosome chromosome:RGSC3.4:2:1:258207540:1 105661314 ID8219 U -
GGAATTATCAAATTCTGCCAGCACCA
>2 dna:chromosome chromosome:RGSC3.4:2:1:258207540:1 105661317 ID8218 U -
GGAATTATCAAATTCTGCCAGCA
>2 dna:chromosome chromosome:RGSC3.4:2:1:258207540:1 105662233 ID40846 M +
TGCACAGGCGAAGATTCCCTTCACATGGTTC
>2 dna:chromosome chromosome:RGSC3.4:2:1:258207540:1 105662495 ID26296 M +
TCCATAAGGGTGAAATAATGAGGTCTC
>2 dna:chromosome chromosome:RGSC3.4:2:1:258207540:1 105662958 ID16571 M +
TAGAAAACTACTGCACTCACATGTTAC
>2 dna:chromosome chromosome:RGSC3.4:2:1:258207540:1 105664132 ID2092 M -
AGTGGAAGGGGAAGCCCTGGGTCCTGCTAA
>2 dna:chromosome chromosome:RGSC3.4:2:1:258207540:1 105664132 ID8199 M -
GGAAGGGGAAGCCCTGGGTCCTGCTAA
>2 dna:chromosome chromosome:RGSC3.4:2:1:258207540:1 105664149 ID58284 M +
TTCCCCTTCCACTGGTGCTCTTACTAGGA
>2 dna:chromosome chromosome:RGSC3.4:2:1:258207540:1 105665447 ID3268 U -
CAATAAACGATTAGCAAATGATATTGCCA
>2 dna:chromosome chromosome:RGSC3.4:2:1:258207540:1 105665457 ID20538 U -
TAGTTCCCACAATAAACGATTAGCAAAT
>2 dna:chromosome chromosome:RGSC3.4:2:1:258207540:1 105665461 ID42921 U -
TGCCTAGTTCCCACAATAAACGATTAGC
>2 dna:chromosome chromosome:RGSC3.4:2:1:258207540:1 105665466 ID21504 U -
TATCTGCCTAGTTCCCACAATAAACGA
>2 dna:chromosome chromosome:RGSC3.4:2:1:258207540:1 105665468 ID21503 U -
TATCTGCCTAGTTCCCACAATAAAC
>2 dna:chromosome chromosome:RGSC3.4:2:1:258207540:1 105665472 ID28055 U -
TCCTATATCTGCCTAGTTCCCACAAT
>2 dna:chromosome chromosome:RGSC3.4:2:1:258207540:1 105665479 ID41952 U -
TGCCAAGTATCCTATATCTGCCTAGTTC
>2 dna:chromosome chromosome:RGSC3.4:2:1:258207540:1 105665492 ID40082 U -
TGATTTATCTGTTGTGCCAAGTATCCTAT
>2 dna:chromosome chromosome:RGSC3.4:2:1:258207540:1 105665492 ID61558 U -
TTTATCTGTTGTGCCAAGTATCCTAT
>2 dna:chromosome chromosome:RGSC3.4:2:1:258207540:1 105665500 ID34960 U -
TGACAGCTTATGATTTATCTGTTGTGCCAAG
>2 dna:chromosome chromosome:RGSC3.4:2:1:258207540:1 105665501 ID34959 U -
TGACAGCTTATGATTTATCTGTTGTGCCAA
>2 dna:chromosome chromosome:RGSC3.4:2:1:258207540:1 105665502 ID34958 U -
TGACAGCTTATGATTTATCTGTTGTGCCA
>2 dna:chromosome chromosome:RGSC3.4:2:1:258207540:1 105665503 ID34957 U -
TGACAGCTTATGATTTATCTGTTGTGCC
>2 dna:chromosome chromosome:RGSC3.4:2:1:258207540:1 105665504 ID34956 U -
TGACAGCTTATGATTTATCTGTTGTGC
>2 dna:chromosome chromosome:RGSC3.4:2:1:258207540:1 105665505 ID34955 U -
TGACAGCTTATGATTTATCTGTTGTG
>2 dna:chromosome chromosome:RGSC3.4:2:1:258207540:1 105665593 ID16571 M -
TAGAAAACTACTGCACTCACATGTTAC
>2 dna:chromosome chromosome:RGSC3.4:2:1:258207540:1 105666015 ID33568 M -
TGAAGAAGAGAAAGTAGCCACTGTGCAGA
>2 dna:chromosome chromosome:RGSC3.4:2:1:258207540:1 105666052 ID2496 U -
ATGAAGAATGACTTGGAGTACCAGAC
>2 dna:chromosome chromosome:RGSC3.4:2:1:258207540:1 105666059 ID29314 U -
TCGACTATATGAAGAATGACTTGGAGT
>2 dna:chromosome chromosome:RGSC3.4:2:1:258207540:1 105666067 ID35120 U -
TGACATCTCGACTATATGAAGAATGA
>2 dna:chromosome chromosome:RGSC3.4:2:1:258207540:1 105667593 ID32664 M +
TGAAAGATACTTAGTTACATTACTGCTCATT
>2 dna:chromosome chromosome:RGSC3.4:2:1:258207540:1 105667806 ID6302 U -
GAAGATGTAAACATAAAAAAATAA
>2 dna:chromosome chromosome:RGSC3.4:2:1:258207540:1 105667832 ID18228 U -
TAGCATCATGAAGAAGTTGGATTGTG
>2 dna:chromosome chromosome:RGSC3.4:2:1:258207540:1 105668349 ID53705 U -
TGTGATGATCGAAATCTGCCCACAGA
>2 dna:chromosome chromosome:RGSC3.4:2:1:258207540:1 105668350 ID61147 U -
TTGTGATGATCGAAATCTGCCCACAG
>2 dna:chromosome chromosome:RGSC3.4:2:1:258207540:1 105668356 ID3171 U -
CAACAATTTGTGATGATCGAAATCTGC
>2 dna:chromosome chromosome:RGSC3.4:2:1:258207540:1 105668399 ID52953 U -
TGTCTATTGATAAGACAGAAAACCTA
>2 dna:chromosome chromosome:RGSC3.4:2:1:258207540:1 105668404 ID22001 U -
TATGGTCTTGTCTATTGATAAGACAGAAA
>2 dna:chromosome chromosome:RGSC3.4:2:1:258207540:1 105672567 ID38259 M -
TGAGTTAATTTTATACCCAGCCAC
>2 dna:chromosome chromosome:RGSC3.4:2:1:258207540:1 105672984 ID16145 M -
TACTGCTTGAGTTCAGGGATAGTGATTCC
>2 dna:chromosome chromosome:RGSC3.4:2:1:258207540:1 105675364 ID33568 M -
TGAAGAAGAGAAAGTAGCCACTGTGCAGA
>2 dna:chromosome chromosome:RGSC3.4:2:1:258207540:1 105675400 ID21611 U -
TATGAAGAATGACTTGGGGTACATGACC
>2 dna:chromosome chromosome:RGSC3.4:2:1:258207540:1 105675401 ID21610 U -
TATGAAGAATGACTTGGGGTACATGAC
>2 dna:chromosome chromosome:RGSC3.4:2:1:258207540:1 105675405 ID21114 U -
TATATGAAGAATGACTTGGGGTACA
>2 dna:chromosome chromosome:RGSC3.4:2:1:258207540:1 105675406 ID1386 U -
AGACTATATGAAGAATGACTTGGGGTAC
>2 dna:chromosome chromosome:RGSC3.4:2:1:258207540:1 105675406 ID6725 U -
GACTATATGAAGAATGACTTGGGGTAC
>2 dna:chromosome chromosome:RGSC3.4:2:1:258207540:1 105675876 ID37853 M +
TGAGGTCACATGAGGTCATGTTTCTT
>2 dna:chromosome chromosome:RGSC3.4:2:1:258207540:1 105676696 ID2359 M +
ATCAGGAGATCCTACTTGGTATGTGTAGA
>2 dna:chromosome chromosome:RGSC3.4:2:1:258207540:1 105677204 ID45614 U -
TGGAACCAAAACTGAGGGTATATTGGCA
>2 dna:chromosome chromosome:RGSC3.4:2:1:258207540:1 105677205 ID215 U -
AACCAAAACTGAGGGTATATTGGC
>2 dna:chromosome chromosome:RGSC3.4:2:1:258207540:1 105677205 ID45613 U -
TGGAACCAAAACTGAGGGTATATTGGC
>2 dna:chromosome chromosome:RGSC3.4:2:1:258207540:1 105677587 ID56388 U -
TTAAATGAACCCTAATCTCTTCAATT
>2 dna:chromosome chromosome:RGSC3.4:2:1:258207540:1 105677616 ID21505 U -
TATCTGCCTTATGGACAAGATCCTGC
>2 dna:chromosome chromosome:RGSC3.4:2:1:258207540:1 105677633 ID46058 U -
TGGAATGTTTTATGTTACTATCTGCCT
>2 dna:chromosome chromosome:RGSC3.4:2:1:258207540:1 105677664 ID42471 U -
TGCCATGATGGAAAACTCCCCACAGTA
>2 dna:chromosome chromosome:RGSC3.4:2:1:258207540:1 105677667 ID62134 U -
TTTGCCATGATGGAAAACTCCCCACA
>2 dna:chromosome chromosome:RGSC3.4:2:1:258207540:1 105677713 ID1463 U -
AGAGTTAACAAGACACGAAACCTACT
