# Supplementary material for: proTRAC - a software for probabilistic piRNA cluster detection, visualization and analysis
Source: BMC Bioinformatics. 2012 Jan 10;13:5. doi: 10.1186/1471-2105-13-5 (PMC3293768; doi:10.1186/1471-2105-13-5)
Supplement: Additional file 6 — proTRAC results folder containing a picture and a FASTA file for each detected rat cluster. After decompression, the folder can be opened as former session in proTRAC. Alternatively, each file can be opened separately with any standard text-editor or graphic-viewer respectively. [file 1471-2105-13-5-S6.ZIP › proTRAC_results_rat/monodirectional_clusters/Cluster_13.fas]

>18 dna:chromosome chromosome:RGSC3.4:18:1:87265094:1 25033987 ID12800 U -
TAATAGAGACCATGTATAATGTCAGCCA
>18 dna:chromosome chromosome:RGSC3.4:18:1:87265094:1 25034059 ID4867 U -
CCTTGCTAGGAAATTACAGGCTAC
>18 dna:chromosome chromosome:RGSC3.4:18:1:87265094:1 25034364 ID45497 U -
TGGAAAGTTTTCGACCTCTTTGCAGTGT
>18 dna:chromosome chromosome:RGSC3.4:18:1:87265094:1 25034821 ID7676 U -
GCCATGGGAAGGTAGAACTCTGCTTTCTTG
>18 dna:chromosome chromosome:RGSC3.4:18:1:87265094:1 25034970 ID47907 U -
TGGCGATTTTGTTGGTCTCATTGGGGTTC
>18 dna:chromosome chromosome:RGSC3.4:18:1:87265094:1 25034970 ID60621 U -
TTGGCGATTTTGTTGGTCTCATTGGGGTTC
>18 dna:chromosome chromosome:RGSC3.4:18:1:87265094:1 25034972 ID47906 U -
TGGCGATTTTGTTGGTCTCATTGGGGT
>18 dna:chromosome chromosome:RGSC3.4:18:1:87265094:1 25035143 ID30183 U -
TCTCAGGCATCTGAGCGTTGGCAGTACCCT
>18 dna:chromosome chromosome:RGSC3.4:18:1:87265094:1 25035290 ID51134 U -
TGGTGGATCTGCTCCATGAGAACCCGCTT
>18 dna:chromosome chromosome:RGSC3.4:18:1:87265094:1 25035679 ID28824 U -
TCCTGTTTCAAAGGAGGTGACCACTGTTC
>18 dna:chromosome chromosome:RGSC3.4:18:1:87265094:1 25036006 ID32244 U -
TGAAAACAGAGCTCTCCGTGGTTGGC
