# Supplementary material for: proTRAC - a software for probabilistic piRNA cluster detection, visualization and analysis
Source: BMC Bioinformatics. 2012 Jan 10;13:5. doi: 10.1186/1471-2105-13-5 (PMC3293768; doi:10.1186/1471-2105-13-5)
Supplement: Additional file 6 — proTRAC results folder containing a picture and a FASTA file for each detected rat cluster. After decompression, the folder can be opened as former session in proTRAC. Alternatively, each file can be opened separately with any standard text-editor or graphic-viewer respectively. [file 1471-2105-13-5-S6.ZIP › proTRAC_results_rat/monodirectional_clusters/Cluster_130.fas]

>2 dna:chromosome chromosome:RGSC3.4:2:1:258207540:1 105711950 ID51972 M -
TGTAATGGGATCTGATGCCCTCTTCTGGTGT
>2 dna:chromosome chromosome:RGSC3.4:2:1:258207540:1 105711962 ID23587 M -
TCACAACCATCTGTAATGGGATCTGATGCC
>2 dna:chromosome chromosome:RGSC3.4:2:1:258207540:1 105711963 ID23586 M -
TCACAACCATCTGTAATGGGATCTGATGC
>2 dna:chromosome chromosome:RGSC3.4:2:1:258207540:1 105711966 ID24316 M +
TCAGATCCCATTACAGATGGTTGTGAGCC
>2 dna:chromosome chromosome:RGSC3.4:2:1:258207540:1 105711968 ID51163 M -
TGGTGGCTCACAACCATCTGTAATGGGATCT
>2 dna:chromosome chromosome:RGSC3.4:2:1:258207540:1 105712006 ID26063 M -
TCCAGAGGTCCTGAGTTCAATTCCCAGC
>2 dna:chromosome chromosome:RGSC3.4:2:1:258207540:1 105712006 ID58126 M -
TTCCAGAGGTCCTGAGTTCAATTCCCAGC
>2 dna:chromosome chromosome:RGSC3.4:2:1:258207540:1 105712858 ID3179 U -
CAACATGTGCTGACACCTAAGT
>2 dna:chromosome chromosome:RGSC3.4:2:1:258207540:1 105714561 ID18370 U -
TAGCCCTACTTTACGGAAACACATTAGGCAT
>2 dna:chromosome chromosome:RGSC3.4:2:1:258207540:1 105714723 ID52453 U -
TGTCAATTTTGTCAGTCTCTGGATGCTTGC
>2 dna:chromosome chromosome:RGSC3.4:2:1:258207540:1 105714727 ID29091 U -
TCCTTGTCAATTTTGTCAGTCTCTGGATGC
>2 dna:chromosome chromosome:RGSC3.4:2:1:258207540:1 105714952 ID4033 U -
CATACTGCCTCATGAAATACTCGA
>2 dna:chromosome chromosome:RGSC3.4:2:1:258207540:1 105715022 ID14685 U -
TACATTGTTATCAATCTTAGAGACACGTTC
>2 dna:chromosome chromosome:RGSC3.4:2:1:258207540:1 105715261 ID20155 U -
TAGTCAGGACTGTGCACATTTGGTCATAGT
>2 dna:chromosome chromosome:RGSC3.4:2:1:258207540:1 105715342 ID44690 U -
TGCTGTGGTGGATTGCCAT
>2 dna:chromosome chromosome:RGSC3.4:2:1:258207540:1 105715348 ID51889 U -
TGTAAGACTCCCAAAATTGCTGTGGTGGAT
>2 dna:chromosome chromosome:RGSC3.4:2:1:258207540:1 105715396 ID61413 U -
TTTAAGAAGCAGGATTTTGTCCTAATA
>2 dna:chromosome chromosome:RGSC3.4:2:1:258207540:1 105715647 ID46134 U -
TGGACAAAGAGGACCTTGAACTGGCTTTT
>2 dna:chromosome chromosome:RGSC3.4:2:1:258207540:1 105715700 ID16378 U -
TACTTCTTGCGAACCACACCAATGATGTTC
>2 dna:chromosome chromosome:RGSC3.4:2:1:258207540:1 105715753 ID36690 U -
TGAGAGGAAAATGGGAAATACCTGTCATGC
>2 dna:chromosome chromosome:RGSC3.4:2:1:258207540:1 105715754 ID36689 U -
TGAGAGGAAAATGGGAAATACCTGTCATG
>2 dna:chromosome chromosome:RGSC3.4:2:1:258207540:1 105715827 ID54884 U -
TGTTATGTTGGGTGATATTGTGAATATAC
>2 dna:chromosome chromosome:RGSC3.4:2:1:258207540:1 105715832 ID4132 U -
CATGATGTTATGTTGGGTGATATTGTGAA
>2 dna:chromosome chromosome:RGSC3.4:2:1:258207540:1 105715833 ID7555 U -
GCATGATGTTATGTTGGGTGATATTGTGA
>2 dna:chromosome chromosome:RGSC3.4:2:1:258207540:1 105715834 ID47595 U -
TGGCATGATGTTATGTTGGGTGATATTGTG
>2 dna:chromosome chromosome:RGSC3.4:2:1:258207540:1 105715835 ID47594 U -
TGGCATGATGTTATGTTGGGTGATATTGT
>2 dna:chromosome chromosome:RGSC3.4:2:1:258207540:1 105715835 ID60599 U -
TTGGCATGATGTTATGTTGGGTGATATTGT
>2 dna:chromosome chromosome:RGSC3.4:2:1:258207540:1 105715857 ID11374 U -
TAACCCAAATTTCCTTTACTGTTTGGCATG
>2 dna:chromosome chromosome:RGSC3.4:2:1:258207540:1 105716120 ID32664 M -
TGAAAGATACTTAGTTACATTACTGCTCATT
>2 dna:chromosome chromosome:RGSC3.4:2:1:258207540:1 105716170 ID21866 U -
TATGCATGTATGAAGTGACCCTCCCTGTG
>2 dna:chromosome chromosome:RGSC3.4:2:1:258207540:1 105716340 ID2359 M -
ATCAGGAGATCCTACTTGGTATGTGTAGA
>2 dna:chromosome chromosome:RGSC3.4:2:1:258207540:1 105716447 ID25226 U -
TCATTTTATGGTGCAGAAGTGAAGGCCT
>2 dna:chromosome chromosome:RGSC3.4:2:1:258207540:1 105716455 ID10043 U -
TAAAATAGTTATCATTTTATGGTGCAGAAGT
>2 dna:chromosome chromosome:RGSC3.4:2:1:258207540:1 105717094 ID23037 U -
TCAAAGAAGGTTGTCTTTGCAGTGGATGGA
>2 dna:chromosome chromosome:RGSC3.4:2:1:258207540:1 105717098 ID26327 U -
TCCATCAAAGAAGGTTGTCTTTGCAGTGGA
>2 dna:chromosome chromosome:RGSC3.4:2:1:258207540:1 105717217 ID37853 M -
TGAGGTCACATGAGGTCATGTTTCTT
>2 dna:chromosome chromosome:RGSC3.4:2:1:258207540:1 105717440 ID6944 U -
GAGCAGATTTTCAGATGTGCTCGGATTGC
>2 dna:chromosome chromosome:RGSC3.4:2:1:258207540:1 105717449 ID16629 U -
TAGAAACTAAGAGCAGATTTTCAGATGTGC
>2 dna:chromosome chromosome:RGSC3.4:2:1:258207540:1 105717450 ID16628 U -
TAGAAACTAAGAGCAGATTTTCAGATGTG
>2 dna:chromosome chromosome:RGSC3.4:2:1:258207540:1 105717557 ID29329 U -
TCGAGTCTAAATTTATGTTGAGTTTTAACT
>2 dna:chromosome chromosome:RGSC3.4:2:1:258207540:1 105717610 ID10450 U -
TAAAGAGAAAAAATATATTTTGGGGAAAAT
>2 dna:chromosome chromosome:RGSC3.4:2:1:258207540:1 105717612 ID6784 U -
GAGAAAAAATATATTTTGGGGAAA
>2 dna:chromosome chromosome:RGSC3.4:2:1:258207540:1 105717612 ID20737 U -
TATAAAGAGAAAAAATATATTTTGGGGAAA
>2 dna:chromosome chromosome:RGSC3.4:2:1:258207540:1 105717656 ID29871 U -
TCTAGATGTCATCAGACTTTCTTAGATATT
>2 dna:chromosome chromosome:RGSC3.4:2:1:258207540:1 105717659 ID20215 U -
TAGTCTAGATGTCATCAGACTTTCTTAGAT
>2 dna:chromosome chromosome:RGSC3.4:2:1:258207540:1 105717724 ID33568 M +
TGAAGAAGAGAAAGTAGCCACTGTGCAGA
>2 dna:chromosome chromosome:RGSC3.4:2:1:258207540:1 105717754 ID21771 U -
TATGATGATATTGTTCACCAGCTGTTAC
>2 dna:chromosome chromosome:RGSC3.4:2:1:258207540:1 105717755 ID15806 U -
TACTATGATGATATTGTTCACCAGCTGTTA
>2 dna:chromosome chromosome:RGSC3.4:2:1:258207540:1 105717756 ID15805 U -
TACTATGATGATATTGTTCACCAGCTGTT
>2 dna:chromosome chromosome:RGSC3.4:2:1:258207540:1 105717764 ID5170 U -
CTACTATGATGATATTGTTCAC
>2 dna:chromosome chromosome:RGSC3.4:2:1:258207540:1 105717793 ID21059 U -
TATATAATCTCTAATGTGTGAAAGCAAAT
>2 dna:chromosome chromosome:RGSC3.4:2:1:258207540:1 105717864 ID61887 U -
TTTGAAAATGTCTTTGAAATGTGAACAAAA
>2 dna:chromosome chromosome:RGSC3.4:2:1:258207540:1 105717872 ID16369 U -
TACTTCTCTTTGAAAATGTCTTTGAAATGT
>2 dna:chromosome chromosome:RGSC3.4:2:1:258207540:1 105717872 ID59443 U -
TTGAAAATGTCTTTGAAATGT
>2 dna:chromosome chromosome:RGSC3.4:2:1:258207540:1 105717880 ID23376 U -
TCAAGTTATACTTCTCTTTGAAAATGTCTT
>2 dna:chromosome chromosome:RGSC3.4:2:1:258207540:1 105717888 ID35368 U -
TGACCCCTCAAGTTATACTTCTCTTTGAA
>2 dna:chromosome chromosome:RGSC3.4:2:1:258207540:1 105717921 ID10656 U -
TAAAGTTGAGATTATAAGTAGGGGTC
>2 dna:chromosome chromosome:RGSC3.4:2:1:258207540:1 105717981 ID22514 U -
TATTGCTTCATACCGTCCCCACCC
>2 dna:chromosome chromosome:RGSC3.4:2:1:258207540:1 105717984 ID15708 U -
TACTAGAAATATTGCTTCATACCGTCCCCA
>2 dna:chromosome chromosome:RGSC3.4:2:1:258207540:1 105717986 ID52074 U -
TGTACTAGAAATATTGCTTCATACCGTCCC
>2 dna:chromosome chromosome:RGSC3.4:2:1:258207540:1 105717999 ID61044 U -
TTGTATTTCAGTTTGTACTAGAAATATTGC
>2 dna:chromosome chromosome:RGSC3.4:2:1:258207540:1 105718037 ID15874 U -
TACTCAATCTGTAAATATGAAGAAAGGGAA
>2 dna:chromosome chromosome:RGSC3.4:2:1:258207540:1 105718038 ID15873 U -
TACTCAATCTGTAAATATGAAGAAAGGGA
>2 dna:chromosome chromosome:RGSC3.4:2:1:258207540:1 105718047 ID11887 U -
TAAGACAAGTTTACTCAATCTGTAAATATGA
>2 dna:chromosome chromosome:RGSC3.4:2:1:258207540:1 105718076 ID9894 M -
TAAAAGACTGAACACAGAGACAGTTATTTTA
>2 dna:chromosome chromosome:RGSC3.4:2:1:258207540:1 105718277 ID12056 U -
TAAGATATATATGTCATATTGCCTCTTTGG
>2 dna:chromosome chromosome:RGSC3.4:2:1:258207540:1 105718479 ID12668 U -
TAAGTTGTTTTAGGAGAATATAGTTTGTT
>2 dna:chromosome chromosome:RGSC3.4:2:1:258207540:1 105718544 ID6218 U -
GAACAGATAATTGTAAGTGTCCAAGTGAT
>2 dna:chromosome chromosome:RGSC3.4:2:1:258207540:1 105718544 ID33204 U -
TGAACAGATAATTGTAAGTGTCCAAGTGAT
>2 dna:chromosome chromosome:RGSC3.4:2:1:258207540:1 105718545 ID6217 U -
GAACAGATAATTGTAAGTGTCCAAGTGA
>2 dna:chromosome chromosome:RGSC3.4:2:1:258207540:1 105718545 ID33203 U -
TGAACAGATAATTGTAAGTGTCCAAGTGA
>2 dna:chromosome chromosome:RGSC3.4:2:1:258207540:1 105719411 ID10805 U -
TAAATGATGTATGAAGGAGATTTTGTATC
>2 dna:chromosome chromosome:RGSC3.4:2:1:258207540:1 105719723 ID47118 M -
TGGATTTTGCTACATCATCAATAGTGGAAGC
>2 dna:chromosome chromosome:RGSC3.4:2:1:258207540:1 105719768 ID7401 M -
GCAAATGTTCATTGAAATGAGTCAGTGGTC
>2 dna:chromosome chromosome:RGSC3.4:2:1:258207540:1 105719769 ID7400 M -
GCAAATGTTCATTGAAATGAGTCAGTGGT
>2 dna:chromosome chromosome:RGSC3.4:2:1:258207540:1 105720445 ID1745 M -
AGGAAAATCACACTTAAATGATTGTCTTCT
>2 dna:chromosome chromosome:RGSC3.4:2:1:258207540:1 105720504 ID19158 U -
TAGGATGAACCTCTTTATGTTTGAGCAGTC
>2 dna:chromosome chromosome:RGSC3.4:2:1:258207540:1 105720831 ID21117 M -
TATATGAGGTACAGGTCAGTA
>2 dna:chromosome chromosome:RGSC3.4:2:1:258207540:1 105721072 ID14525 M -
TACATCTCTTAGTGCCAAATAGTCACATA
>2 dna:chromosome chromosome:RGSC3.4:2:1:258207540:1 105721195 ID29375 U -
TCGCCAAATAATTTTGGGGAATTTTCAATC
>2 dna:chromosome chromosome:RGSC3.4:2:1:258207540:1 105721213 ID10932 U -
TAAATTGAAGCCAAGTCTTCGCCAAATAAT
>2 dna:chromosome chromosome:RGSC3.4:2:1:258207540:1 105721274 ID17891 U -
TAGATTATTCCAGTAATGAGAAACCTTTGC
>2 dna:chromosome chromosome:RGSC3.4:2:1:258207540:1 105721276 ID38682 U -
TGATAGATTATTCCAGTAATGAGAAACCTTT
>2 dna:chromosome chromosome:RGSC3.4:2:1:258207540:1 105721385 ID5312 U -
CTCATTGTGAAGAGGAGCATCTGGAC
>2 dna:chromosome chromosome:RGSC3.4:2:1:258207540:1 105721462 ID20768 U -
TATAAATCATATTTTCAGGGCTAAATAAT
>2 dna:chromosome chromosome:RGSC3.4:2:1:258207540:1 105721541 ID60954 U -
TTGTAACAATAGAATTTCTTTTAACATGC
>2 dna:chromosome chromosome:RGSC3.4:2:1:258207540:1 105721573 ID45398 U -
TGGAAAGAGATACCAAAATTTGGAGGC
>2 dna:chromosome chromosome:RGSC3.4:2:1:258207540:1 105721596 ID14527 U -
TACATCTTAGCTAAACTCAAGACCACTGGA
>2 dna:chromosome chromosome:RGSC3.4:2:1:258207540:1 105721628 ID26463 U -
TCCATTACATATAATTAATAAATTTCTTGGA
>2 dna:chromosome chromosome:RGSC3.4:2:1:258207540:1 105721705 ID4215 U -
CATTGGGTTGCTATTTTGCGT
>2 dna:chromosome chromosome:RGSC3.4:2:1:258207540:1 105721754 ID33388 U -
TGAACTACAAAGCAAGTTACAGCACAGACAGA
>2 dna:chromosome chromosome:RGSC3.4:2:1:258207540:1 105721776 ID27482 U -
TCCGAGTTTGAGGTCAGCCTGAACTACAA
>2 dna:chromosome chromosome:RGSC3.4:2:1:258207540:1 105721787 ID11951 U -
TAAGAGAATCTCTCCGAGTTTGAGGTCAGC
>2 dna:chromosome chromosome:RGSC3.4:2:1:258207540:1 105721920 ID4574 M -
CCCTATGAACTCTGAACTTAAATATGAGA
>2 dna:chromosome chromosome:RGSC3.4:2:1:258207540:1 105722096 ID12936 M -
TAATCAGGAAATTCTTGTGTTTGCCTTGAA
>2 dna:chromosome chromosome:RGSC3.4:2:1:258207540:1 105722159 ID12737 M -
TAATAATGTCATTGCTTACTAATGCACTGC
>2 dna:chromosome chromosome:RGSC3.4:2:1:258207540:1 105722179 ID2794 M -
ATGTTATAACAATTATAATAATGTC
>2 dna:chromosome chromosome:RGSC3.4:2:1:258207540:1 105722241 ID42590 M -
TGCCATTTTGATATTATAGCATGGATTCCT
>2 dna:chromosome chromosome:RGSC3.4:2:1:258207540:1 105722246 ID60070 M -
TTGCATGCCATTTTGATATTATAGCATGGA
>2 dna:chromosome chromosome:RGSC3.4:2:1:258207540:1 105722272 ID55489 M -
TGTTTTAATTGAAGTCACCTGGCCCTTGC
>2 dna:chromosome chromosome:RGSC3.4:2:1:258207540:1 105722289 ID11810 M -
TAAGAAGTAAGGACGGTTGTTTTAATTGA
>2 dna:chromosome chromosome:RGSC3.4:2:1:258207540:1 105722292 ID11809 M -
TAAGAAGTAAGGACGGTTGTTTTAAT
>2 dna:chromosome chromosome:RGSC3.4:2:1:258207540:1 105722300 ID13020 M -
TAATCTCTGAATCTAAGAAGTAAGGACGGTT
>2 dna:chromosome chromosome:RGSC3.4:2:1:258207540:1 105722306 ID5420 M -
CTCTGAATCTAAGAAGTAAGG
>2 dna:chromosome chromosome:RGSC3.4:2:1:258207540:1 105722356 ID50458 M -
TGGTATCGGTGCTACAAGTAATCCCCAGGT
>2 dna:chromosome chromosome:RGSC3.4:2:1:258207540:1 105722357 ID8008 M -
GCTGGTATCGGTGCTACAAGTAATCCCCAGG
>2 dna:chromosome chromosome:RGSC3.4:2:1:258207540:1 105722360 ID60649 M -
TTGGCTGGTATCGGTGCTACAAGTAATCCCC
>2 dna:chromosome chromosome:RGSC3.4:2:1:258207540:1 105722361 ID48109 M -
TGGCTGGTATCGGTGCTACAAGTAATCCC
>2 dna:chromosome chromosome:RGSC3.4:2:1:258207540:1 105722361 ID60648 M -
TTGGCTGGTATCGGTGCTACAAGTAATCCC
>2 dna:chromosome chromosome:RGSC3.4:2:1:258207540:1 105722362 ID31897 M -
TCTTGGCTGGTATCGGTGCTACAAGTAATCC
>2 dna:chromosome chromosome:RGSC3.4:2:1:258207540:1 105722362 ID60647 M -
TTGGCTGGTATCGGTGCTACAAGTAATCC
>2 dna:chromosome chromosome:RGSC3.4:2:1:258207540:1 105722363 ID60646 M -
TTGGCTGGTATCGGTGCTACAAGTAATC
>2 dna:chromosome chromosome:RGSC3.4:2:1:258207540:1 105722369 ID3454 M -
CACATTGTCTTGGCTGGTATCGGTGCTACAA
>2 dna:chromosome chromosome:RGSC3.4:2:1:258207540:1 105722371 ID3453 M -
CACATTGTCTTGGCTGGTATCGGTGCTAC
>2 dna:chromosome chromosome:RGSC3.4:2:1:258207540:1 105722372 ID3452 M -
CACATTGTCTTGGCTGGTATCGGTGCTA
>2 dna:chromosome chromosome:RGSC3.4:2:1:258207540:1 105722377 ID21063 M -
TATATACACATTGTCTTGGCTGGTATCGG
>2 dna:chromosome chromosome:RGSC3.4:2:1:258207540:1 105722404 ID5974 M -
CTTTACTTGGTGCTGGTTGGGTTA
>2 dna:chromosome chromosome:RGSC3.4:2:1:258207540:1 105722405 ID31964 M -
TCTTTACTTGGTGCTGGTTGGGTT
>2 dna:chromosome chromosome:RGSC3.4:2:1:258207540:1 105722406 ID44328 M -
TGCTCTTTACTTGGTGCTGGTTGGGT
>2 dna:chromosome chromosome:RGSC3.4:2:1:258207540:1 105722420 ID38542 M -
TGATAATTCCCACCAAGCTGCTCTTTACTT
>2 dna:chromosome chromosome:RGSC3.4:2:1:258207540:1 105722426 ID38541 M -
TGATAATTCCCACCAAGCTGCTCT
>2 dna:chromosome chromosome:RGSC3.4:2:1:258207540:1 105722428 ID38540 M -
TGATAATTCCCACCAAGCTGCT
>2 dna:chromosome chromosome:RGSC3.4:2:1:258207540:1 105722462 ID6876 M -
GAGAGACTTGCCAAAGAGTTGTTTATTGGT
>2 dna:chromosome chromosome:RGSC3.4:2:1:258207540:1 105722462 ID36615 M -
TGAGAGACTTGCCAAAGAGTTGTTTATTGGT
>2 dna:chromosome chromosome:RGSC3.4:2:1:258207540:1 105722473 ID3728 M -
CAGATACTCGTGAGAGACTTGCCAAAGAGT
>2 dna:chromosome chromosome:RGSC3.4:2:1:258207540:1 105722474 ID3727 M -
CAGATACTCGTGAGAGACTTGCCAAAGAG
>2 dna:chromosome chromosome:RGSC3.4:2:1:258207540:1 105722574 ID1312 M -
AGAACAAAGGTCCCTAGAAATTA
>2 dna:chromosome chromosome:RGSC3.4:2:1:258207540:1 105722581 ID32639 M -
TGAAAGAATTTACTTAGAACAAAGGTCCCTA
>2 dna:chromosome chromosome:RGSC3.4:2:1:258207540:1 105722582 ID32638 M -
TGAAAGAATTTACTTAGAACAAAGGTCCCT
>2 dna:chromosome chromosome:RGSC3.4:2:1:258207540:1 105722839 ID377 M -
AAGAGTGATAAAGGAGCTGCAGTA
>2 dna:chromosome chromosome:RGSC3.4:2:1:258207540:1 105722843 ID376 M -
AAGAGTGATAAAGGAGCTGC
>2 dna:chromosome chromosome:RGSC3.4:2:1:258207540:1 105722844 ID26047 M -
TCCAGAGAAATAAGAGTGATAAAGGAGCTG
>2 dna:chromosome chromosome:RGSC3.4:2:1:258207540:1 105723291 ID23455 U -
TCAATCCTTCTATGGTTCACTTGGTA
>2 dna:chromosome chromosome:RGSC3.4:2:1:258207540:1 105723451 ID22287 U -
TATTAGTTTATTTACTTTTCTCCTTGGCCT
>2 dna:chromosome chromosome:RGSC3.4:2:1:258207540:1 105723568 ID28167 U -
TCCTCAAGCGTTTTGGTGAATGGTCCTCT
>2 dna:chromosome chromosome:RGSC3.4:2:1:258207540:1 105723572 ID12982 U -
TAATCCTCAAGCGTTTTGGTGAATGGTC
>2 dna:chromosome chromosome:RGSC3.4:2:1:258207540:1 105723683 ID59508 M -
TTGAAATTTTTCTTTGTTAGCTTCCAAATA
>2 dna:chromosome chromosome:RGSC3.4:2:1:258207540:1 105723710 ID13642 U -
TACAAATGAGAGGAACGTAAAAGTCATTG
>2 dna:chromosome chromosome:RGSC3.4:2:1:258207540:1 105723810 ID1553 U -
AGCAATGATACATAGCATATCCTATGTGAGA
>2 dna:chromosome chromosome:RGSC3.4:2:1:258207540:1 105723825 ID22595 U -
TATTGTTCCTTTCCAGCAATGATACATAGC
>2 dna:chromosome chromosome:RGSC3.4:2:1:258207540:1 105724001 ID10772 U -
TAAATGAAAAAAGAAAGATGTTGAGTGTTT
>2 dna:chromosome chromosome:RGSC3.4:2:1:258207540:1 105724004 ID10674 U -
TAAATAAATGAAAAAAGAAAGATGTTGAGTG
>2 dna:chromosome chromosome:RGSC3.4:2:1:258207540:1 105724980 ID51837 M -
TGTAAATTAGTTGTAAACAGCACCTTGTT
>2 dna:chromosome chromosome:RGSC3.4:2:1:258207540:1 105725269 ID47264 M -
TGGCAATAATAATAATAACCAATGAAACAGA
>2 dna:chromosome chromosome:RGSC3.4:2:1:258207540:1 105725304 ID617 M -
AATGAATGAAAGAGTGGATTCTTGCGTGC
>2 dna:chromosome chromosome:RGSC3.4:2:1:258207540:1 105725759 ID45881 M -
TGGAAGTAGAATTTCATAGAAACTGAGGGGC
>2 dna:chromosome chromosome:RGSC3.4:2:1:258207540:1 105726691 ID33823 U -
TGAAGGAGATTTGGTATCCATCTGGGTT
>2 dna:chromosome chromosome:RGSC3.4:2:1:258207540:1 105727015 ID47118 M -
TGGATTTTGCTACATCATCAATAGTGGAAGC
>2 dna:chromosome chromosome:RGSC3.4:2:1:258207540:1 105727060 ID7401 M -
GCAAATGTTCATTGAAATGAGTCAGTGGTC
>2 dna:chromosome chromosome:RGSC3.4:2:1:258207540:1 105727061 ID7400 M -
GCAAATGTTCATTGAAATGAGTCAGTGGT
>2 dna:chromosome chromosome:RGSC3.4:2:1:258207540:1 105727720 ID24485 U -
TCAGGAAAATCACATTCAAATGATTGTCTTC
>2 dna:chromosome chromosome:RGSC3.4:2:1:258207540:1 105727939 ID21580 U -
TATGAAAGTATAACCTGCCTTCC
>2 dna:chromosome chromosome:RGSC3.4:2:1:258207540:1 105728100 ID21117 M -
TATATGAGGTACAGGTCAGTA
>2 dna:chromosome chromosome:RGSC3.4:2:1:258207540:1 105728342 ID14525 M -
TACATCTCTTAGTGCCAAATAGTCACATA
>2 dna:chromosome chromosome:RGSC3.4:2:1:258207540:1 105728466 ID30345 U -
TCTCCGAATAATTTTGGGGAGATTTCAAT
>2 dna:chromosome chromosome:RGSC3.4:2:1:258207540:1 105728496 ID41646 U -
TGCATTCTCATAATAAATTTTAGCCAAGTC
>2 dna:chromosome chromosome:RGSC3.4:2:1:258207540:1 105728913 ID54669 U -
TGTTAAGACCCAATATAACAAACTAAGTGAC
>2 dna:chromosome chromosome:RGSC3.4:2:1:258207540:1 105728964 ID20755 U -
TATAAAGTGATTTGCCAATGGGTTGCTAAT
>2 dna:chromosome chromosome:RGSC3.4:2:1:258207540:1 105729066 ID61452 U -
TTTAATCCCAGATCCTAGGAAGTAGGGCTA
>2 dna:chromosome chromosome:RGSC3.4:2:1:258207540:1 105729171 ID4574 M -
CCCTATGAACTCTGAACTTAAATATGAGA
>2 dna:chromosome chromosome:RGSC3.4:2:1:258207540:1 105729348 ID12936 M -
TAATCAGGAAATTCTTGTGTTTGCCTTGAA
>2 dna:chromosome chromosome:RGSC3.4:2:1:258207540:1 105729411 ID12737 M -
TAATAATGTCATTGCTTACTAATGCACTGC
>2 dna:chromosome chromosome:RGSC3.4:2:1:258207540:1 105729431 ID2794 M -
ATGTTATAACAATTATAATAATGTC
>2 dna:chromosome chromosome:RGSC3.4:2:1:258207540:1 105729493 ID42590 M -
TGCCATTTTGATATTATAGCATGGATTCCT
>2 dna:chromosome chromosome:RGSC3.4:2:1:258207540:1 105729498 ID60070 M -
TTGCATGCCATTTTGATATTATAGCATGGA
>2 dna:chromosome chromosome:RGSC3.4:2:1:258207540:1 105729524 ID55489 M -
TGTTTTAATTGAAGTCACCTGGCCCTTGC
>2 dna:chromosome chromosome:RGSC3.4:2:1:258207540:1 105729541 ID11810 M -
TAAGAAGTAAGGACGGTTGTTTTAATTGA
>2 dna:chromosome chromosome:RGSC3.4:2:1:258207540:1 105729544 ID11809 M -
TAAGAAGTAAGGACGGTTGTTTTAAT
>2 dna:chromosome chromosome:RGSC3.4:2:1:258207540:1 105729552 ID13020 M -
TAATCTCTGAATCTAAGAAGTAAGGACGGTT
>2 dna:chromosome chromosome:RGSC3.4:2:1:258207540:1 105729558 ID5420 M -
CTCTGAATCTAAGAAGTAAGG
>2 dna:chromosome chromosome:RGSC3.4:2:1:258207540:1 105729608 ID50458 M -
TGGTATCGGTGCTACAAGTAATCCCCAGGT
>2 dna:chromosome chromosome:RGSC3.4:2:1:258207540:1 105729609 ID8008 M -
GCTGGTATCGGTGCTACAAGTAATCCCCAGG
>2 dna:chromosome chromosome:RGSC3.4:2:1:258207540:1 105729612 ID60649 M -
TTGGCTGGTATCGGTGCTACAAGTAATCCCC
>2 dna:chromosome chromosome:RGSC3.4:2:1:258207540:1 105729613 ID48109 M -
TGGCTGGTATCGGTGCTACAAGTAATCCC
>2 dna:chromosome chromosome:RGSC3.4:2:1:258207540:1 105729613 ID60648 M -
TTGGCTGGTATCGGTGCTACAAGTAATCCC
>2 dna:chromosome chromosome:RGSC3.4:2:1:258207540:1 105729614 ID31897 M -
TCTTGGCTGGTATCGGTGCTACAAGTAATCC
>2 dna:chromosome chromosome:RGSC3.4:2:1:258207540:1 105729614 ID60647 M -
TTGGCTGGTATCGGTGCTACAAGTAATCC
>2 dna:chromosome chromosome:RGSC3.4:2:1:258207540:1 105729615 ID60646 M -
TTGGCTGGTATCGGTGCTACAAGTAATC
>2 dna:chromosome chromosome:RGSC3.4:2:1:258207540:1 105729621 ID3454 M -
CACATTGTCTTGGCTGGTATCGGTGCTACAA
>2 dna:chromosome chromosome:RGSC3.4:2:1:258207540:1 105729623 ID3453 M -
CACATTGTCTTGGCTGGTATCGGTGCTAC
>2 dna:chromosome chromosome:RGSC3.4:2:1:258207540:1 105729624 ID3452 M -
CACATTGTCTTGGCTGGTATCGGTGCTA
>2 dna:chromosome chromosome:RGSC3.4:2:1:258207540:1 105729629 ID21063 M -
TATATACACATTGTCTTGGCTGGTATCGG
>2 dna:chromosome chromosome:RGSC3.4:2:1:258207540:1 105729656 ID5974 M -
CTTTACTTGGTGCTGGTTGGGTTA
>2 dna:chromosome chromosome:RGSC3.4:2:1:258207540:1 105729657 ID31964 M -
TCTTTACTTGGTGCTGGTTGGGTT
>2 dna:chromosome chromosome:RGSC3.4:2:1:258207540:1 105729658 ID44328 M -
TGCTCTTTACTTGGTGCTGGTTGGGT
>2 dna:chromosome chromosome:RGSC3.4:2:1:258207540:1 105729672 ID38542 M -
TGATAATTCCCACCAAGCTGCTCTTTACTT
>2 dna:chromosome chromosome:RGSC3.4:2:1:258207540:1 105729678 ID38541 M -
TGATAATTCCCACCAAGCTGCTCT
>2 dna:chromosome chromosome:RGSC3.4:2:1:258207540:1 105729680 ID38540 M -
TGATAATTCCCACCAAGCTGCT
>2 dna:chromosome chromosome:RGSC3.4:2:1:258207540:1 105729714 ID6876 M -
GAGAGACTTGCCAAAGAGTTGTTTATTGGT
>2 dna:chromosome chromosome:RGSC3.4:2:1:258207540:1 105729714 ID36615 M -
TGAGAGACTTGCCAAAGAGTTGTTTATTGGT
>2 dna:chromosome chromosome:RGSC3.4:2:1:258207540:1 105729725 ID3728 M -
CAGATACTCGTGAGAGACTTGCCAAAGAGT
>2 dna:chromosome chromosome:RGSC3.4:2:1:258207540:1 105729726 ID3727 M -
CAGATACTCGTGAGAGACTTGCCAAAGAG
>2 dna:chromosome chromosome:RGSC3.4:2:1:258207540:1 105729826 ID1312 M -
AGAACAAAGGTCCCTAGAAATTA
>2 dna:chromosome chromosome:RGSC3.4:2:1:258207540:1 105729833 ID32639 M -
TGAAAGAATTTACTTAGAACAAAGGTCCCTA
>2 dna:chromosome chromosome:RGSC3.4:2:1:258207540:1 105729834 ID32638 M -
TGAAAGAATTTACTTAGAACAAAGGTCCCT
>2 dna:chromosome chromosome:RGSC3.4:2:1:258207540:1 105730091 ID377 M -
AAGAGTGATAAAGGAGCTGCAGTA
>2 dna:chromosome chromosome:RGSC3.4:2:1:258207540:1 105730095 ID376 M -
AAGAGTGATAAAGGAGCTGC
>2 dna:chromosome chromosome:RGSC3.4:2:1:258207540:1 105730096 ID26047 M -
TCCAGAGAAATAAGAGTGATAAAGGAGCTG
>2 dna:chromosome chromosome:RGSC3.4:2:1:258207540:1 105730936 ID59508 M -
TTGAAATTTTTCTTTGTTAGCTTCCAAATA
>2 dna:chromosome chromosome:RGSC3.4:2:1:258207540:1 105731141 ID42558 U -
TGCCATTCATTTGCTAGTGTTTTGAATATA
>2 dna:chromosome chromosome:RGSC3.4:2:1:258207540:1 105731233 ID32157 U -
TCTTTTCTTTTAAGACAGATGCTGTAACGA
>2 dna:chromosome chromosome:RGSC3.4:2:1:258207540:1 105732075 ID34197 U -
TGAATGCACATGGCTACCATCAGGCACTGA
>2 dna:chromosome chromosome:RGSC3.4:2:1:258207540:1 105732223 ID51837 M -
TGTAAATTAGTTGTAAACAGCACCTTGTT
>2 dna:chromosome chromosome:RGSC3.4:2:1:258207540:1 105732512 ID47264 M -
TGGCAATAATAATAATAACCAATGAAACAGA
>2 dna:chromosome chromosome:RGSC3.4:2:1:258207540:1 105732547 ID617 M -
AATGAATGAAAGAGTGGATTCTTGCGTGC
>2 dna:chromosome chromosome:RGSC3.4:2:1:258207540:1 105733018 ID45881 M -
TGGAAGTAGAATTTCATAGAAACTGAGGGGC
>2 dna:chromosome chromosome:RGSC3.4:2:1:258207540:1 105734165 ID47118 M -
TGGATTTTGCTACATCATCAATAGTGGAAGC
>2 dna:chromosome chromosome:RGSC3.4:2:1:258207540:1 105734210 ID7401 M -
GCAAATGTTCATTGAAATGAGTCAGTGGTC
>2 dna:chromosome chromosome:RGSC3.4:2:1:258207540:1 105734211 ID7400 M -
GCAAATGTTCATTGAAATGAGTCAGTGGT
>2 dna:chromosome chromosome:RGSC3.4:2:1:258207540:1 105734756 ID25061 U -
TCATTAATTTTTATTAAGAGTGGAAAT
>2 dna:chromosome chromosome:RGSC3.4:2:1:258207540:1 105734880 ID1745 M -
AGGAAAATCACACTTAAATGATTGTCTTCT
>2 dna:chromosome chromosome:RGSC3.4:2:1:258207540:1 105734981 ID7310 U -
GATGGCGGATTAAGTCAACTCTGTTAATCT
>2 dna:chromosome chromosome:RGSC3.4:2:1:258207540:1 105735850 ID44931 U -
TGCTTGAAGGAATCTTGACTATTTTGTGTT
>2 dna:chromosome chromosome:RGSC3.4:2:1:258207540:1 105736208 ID62165 U -
TTTGGAAAATCTTTATAAAATATATTGTC
>2 dna:chromosome chromosome:RGSC3.4:2:1:258207540:1 105736244 ID20274 U -
TAGTGAACCTGATGATGTTGTTATGTCATC
>2 dna:chromosome chromosome:RGSC3.4:2:1:258207540:1 105736245 ID20273 U -
TAGTGAACCTGATGATGTTGTTATGTCAT
>2 dna:chromosome chromosome:RGSC3.4:2:1:258207540:1 105736245 ID57029 U -
TTAGTGAACCTGATGATGTTGTTATGTCAT
>2 dna:chromosome chromosome:RGSC3.4:2:1:258207540:1 105736249 ID22651 U -
TATTTAGTGAACCTGATGATGTTGTTATG
>2 dna:chromosome chromosome:RGSC3.4:2:1:258207540:1 105736254 ID837 U -
ACAGTATTTAGTGAACCTGATGATGTTG
>2 dna:chromosome chromosome:RGSC3.4:2:1:258207540:1 105736323 ID57757 U -
TTCAGCATTATCATTAGACAAGATTTTCTTA
>2 dna:chromosome chromosome:RGSC3.4:2:1:258207540:1 105736470 ID12693 U -
TAATAAATAAATCTTTAAAAAGTTGGGTAA
>2 dna:chromosome chromosome:RGSC3.4:2:1:258207540:1 105736472 ID20857 U -
TATAATAAATAAATCTTTAAAAAGTTGGGT
>2 dna:chromosome chromosome:RGSC3.4:2:1:258207540:1 105736594 ID59537 M +
TTGAACTCAGGACCTCTGGAAGAGCA
>2 dna:chromosome chromosome:RGSC3.4:2:1:258207540:1 105737249 ID35130 U -
TGACATGAACTCATATCACAAAGCCTATGT
