# Supplementary material for: proTRAC - a software for probabilistic piRNA cluster detection, visualization and analysis
Source: BMC Bioinformatics. 2012 Jan 10;13:5. doi: 10.1186/1471-2105-13-5 (PMC3293768; doi:10.1186/1471-2105-13-5)
Supplement: Additional file 6 — proTRAC results folder containing a picture and a FASTA file for each detected rat cluster. After decompression, the folder can be opened as former session in proTRAC. Alternatively, each file can be opened separately with any standard text-editor or graphic-viewer respectively. [file 1471-2105-13-5-S6.ZIP › proTRAC_results_rat/monodirectional_clusters/Cluster_131.fas]

>2 dna:chromosome chromosome:RGSC3.4:2:1:258207540:1 105748779 ID19586 U -
TAGGGTCTTATGGTTGCATTCATATCTTG
>2 dna:chromosome chromosome:RGSC3.4:2:1:258207540:1 105748826 ID17655 U -
TAGATATATCTATGAACTACATAAATAACT
>2 dna:chromosome chromosome:RGSC3.4:2:1:258207540:1 105748967 ID22641 U -
TATTTACCAATTTTTGAAGACACAATGTATT
>2 dna:chromosome chromosome:RGSC3.4:2:1:258207540:1 105751338 ID11585 U -
TAACTCTTCTTTCCTTTGCATTTTAGGAGGA
>2 dna:chromosome chromosome:RGSC3.4:2:1:258207540:1 105751425 ID23159 U -
TCAAATGTCAGAACTGTGCACACTTGGTC
>2 dna:chromosome chromosome:RGSC3.4:2:1:258207540:1 105751426 ID21198 U -
TATCAAATGTCAGAACTGTGCACACTTGGT
>2 dna:chromosome chromosome:RGSC3.4:2:1:258207540:1 105751475 ID24852 U -
TCATCACAAATGGAAGCAAGATCTTTG
>2 dna:chromosome chromosome:RGSC3.4:2:1:258207540:1 105751541 ID3053 U -
ATTTTGTCCTTAGGAAAGTCAGAGAAGAAC
>2 dna:chromosome chromosome:RGSC3.4:2:1:258207540:1 105751576 ID59476 U -
TTGAAAGGGTGGTGTATTTAAGAA
>2 dna:chromosome chromosome:RGSC3.4:2:1:258207540:1 105751577 ID12132 U -
TAAGATTTGAAAGGGTGGTGTATTTAAGA
>2 dna:chromosome chromosome:RGSC3.4:2:1:258207540:1 105751804 ID17233 U -
TAGACAGAGTGGACCTTGAACTGGTTTTGT
>2 dna:chromosome chromosome:RGSC3.4:2:1:258207540:1 105751806 ID17232 U -
TAGACAGAGTGGACCTTGAACTGGTTTT
>2 dna:chromosome chromosome:RGSC3.4:2:1:258207540:1 105751851 ID3617 U -
CAGAACAATAATGTGCACAGCTA
>2 dna:chromosome chromosome:RGSC3.4:2:1:258207540:1 105751935 ID57962 U -
TTCATTGATGAGGGACAACATACCCAGAGA
>2 dna:chromosome chromosome:RGSC3.4:2:1:258207540:1 105751937 ID57961 U -
TTCATTGATGAGGGACAACATACCCAGA
>2 dna:chromosome chromosome:RGSC3.4:2:1:258207540:1 105751937 ID62645 U -
TTTTTCATTGATGAGGGACAACATACCCAGA
>2 dna:chromosome chromosome:RGSC3.4:2:1:258207540:1 105751964 ID34029 U -
TGAATATACCCTCAGTGTTGGTCCCTTTT
>2 dna:chromosome chromosome:RGSC3.4:2:1:258207540:1 105751965 ID21630 U -
TATGAATATACCCTCAGTGTTGGTCCCTTT
>2 dna:chromosome chromosome:RGSC3.4:2:1:258207540:1 105751966 ID2212 U -
ATACCCTCAGTGTTGGTCCCTT
>2 dna:chromosome chromosome:RGSC3.4:2:1:258207540:1 105751966 ID21629 U -
TATGAATATACCCTCAGTGTTGGTCCCTT
>2 dna:chromosome chromosome:RGSC3.4:2:1:258207540:1 105751988 ID53444 U -
TGTGACGTTATGTTGGGTGGTATTATGAAT
>2 dna:chromosome chromosome:RGSC3.4:2:1:258207540:1 105751992 ID39670 U -
TGATGTGACGTTATGTTGGGTGGTATTAT
>2 dna:chromosome chromosome:RGSC3.4:2:1:258207540:1 105751993 ID59930 U -
TTGATGTGACGTTATGTTGGGTGGTATTA
>2 dna:chromosome chromosome:RGSC3.4:2:1:258207540:1 105752010 ID5749 U -
CTGTGGCGATTGATGTGACGT
>2 dna:chromosome chromosome:RGSC3.4:2:1:258207540:1 105752012 ID25512 U -
TCCAACTTTTCCTGTGGCGATTGATGTGAC
>2 dna:chromosome chromosome:RGSC3.4:2:1:258207540:1 105752059 ID42101 U -
TGCCACCATATACACTGATTGACTGTTTATGT
>2 dna:chromosome chromosome:RGSC3.4:2:1:258207540:1 105752061 ID42100 U -
TGCCACCATATACACTGATTGACTGTTTAT
>2 dna:chromosome chromosome:RGSC3.4:2:1:258207540:1 105752062 ID42099 U -
TGCCACCATATACACTGATTGACTGTTTA
>2 dna:chromosome chromosome:RGSC3.4:2:1:258207540:1 105752063 ID42098 U -
TGCCACCATATACACTGATTGACTGTTT
>2 dna:chromosome chromosome:RGSC3.4:2:1:258207540:1 105754301 ID38135 M -
TGAGTGCATACCAAGTGTGTTTTTCTGTGA
>2 dna:chromosome chromosome:RGSC3.4:2:1:258207540:1 105754463 ID31397 M -
TCTGTTCTAAACTTTGCCTCCCTATTC
>2 dna:chromosome chromosome:RGSC3.4:2:1:258207540:1 105754515 ID5589 M +
CTGCCCCACATGTGGCCCATACATATACAG
>2 dna:chromosome chromosome:RGSC3.4:2:1:258207540:1 105754534 ID31599 M -
TCTTATCTAGTTTGGTGGCTGTATATGTA
>2 dna:chromosome chromosome:RGSC3.4:2:1:258207540:1 105754618 ID54304 M -
TGTGTATTTGCTGTATTCTGGCTGTGTCT
>2 dna:chromosome chromosome:RGSC3.4:2:1:258207540:1 105754730 ID47645 M -
TGGCATTGTTGTTCATATGGGGTCTCGAGCC
>2 dna:chromosome chromosome:RGSC3.4:2:1:258207540:1 105754731 ID47644 M -
TGGCATTGTTGTTCATATGGGGTCTCGAGC
>2 dna:chromosome chromosome:RGSC3.4:2:1:258207540:1 105754768 ID49761 M -
TGGGTAGTGGCTTAGTCCCTGGAAGCTCT
>2 dna:chromosome chromosome:RGSC3.4:2:1:258207540:1 105754781 ID34026 M -
TGAATAGTTTTTGGGTAGTGGCTTAGT
>2 dna:chromosome chromosome:RGSC3.4:2:1:258207540:1 105754839 ID51092 M -
TGGTGCTCTTACTAGGCTATTCATTGCTA
>2 dna:chromosome chromosome:RGSC3.4:2:1:258207540:1 105754845 ID34012 M +
TGAATAGCCTAGTAAGAGCACCAGTGGAAGG
>2 dna:chromosome chromosome:RGSC3.4:2:1:258207540:1 105754898 ID23112 U -
TCAAATAATCACTTTCTCTGGGGGTTCAGT
>2 dna:chromosome chromosome:RGSC3.4:2:1:258207540:1 105755462 ID57112 U -
TTATAGTGTTCTGTTTGGATACATTAGT
>2 dna:chromosome chromosome:RGSC3.4:2:1:258207540:1 105756830 ID62035 U -
TTTGAGGTCAGATGTTCAAATGTGATCATC
>2 dna:chromosome chromosome:RGSC3.4:2:1:258207540:1 105756843 ID394 U -
AAGATGATTTTGAGGTCAGATGTTC
>2 dna:chromosome chromosome:RGSC3.4:2:1:258207540:1 105756955 ID57915 U -
TTCATGGTTGCAAATCGCATTTGATATATGA
>2 dna:chromosome chromosome:RGSC3.4:2:1:258207540:1 105757029 ID7186 U -
GAGTTTTCAATTCGAAAGGTTACAAGAGA
>2 dna:chromosome chromosome:RGSC3.4:2:1:258207540:1 105757029 ID8330 U -
GGAGTTTTCAATTCGAAAGGTTACAAGAGA
>2 dna:chromosome chromosome:RGSC3.4:2:1:258207540:1 105757030 ID8329 U -
GGAGTTTTCAATTCGAAAGGTTACAAGAG
>2 dna:chromosome chromosome:RGSC3.4:2:1:258207540:1 105757031 ID8328 U -
GGAGTTTTCAATTCGAAAGGTTACAAGA
>2 dna:chromosome chromosome:RGSC3.4:2:1:258207540:1 105757098 ID5408 U -
CTCTCCATAAGGGTGAAATAATGAGGTCTC
>2 dna:chromosome chromosome:RGSC3.4:2:1:258207540:1 105757098 ID26296 M -
TCCATAAGGGTGAAATAATGAGGTCTC
>2 dna:chromosome chromosome:RGSC3.4:2:1:258207540:1 105757100 ID4727 U -
CCTCTCCATAAGGGTGAAATAATGAGGTC
>2 dna:chromosome chromosome:RGSC3.4:2:1:258207540:1 105757101 ID4726 U -
CCTCTCCATAAGGGTGAAATAATGAGGT
>2 dna:chromosome chromosome:RGSC3.4:2:1:258207540:1 105757132 ID57287 U -
TTATTTAGAACGGTTGTTCCAGGAGCCAG
>2 dna:chromosome chromosome:RGSC3.4:2:1:258207540:1 105757143 ID30101 U -
TCTCACCCAGGTTATTTAGAACGGTTGTT
>2 dna:chromosome chromosome:RGSC3.4:2:1:258207540:1 105757203 ID38804 U -
TGATATGAGGTGCATGTCCTCCCACTGGGG
>2 dna:chromosome chromosome:RGSC3.4:2:1:258207540:1 105757242 ID53155 U -
TGTGAAAAGGAACATTTGTACTTCTGGGA
>2 dna:chromosome chromosome:RGSC3.4:2:1:258207540:1 105757302 ID9906 U -
TAAAAGAGTCTGCCTTTTAAGTTATGGGAGT
>2 dna:chromosome chromosome:RGSC3.4:2:1:258207540:1 105757303 ID9905 U -
TAAAAGAGTCTGCCTTTTAAGTTATGGGAG
>2 dna:chromosome chromosome:RGSC3.4:2:1:258207540:1 105757304 ID9904 U -
TAAAAGAGTCTGCCTTTTAAGTTATGGGA
>2 dna:chromosome chromosome:RGSC3.4:2:1:258207540:1 105757310 ID14554 U -
TACATGATAAAAGAGTCTGCCTTTTAAGTT
>2 dna:chromosome chromosome:RGSC3.4:2:1:258207540:1 105757311 ID14553 U -
TACATGATAAAAGAGTCTGCCTTTTAAGT
>2 dna:chromosome chromosome:RGSC3.4:2:1:258207540:1 105757339 ID44725 U -
TGCTGTTTGTTATATATCATGTATCCAGAT
>2 dna:chromosome chromosome:RGSC3.4:2:1:258207540:1 105757383 ID40846 M -
TGCACAGGCGAAGATTCCCTTCACATGGTTC
>2 dna:chromosome chromosome:RGSC3.4:2:1:258207540:1 105757397 ID18785 U -
TAGGAACCTCTAATGCACAGGCGAAGATTC
>2 dna:chromosome chromosome:RGSC3.4:2:1:258207540:1 105757402 ID11068 U -
TAACAATAGGAACCTCTAATGCACAGGCGAA
>2 dna:chromosome chromosome:RGSC3.4:2:1:258207540:1 105757407 ID27701 U -
TCCTAACAATAGGAACCTCTAATGCACAG
>2 dna:chromosome chromosome:RGSC3.4:2:1:258207540:1 105757414 ID19310 U -
TAGGCAATTCCTAACAATAGGAACCTCTAA
>2 dna:chromosome chromosome:RGSC3.4:2:1:258207540:1 105757415 ID21028 U -
TATAGGCAATTCCTAACAATAGGAACCTCTA
>2 dna:chromosome chromosome:RGSC3.4:2:1:258207540:1 105757458 ID31512 U -
TCTTACATAAACTCAGGACCACTGTAAAGA
>2 dna:chromosome chromosome:RGSC3.4:2:1:258207540:1 105757489 ID28854 U -
TCCTTAATCAATCTCATTTATGGGGTTTGC
>2 dna:chromosome chromosome:RGSC3.4:2:1:258207540:1 105757547 ID21458 U -
TATCTAGGGCAAAATTTTTACATAT
>2 dna:chromosome chromosome:RGSC3.4:2:1:258207540:1 105757556 ID62446 U -
TTTTATTATTATAAATATCTAGGGCAAAATT
>2 dna:chromosome chromosome:RGSC3.4:2:1:258207540:1 105757557 ID62445 U -
TTTTATTATTATAAATATCTAGGGCAAAAT
>2 dna:chromosome chromosome:RGSC3.4:2:1:258207540:1 105757587 ID6071 U -
GAAAAACCCAATTTTGGTTTTGAGTTGCTA
>2 dna:chromosome chromosome:RGSC3.4:2:1:258207540:1 105757589 ID8090 U -
GGAAAAACCCAATTTTGGTTTTGAGTTGC
>2 dna:chromosome chromosome:RGSC3.4:2:1:258207540:1 105757613 ID26159 U -
TCCAGGACAGCTAGACCTTTTACATAGGAAA
>2 dna:chromosome chromosome:RGSC3.4:2:1:258207540:1 105757688 ID61453 U -
TTTAATCCCAGATCTCAGGAAGCAGAACCAA
>2 dna:chromosome chromosome:RGSC3.4:2:1:258207540:1 105757821 ID53006 U -
TGTCTGACTTCACTTCTATGATAGCTGAGC
>2 dna:chromosome chromosome:RGSC3.4:2:1:258207540:1 105757895 ID54432 U -
TGTGTGGCTTTCTGATGGACCAGCCATGA
>2 dna:chromosome chromosome:RGSC3.4:2:1:258207540:1 105757919 ID18065 U -
TAGCACCAATCTTTATGTTGCCCTGTGT
>2 dna:chromosome chromosome:RGSC3.4:2:1:258207540:1 105757937 ID56847 U -
TTAGAATCAAGCGATAGTATAGCACCAAT
>2 dna:chromosome chromosome:RGSC3.4:2:1:258207540:1 105758021 ID19659 U -
TAGGTATCTCATTGTGTATGGCCCATATT
>2 dna:chromosome chromosome:RGSC3.4:2:1:258207540:1 105758023 ID19658 U -
TAGGTATCTCATTGTGTATGGCCCATA
>2 dna:chromosome chromosome:RGSC3.4:2:1:258207540:1 105758048 ID12736 U -
TAATAATGGCATTGTTTCATAGGGTACTA
>2 dna:chromosome chromosome:RGSC3.4:2:1:258207540:1 105758061 ID22290 U -
TATTATAATATTTATAATAATGGCATTGTT
>2 dna:chromosome chromosome:RGSC3.4:2:1:258207540:1 105758128 ID4256 U -
CATTTTATAGCATGCATGCCTT
>2 dna:chromosome chromosome:RGSC3.4:2:1:258207540:1 105758129 ID42792 U -
TGCCCTTTTCATTTTATAGCATGCATGCCT
>2 dna:chromosome chromosome:RGSC3.4:2:1:258207540:1 105758185 ID11748 U -
TAAGAAAGAAGGAAAAGCATTGTTTGTT
>2 dna:chromosome chromosome:RGSC3.4:2:1:258207540:1 105758186 ID6333 U -
GAAGGAAAAGCATTGTTTGT
>2 dna:chromosome chromosome:RGSC3.4:2:1:258207540:1 105758186 ID29667 U -
TCTAAGAAAGAAGGAAAAGCATTGTTTGT
>2 dna:chromosome chromosome:RGSC3.4:2:1:258207540:1 105758190 ID34106 U -
TGAATCTAAGAAAGAAGGAAAAGCATTGT
>2 dna:chromosome chromosome:RGSC3.4:2:1:258207540:1 105758192 ID30709 U -
TCTGAATCTAAGAAAGAAGGAAAAGCATT
>2 dna:chromosome chromosome:RGSC3.4:2:1:258207540:1 105758226 ID24558 U -
TCAGGTTTATAAAAGTATTTATTTCGTTAC
>2 dna:chromosome chromosome:RGSC3.4:2:1:258207540:1 105758519 ID46796 U -
TGGATATCTAGGTTAGCTAAACACCCATCA
>2 dna:chromosome chromosome:RGSC3.4:2:1:258207540:1 105758688 ID14034 U -
TACACATGCAGAGACCCATTTCTTCTAAC
>2 dna:chromosome chromosome:RGSC3.4:2:1:258207540:1 105759467 ID9017 U -
GTATTTTGGTGAATGGTCCTCTC
>2 dna:chromosome chromosome:RGSC3.4:2:1:258207540:1 105759538 ID26684 U -
TCCCAATTTGAAACACTGGGTTTTGGGTT
>2 dna:chromosome chromosome:RGSC3.4:2:1:258207540:1 105759655 ID16223 U -
TACTGTGAACCAGAGCCAAGGCAATTATGGG
>2 dna:chromosome chromosome:RGSC3.4:2:1:258207540:1 105759731 ID18215 U -
TAGCATATGCTGTATGGGAAAAAGACAAGC
>2 dna:chromosome chromosome:RGSC3.4:2:1:258207540:1 105759735 ID14450 U -
TACATAGCATATGCTGTATGGGAAAAAGAC
>2 dna:chromosome chromosome:RGSC3.4:2:1:258207540:1 105759738 ID38582 U -
TGATACATAGCATATGCTGTATGGGAAAAA
>2 dna:chromosome chromosome:RGSC3.4:2:1:258207540:1 105759742 ID1554 U -
AGCAATGATACATAGCATATGCTGTATGGGA
>2 dna:chromosome chromosome:RGSC3.4:2:1:258207540:1 105759767 ID15294 U -
TACCTGAATCCTGACTCTTTTCAGCAAT
>2 dna:chromosome chromosome:RGSC3.4:2:1:258207540:1 105759779 ID9546 U -
GTTGTGAATATTTTACCTGAATCCTGACT
>2 dna:chromosome chromosome:RGSC3.4:2:1:258207540:1 105759781 ID55267 U -
TGTTGTGAATATTTTACCTGAATCCTGA
>2 dna:chromosome chromosome:RGSC3.4:2:1:258207540:1 105759782 ID39736 U -
TGATGTTGTGAATATTTTACCTGAATCCTG
>2 dna:chromosome chromosome:RGSC3.4:2:1:258207540:1 105759783 ID39735 U -
TGATGTTGTGAATATTTTACCTGAATCCT
>2 dna:chromosome chromosome:RGSC3.4:2:1:258207540:1 105759786 ID44460 U -
TGCTGATGTTGTGAATATTTTACCTGAAT
>2 dna:chromosome chromosome:RGSC3.4:2:1:258207540:1 105759805 ID35276 U -
TGACCAAGTGTGATTAGTTTGCTGATGTT
>2 dna:chromosome chromosome:RGSC3.4:2:1:258207540:1 105759806 ID35275 U -
TGACCAAGTGTGATTAGTTTGCTGATGT
>2 dna:chromosome chromosome:RGSC3.4:2:1:258207540:1 105759812 ID30573 U -
TCTCTTCATGACCAAGTGTGATTAGTTTGC
>2 dna:chromosome chromosome:RGSC3.4:2:1:258207540:1 105759856 ID39917 U -
TGATTCTTCACTCCAATTTATTTCTTGTT
>2 dna:chromosome chromosome:RGSC3.4:2:1:258207540:1 105759889 ID52919 U -
TGTCTACTTTTAAAACAGATACTCTGACAA
>2 dna:chromosome chromosome:RGSC3.4:2:1:258207540:1 105760063 ID31671 U -
TCTTCAGACTGTGTCTTTGTGATGAATCC
>2 dna:chromosome chromosome:RGSC3.4:2:1:258207540:1 105760298 ID11431 U -
TAACCTATTATAGGTCAGTGATGTACTAGC
>2 dna:chromosome chromosome:RGSC3.4:2:1:258207540:1 105760302 ID38467 U -
TGATAACCTATTATAGGTCAGTGATGTAC
>2 dna:chromosome chromosome:RGSC3.4:2:1:258207540:1 105760711 ID45534 U -
TGGAAATGAAAACCAGACACACTTCGCAAG
>2 dna:chromosome chromosome:RGSC3.4:2:1:258207540:1 105761060 ID20086 U -
TAGTATGCATGTATACCTCTGCTTACAAGC
>2 dna:chromosome chromosome:RGSC3.4:2:1:258207540:1 105761310 ID32384 U -
TGAAAAGTTGGGGAGCAGTGTTCAGAA
>2 dna:chromosome chromosome:RGSC3.4:2:1:258207540:1 105761483 ID43995 U -
TGCTATCCATAAAGTGGTTGACTGCCTC
>2 dna:chromosome chromosome:RGSC3.4:2:1:258207540:1 105761543 ID33433 U -
TGAACTCTGGCACATATGTAGCAGATGTG
>2 dna:chromosome chromosome:RGSC3.4:2:1:258207540:1 105761615 ID23220 U -
TCAACCAACCCGGACCATTTGGAACTATC
>2 dna:chromosome chromosome:RGSC3.4:2:1:258207540:1 105761941 ID47015 U -
TGGATGTGCCAGTAATGAAACAAACCTTCT
>2 dna:chromosome chromosome:RGSC3.4:2:1:258207540:1 105761958 ID23036 U -
TCAAAGAAGCAGAGGTCTGGATGTGCCAGT
>2 dna:chromosome chromosome:RGSC3.4:2:1:258207540:1 105762048 ID11764 U -
TAAGAAATCCCAACCTGTCACCTACTTAAG
>2 dna:chromosome chromosome:RGSC3.4:2:1:258207540:1 105762078 ID36233 U -
TGAGAACCACTGGTTGAGACACTACTTCCT
>2 dna:chromosome chromosome:RGSC3.4:2:1:258207540:1 105762108 ID22188 U -
TATTAAGACATCACTGGATTAGGAAGGC
>2 dna:chromosome chromosome:RGSC3.4:2:1:258207540:1 105762146 ID13443 U -
TAATTTAATGGTTAGGGATCAACACAAGA
>2 dna:chromosome chromosome:RGSC3.4:2:1:258207540:1 105762217 ID24315 U -
TCAGATATTCCATGGATTACACATTATAAT
>2 dna:chromosome chromosome:RGSC3.4:2:1:258207540:1 105762291 ID18192 U -
TAGCAGTTTAGACCAGTAATTCTCAACTTGT
>2 dna:chromosome chromosome:RGSC3.4:2:1:258207540:1 105762292 ID18191 U -
TAGCAGTTTAGACCAGTAATTCTCAACTTG
>2 dna:chromosome chromosome:RGSC3.4:2:1:258207540:1 105762342 ID61069 U -
TTGTCATTGTACATTCGAGAAATGACTTGA
>2 dna:chromosome chromosome:RGSC3.4:2:1:258207540:1 105762369 ID1253 U -
AGAAAAGCAAATAAATGAGAATTGCATTTG
>2 dna:chromosome chromosome:RGSC3.4:2:1:258207540:1 105762413 ID16665 U -
TAGAAAGCAAGCTTCCTTCATGTTTAGAATG
>2 dna:chromosome chromosome:RGSC3.4:2:1:258207540:1 105762414 ID16664 U -
TAGAAAGCAAGCTTCCTTCATGTTTAGAAT
>2 dna:chromosome chromosome:RGSC3.4:2:1:258207540:1 105762416 ID16663 U -
TAGAAAGCAAGCTTCCTTCATGTTTAGA
>2 dna:chromosome chromosome:RGSC3.4:2:1:258207540:1 105762440 ID8340 U -
GGATACCAAGTCAATTATATAAATCTATAGA
>2 dna:chromosome chromosome:RGSC3.4:2:1:258207540:1 105762460 ID40255 U -
TGCAAAATTTCTTGATCAGGGATACCAAGT
>2 dna:chromosome chromosome:RGSC3.4:2:1:258207540:1 105762463 ID51040 U -
TGGTGCAAAATTTCTTGATCAGGGATACCA
>2 dna:chromosome chromosome:RGSC3.4:2:1:258207540:1 105762464 ID51039 U -
TGGTGCAAAATTTCTTGATCAGGGATACC
>2 dna:chromosome chromosome:RGSC3.4:2:1:258207540:1 105762465 ID51038 U -
TGGTGCAAAATTTCTTGATCAGGGATAC
>2 dna:chromosome chromosome:RGSC3.4:2:1:258207540:1 105762497 ID16199 U -
TACTGTATCATTATCTTTAGAAAGCAGAAT
>2 dna:chromosome chromosome:RGSC3.4:2:1:258207540:1 105762498 ID5713 M -
CTGTATCATTATCTTTAGAAAGCAGAA
>2 dna:chromosome chromosome:RGSC3.4:2:1:258207540:1 105762498 ID16197 M -
TACTGTATCATTATCTTTAGAAAGCAGAA
>2 dna:chromosome chromosome:RGSC3.4:2:1:258207540:1 105762499 ID16196 M -
TACTGTATCATTATCTTTAGAAAGCAGA
>2 dna:chromosome chromosome:RGSC3.4:2:1:258207540:1 105762502 ID52257 M -
TGTATCATTATCTTTAGAAAGC
>2 dna:chromosome chromosome:RGSC3.4:2:1:258207540:1 105762695 ID20754 U -
TATAAAGTCATGGTAAGCAAGCTTCCTTCA
>2 dna:chromosome chromosome:RGSC3.4:2:1:258207540:1 105762699 ID57116 U -
TTATATAAAGTCATGGTAAGCAAGCTTCC
>2 dna:chromosome chromosome:RGSC3.4:2:1:258207540:1 105762707 ID13604 U -
TACAAAGTCAATTATATAAAGTCATGGTAAGC
>2 dna:chromosome chromosome:RGSC3.4:2:1:258207540:1 105762707 ID57115 U -
TTATATAAAGTCATGGTAAGC
>2 dna:chromosome chromosome:RGSC3.4:2:1:258207540:1 105762708 ID13603 U -
TACAAAGTCAATTATATAAAGTCATGGTAAG
>2 dna:chromosome chromosome:RGSC3.4:2:1:258207540:1 105762709 ID13602 U -
TACAAAGTCAATTATATAAAGTCATGGTAA
>2 dna:chromosome chromosome:RGSC3.4:2:1:258207540:1 105762731 ID40438 U -
TGCAAATTTTCTTCATCGGGGATACAAAGT
>2 dna:chromosome chromosome:RGSC3.4:2:1:258207540:1 105762732 ID40437 U -
TGCAAATTTTCTTCATCGGGGATACAAAG
>2 dna:chromosome chromosome:RGSC3.4:2:1:258207540:1 105762734 ID39385 U -
TGATGCAAATTTTCTTCATCGGGGATACAA
>2 dna:chromosome chromosome:RGSC3.4:2:1:258207540:1 105762736 ID39384 U -
TGATGCAAATTTTCTTCATCGGGGATAC
>2 dna:chromosome chromosome:RGSC3.4:2:1:258207540:1 105762736 ID59892 U -
TTGATGCAAATTTTCTTCATCGGGGATAC
>2 dna:chromosome chromosome:RGSC3.4:2:1:258207540:1 105762738 ID39383 U -
TGATGCAAATTTTCTTCATCGGGGAT
>2 dna:chromosome chromosome:RGSC3.4:2:1:258207540:1 105762739 ID39382 U -
TGATGCAAATTTTCTTCATCGGGGA
>2 dna:chromosome chromosome:RGSC3.4:2:1:258207540:1 105762765 ID52258 U -
TGTATCATTATCTTTAGAAAGCAGAACTTT
>2 dna:chromosome chromosome:RGSC3.4:2:1:258207540:1 105762768 ID16198 U -
TACTGTATCATTATCTTTAGAAAGCAGAAC
>2 dna:chromosome chromosome:RGSC3.4:2:1:258207540:1 105762769 ID5713 M -
CTGTATCATTATCTTTAGAAAGCAGAA
>2 dna:chromosome chromosome:RGSC3.4:2:1:258207540:1 105762769 ID16197 M -
TACTGTATCATTATCTTTAGAAAGCAGAA
>2 dna:chromosome chromosome:RGSC3.4:2:1:258207540:1 105762770 ID16196 M -
TACTGTATCATTATCTTTAGAAAGCAGA
>2 dna:chromosome chromosome:RGSC3.4:2:1:258207540:1 105762773 ID52257 M -
TGTATCATTATCTTTAGAAAGC
>2 dna:chromosome chromosome:RGSC3.4:2:1:258207540:1 105762797 ID5948 U -
CTTGTGTATGGTTCCCCAAGAGTTT
>2 dna:chromosome chromosome:RGSC3.4:2:1:258207540:1 105762810 ID17200 U -
TAGACAAGGCATTCTAAACTTGTGTATGGT
>2 dna:chromosome chromosome:RGSC3.4:2:1:258207540:1 105763209 ID49137 U -
TGGGATTACAGACCTGGTACAACACTCTTGC
>2 dna:chromosome chromosome:RGSC3.4:2:1:258207540:1 105763210 ID49136 U -
TGGGATTACAGACCTGGTACAACACTCTTG
>2 dna:chromosome chromosome:RGSC3.4:2:1:258207540:1 105763842 ID53347 U -
TGTGAATTTCTGTGTGACTGGTACCTAT
>2 dna:chromosome chromosome:RGSC3.4:2:1:258207540:1 105764100 ID31325 U -
TCTGTCTTCAGTATGTGAATGTGCACTTT
>2 dna:chromosome chromosome:RGSC3.4:2:1:258207540:1 105764103 ID31324 U -
TCTGTCTTCAGTATGTGAATGTGCAC
>2 dna:chromosome chromosome:RGSC3.4:2:1:258207540:1 105764327 ID31588 U -
TCTTATACCCTGGATATCCTGATGTTGCC
>2 dna:chromosome chromosome:RGSC3.4:2:1:258207540:1 105764369 ID54860 U -
TGTTATATCATCAATACTGGAACCTGCAA
>2 dna:chromosome chromosome:RGSC3.4:2:1:258207540:1 105765216 ID51176 U -
TGGTGGGTTAGGTTAAATCATCTTTACTT
>2 dna:chromosome chromosome:RGSC3.4:2:1:258207540:1 105765597 ID36100 M -
TGAGAAAATGACTCCACCAGATTGGCC
>2 dna:chromosome chromosome:RGSC3.4:2:1:258207540:1 105765694 ID17616 U -
TAGATAATTACTTCTATTAGTTGCCTTCCT
>2 dna:chromosome chromosome:RGSC3.4:2:1:258207540:1 105765700 ID7577 U -
GCCAAATAGATAATTACTTCTATTAGTTGC
>2 dna:chromosome chromosome:RGSC3.4:2:1:258207540:1 105765700 ID41835 U -
TGCCAAATAGATAATTACTTCTATTAGTTGC
>2 dna:chromosome chromosome:RGSC3.4:2:1:258207540:1 105766112 ID5563 U -
CTGATGTGTTGCCAAGAAGAAC
>2 dna:chromosome chromosome:RGSC3.4:2:1:258207540:1 105766113 ID62391 U -
TTTTAGAACTGATGTGTTGCCAAGAAGAA
>2 dna:chromosome chromosome:RGSC3.4:2:1:258207540:1 105766126 ID10499 U -
TAAAGCAATATTTTAGAACTGATGTG
>2 dna:chromosome chromosome:RGSC3.4:2:1:258207540:1 105766127 ID10016 U -
TAAAATAAAGCAATATTTTAGAACTGATGT
>2 dna:chromosome chromosome:RGSC3.4:2:1:258207540:1 105766194 ID12649 U -
TAAGTTCTTTGCATCTCATTAAAACTTGTT
>2 dna:chromosome chromosome:RGSC3.4:2:1:258207540:1 105766212 ID55416 U -
TGTTTGAATTGGAGACTCTAAGTTCTTTGC
>2 dna:chromosome chromosome:RGSC3.4:2:1:258207540:1 105766227 ID32926 U -
TGAAATGAAGTCTCTGTTTGAATTGGAGA
>2 dna:chromosome chromosome:RGSC3.4:2:1:258207540:1 105766230 ID26378 U -
TCCATGAAATGAAGTCTCTGTTTGAATTGG
>2 dna:chromosome chromosome:RGSC3.4:2:1:258207540:1 105766365 ID759 U -
ACAATAGCAGTATATAACATCACAAAGCAAA
>2 dna:chromosome chromosome:RGSC3.4:2:1:258207540:1 105766400 ID3146 U -
CAAATATTTGAAGATAGTTTTCAATAATGAT
>2 dna:chromosome chromosome:RGSC3.4:2:1:258207540:1 105766511 ID48173 U -
TGGCTTATTTCAAAGCAGATGATTAATCAA
>2 dna:chromosome chromosome:RGSC3.4:2:1:258207540:1 105766546 ID22203 U -
TATTAATAGAGAAGTTTTTATAACTGTGGTC
>2 dna:chromosome chromosome:RGSC3.4:2:1:258207540:1 105766983 ID8796 U -
GGTACTGGTTTAGTTCAGTTCTGGGCATAGC
>2 dna:chromosome chromosome:RGSC3.4:2:1:258207540:1 105767132 ID21143 U -
TATATTCCTATATCCGGAGGCACTATGCA
>2 dna:chromosome chromosome:RGSC3.4:2:1:258207540:1 105767447 ID15696 U -
TACTACTGCTCTCAGATGTGTAGGTGCTCC
>2 dna:chromosome chromosome:RGSC3.4:2:1:258207540:1 105767448 ID15695 U -
TACTACTGCTCTCAGATGTGTAGGTGCTC
>2 dna:chromosome chromosome:RGSC3.4:2:1:258207540:1 105767479 ID41300 U -
TGCAGGTTGCTTGGTACAGAAGAGCTGGT
>2 dna:chromosome chromosome:RGSC3.4:2:1:258207540:1 105767614 ID30957 U -
TCTGATGTTAGCTTTCCTTGCTGTCTCTGA
>2 dna:chromosome chromosome:RGSC3.4:2:1:258207540:1 105767615 ID30956 U -
TCTGATGTTAGCTTTCCTTGCTGTCTCTG
>2 dna:chromosome chromosome:RGSC3.4:2:1:258207540:1 105767789 ID4189 U -
CATTCAGCAATTTTCTTTGGGTCA
>2 dna:chromosome chromosome:RGSC3.4:2:1:258207540:1 105767790 ID26348 U -
TCCATCATTCAGCAATTTTCTTTGGGTC
>2 dna:chromosome chromosome:RGSC3.4:2:1:258207540:1 105767790 ID28288 U -
TCCTCCATCATTCAGCAATTTTCTTTGGGTC
>2 dna:chromosome chromosome:RGSC3.4:2:1:258207540:1 105767895 ID49214 U -
TGGGATTTTGGTACATGGCACTGTGGGAC
>2 dna:chromosome chromosome:RGSC3.4:2:1:258207540:1 105767904 ID49213 U -
TGGGATTTTGGTACATGGCA
>2 dna:chromosome chromosome:RGSC3.4:2:1:258207540:1 105768093 ID49155 U -
TGGGATTAGTTCAGTTCAGTTCAGGGCGCA
>2 dna:chromosome chromosome:RGSC3.4:2:1:258207540:1 105768122 ID49216 M -
TGGGATTTTGGTGCAGGGAGCTGT
>2 dna:chromosome chromosome:RGSC3.4:2:1:258207540:1 105768126 ID49215 M -
TGGGATTTTGGTGCAGGGAG
>2 dna:chromosome chromosome:RGSC3.4:2:1:258207540:1 105768215 ID31904 U -
TCTTGGTCCATGAATATGAGTAGAAGTGA
>2 dna:chromosome chromosome:RGSC3.4:2:1:258207540:1 105768397 ID24915 U -
TCATCTCCTCTGAGTTTTCTGGAGTGTCAA
>2 dna:chromosome chromosome:RGSC3.4:2:1:258207540:1 105768551 ID51806 U -
TGTAAAGGTGCTCCTGGTGACTGGCTTTC
>2 dna:chromosome chromosome:RGSC3.4:2:1:258207540:1 105768888 ID53819 M -
TGTGATTTTAAATCCAAATCTTGCTTTTC
>2 dna:chromosome chromosome:RGSC3.4:2:1:258207540:1 105769266 ID54607 U -
TGTGTTTTATATTATCTTTGATGCTTGTT
>2 dna:chromosome chromosome:RGSC3.4:2:1:258207540:1 105769267 ID61200 U -
TTGTGTTTTATATTATCTTTGATGCTTGT
>2 dna:chromosome chromosome:RGSC3.4:2:1:258207540:1 105770442 ID34012 M -
TGAATAGCCTAGTAAGAGCACCAGTGGAAGG
>2 dna:chromosome chromosome:RGSC3.4:2:1:258207540:1 105770450 ID51092 M +
TGGTGCTCTTACTAGGCTATTCATTGCTA
>2 dna:chromosome chromosome:RGSC3.4:2:1:258207540:1 105770509 ID52236 M +
TGTATAGTCTTTGGGTAGTGGCTTAGTCCC
>2 dna:chromosome chromosome:RGSC3.4:2:1:258207540:1 105770520 ID49761 M +
TGGGTAGTGGCTTAGTCCCTGGAAGCTCT
>2 dna:chromosome chromosome:RGSC3.4:2:1:258207540:1 105770524 ID20404 M +
TAGTGGCTTAGTCCCTGGAAGCTCTGGTTGC
>2 dna:chromosome chromosome:RGSC3.4:2:1:258207540:1 105770527 ID48161 M +
TGGCTTAGTCCCTGGAAGCTCTGGTTGCT
>2 dna:chromosome chromosome:RGSC3.4:2:1:258207540:1 105770546 ID21588 M -
TATGAACAACAATGCCAAGCAACCAGA
>2 dna:chromosome chromosome:RGSC3.4:2:1:258207540:1 105770753 ID31599 M +
TCTTATCTAGTTTGGTGGCTGTATATGTA
>2 dna:chromosome chromosome:RGSC3.4:2:1:258207540:1 105770771 ID5589 M -
CTGCCCCACATGTGGCCCATACATATACAG
>2 dna:chromosome chromosome:RGSC3.4:2:1:258207540:1 105770951 ID21644 M -
TATGAATGTAGGTGCCCTTGAATTTG
