# Supplementary material for: proTRAC - a software for probabilistic piRNA cluster detection, visualization and analysis
Source: BMC Bioinformatics. 2012 Jan 10;13:5. doi: 10.1186/1471-2105-13-5 (PMC3293768; doi:10.1186/1471-2105-13-5)
Supplement: Additional file 6 — proTRAC results folder containing a picture and a FASTA file for each detected rat cluster. After decompression, the folder can be opened as former session in proTRAC. Alternatively, each file can be opened separately with any standard text-editor or graphic-viewer respectively. [file 1471-2105-13-5-S6.ZIP › proTRAC_results_rat/monodirectional_clusters/Cluster_132.fas]

>2 dna:chromosome chromosome:RGSC3.4:2:1:258207540:1 105775485 ID5319 U -
CTCATTTTGTGCCAGACCT
>2 dna:chromosome chromosome:RGSC3.4:2:1:258207540:1 105776338 ID40700 U -
TGCAATGATTGGGCTTCAGAAGCTGGTC
>2 dna:chromosome chromosome:RGSC3.4:2:1:258207540:1 105777249 ID28956 U -
TCCTTCCTTTTGGATGGTAGAACTGCCTA
>2 dna:chromosome chromosome:RGSC3.4:2:1:258207540:1 105777374 ID52460 U -
TGTCACAGAAAGTGTGAGTGTCTGACAAAT
>2 dna:chromosome chromosome:RGSC3.4:2:1:258207540:1 105777676 ID20081 U -
TAGTATCAGTGTGTAACCTGTGGGTAGC
>2 dna:chromosome chromosome:RGSC3.4:2:1:258207540:1 105777889 ID38869 U -
TGATATTCATGTATCTTCTTAGTCCTTCA
>2 dna:chromosome chromosome:RGSC3.4:2:1:258207540:1 105778013 ID52310 U -
TGTATGTCTTGAGGATAGTCAGATAGGGAA
>2 dna:chromosome chromosome:RGSC3.4:2:1:258207540:1 105778211 ID52631 U -
TGTCATCTATATGTTTAATGCAAGGGCTGT
>2 dna:chromosome chromosome:RGSC3.4:2:1:258207540:1 105778306 ID12702 U -
TAATAAATTTATGTTATTGGAAATAAGTGA
>2 dna:chromosome chromosome:RGSC3.4:2:1:258207540:1 105778353 ID8089 U -
GGAAAAAAAATATATTGGTTTGCAT
>2 dna:chromosome chromosome:RGSC3.4:2:1:258207540:1 105778539 ID10388 U -
TAAAGAAAAACCTTCATTACTACTGTCCTA
>2 dna:chromosome chromosome:RGSC3.4:2:1:258207540:1 105778614 ID19667 U -
TAGGTATGCTGGGATTTGTTTTACCTTGT
>2 dna:chromosome chromosome:RGSC3.4:2:1:258207540:1 105778634 ID61361 U -
TTTAAAGGATTGCTTTAGGTATGC
>2 dna:chromosome chromosome:RGSC3.4:2:1:258207540:1 105778677 ID20008 U -
TAGTACAGTTTGATATCAGGAATGGTGAT
>2 dna:chromosome chromosome:RGSC3.4:2:1:258207540:1 105778720 ID3273 U -
CAATACCATGTGGTTTTTAGTACTATTTGT
>2 dna:chromosome chromosome:RGSC3.4:2:1:258207540:1 105778963 ID16200 U -
TACTGTATTTCACTTATGTTGAGGTCTCTG
>2 dna:chromosome chromosome:RGSC3.4:2:1:258207540:1 105778974 ID26391 U -
TCCATGAGATTTACTGTATTTCACTTATGT
>2 dna:chromosome chromosome:RGSC3.4:2:1:258207540:1 105779202 ID9558 U -
GTTTAGATATCAGCCTTCTCTCAGA
>2 dna:chromosome chromosome:RGSC3.4:2:1:258207540:1 105779211 ID12286 U -
TAAGCTCTTTATAAAGTTTAGATATCAGCCT
>2 dna:chromosome chromosome:RGSC3.4:2:1:258207540:1 105779319 ID12600 U -
TAAGTGCTTCTGGACCATTGAGTTT
>2 dna:chromosome chromosome:RGSC3.4:2:1:258207540:1 105779320 ID62630 U -
TTTTTAAGTGCTTCTGGACCATTGAGTT
>2 dna:chromosome chromosome:RGSC3.4:2:1:258207540:1 105779516 ID21568 U -
TATCTTTCACAATGATGGTTGTACTGGTT
>2 dna:chromosome chromosome:RGSC3.4:2:1:258207540:1 105779528 ID39190 U -
TGATGAACATTTTATCTTTCACAATGATG
>2 dna:chromosome chromosome:RGSC3.4:2:1:258207540:1 105779542 ID37455 U -
TGAGCTGCCAATTGATGAACATTTTAT
>2 dna:chromosome chromosome:RGSC3.4:2:1:258207540:1 105779553 ID23496 U -
TCAATGTTCCAATATGAGCTGCCAATTGAT
>2 dna:chromosome chromosome:RGSC3.4:2:1:258207540:1 105779692 ID54744 U -
TGTTACAGCAACTTTTAGGTATATGCCCAA
>2 dna:chromosome chromosome:RGSC3.4:2:1:258207540:1 105779860 ID43096 U -
TGCCTGCAAATTTCAGGATGACTTAATGTTT
>2 dna:chromosome chromosome:RGSC3.4:2:1:258207540:1 105780374 ID49303 U -
TGGGCATTTGGTGAGTTGAAGGTTTTACGGC
>2 dna:chromosome chromosome:RGSC3.4:2:1:258207540:1 105780540 ID24320 U -
TCAGATGACACTTATCTTAGGCACTTGTTC
>2 dna:chromosome chromosome:RGSC3.4:2:1:258207540:1 105780542 ID30148 U -
TCTCAGATGACACTTATCTTAGGCACTTGT
>2 dna:chromosome chromosome:RGSC3.4:2:1:258207540:1 105780647 ID40332 U -
TGCAAAGCTGTATTTAACTTGATGTTTGTC
>2 dna:chromosome chromosome:RGSC3.4:2:1:258207540:1 105780728 ID39764 M -
TGATGTTTTGTGCAGGAAAAGAAGTC
>2 dna:chromosome chromosome:RGSC3.4:2:1:258207540:1 105780737 ID58486 M -
TTCCTGGTCATGATGTTTTGTGCAGGA
>2 dna:chromosome chromosome:RGSC3.4:2:1:258207540:1 105782193 ID51348 U -
TGGTGTTTAGGGAGTATCTTCCTATGAGC
>2 dna:chromosome chromosome:RGSC3.4:2:1:258207540:1 105782505 ID40792 U -
TGCACAACTGATCTACAGAATGTGAGT
