# Supplementary material for: proTRAC - a software for probabilistic piRNA cluster detection, visualization and analysis
Source: BMC Bioinformatics. 2012 Jan 10;13:5. doi: 10.1186/1471-2105-13-5 (PMC3293768; doi:10.1186/1471-2105-13-5)
Supplement: Additional file 6 — proTRAC results folder containing a picture and a FASTA file for each detected rat cluster. After decompression, the folder can be opened as former session in proTRAC. Alternatively, each file can be opened separately with any standard text-editor or graphic-viewer respectively. [file 1471-2105-13-5-S6.ZIP › proTRAC_results_rat/monodirectional_clusters/Cluster_133.fas]

>2 dna:chromosome chromosome:RGSC3.4:2:1:258207540:1 121194903 ID25791 U +
TCCACAGGAGAAGAGTGACAGGCCGCAT
>2 dna:chromosome chromosome:RGSC3.4:2:1:258207540:1 121195061 ID38247 U +
TGAGTGTTTGAGAAAATCCATCATGGCGCC
>2 dna:chromosome chromosome:RGSC3.4:2:1:258207540:1 121195065 ID55420 U +
TGTTTGAGAAAATCCATCATGGCGCCAGT
>2 dna:chromosome chromosome:RGSC3.4:2:1:258207540:1 121195181 ID53395 U +
TGTGACATGTCTTAGTTTTAGAGCTGTCAA
>2 dna:chromosome chromosome:RGSC3.4:2:1:258207540:1 121195216 ID58233 U +
TTCCATTTTTGATCTCTGTTGCGTATGA
>2 dna:chromosome chromosome:RGSC3.4:2:1:258207540:1 121195225 ID39091 U +
TGATCTCTGTTGCGTATGAGAGTGAGTGT
>2 dna:chromosome chromosome:RGSC3.4:2:1:258207540:1 121195274 ID37059 U +
TGAGATTTTTGTCTTCTCCCTTCTGT
>2 dna:chromosome chromosome:RGSC3.4:2:1:258207540:1 121195335 ID21487 U +
TATCTGAACACCAAGCGTTCTTTTAGTGC
>2 dna:chromosome chromosome:RGSC3.4:2:1:258207540:1 121195339 ID33184 U +
TGAACACCAAGCGTTCTTTTAGTGCAGGGC
>2 dna:chromosome chromosome:RGSC3.4:2:1:258207540:1 121195369 ID36385 U +
TGAGAATCTCATTTTTCAGATGGGCTGAGT
>2 dna:chromosome chromosome:RGSC3.4:2:1:258207540:1 121195448 ID29436 U +
TCGGAGTGTTTTGTATACTTGTGTTCCAT
>2 dna:chromosome chromosome:RGSC3.4:2:1:258207540:1 121195555 ID24957 U +
TCATGAGTGTGTATGGCATAGCTATGTCC
>2 dna:chromosome chromosome:RGSC3.4:2:1:258207540:1 121195558 ID38232 U +
TGAGTGTGTATGGCATAGCTATGTCCGTC
>2 dna:chromosome chromosome:RGSC3.4:2:1:258207540:1 121195609 ID23746 U +
TCACAGTCTAAGTGCCAGACACCACATGT
>2 dna:chromosome chromosome:RGSC3.4:2:1:258207540:1 121195658 ID31880 U +
TCTTGCTTGATCCGAAGGCCTAGATCCTCT
>2 dna:chromosome chromosome:RGSC3.4:2:1:258207540:1 121195762 ID48731 U +
TGGGACTTGTTAGTTCTGTTGAGCAATGGG
>2 dna:chromosome chromosome:RGSC3.4:2:1:258207540:1 121195834 ID53193 U +
TGTGAAATCCTAAGATGTGCTCACAACCC
>2 dna:chromosome chromosome:RGSC3.4:2:1:258207540:1 121195836 ID32903 U +
TGAAATCCTAAGATGTGCTCACAACCCTGA
>2 dna:chromosome chromosome:RGSC3.4:2:1:258207540:1 121195887 ID57510 U +
TTCAAGTTCAACGCAGCGTCCGCAGCT
>2 dna:chromosome chromosome:RGSC3.4:2:1:258207540:1 121196206 ID44182 U +
TGCTCATCCAGATACCAGGAATCTCACTGC
>2 dna:chromosome chromosome:RGSC3.4:2:1:258207540:1 121196636 ID25860 U +
TCCACCGCAGACTCAGACCTCTACCTTTGGA
>2 dna:chromosome chromosome:RGSC3.4:2:1:258207540:1 121196928 ID62086 U +
TTTGATGGTGGAATGTCTCCGGTCTAGCATT
>2 dna:chromosome chromosome:RGSC3.4:2:1:258207540:1 121196952 ID18275 U +
TAGCATTCATGTGTTTTTCAGGCAGTGA
>2 dna:chromosome chromosome:RGSC3.4:2:1:258207540:1 121197023 ID28713 U +
TCCTGGTTGTGTTTCTAAGGCTTGATTCA
>2 dna:chromosome chromosome:RGSC3.4:2:1:258207540:1 121197132 ID42757 U +
TGCCCTGGCATTGTATTTTCTTCCTTCGCC
>2 dna:chromosome chromosome:RGSC3.4:2:1:258207540:1 121197241 ID249 U +
AACCTTAGTGTGATTCTTCTCACTGCCAC
>2 dna:chromosome chromosome:RGSC3.4:2:1:258207540:1 121197257 ID58897 U +
TTCTCACTGCCACACTCCACTTGAGCTGCT
>2 dna:chromosome chromosome:RGSC3.4:2:1:258207540:1 121197318 ID8467 U +
GGCATTGCTGAAGTTGTCGGGCTCT
>2 dna:chromosome chromosome:RGSC3.4:2:1:258207540:1 121197470 ID49904 U +
TGGGTGCACAGTACACACACGTGCGT
>2 dna:chromosome chromosome:RGSC3.4:2:1:258207540:1 121197957 ID48854 U +
TGGGAGTATTGTGTCATTTAGCGCATCT
>2 dna:chromosome chromosome:RGSC3.4:2:1:258207540:1 121197982 ID30765 U +
TCTGACTGTGTGTAACCATAGAGTGCGAC
>2 dna:chromosome chromosome:RGSC3.4:2:1:258207540:1 121197984 ID35909 U +
TGACTGTGTGTAACCATAGAGTGCGACAGA
>2 dna:chromosome chromosome:RGSC3.4:2:1:258207540:1 121197990 ID54254 U +
TGTGTAACCATAGAGTGCGACAGAGGC
>2 dna:chromosome chromosome:RGSC3.4:2:1:258207540:1 121198180 ID58251 U +
TTCCCAGAGTGGACTGCTGAGAAGTGGGC
>2 dna:chromosome chromosome:RGSC3.4:2:1:258207540:1 121198358 ID192 U +
AACACATGAGTGTGCTCCAAGGGGGCCAGGA
>2 dna:chromosome chromosome:RGSC3.4:2:1:258207540:1 121198678 ID50013 U +
TGGGTTAAGCCTAGAATATACGGCCTGTT
>2 dna:chromosome chromosome:RGSC3.4:2:1:258207540:1 121198873 ID52355 U +
TGTCAAAAGAAAAAGCCCCGTTGCCTGTGT
>2 dna:chromosome chromosome:RGSC3.4:2:1:258207540:1 121198937 ID39639 U +
TGATGTCATGAGAATTCAAGCATCCTCACGA
>2 dna:chromosome chromosome:RGSC3.4:2:1:258207540:1 121199158 ID48875 U +
TGGGAGTGGCTTTGAAAGTTGTATGTTC
>2 dna:chromosome chromosome:RGSC3.4:2:1:258207540:1 121200608 ID25774 U +
TCCACAGACATGCGACAGGCAAAACACCCGC
