# Supplementary material for: proTRAC - a software for probabilistic piRNA cluster detection, visualization and analysis
Source: BMC Bioinformatics. 2012 Jan 10;13:5. doi: 10.1186/1471-2105-13-5 (PMC3293768; doi:10.1186/1471-2105-13-5)
Supplement: Additional file 6 — proTRAC results folder containing a picture and a FASTA file for each detected rat cluster. After decompression, the folder can be opened as former session in proTRAC. Alternatively, each file can be opened separately with any standard text-editor or graphic-viewer respectively. [file 1471-2105-13-5-S6.ZIP › proTRAC_results_rat/monodirectional_clusters/Cluster_134.fas]

>2 dna:chromosome chromosome:RGSC3.4:2:1:258207540:1 221180307 ID9015 M +
GTATTTCTTATATACATTTCGAGTG
>2 dna:chromosome chromosome:RGSC3.4:2:1:258207540:1 221180383 ID57204 M +
TTATGGGTGTTCCCCTCCCCA
>2 dna:chromosome chromosome:RGSC3.4:2:1:258207540:1 221180579 ID59644 M -
TTGAATCTGTAGATCGCTTTTGGTAAA
>2 dna:chromosome chromosome:RGSC3.4:2:1:258207540:1 221180642 ID1465 M +
AGAGTTAGACAGAACAATTTGCAAATTCATC
>2 dna:chromosome chromosome:RGSC3.4:2:1:258207540:1 221180734 ID16145 M -
TACTGCTTGAGTTCAGGGATAGTGATTCC
>2 dna:chromosome chromosome:RGSC3.4:2:1:258207540:1 221180744 ID2938 M -
ATTGCTCTGTAATACTGCTTGAGTTCAGGGA
>2 dna:chromosome chromosome:RGSC3.4:2:1:258207540:1 221180744 ID44289 M -
TGCTCTGTAATACTGCTTGAGTTCAGGGA
>2 dna:chromosome chromosome:RGSC3.4:2:1:258207540:1 221180868 ID48038 M -
TGGCTCCTTTGTCAAAAATCAAGTGA
>2 dna:chromosome chromosome:RGSC3.4:2:1:258207540:1 221180944 ID41655 M -
TGCATTCTTCTACATGTTGACCTCCAGTT
>2 dna:chromosome chromosome:RGSC3.4:2:1:258207540:1 221194598 ID17142 U -
TAGAATGTGCGACTTGAGCCTTAAGTA
>2 dna:chromosome chromosome:RGSC3.4:2:1:258207540:1 221194601 ID31752 U -
TCTTCTAGAATGTGCGACTTGAGCCTTAA
>2 dna:chromosome chromosome:RGSC3.4:2:1:258207540:1 221194623 ID17503 U -
TAGAGGCACCGAAGGAGATTCTTCTA
>2 dna:chromosome chromosome:RGSC3.4:2:1:258207540:1 221194631 ID21206 U -
TATCAACCAATAGAGGCACCGAAGGAGA
>2 dna:chromosome chromosome:RGSC3.4:2:1:258207540:1 221194632 ID21205 U -
TATCAACCAATAGAGGCACCGAAGGAG
>2 dna:chromosome chromosome:RGSC3.4:2:1:258207540:1 221194633 ID21204 U -
TATCAACCAATAGAGGCACCGAAGGA
>2 dna:chromosome chromosome:RGSC3.4:2:1:258207540:1 221194660 ID36378 U -
TGAGAATCCTGTCCCCAAACAACATGCCA
>2 dna:chromosome chromosome:RGSC3.4:2:1:258207540:1 221194662 ID36377 U -
TGAGAATCCTGTCCCCAAACAACATGC
>2 dna:chromosome chromosome:RGSC3.4:2:1:258207540:1 221194674 ID7694 U -
GCCCAGAAATGAGAATCCTGTCCC
>2 dna:chromosome chromosome:RGSC3.4:2:1:258207540:1 221194707 ID14810 U -
TACCAATGTTTGAAGGAATTTGTTTGGATT
>2 dna:chromosome chromosome:RGSC3.4:2:1:258207540:1 221194708 ID14809 U -
TACCAATGTTTGAAGGAATTTGTTTGGAT
>2 dna:chromosome chromosome:RGSC3.4:2:1:258207540:1 221194709 ID3299 U -
CAATGTTTGAAGGAATTTGTTTGGA
>2 dna:chromosome chromosome:RGSC3.4:2:1:258207540:1 221194717 ID11467 U -
TAACCTGTTTTACCAATGTTTGAAGGAATT
>2 dna:chromosome chromosome:RGSC3.4:2:1:258207540:1 221194755 ID5985 U -
CTTTATTGATTATTCTACTAAACTCC
>2 dna:chromosome chromosome:RGSC3.4:2:1:258207540:1 221194776 ID14652 U -
TACATTGAATTTCTCTTCTTCCTTCACTTTA
>2 dna:chromosome chromosome:RGSC3.4:2:1:258207540:1 221194784 ID6719 U -
GACTACATTGAATTTCTCTTCTTCCT
>2 dna:chromosome chromosome:RGSC3.4:2:1:258207540:1 221194785 ID6718 U -
GACTACATTGAATTTCTCTTCTTCC
>2 dna:chromosome chromosome:RGSC3.4:2:1:258207540:1 221194789 ID4532 U -
CCCCAGGACTACATTGAATTTCTCTTC
>2 dna:chromosome chromosome:RGSC3.4:2:1:258207540:1 221194797 ID16387 U -
TACTTGAATCCCCAGGACTACATTGAAT
>2 dna:chromosome chromosome:RGSC3.4:2:1:258207540:1 221194835 ID11696 U -
TAACTTCTGGATGAAATTTTTTTCTC
>2 dna:chromosome chromosome:RGSC3.4:2:1:258207540:1 221194847 ID46966 U -
TGGATGGCCAAATAACTTCTGGATGA
>2 dna:chromosome chromosome:RGSC3.4:2:1:258207540:1 221194848 ID47668 U -
TGGCCAAATAACTTCTGGATG
>2 dna:chromosome chromosome:RGSC3.4:2:1:258207540:1 221195724 ID33822 U -
TGAAGGAGAGAGTTTATCTGCTTCTTA
>2 dna:chromosome chromosome:RGSC3.4:2:1:258207540:1 221195725 ID33821 U -
TGAAGGAGAGAGTTTATCTGCTTCTT
>2 dna:chromosome chromosome:RGSC3.4:2:1:258207540:1 221195735 ID28185 U -
TCCTCACGAATATGAAGGAGAGAGTTTA
>2 dna:chromosome chromosome:RGSC3.4:2:1:258207540:1 221195747 ID32304 U -
TGAAAAGATGCATCCTCACGAATATGAA
>2 dna:chromosome chromosome:RGSC3.4:2:1:258207540:1 221195748 ID32303 U -
TGAAAAGATGCATCCTCACGAATATGA
>2 dna:chromosome chromosome:RGSC3.4:2:1:258207540:1 221195749 ID32302 U -
TGAAAAGATGCATCCTCACGAATATG
>2 dna:chromosome chromosome:RGSC3.4:2:1:258207540:1 221195769 ID12441 U -
TAAGGGCATCTGTCATAGTGAAAA
>2 dna:chromosome chromosome:RGSC3.4:2:1:258207540:1 221195781 ID42227 U -
TGCCAGAGGTGACAATAAGGGCATCTG
>2 dna:chromosome chromosome:RGSC3.4:2:1:258207540:1 221195789 ID10074 U -
TAAAATGAGGAATGCCAGAGGTGACAATAAG
>2 dna:chromosome chromosome:RGSC3.4:2:1:258207540:1 221195792 ID10073 U -
TAAAATGAGGAATGCCAGAGGTGACAAT
>2 dna:chromosome chromosome:RGSC3.4:2:1:258207540:1 221195794 ID10072 U -
TAAAATGAGGAATGCCAGAGGTGACA
>2 dna:chromosome chromosome:RGSC3.4:2:1:258207540:1 221195794 ID12685 U -
TAATAAAATGAGGAATGCCAGAGGTGACA
>2 dna:chromosome chromosome:RGSC3.4:2:1:258207540:1 221195795 ID2535 U -
ATGAGGAATGCCAGAGGTGAC
>2 dna:chromosome chromosome:RGSC3.4:2:1:258207540:1 221195795 ID10071 U -
TAAAATGAGGAATGCCAGAGGTGAC
>2 dna:chromosome chromosome:RGSC3.4:2:1:258207540:1 221195795 ID12684 U -
TAATAAAATGAGGAATGCCAGAGGTGAC
>2 dna:chromosome chromosome:RGSC3.4:2:1:258207540:1 221195796 ID37559 U -
TGAGGAATGCCAGAGGTGA
>2 dna:chromosome chromosome:RGSC3.4:2:1:258207540:1 221195798 ID12683 U -
TAATAAAATGAGGAATGCCAGAGGT
>2 dna:chromosome chromosome:RGSC3.4:2:1:258207540:1 221195804 ID44384 U -
TGCTGACTCTAATAAAATGAGGAATGCC
>2 dna:chromosome chromosome:RGSC3.4:2:1:258207540:1 221195805 ID44383 U -
TGCTGACTCTAATAAAATGAGGAATGC
>2 dna:chromosome chromosome:RGSC3.4:2:1:258207540:1 221195805 ID60195 U -
TTGCTGACTCTAATAAAATGAGGAATGC
>2 dna:chromosome chromosome:RGSC3.4:2:1:258207540:1 221195811 ID16265 U -
TACTGTTGCTGACTCTAATAAAATGAG
>2 dna:chromosome chromosome:RGSC3.4:2:1:258207540:1 221195817 ID58446 U -
TTCCTGAATACTGTTGCTGACTCTAATAA
>2 dna:chromosome chromosome:RGSC3.4:2:1:258207540:1 221195824 ID1990 U -
AGGTTTCCTGAATACTGTTGCTGACT
>2 dna:chromosome chromosome:RGSC3.4:2:1:258207540:1 221195824 ID19918 U -
TAGGTTTCCTGAATACTGTTGCTGACT
>2 dna:chromosome chromosome:RGSC3.4:2:1:258207540:1 221195825 ID19917 U -
TAGGTTTCCTGAATACTGTTGCTGAC
>2 dna:chromosome chromosome:RGSC3.4:2:1:258207540:1 221195828 ID61531 U -
TTTAGGTTTCCTGAATACTGTTGCT
>2 dna:chromosome chromosome:RGSC3.4:2:1:258207540:1 221195829 ID6235 U -
GAACGCTTTAGGTTTCCTGAATACTGTTGC
>2 dna:chromosome chromosome:RGSC3.4:2:1:258207540:1 221195838 ID3694 U -
CAGAGAACGCTTTAGGTTTCCTGAA
>2 dna:chromosome chromosome:RGSC3.4:2:1:258207540:1 221195872 ID54608 U -
TGTGTTTTATGGAGAGATCCCAAAGAGTT
>2 dna:chromosome chromosome:RGSC3.4:2:1:258207540:1 221195877 ID42158 U -
TGCCACTGTGTTTTATGGAGAGATCCCAAA
>2 dna:chromosome chromosome:RGSC3.4:2:1:258207540:1 221195888 ID46469 U -
TGGAGAAGATGCCACTGTGTTTTATGGA
>2 dna:chromosome chromosome:RGSC3.4:2:1:258207540:1 221195898 ID46519 U -
TGGAGATATTTGGAGAAGATGCCACTGT
>2 dna:chromosome chromosome:RGSC3.4:2:1:258207540:1 221195901 ID31157 U -
TCTGGAGATATTTGGAGAAGATGCCAC
>2 dna:chromosome chromosome:RGSC3.4:2:1:258207540:1 221195923 ID16761 U -
TAGAAATTCTTATTGAGAACTTTCTGG
>2 dna:chromosome chromosome:RGSC3.4:2:1:258207540:1 221195930 ID44071 U -
TGCTATTGTAGAAATTCTTATTGAGAAC
>2 dna:chromosome chromosome:RGSC3.4:2:1:258207540:1 221200155 ID32899 U -
TGAAATCAGAGTTTGGGAATGACATC
>2 dna:chromosome chromosome:RGSC3.4:2:1:258207540:1 221200179 ID21921 U -
TATGCTTTGGAATTCTACCCCCTTG
>2 dna:chromosome chromosome:RGSC3.4:2:1:258207540:1 221200197 ID21333 U -
TATCAGTTCTCATAGCTCCAAATATGCTT
>2 dna:chromosome chromosome:RGSC3.4:2:1:258207540:1 221200199 ID21332 U -
TATCAGTTCTCATAGCTCCAAATATGC
>2 dna:chromosome chromosome:RGSC3.4:2:1:258207540:1 221200202 ID42709 U -
TGCCCTATCAGTTCTCATAGCTCCAAATA
>2 dna:chromosome chromosome:RGSC3.4:2:1:258207540:1 221200225 ID54658 U -
TGTTAACCACATGACGGCTTATGCCCT
>2 dna:chromosome chromosome:RGSC3.4:2:1:258207540:1 221200226 ID11344 U -
TAACCACATGACGGCTTATGCCC
>2 dna:chromosome chromosome:RGSC3.4:2:1:258207540:1 221200255 ID24665 U -
TCAGTGTGCTACATAAGATTAAAAGTCGCGT
>2 dna:chromosome chromosome:RGSC3.4:2:1:258207540:1 221200256 ID24664 U -
TCAGTGTGCTACATAAGATTAAAAGTCGCG
>2 dna:chromosome chromosome:RGSC3.4:2:1:258207540:1 221200257 ID24663 U -
TCAGTGTGCTACATAAGATTAAAAGTCGC
>2 dna:chromosome chromosome:RGSC3.4:2:1:258207540:1 221200259 ID3991 U -
CAGTGTGCTACATAAGATTAAAAGTC
>2 dna:chromosome chromosome:RGSC3.4:2:1:258207540:1 221200259 ID24662 U -
TCAGTGTGCTACATAAGATTAAAAGTC
>2 dna:chromosome chromosome:RGSC3.4:2:1:258207540:1 221200269 ID36465 U -
TGAGACACCTCCTCAGTGTGCTACATAAG
>2 dna:chromosome chromosome:RGSC3.4:2:1:258207540:1 221200271 ID36464 U -
TGAGACACCTCCTCAGTGTGCTACATA
>2 dna:chromosome chromosome:RGSC3.4:2:1:258207540:1 221200273 ID61138 U -
TTGTGAGACACCTCCTCAGTGTGCTACA
>2 dna:chromosome chromosome:RGSC3.4:2:1:258207540:1 221200303 ID9812 U -
TAAAACAGATGCCAGAACCCAACGTCCT
>2 dna:chromosome chromosome:RGSC3.4:2:1:258207540:1 221200303 ID61320 U -
TTTAAAACAGATGCCAGAACCCAACGTCCT
>2 dna:chromosome chromosome:RGSC3.4:2:1:258207540:1 221200305 ID9811 U -
TAAAACAGATGCCAGAACCCAACGTC
>2 dna:chromosome chromosome:RGSC3.4:2:1:258207540:1 221200306 ID56242 U -
TTAAAACAGATGCCAGAACCCAACGT
>2 dna:chromosome chromosome:RGSC3.4:2:1:258207540:1 221200306 ID61319 U -
TTTAAAACAGATGCCAGAACCCAACGT
>2 dna:chromosome chromosome:RGSC3.4:2:1:258207540:1 221201389 ID501 U -
AAGGTAATGGTACATTAATCAGTTGG
>2 dna:chromosome chromosome:RGSC3.4:2:1:258207540:1 221201392 ID13597 U -
TACAAAGGTAATGGTACATTAATCAGT
>2 dna:chromosome chromosome:RGSC3.4:2:1:258207540:1 221201421 ID17084 U -
TAGAATCCCATGATCAAAAGATTTCTGC
>2 dna:chromosome chromosome:RGSC3.4:2:1:258207540:1 221203426 ID36479 U -
TGAGACAGGAATCTGTTTATGTTGTAGC
>2 dna:chromosome chromosome:RGSC3.4:2:1:258207540:1 221203443 ID46512 U -
TGGAGAGGAAATTAACTTGAGACAGGAA
>2 dna:chromosome chromosome:RGSC3.4:2:1:258207540:1 221203516 ID8252 U -
GGACCAAGCACAGAAAGAATCTTCAGAAC
>2 dna:chromosome chromosome:RGSC3.4:2:1:258207540:1 221203518 ID1790 U -
AGGACCAAGCACAGAAAGAATCTTCAGA
>2 dna:chromosome chromosome:RGSC3.4:2:1:258207540:1 221203521 ID13 U -
AAAAAGGACCAAGCACAGAAAGAATCTTC
>2 dna:chromosome chromosome:RGSC3.4:2:1:258207540:1 221203527 ID29342 U -
TCGATGAAAAAGGACCAAGCACAGAAAGA
>2 dna:chromosome chromosome:RGSC3.4:2:1:258207540:1 221203531 ID30217 U -
TCTCATCGATGAAAAAGGACCAAGCACAGA
>2 dna:chromosome chromosome:RGSC3.4:2:1:258207540:1 221203532 ID30216 U -
TCTCATCGATGAAAAAGGACCAAGCACAG
>2 dna:chromosome chromosome:RGSC3.4:2:1:258207540:1 221203534 ID30215 U -
TCTCATCGATGAAAAAGGACCAAGCAC
>2 dna:chromosome chromosome:RGSC3.4:2:1:258207540:1 221203538 ID30480 U -
TCTCTCTCATCGATGAAAAAGGACCAA
>2 dna:chromosome chromosome:RGSC3.4:2:1:258207540:1 221204678 ID31263 U -
TCTGTAAGGATGGTAATCTGCCTGCTCCA
>2 dna:chromosome chromosome:RGSC3.4:2:1:258207540:1 221204679 ID51917 U -
TGTAAGGATGGTAATCTGCCTGCTCC
>2 dna:chromosome chromosome:RGSC3.4:2:1:258207540:1 221204680 ID31262 U -
TCTGTAAGGATGGTAATCTGCCTGCTC
>2 dna:chromosome chromosome:RGSC3.4:2:1:258207540:1 221204682 ID21530 U -
TATCTGTAAGGATGGTAATCTGCCTGC
>2 dna:chromosome chromosome:RGSC3.4:2:1:258207540:1 221204682 ID31261 U -
TCTGTAAGGATGGTAATCTGCCTGC
>2 dna:chromosome chromosome:RGSC3.4:2:1:258207540:1 221204684 ID31260 U -
TCTGTAAGGATGGTAATCTGCCT
>2 dna:chromosome chromosome:RGSC3.4:2:1:258207540:1 221204686 ID1455 U -
AGAGTATCTGTAAGGATGGTAATCTGC
>2 dna:chromosome chromosome:RGSC3.4:2:1:258207540:1 221204698 ID45468 U -
TGGAAAGTCTCTCAAGAGTATCTGTAAGG
>2 dna:chromosome chromosome:RGSC3.4:2:1:258207540:1 221204722 ID7458 U -
GCACCAAACAAGGGACACCTCTTTGGAA
>2 dna:chromosome chromosome:RGSC3.4:2:1:258207540:1 221204754 ID34702 U -
TGACAATGTGTGTATGACCCCATCCCC
>2 dna:chromosome chromosome:RGSC3.4:2:1:258207540:1 221204760 ID14892 U -
TACCAGCCATGACAATGTGTGTATGACCCC
>2 dna:chromosome chromosome:RGSC3.4:2:1:258207540:1 221204762 ID14891 U -
TACCAGCCATGACAATGTGTGTATGACC
>2 dna:chromosome chromosome:RGSC3.4:2:1:258207540:1 221204763 ID14890 U -
TACCAGCCATGACAATGTGTGTATGAC
>2 dna:chromosome chromosome:RGSC3.4:2:1:258207540:1 221204767 ID50269 U -
TGGTACCAGCCATGACAATGTGTGTA
>2 dna:chromosome chromosome:RGSC3.4:2:1:258207540:1 221204768 ID50268 U -
TGGTACCAGCCATGACAATGTGTGT
>2 dna:chromosome chromosome:RGSC3.4:2:1:258207540:1 221204777 ID54153 U -
TGTGGCTCTGGTACCAGCCATGAC
>2 dna:chromosome chromosome:RGSC3.4:2:1:258207540:1 221204783 ID39794 U -
TGATTACCTGTGGCTCTGGTACCAGC
>2 dna:chromosome chromosome:RGSC3.4:2:1:258207540:1 221204826 ID5524 U -
CTGAGAAACCTGTCAAAAGACA
>2 dna:chromosome chromosome:RGSC3.4:2:1:258207540:1 221204826 ID17091 U -
TAGAATCTGAGAAACCTGTCAAAAGACA
>2 dna:chromosome chromosome:RGSC3.4:2:1:258207540:1 221205908 ID1848 U -
AGGCAAGGATTCAGTGACCATAAGTCCAGC
>2 dna:chromosome chromosome:RGSC3.4:2:1:258207540:1 221205943 ID11404 U -
TAACCGCTGTCGAAGTGGGAGGTCATGC
>2 dna:chromosome chromosome:RGSC3.4:2:1:258207540:1 221205979 ID56818 U -
TTACTTTGGTGAGACAGCGGACAAGGAA
>2 dna:chromosome chromosome:RGSC3.4:2:1:258207540:1 221205984 ID20814 U -
TATAACTTACTTTGGTGAGACAGCGGACA
>2 dna:chromosome chromosome:RGSC3.4:2:1:258207540:1 221205985 ID11684 U -
TAACTTACTTTGGTGAGACAGCGGAC
>2 dna:chromosome chromosome:RGSC3.4:2:1:258207540:1 221205986 ID20813 U -
TATAACTTACTTTGGTGAGACAGCGGA
>2 dna:chromosome chromosome:RGSC3.4:2:1:258207540:1 221205989 ID10174 U -
TAAACAATATAACTTACTTTGGTGAGACAGC
>2 dna:chromosome chromosome:RGSC3.4:2:1:258207540:1 221206011 ID1399 U -
AGAGAAAGCATCATGTTCCCTAAACAATA
>2 dna:chromosome chromosome:RGSC3.4:2:1:258207540:1 221206024 ID42754 U -
TGCCCTGATGTAGAGAAAGCATCATGT
>2 dna:chromosome chromosome:RGSC3.4:2:1:258207540:1 221206055 ID48239 U -
TGGCTTTATGCTCTCAGGCCACCTCACT
>2 dna:chromosome chromosome:RGSC3.4:2:1:258207540:1 221206057 ID48238 U -
TGGCTTTATGCTCTCAGGCCACCTCA
>2 dna:chromosome chromosome:RGSC3.4:2:1:258207540:1 221206060 ID6603 U -
GACATGGCTTTATGCTCTCAGGCCACC
>2 dna:chromosome chromosome:RGSC3.4:2:1:258207540:1 221206070 ID22760 U -
TATTTGGAGAAGACATGGCTTTATGCTC
>2 dna:chromosome chromosome:RGSC3.4:2:1:258207540:1 221206077 ID16 U -
AAAAATATTTGGAGAAGACATGGCTT
>2 dna:chromosome chromosome:RGSC3.4:2:1:258207540:1 221207275 ID49906 M -
TGGGTGCAGAGAACTGTTTATCCGGTCT
>2 dna:chromosome chromosome:RGSC3.4:2:1:258207540:1 221207569 ID28791 M -
TCCTGTGGGCCTGTGTCTTGAGTTCACCA
>2 dna:chromosome chromosome:RGSC3.4:2:1:258207540:1 221207688 ID20836 M -
TATAAGCCTGTGTGTCAGGAGTGCTGTA
>2 dna:chromosome chromosome:RGSC3.4:2:1:258207540:1 221207810 ID4290 M +
CCAAGACTACATGCCATCATCGGAGCCCAATT
>2 dna:chromosome chromosome:RGSC3.4:2:1:258207540:1 221207850 ID51318 M -
TGGTGTGTTTGGATATTCCATGTTTGTTTT
>2 dna:chromosome chromosome:RGSC3.4:2:1:258207540:1 221209321 ID26751 M -
TCCCACTATTATTGTGTGAGGTGCAATGT
>2 dna:chromosome chromosome:RGSC3.4:2:1:258207540:1 221209574 ID7209 M +
GATAGAAATAATCCCATGCGTGCTATCGG
>2 dna:chromosome chromosome:RGSC3.4:2:1:258207540:1 221209857 ID17489 M -
TAGAGCTTTTAGGTGTGCTGTCAAGCTGCT
>2 dna:chromosome chromosome:RGSC3.4:2:1:258207540:1 221210570 ID51135 M -
TGGTGGATGATTGTTTTGATGTGCTCT
>2 dna:chromosome chromosome:RGSC3.4:2:1:258207540:1 221210593 ID43138 M -
TGCCTGGGATGAAGCCTACTTGATCATGGT
>2 dna:chromosome chromosome:RGSC3.4:2:1:258207540:1 221210681 ID643 M -
AATGATCATGTGGTTCTGTTCTTTC
>2 dna:chromosome chromosome:RGSC3.4:2:1:258207540:1 221210690 ID29722 M -
TCTAATGAAATGATCATGTGGTTC
>2 dna:chromosome chromosome:RGSC3.4:2:1:258207540:1 221210934 ID55264 M -
TGTTGTCTGATTGCTCTGGCTAGAAC
>2 dna:chromosome chromosome:RGSC3.4:2:1:258207540:1 221211073 ID1711 M +
AGCTGATAAACAACTTCAGCAAAGTGGCT
>2 dna:chromosome chromosome:RGSC3.4:2:1:258207540:1 221211096 ID38259 M -
TGAGTTAATTTTATACCCAGCCAC
>2 dna:chromosome chromosome:RGSC3.4:2:1:258207540:1 221211149 ID1397 M +
AGAGAAACAAGCCGAGAAAGAAATTA
>2 dna:chromosome chromosome:RGSC3.4:2:1:258207540:1 221211428 ID1465 M +
AGAGTTAGACAGAACAATTTGCAAATTCATC
>2 dna:chromosome chromosome:RGSC3.4:2:1:258207540:1 221211618 ID1980 M -
AGGTGTGTGGGTTCATTTCTGGGTCTTCAAT
>2 dna:chromosome chromosome:RGSC3.4:2:1:258207540:1 221211653 ID48038 M -
TGGCTCCTTTGTCAAAAATCAAGTGA
>2 dna:chromosome chromosome:RGSC3.4:2:1:258207540:1 221211729 ID41658 M -
TGCATTCTTCTACATGTTGCCCTCCAGTT
>2 dna:chromosome chromosome:RGSC3.4:2:1:258207540:1 221211731 ID41657 M -
TGCATTCTTCTACATGTTGCCCTCCAG
>2 dna:chromosome chromosome:RGSC3.4:2:1:258207540:1 221211799 ID51659 M -
TGGTTTGATGTGGAGGTCCTTGATCCACT
>2 dna:chromosome chromosome:RGSC3.4:2:1:258207540:1 221211995 ID4475 M -
CCCAATCTGTTGGTTGCCGTTTTGTCCTA
>2 dna:chromosome chromosome:RGSC3.4:2:1:258207540:1 221212250 ID31560 M -
TCTTAGCCAATCGCACTGGTGTGAGGTGA
>2 dna:chromosome chromosome:RGSC3.4:2:1:258207540:1 221212380 ID24613 M +
TCAGTCTGGAGGTTCCTCAGAAAATTGGACA
>2 dna:chromosome chromosome:RGSC3.4:2:1:258207540:1 221212414 ID6894 M -
GAGAGGTATAGCTGGATCCTCAGGCAGTT
>2 dna:chromosome chromosome:RGSC3.4:2:1:258207540:1 221212422 ID21870 M -
TATGCCCAAGAGAGGTATAGCTGGATCCTC
>2 dna:chromosome chromosome:RGSC3.4:2:1:258207540:1 221212719 ID23319 M -
TCAAGCATTTGGGCTAATAGCCACTTATCAA
>2 dna:chromosome chromosome:RGSC3.4:2:1:258207540:1 221212903 ID5589 M +
CTGCCCCACATGTGGCCCATACATATACAG
>2 dna:chromosome chromosome:RGSC3.4:2:1:258207540:1 221213123 ID60605 M -
TTGGCATTGTTGTACTTTTGGGGTCTC
>2 dna:chromosome chromosome:RGSC3.4:2:1:258207540:1 221213238 ID58284 M -
TTCCCCTTCCACTGGTGCTCTTACTAGGA
>2 dna:chromosome chromosome:RGSC3.4:2:1:258207540:1 221213254 ID2092 M +
AGTGGAAGGGGAAGCCCTGGGTCCTGCTAA
>2 dna:chromosome chromosome:RGSC3.4:2:1:258207540:1 221213257 ID8199 M +
GGAAGGGGAAGCCCTGGGTCCTGCTAA
>2 dna:chromosome chromosome:RGSC3.4:2:1:258207540:1 221213394 ID5589 M -
CTGCCCCACATGTGGCCCATACATATACAG
>2 dna:chromosome chromosome:RGSC3.4:2:1:258207540:1 221213578 ID23319 M +
TCAAGCATTTGGGCTAATAGCCACTTATCAA
>2 dna:chromosome chromosome:RGSC3.4:2:1:258207540:1 221213776 ID438 M -
AAGCTGGAAAGAACCCAGATGCCCTTC
>2 dna:chromosome chromosome:RGSC3.4:2:1:258207540:1 221213879 ID21870 M +
TATGCCCAAGAGAGGTATAGCTGGATCCTC
>2 dna:chromosome chromosome:RGSC3.4:2:1:258207540:1 221213888 ID6894 M +
GAGAGGTATAGCTGGATCCTCAGGCAGTT
>2 dna:chromosome chromosome:RGSC3.4:2:1:258207540:1 221213920 ID24613 M -
TCAGTCTGGAGGTTCCTCAGAAAATTGGACA
>2 dna:chromosome chromosome:RGSC3.4:2:1:258207540:1 221214307 ID4475 M +
CCCAATCTGTTGGTTGCCGTTTTGTCCTA
>2 dna:chromosome chromosome:RGSC3.4:2:1:258207540:1 221214503 ID51659 M +
TGGTTTGATGTGGAGGTCCTTGATCCACT
>2 dna:chromosome chromosome:RGSC3.4:2:1:258207540:1 221214652 ID48038 M +
TGGCTCCTTTGTCAAAAATCAAGTGA
>2 dna:chromosome chromosome:RGSC3.4:2:1:258207540:1 221214682 ID1980 M +
AGGTGTGTGGGTTCATTTCTGGGTCTTCAAT
>2 dna:chromosome chromosome:RGSC3.4:2:1:258207540:1 221214771 ID2938 M +
ATTGCTCTGTAATACTGCTTGAGTTCAGGGA
>2 dna:chromosome chromosome:RGSC3.4:2:1:258207540:1 221214773 ID44289 M +
TGCTCTGTAATACTGCTTGAGTTCAGGGA
>2 dna:chromosome chromosome:RGSC3.4:2:1:258207540:1 221214783 ID16145 M +
TACTGCTTGAGTTCAGGGATAGTGATTCC
>2 dna:chromosome chromosome:RGSC3.4:2:1:258207540:1 221214872 ID1465 M -
AGAGTTAGACAGAACAATTTGCAAATTCATC
>2 dna:chromosome chromosome:RGSC3.4:2:1:258207540:1 221215211 ID38259 M +
TGAGTTAATTTTATACCCAGCCAC
>2 dna:chromosome chromosome:RGSC3.4:2:1:258207540:1 221215302 ID9015 M -
GTATTTCTTATATACATTTCGAGTG
>2 dna:chromosome chromosome:RGSC3.4:2:1:258207540:1 221216044 ID2497 U -
ATGAAGAGGAGAAACTAGCTGCAGTGCA
>2 dna:chromosome chromosome:RGSC3.4:2:1:258207540:1 221216053 ID4274 U -
CCAAAGGAATGAAGAGGAGAAACTAGC
>2 dna:chromosome chromosome:RGSC3.4:2:1:258207540:1 221216053 ID35253 U -
TGACCAAAGGAATGAAGAGGAGAAACTAGC
>2 dna:chromosome chromosome:RGSC3.4:2:1:258207540:1 221216060 ID29013 U -
TCCTTGACCAAAGGAATGAAGAGGAGA
>2 dna:chromosome chromosome:RGSC3.4:2:1:258207540:1 221216079 ID35545 U -
TGACGTATGGCTTGGTGTCCTTGAC
>2 dna:chromosome chromosome:RGSC3.4:2:1:258207540:1 221216082 ID52283 U -
TGTATGACGTATGGCTTGGTGTCCTT
>2 dna:chromosome chromosome:RGSC3.4:2:1:258207540:1 221216085 ID2425 U -
ATCTAGACTGTATGACGTATGGCTTGGTGTC
>2 dna:chromosome chromosome:RGSC3.4:2:1:258207540:1 221216086 ID17362 U -
TAGACTGTATGACGTATGGCTTGGTGT
>2 dna:chromosome chromosome:RGSC3.4:2:1:258207540:1 221216092 ID6590 U -
GACATCTAGACTGTATGACGTATGGCT
>2 dna:chromosome chromosome:RGSC3.4:2:1:258207540:1 221216093 ID35118 U -
TGACATCTAGACTGTATGACGTATGGC
>2 dna:chromosome chromosome:RGSC3.4:2:1:258207540:1 221216094 ID35117 U -
TGACATCTAGACTGTATGACGTATGG
>2 dna:chromosome chromosome:RGSC3.4:2:1:258207540:1 221217302 ID25621 U -
TCCAAGTCCTGTGTCTGAAGTGCATT
>2 dna:chromosome chromosome:RGSC3.4:2:1:258207540:1 221217362 ID34003 U -
TGAATACTATTAAAGCTTGACCTCAGG
>2 dna:chromosome chromosome:RGSC3.4:2:1:258207540:1 221219314 ID48602 U -
TGGGACAAAGGTGAACATGAACAAGGA
>2 dna:chromosome chromosome:RGSC3.4:2:1:258207540:1 221219327 ID3236 U -
CAAGCTGGATTCTGGGACAAAGGTGA
>2 dna:chromosome chromosome:RGSC3.4:2:1:258207540:1 221219335 ID27174 U -
TCCCTAAAAGACAAGCTGGATTCTGGGAC
>2 dna:chromosome chromosome:RGSC3.4:2:1:258207540:1 221219336 ID27173 U -
TCCCTAAAAGACAAGCTGGATTCTGGGA
>2 dna:chromosome chromosome:RGSC3.4:2:1:258207540:1 221219367 ID8561 U -
GGCTATCAACCAATATGTCAGCATGC
>2 dna:chromosome chromosome:RGSC3.4:2:1:258207540:1 221219397 ID32219 U -
TGAAAAAGGACCAAGCACTGACGGTATC
>2 dna:chromosome chromosome:RGSC3.4:2:1:258207540:1 221219862 ID31874 U -
TCTTGCCGTTATTTGTGAGGATGGAA
>2 dna:chromosome chromosome:RGSC3.4:2:1:258207540:1 221219864 ID39159 U -
TGATCTTGCCGTTATTTGTGAGGATGG
>2 dna:chromosome chromosome:RGSC3.4:2:1:258207540:1 221219882 ID8097 U -
GGAAAACTCTTTGGAAATGATCTTGC
>2 dna:chromosome chromosome:RGSC3.4:2:1:258207540:1 221219898 ID42359 U -
TGCCAGTCACTAAGCGAGGAAAACTCT
>2 dna:chromosome chromosome:RGSC3.4:2:1:258207540:1 221219958 ID57842 U -
TTCATAACTCGAATATTCCACAGGGCCT
>2 dna:chromosome chromosome:RGSC3.4:2:1:258207540:1 221221499 ID24348 U -
TCAGATGTTCCCAACTTGCCAGGGCAGT
>2 dna:chromosome chromosome:RGSC3.4:2:1:258207540:1 221221525 ID46274 U -
TGGACCACAGGGATCAGGAAACTGCTC
>2 dna:chromosome chromosome:RGSC3.4:2:1:258207540:1 221221544 ID37103 U -
TGAGCAACCTTCAAGGTACTTCTGGACCAC
>2 dna:chromosome chromosome:RGSC3.4:2:1:258207540:1 221221567 ID26320 U -
TCCATATCATATGGTCATGAGCAA
>2 dna:chromosome chromosome:RGSC3.4:2:1:258207540:1 221258960 ID9015 M +
GTATTTCTTATATACATTTCGAGTG
>2 dna:chromosome chromosome:RGSC3.4:2:1:258207540:1 221259112 ID2092 M -
AGTGGAAGGGGAAGCCCTGGGTCCTGCTAA
>2 dna:chromosome chromosome:RGSC3.4:2:1:258207540:1 221259112 ID8199 M -
GGAAGGGGAAGCCCTGGGTCCTGCTAA
>2 dna:chromosome chromosome:RGSC3.4:2:1:258207540:1 221259129 ID58284 M +
TTCCCCTTCCACTGGTGCTCTTACTAGGA
>2 dna:chromosome chromosome:RGSC3.4:2:1:258207540:1 221259160 ID5625 M -
CTGGACTCTGACCTCATAGGTAGCAATGAA
>2 dna:chromosome chromosome:RGSC3.4:2:1:258207540:1 221259215 ID20404 M +
TAGTGGCTTAGTCCCTGGAAGCTCTGGTTGC
>2 dna:chromosome chromosome:RGSC3.4:2:1:258207540:1 221259218 ID48161 M +
TGGCTTAGTCCCTGGAAGCTCTGGTTGCT
>2 dna:chromosome chromosome:RGSC3.4:2:1:258207540:1 221259463 ID5589 M -
CTGCCCCACATGTGGCCCATACATATACAG
>2 dna:chromosome chromosome:RGSC3.4:2:1:258207540:1 221259626 ID29890 M +
TCTAGGCATCTAGGGTAATTCAAGCATTTG
>2 dna:chromosome chromosome:RGSC3.4:2:1:258207540:1 221259645 ID23319 M +
TCAAGCATTTGGGCTAATAGCCACTTATCAA
