# Supplementary material for: proTRAC - a software for probabilistic piRNA cluster detection, visualization and analysis
Source: BMC Bioinformatics. 2012 Jan 10;13:5. doi: 10.1186/1471-2105-13-5 (PMC3293768; doi:10.1186/1471-2105-13-5)
Supplement: Additional file 6 — proTRAC results folder containing a picture and a FASTA file for each detected rat cluster. After decompression, the folder can be opened as former session in proTRAC. Alternatively, each file can be opened separately with any standard text-editor or graphic-viewer respectively. [file 1471-2105-13-5-S6.ZIP › proTRAC_results_rat/monodirectional_clusters/Cluster_135.fas]

>1 dna:chromosome chromosome:RGSC3.4:1:1:267910886:1 13901219 ID34655 U -
TGACAATAAGTGGTGTCGATCTCTGAGAT
>1 dna:chromosome chromosome:RGSC3.4:1:1:267910886:1 13901562 ID53798 U -
TGTGATTCCAACAGCTACCAATGTGTC
>1 dna:chromosome chromosome:RGSC3.4:1:1:267910886:1 13901732 ID5909 U -
CTTGATAAGAAAAATGCTGCCCAGATATAA
>1 dna:chromosome chromosome:RGSC3.4:1:1:267910886:1 13901797 ID17270 U -
TAGACATTAGATTTAAAACCATATGAGATGT
>1 dna:chromosome chromosome:RGSC3.4:1:1:267910886:1 13901824 ID33242 U -
TGAACAGTTTAAGGGACCATACTCCCTAGA
>1 dna:chromosome chromosome:RGSC3.4:1:1:267910886:1 13901849 ID33047 U -
TGAAATTATTGGTCTATTTCTTGAAC
>1 dna:chromosome chromosome:RGSC3.4:1:1:267910886:1 13901918 ID10678 U -
TAAATAAATGTAGTTAATTTTGTCCAC
>1 dna:chromosome chromosome:RGSC3.4:1:1:267910886:1 13901946 ID21547 U -
TATCTTCAACTGGCCTTGACAATAAAAA
>1 dna:chromosome chromosome:RGSC3.4:1:1:267910886:1 13901986 ID116 U -
AAAGGTTAGACGCTCTCAAGCTCAAGTGA
>1 dna:chromosome chromosome:RGSC3.4:1:1:267910886:1 13901988 ID115 U -
AAAGGTTAGACGCTCTCAAGCTCAAGT
>1 dna:chromosome chromosome:RGSC3.4:1:1:267910886:1 13902842 ID51827 U -
TGTAAATCGTCAGAATTCATTACATTGATGT
>1 dna:chromosome chromosome:RGSC3.4:1:1:267910886:1 13902882 ID56498 U -
TTAAGCAAATTAAATGGGTCTGAGCAAATGA
>1 dna:chromosome chromosome:RGSC3.4:1:1:267910886:1 13902883 ID56497 U -
TTAAGCAAATTAAATGGGTCTGAGCAAATG
>1 dna:chromosome chromosome:RGSC3.4:1:1:267910886:1 13902884 ID160 U -
AAATTAAATGGGTCTGAGCAAAT
>1 dna:chromosome chromosome:RGSC3.4:1:1:267910886:1 13902884 ID5804 U -
CTTAAGCAAATTAAATGGGTCTGAGCAAAT
>1 dna:chromosome chromosome:RGSC3.4:1:1:267910886:1 13902884 ID56496 U -
TTAAGCAAATTAAATGGGTCTGAGCAAAT
>1 dna:chromosome chromosome:RGSC3.4:1:1:267910886:1 13903064 ID16482 U -
TACTTTCTCTTGTTAAGGTCCTATTACATA
>1 dna:chromosome chromosome:RGSC3.4:1:1:267910886:1 13903080 ID22095 U -
TATGTGCTTTGAATTCTACTTTCTCTTGTT
>1 dna:chromosome chromosome:RGSC3.4:1:1:267910886:1 13903100 ID61470 U -
TTTAATTTATTGAGTATGTGCTTT
>1 dna:chromosome chromosome:RGSC3.4:1:1:267910886:1 13903154 ID12492 U -
TAAGGTTTACTTGAAAACTTAACAGGCC
>1 dna:chromosome chromosome:RGSC3.4:1:1:267910886:1 13903194 ID7339 U -
GATGTGTGTTCTCTGTATAAAGACTGC
>1 dna:chromosome chromosome:RGSC3.4:1:1:267910886:1 13903291 ID17700 U -
TAGATCTTGCTACCCTGATGATCTTTGGGAC
>1 dna:chromosome chromosome:RGSC3.4:1:1:267910886:1 13903335 ID20416 U -
TAGTGGTGAAGAGTATCCTTGCAGATGTTC
>1 dna:chromosome chromosome:RGSC3.4:1:1:267910886:1 13903350 ID8756 U -
GGGTTAGTAGATCCTAGTGGTGAAGAGTA
>1 dna:chromosome chromosome:RGSC3.4:1:1:267910886:1 13903419 ID28794 U -
TCCTGTGGTGCATAAGGACTTCTGTGGAC
>1 dna:chromosome chromosome:RGSC3.4:1:1:267910886:1 13903441 ID59844 U -
TTGATAGGTGCTTGAAGATTCCTGTG
>1 dna:chromosome chromosome:RGSC3.4:1:1:267910886:1 13903442 ID33781 U -
TGAAGCTTGATAGGTGCTTGAAGATTCCTGT
>1 dna:chromosome chromosome:RGSC3.4:1:1:267910886:1 13903465 ID37453 U -
TGAGCTGATTTCTTCCTAGGTGAAGCTT
>1 dna:chromosome chromosome:RGSC3.4:1:1:267910886:1 13903472 ID56922 U -
TTAGATGAGCTGATTTCTTCCTAGGT
>1 dna:chromosome chromosome:RGSC3.4:1:1:267910886:1 13903551 ID52255 U -
TGTATATTTATACATTTAAAAATTCTGCAC
>1 dna:chromosome chromosome:RGSC3.4:1:1:267910886:1 13903553 ID52254 U -
TGTATATTTATACATTTAAAAATTCTGC
>1 dna:chromosome chromosome:RGSC3.4:1:1:267910886:1 13903684 ID17007 U -
TAGAAGGTGTTCCAATGTATCTTCTT
>1 dna:chromosome chromosome:RGSC3.4:1:1:267910886:1 13903694 ID1761 U -
AGGAAGCCAAGATCTAGAAGGTGTTCCAAT
>1 dna:chromosome chromosome:RGSC3.4:1:1:267910886:1 13903696 ID7006 U -
GAGGAAGCCAAGATCTAGAAGGTGTTCCA
>1 dna:chromosome chromosome:RGSC3.4:1:1:267910886:1 13903803 ID17457 U -
TAGAGCAAATGCCATGAACAAGCTGCCTCT
>1 dna:chromosome chromosome:RGSC3.4:1:1:267910886:1 13903804 ID6936 U -
GAGCAAATGCCATGAACAAGCTGCCTC
>1 dna:chromosome chromosome:RGSC3.4:1:1:267910886:1 13903838 ID38692 U -
TGATAGCCTTGCAGGAGACGTTGGGCATT
>1 dna:chromosome chromosome:RGSC3.4:1:1:267910886:1 13903923 ID59035 U -
TTCTGACATTGCAGATACCTCATCCTCACA
>1 dna:chromosome chromosome:RGSC3.4:1:1:267910886:1 13903924 ID59034 U -
TTCTGACATTGCAGATACCTCATCCTCAC
>1 dna:chromosome chromosome:RGSC3.4:1:1:267910886:1 13903925 ID59033 U -
TTCTGACATTGCAGATACCTCATCCTCA
>1 dna:chromosome chromosome:RGSC3.4:1:1:267910886:1 13903970 ID47448 U -
TGGCAGGAACAGGATTTCCCTTAACTGGAC
>1 dna:chromosome chromosome:RGSC3.4:1:1:267910886:1 13904013 ID42972 U -
TGCCTCAAAAGTTACTGTCATATGTGA
>1 dna:chromosome chromosome:RGSC3.4:1:1:267910886:1 13904024 ID34306 U -
TGAATGTTCTGCCTCAAAAGTTACT
>1 dna:chromosome chromosome:RGSC3.4:1:1:267910886:1 13904027 ID143 U -
AAATATGAATGTTCTGCCTCAAAAGTT
>1 dna:chromosome chromosome:RGSC3.4:1:1:267910886:1 13904034 ID30051 U -
TCTCAAGAGAAATATGAATGTTCTGCCTC
>1 dna:chromosome chromosome:RGSC3.4:1:1:267910886:1 13904084 ID61829 U -
TTTCTGAAACCTACATGGCTACGGAGGTC
>1 dna:chromosome chromosome:RGSC3.4:1:1:267910886:1 13904093 ID57684 U -
TTCACTGTTTTTCTGAAACCTACATGGCT
>1 dna:chromosome chromosome:RGSC3.4:1:1:267910886:1 13904136 ID52218 U -
TGTATAAGAAAGATTTCCTGGGCATTGGC
>1 dna:chromosome chromosome:RGSC3.4:1:1:267910886:1 13904162 ID1696 U -
AGCTATGAGGTAAAGTTCTTTCTCTGT
>1 dna:chromosome chromosome:RGSC3.4:1:1:267910886:1 13904165 ID37957 U -
TGAGTAAGCTATGAGGTAAAGTTCTTTCTC
>1 dna:chromosome chromosome:RGSC3.4:1:1:267910886:1 13904182 ID23156 U -
TCAAATGGTGGCAGCTATGAGTAAGCTATG
>1 dna:chromosome chromosome:RGSC3.4:1:1:267910886:1 13904190 ID33049 U -
TGAAATTCAAATGGTGGCAGCTATGAGT
>1 dna:chromosome chromosome:RGSC3.4:1:1:267910886:1 13904190 ID59501 U -
TTGAAATTCAAATGGTGGCAGCTATGAGT
>1 dna:chromosome chromosome:RGSC3.4:1:1:267910886:1 13904192 ID33048 U -
TGAAATTCAAATGGTGGCAGCTATGA
>1 dna:chromosome chromosome:RGSC3.4:1:1:267910886:1 13904193 ID44927 U -
TGCTTGAAATTCAAATGGTGGCAGCTATG
>1 dna:chromosome chromosome:RGSC3.4:1:1:267910886:1 13904200 ID60280 U -
TTGGAAATTGCTTGAAATTCAAATGGTGGC
>1 dna:chromosome chromosome:RGSC3.4:1:1:267910886:1 13904211 ID38282 U -
TGAGTTCAAATTGGAAATTGCTTGAAATT
>1 dna:chromosome chromosome:RGSC3.4:1:1:267910886:1 13904214 ID38281 U -
TGAGTTCAAATTGGAAATTGCTTGAA
>1 dna:chromosome chromosome:RGSC3.4:1:1:267910886:1 13904215 ID38280 U -
TGAGTTCAAATTGGAAATTGCTTGA
>1 dna:chromosome chromosome:RGSC3.4:1:1:267910886:1 13904224 ID58567 U -
TTCCTTTGAGTTCAAATTGGAA
>1 dna:chromosome chromosome:RGSC3.4:1:1:267910886:1 13904531 ID56830 U -
TTAGAAAGTCAAACTTAACTAAATGCCAAAT
>1 dna:chromosome chromosome:RGSC3.4:1:1:267910886:1 13904534 ID16695 U -
TAGAAAGTCAAACTTAACTAAATGCCA
>1 dna:chromosome chromosome:RGSC3.4:1:1:267910886:1 13904534 ID22235 U -
TATTAGAAAGTCAAACTTAACTAAATGCCA
>1 dna:chromosome chromosome:RGSC3.4:1:1:267910886:1 13904585 ID10988 U -
TAACAAAACCAGAAAATGAAA
>1 dna:chromosome chromosome:RGSC3.4:1:1:267910886:1 13904811 ID23745 U -
TCACAGTCCAGTGAGGTGAAGGATCCTAG
>1 dna:chromosome chromosome:RGSC3.4:1:1:267910886:1 13904847 ID10153 U -
TAAACAAAAACTCAGACCATTAAGTCCAAA
>1 dna:chromosome chromosome:RGSC3.4:1:1:267910886:1 13904994 ID19313 U -
TAGGCACAGTGCTAGGCCCTGATGTTGCCC
>1 dna:chromosome chromosome:RGSC3.4:1:1:267910886:1 13905035 ID32871 U -
TGAAATATTTAGGGTAGTGATTATGTCTTC
>1 dna:chromosome chromosome:RGSC3.4:1:1:267910886:1 13905036 ID2981 U -
ATTTAGGGTAGTGATTATGTCTT
>1 dna:chromosome chromosome:RGSC3.4:1:1:267910886:1 13905038 ID2980 U -
ATTTAGGGTAGTGATTATGTC
>1 dna:chromosome chromosome:RGSC3.4:1:1:267910886:1 13905069 ID38069 U -
TGAGTCGGTGGTAAGCTAGGTTAGCCTT
>1 dna:chromosome chromosome:RGSC3.4:1:1:267910886:1 13905069 ID53600 U -
TGTGAGTCGGTGGTAAGCTAGGTTAGCCTT
>1 dna:chromosome chromosome:RGSC3.4:1:1:267910886:1 13905070 ID53599 U -
TGTGAGTCGGTGGTAAGCTAGGTTAGCCT
>1 dna:chromosome chromosome:RGSC3.4:1:1:267910886:1 13905072 ID53598 U -
TGTGAGTCGGTGGTAAGCTAGGTTAGC
>1 dna:chromosome chromosome:RGSC3.4:1:1:267910886:1 13905076 ID58282 U -
TTCCCCTGTGAGTCGGTGGTAAGCTAGGT
>1 dna:chromosome chromosome:RGSC3.4:1:1:267910886:1 13905108 ID5358 U -
CTCCTGCTTCACCAGAGCTTTCACAGTGAC
>1 dna:chromosome chromosome:RGSC3.4:1:1:267910886:1 13905108 ID28644 U -
TCCTGCTTCACCAGAGCTTTCACAGTGAC
>1 dna:chromosome chromosome:RGSC3.4:1:1:267910886:1 13905172 ID54876 U -
TGTTATGGTGGTTGACTAGCCTCACAAT
>1 dna:chromosome chromosome:RGSC3.4:1:1:267910886:1 13905174 ID22012 U -
TATGGTGGTTGACTAGCCTCACA
>1 dna:chromosome chromosome:RGSC3.4:1:1:267910886:1 13905178 ID33046 U -
TGAAATTATGTTATGGTGGTTGACTAGCCT
>1 dna:chromosome chromosome:RGSC3.4:1:1:267910886:1 13905178 ID54875 U -
TGTTATGGTGGTTGACTAGCCT
>1 dna:chromosome chromosome:RGSC3.4:1:1:267910886:1 13905185 ID16388 U -
TACTTGAATGAAATTATGTTATGGTGGTTGA
>1 dna:chromosome chromosome:RGSC3.4:1:1:267910886:1 13905195 ID22748 U -
TATTTGATTACTTGAATGAAATTATGTTA
>1 dna:chromosome chromosome:RGSC3.4:1:1:267910886:1 13905204 ID9728 U -
TAAAAAGTTCTATTTGATTACTTGAATGAA
>1 dna:chromosome chromosome:RGSC3.4:1:1:267910886:1 13905255 ID5647 U -
CTGGATGTGATGAAATAGTTTTTCT
>1 dna:chromosome chromosome:RGSC3.4:1:1:267910886:1 13905342 ID53562 U -
TGTGAGCTGTGTCTTCACCAGGGCAA
>1 dna:chromosome chromosome:RGSC3.4:1:1:267910886:1 13905355 ID33423 U -
TGAACTCAGGTCTCTGTGAGCTGTGTC
>1 dna:chromosome chromosome:RGSC3.4:1:1:267910886:1 13905356 ID33422 U -
TGAACTCAGGTCTCTGTGAGCTGTGT
>1 dna:chromosome chromosome:RGSC3.4:1:1:267910886:1 13905370 ID28132 U -
TCCTATTCCACTAACAAGTGAACTCAGGTC
>1 dna:chromosome chromosome:RGSC3.4:1:1:267910886:1 13905372 ID28131 U -
TCCTATTCCACTAACAAGTGAACTCAGG
>1 dna:chromosome chromosome:RGSC3.4:1:1:267910886:1 13905372 ID58947 U -
TTCTCCTATTCCACTAACAAGTGAACTCAGG
>1 dna:chromosome chromosome:RGSC3.4:1:1:267910886:1 13905386 ID61491 U -
TTTACCCTTCTCCTATTCCACTAA
>1 dna:chromosome chromosome:RGSC3.4:1:1:267910886:1 13905395 ID12425 U -
TAAGGCTTTATTATTTTTACCCTTCTCCTA
>1 dna:chromosome chromosome:RGSC3.4:1:1:267910886:1 13905505 ID12467 U -
TAAGGTCTATATATCAACTTTGGGGTCAT
>1 dna:chromosome chromosome:RGSC3.4:1:1:267910886:1 13905562 ID58453 U -
TTCCTGAGTTCTGGTAAGGTGGCCCC
>1 dna:chromosome chromosome:RGSC3.4:1:1:267910886:1 13905572 ID60012 U -
TTGCAGAACTTGTTTCCTGAGTTCTGGTA
>1 dna:chromosome chromosome:RGSC3.4:1:1:267910886:1 13905579 ID16121 U -
TACTGCATTTGCAGAACTTGTTTCCTGAGT
>1 dna:chromosome chromosome:RGSC3.4:1:1:267910886:1 13905584 ID16120 U -
TACTGCATTTGCAGAACTTGTTTCC
>1 dna:chromosome chromosome:RGSC3.4:1:1:267910886:1 13905588 ID19516 U -
TAGGGATGTCATACTGCATTTGCAGAACTTGT
>1 dna:chromosome chromosome:RGSC3.4:1:1:267910886:1 13905603 ID48323 U -
TGGGAAAGTGATATAGGGATGTCATACTGC
>1 dna:chromosome chromosome:RGSC3.4:1:1:267910886:1 13905614 ID22194 U -
TATTAAGTCTTTGGGAAAGTGATATAGGGA
>1 dna:chromosome chromosome:RGSC3.4:1:1:267910886:1 13905615 ID22193 U -
TATTAAGTCTTTGGGAAAGTGATATAGGG
>1 dna:chromosome chromosome:RGSC3.4:1:1:267910886:1 13905616 ID57232 U -
TTATTAAGTCTTTGGGAAAGTGATATAGG
>1 dna:chromosome chromosome:RGSC3.4:1:1:267910886:1 13905650 ID44793 U -
TGCTTAGCGTTCATTATTAATAGTGAGCT
>1 dna:chromosome chromosome:RGSC3.4:1:1:267910886:1 13905651 ID44792 U -
TGCTTAGCGTTCATTATTAATAGTGAGC
>1 dna:chromosome chromosome:RGSC3.4:1:1:267910886:1 13905664 ID52034 U -
TGTACAGTTGGCTTCTGCTTAGCGTTCATT
>1 dna:chromosome chromosome:RGSC3.4:1:1:267910886:1 13905676 ID25075 U -
TCATTAGGTTTTGTACAGTTGGCTTCTGC
>1 dna:chromosome chromosome:RGSC3.4:1:1:267910886:1 13905686 ID7677 U -
GCCATGGGTGACTCATTAGGTTTTGTACAGT
>1 dna:chromosome chromosome:RGSC3.4:1:1:267910886:1 13905688 ID1631 U -
AGCCATGGGTGACTCATTAGGTTTTGTACA
>1 dna:chromosome chromosome:RGSC3.4:1:1:267910886:1 13905693 ID1630 U -
AGCCATGGGTGACTCATTAGGTTTT
>1 dna:chromosome chromosome:RGSC3.4:1:1:267910886:1 13905715 ID54625 U -
TGTTAAAGCCTCATCGTCTTTCATAGC
>1 dna:chromosome chromosome:RGSC3.4:1:1:267910886:1 13905724 ID23747 U -
TCACAGTGACTTGTTAAAGCCTCATCGTC
>1 dna:chromosome chromosome:RGSC3.4:1:1:267910886:1 13905733 ID9159 U -
GTCTCTCCATCACAGTGACTTGTTAAAGC
>1 dna:chromosome chromosome:RGSC3.4:1:1:267910886:1 13905773 ID21569 U -
TATCTTTCATGGCTGCCACAATTTCAGAGT
>1 dna:chromosome chromosome:RGSC3.4:1:1:267910886:1 13905785 ID4178 U -
CATTATCTTTCATGGCTGCCA
>1 dna:chromosome chromosome:RGSC3.4:1:1:267910886:1 13905808 ID9915 U -
TAAAAGATCTTTTATGTCTTGGGTATCAAA
>1 dna:chromosome chromosome:RGSC3.4:1:1:267910886:1 13905811 ID9914 U -
TAAAAGATCTTTTATGTCTTGGGTATC
>1 dna:chromosome chromosome:RGSC3.4:1:1:267910886:1 13905842 ID13750 U -
TACAAGACCATGGTTTCTTTAAGCTTTTGT
>1 dna:chromosome chromosome:RGSC3.4:1:1:267910886:1 13905858 ID27175 U -
TCCCTAAAGTAGATGGTACAAGACCATGGT
>1 dna:chromosome chromosome:RGSC3.4:1:1:267910886:1 13905908 ID38300 U -
TGAGTTCCTAATCTTTGCTTAGATCTTATA
>1 dna:chromosome chromosome:RGSC3.4:1:1:267910886:1 13905912 ID38299 U -
TGAGTTCCTAATCTTTGCTTAGATCT
>1 dna:chromosome chromosome:RGSC3.4:1:1:267910886:1 13906048 ID417 U -
AAGCATTTATCTCCCCTTTGCTCTCACTGGT
>1 dna:chromosome chromosome:RGSC3.4:1:1:267910886:1 13906072 ID19816 U -
TAGGTGTCCTCTCCTGCAGAACAGAAGCATT
>1 dna:chromosome chromosome:RGSC3.4:1:1:267910886:1 13906083 ID44134 U -
TGCTCAGAATAGGTGTCCTCTCCTGCAGA
>1 dna:chromosome chromosome:RGSC3.4:1:1:267910886:1 13906084 ID44133 U -
TGCTCAGAATAGGTGTCCTCTCCTGCAG
>1 dna:chromosome chromosome:RGSC3.4:1:1:267910886:1 13906123 ID43820 U -
TGCTACTTAGTAAATAAATATATGGCTCAATC
>1 dna:chromosome chromosome:RGSC3.4:1:1:267910886:1 13906170 ID39226 U -
TGATGAATTGTAGGAGAAGCTTGTTTCTT
>1 dna:chromosome chromosome:RGSC3.4:1:1:267910886:1 13906235 ID33399 U -
TGAACTAGATTCTGATGTCCCAATGTGTTC
>1 dna:chromosome chromosome:RGSC3.4:1:1:267910886:1 13906236 ID33398 U -
TGAACTAGATTCTGATGTCCCAATGTGTT
>1 dna:chromosome chromosome:RGSC3.4:1:1:267910886:1 13906347 ID34533 U -
TGACAAATCTGAAAAAGATGAGGGTTTGG
>1 dna:chromosome chromosome:RGSC3.4:1:1:267910886:1 13906445 ID36804 U -
TGAGATAAAACCTAATGTCAAGTTATACCT
>1 dna:chromosome chromosome:RGSC3.4:1:1:267910886:1 13906486 ID25707 U -
TCCAATGTGCTTCAATTCTGGTTTACCAAT
>1 dna:chromosome chromosome:RGSC3.4:1:1:267910886:1 13906528 ID49768 U -
TGGGTATAACTTAACCATTGATTAGCAT
>1 dna:chromosome chromosome:RGSC3.4:1:1:267910886:1 13906555 ID62547 U -
TTTTGAGGTGTTAAATATGGTGGT
>1 dna:chromosome chromosome:RGSC3.4:1:1:267910886:1 13906579 ID41749 U -
TGCATTTTTAAACATGCAGTGGGATTTAAC
>1 dna:chromosome chromosome:RGSC3.4:1:1:267910886:1 13906647 ID6790 U -
GAGAAACTCGTCTTCCAGATCTAGTTTTT
>1 dna:chromosome chromosome:RGSC3.4:1:1:267910886:1 13906974 ID26804 U -
TCCCAGCTGAAATGAACTAGGAAGTCCCCA
>1 dna:chromosome chromosome:RGSC3.4:1:1:267910886:1 13906975 ID26803 U -
TCCCAGCTGAAATGAACTAGGAAGTCCCC
>1 dna:chromosome chromosome:RGSC3.4:1:1:267910886:1 13906976 ID26802 U -
TCCCAGCTGAAATGAACTAGGAAGTCCC
>1 dna:chromosome chromosome:RGSC3.4:1:1:267910886:1 13906982 ID20939 U -
TATACATATCCCAGCTGAAATGAACTAGGA
>1 dna:chromosome chromosome:RGSC3.4:1:1:267910886:1 13907034 ID51417 U -
TGGTTAGCCCAATTAAGGGAAATGTAACAT
>1 dna:chromosome chromosome:RGSC3.4:1:1:267910886:1 13907047 ID24244 U -
TCAGAGATGACTTGGTTAGCCCAATTAAG
>1 dna:chromosome chromosome:RGSC3.4:1:1:267910886:1 13907048 ID24243 U -
TCAGAGATGACTTGGTTAGCCCAATTAA
>1 dna:chromosome chromosome:RGSC3.4:1:1:267910886:1 13907054 ID11261 U -
TAACATCTCAGAGATGACTTGGTTAGCCC
>1 dna:chromosome chromosome:RGSC3.4:1:1:267910886:1 13907056 ID11260 U -
TAACATCTCAGAGATGACTTGGTTAGC
>1 dna:chromosome chromosome:RGSC3.4:1:1:267910886:1 13907056 ID43622 U -
TGCTAACATCTCAGAGATGACTTGGTTAGC
>1 dna:chromosome chromosome:RGSC3.4:1:1:267910886:1 13907147 ID2014 U -
AGTAGATAAATTGTAAATTTAAAAAAA
>1 dna:chromosome chromosome:RGSC3.4:1:1:267910886:1 13907149 ID14462 U -
TACATAGTAGATAAATTGTAAATTTAAAAA
>1 dna:chromosome chromosome:RGSC3.4:1:1:267910886:1 13907177 ID44890 U -
TGCTTCTAGCTTTACAGGAGTTTTTATTA
>1 dna:chromosome chromosome:RGSC3.4:1:1:267910886:1 13907192 ID39043 U -
TGATCGATGATACCCATGCTTCTAGCTTTA
>1 dna:chromosome chromosome:RGSC3.4:1:1:267910886:1 13907203 ID60185 U -
TTGCTCATTATGATCGATGATACCCATGC
>1 dna:chromosome chromosome:RGSC3.4:1:1:267910886:1 13907224 ID54819 U -
TGTTAGGTTCTTCACAAGCAGAATTGCTCAT
>1 dna:chromosome chromosome:RGSC3.4:1:1:267910886:1 13907316 ID16356 U -
TACTTCCTGTTCTCACCCTGTACAACTCCC
>1 dna:chromosome chromosome:RGSC3.4:1:1:267910886:1 13907383 ID44279 U -
TGCTCTGCATCGCTGTCTAAGCTGGGTCCT
>1 dna:chromosome chromosome:RGSC3.4:1:1:267910886:1 13907384 ID44278 U -
TGCTCTGCATCGCTGTCTAAGCTGGGTCC
>1 dna:chromosome chromosome:RGSC3.4:1:1:267910886:1 13907516 ID53223 U -
TGTGAACCTGCTTGTTCTGTGTGTCCACATA
>1 dna:chromosome chromosome:RGSC3.4:1:1:267910886:1 13907518 ID53222 U -
TGTGAACCTGCTTGTTCTGTGTGTCCACA
>1 dna:chromosome chromosome:RGSC3.4:1:1:267910886:1 13907519 ID33341 U -
TGAACCTGCTTGTTCTGTGTGTCCAC
>1 dna:chromosome chromosome:RGSC3.4:1:1:267910886:1 13907519 ID53221 U -
TGTGAACCTGCTTGTTCTGTGTGTCCAC
>1 dna:chromosome chromosome:RGSC3.4:1:1:267910886:1 13907554 ID46005 U -
TGGAATGAAGAACACATAGTAGCCTCAGGT
>1 dna:chromosome chromosome:RGSC3.4:1:1:267910886:1 13907555 ID46004 U -
TGGAATGAAGAACACATAGTAGCCTCAGG
>1 dna:chromosome chromosome:RGSC3.4:1:1:267910886:1 13907559 ID46003 U -
TGGAATGAAGAACACATAGTAGCCT
>1 dna:chromosome chromosome:RGSC3.4:1:1:267910886:1 13907580 ID26302 U -
TCCATACTGGAAAGGCCCTGAATCCTGGA
>1 dna:chromosome chromosome:RGSC3.4:1:1:267910886:1 13907620 ID4575 U -
CCCTATGAAGAACCTCTACCATTTGC
>1 dna:chromosome chromosome:RGSC3.4:1:1:267910886:1 13907634 ID9496 U -
GTTATAGATGACTAGAATACCCTATGAAGAA
>1 dna:chromosome chromosome:RGSC3.4:1:1:267910886:1 13907635 ID9495 U -
GTTATAGATGACTAGAATACCCTATGAAGA
>1 dna:chromosome chromosome:RGSC3.4:1:1:267910886:1 13907639 ID17569 U -
TAGAGTTATAGATGACTAGAATACCCTATG
>1 dna:chromosome chromosome:RGSC3.4:1:1:267910886:1 13907718 ID9997 U -
TAAAAGTCTACACTTGTTTCAACTTTCAAGT
>1 dna:chromosome chromosome:RGSC3.4:1:1:267910886:1 13907734 ID26834 U -
TCCCAGGGTTATTTTTAAAAGTCTACACTT
>1 dna:chromosome chromosome:RGSC3.4:1:1:267910886:1 13907820 ID27239 U -
TCCCTCATCTGCACTGCAGAGAAAGCTGGA
>1 dna:chromosome chromosome:RGSC3.4:1:1:267910886:1 13907932 ID828 U -
ACAGGAATCAATCAGGGAAAGGCCTGT
>1 dna:chromosome chromosome:RGSC3.4:1:1:267910886:1 13908061 ID28082 U -
TCCTATGAGTGTGATTATGGAGTCATCA
>1 dna:chromosome chromosome:RGSC3.4:1:1:267910886:1 13908112 ID19836 U -
TAGGTGTTTAGGAAAGCTGCAATCTTCCCT
>1 dna:chromosome chromosome:RGSC3.4:1:1:267910886:1 13908113 ID19835 U -
TAGGTGTTTAGGAAAGCTGCAATCTTCCC
>1 dna:chromosome chromosome:RGSC3.4:1:1:267910886:1 13908114 ID19834 U -
TAGGTGTTTAGGAAAGCTGCAATCTTCC
>1 dna:chromosome chromosome:RGSC3.4:1:1:267910886:1 13908362 ID2069 U -
AGTGAGAAGAAGTTGGGAATGTTAAAGC
>1 dna:chromosome chromosome:RGSC3.4:1:1:267910886:1 13908387 ID62177 U -
TTTGGAGCAGCAGGATGCCAGT
>1 dna:chromosome chromosome:RGSC3.4:1:1:267910886:1 13908575 ID40726 U -
TGCAATTAATTGGGATCATTCTGATGGGA
>1 dna:chromosome chromosome:RGSC3.4:1:1:267910886:1 13908601 ID34267 U -
TGAATGTAGTCCCATTGACCTGGGATTCCTGC
>1 dna:chromosome chromosome:RGSC3.4:1:1:267910886:1 13908684 ID59763 U -
TTGACTATAGTTCTCAGTGACTGGTATTCA
>1 dna:chromosome chromosome:RGSC3.4:1:1:267910886:1 13908755 ID34134 U -
TGAATCTTCCTTGACTAGAATTTTCTTGCCT
>1 dna:chromosome chromosome:RGSC3.4:1:1:267910886:1 13908859 ID14938 U -
TACCATAGAGTCATAACTGAATGGGATCT
>1 dna:chromosome chromosome:RGSC3.4:1:1:267910886:1 13909213 ID59228 U -
TTCTTCTGCAATTTCAGTTAACTCCCAACA
>1 dna:chromosome chromosome:RGSC3.4:1:1:267910886:1 13909226 ID41472 U -
TGCATCCCTTTTCTTCTGCAATTTCAG
>1 dna:chromosome chromosome:RGSC3.4:1:1:267910886:1 13909603 ID21539 U -
TATCTGTTGTTGGGCTTAAGAAGGACTAT
>1 dna:chromosome chromosome:RGSC3.4:1:1:267910886:1 13909607 ID26324 U -
TCCATATCTGTTGTTGGGCTTAAGAAGGA
>1 dna:chromosome chromosome:RGSC3.4:1:1:267910886:1 13909658 ID6375 U -
GAATATAGCTGTTTGATGGACACTTCTTG
>1 dna:chromosome chromosome:RGSC3.4:1:1:267910886:1 13910068 ID39182 U -
TGATGAAAGCTGACTAGAAAACTACCTCAT
>1 dna:chromosome chromosome:RGSC3.4:1:1:267910886:1 13910124 ID23432 U -
TCAATACATCACACTCTGTTCTAAGT
>1 dna:chromosome chromosome:RGSC3.4:1:1:267910886:1 13910449 ID6913 U -
GAGATGCACAGGAACTTTTGGGAGCCAAA
>1 dna:chromosome chromosome:RGSC3.4:1:1:267910886:1 13910452 ID6912 U -
GAGATGCACAGGAACTTTTGGGAGCC
>1 dna:chromosome chromosome:RGSC3.4:1:1:267910886:1 13910496 ID10444 U -
TAAAGACGATGAAGTCCTTTGAAGAGGCA
>1 dna:chromosome chromosome:RGSC3.4:1:1:267910886:1 13910775 ID57259 U -
TTATTGACAGGTGATGCTTCCATACAATA
>1 dna:chromosome chromosome:RGSC3.4:1:1:267910886:1 13911110 ID60661 U -
TTGGCTTCTAAGAACCTCATGGTGGGCATC
>1 dna:chromosome chromosome:RGSC3.4:1:1:267910886:1 13911215 ID33315 U -
TGAACCCTCTTAAAGAGATTTCCTCCTGC
>1 dna:chromosome chromosome:RGSC3.4:1:1:267910886:1 13911370 ID34405 U -
TGAATTGGGCCATCTAGCTCTCTCTAGCAC
>1 dna:chromosome chromosome:RGSC3.4:1:1:267910886:1 13912567 ID24618 U -
TCAGTGAAAGATTCATTTGAAACCTGGGT
>1 dna:chromosome chromosome:RGSC3.4:1:1:267910886:1 13912861 ID59718 U -
TTGACAATCCTTTAGGGAATGACCTGGTC
>1 dna:chromosome chromosome:RGSC3.4:1:1:267910886:1 13912993 ID21705 U -
TATGAGCCTTATGTCCATTCCTTTAGC
>1 dna:chromosome chromosome:RGSC3.4:1:1:267910886:1 13913004 ID33390 U -
TGAACTACATTTATGAGCCTTATGTCC
>1 dna:chromosome chromosome:RGSC3.4:1:1:267910886:1 13913009 ID32076 U -
TCTTTGGATGAACTACATTTATGAGCCTTA
>1 dna:chromosome chromosome:RGSC3.4:1:1:267910886:1 13913010 ID21573 U -
TATCTTTGGATGAACTACATTTATGAGCCTT
>1 dna:chromosome chromosome:RGSC3.4:1:1:267910886:1 13913039 ID61747 U -
TTTCCAACATTAAGGAATTGCCTCAAATA
>1 dna:chromosome chromosome:RGSC3.4:1:1:267910886:1 13913039 ID62483 U -
TTTTCCAACATTAAGGAATTGCCTCAAATA
>1 dna:chromosome chromosome:RGSC3.4:1:1:267910886:1 13913040 ID62482 U -
TTTTCCAACATTAAGGAATTGCCTCAAAT
>1 dna:chromosome chromosome:RGSC3.4:1:1:267910886:1 13913686 ID28711 U -
TCCTGGTTATGGACAGCTTGGACAGTCTC
>1 dna:chromosome chromosome:RGSC3.4:1:1:267910886:1 13913900 ID22729 U -
TATTTCTTTAATGGCAAATACAGGAGAAT
>1 dna:chromosome chromosome:RGSC3.4:1:1:267910886:1 13913945 ID39139 U -
TGATCTTATTAATTGCTCTCAGATCTGTCA
>1 dna:chromosome chromosome:RGSC3.4:1:1:267910886:1 13913997 ID43483 U -
TGCGCAGTACTGTTGTTCACCACAGGATGG
>1 dna:chromosome chromosome:RGSC3.4:1:1:267910886:1 13914109 ID43747 M -
TGCTAATTGTCCTTCAGGGATTGGCAGAT
>1 dna:chromosome chromosome:RGSC3.4:1:1:267910886:1 13914140 ID6191 U -
GAAATTATATAGACAGCAGGCTGAGGC
>1 dna:chromosome chromosome:RGSC3.4:1:1:267910886:1 13914491 ID30584 M -
TCTCTTGAATGTTCTGTCCTGCCTTGAC
>1 dna:chromosome chromosome:RGSC3.4:1:1:267910886:1 13914496 ID6600 M -
GACATGCTCTCTTGAATGTTCTGTCCTGCC
>1 dna:chromosome chromosome:RGSC3.4:1:1:267910886:1 13914497 ID35149 M -
TGACATGCTCTCTTGAATGTTCTGTCCTGC
>1 dna:chromosome chromosome:RGSC3.4:1:1:267910886:1 13914817 ID11713 M -
TAACTTTCGGTTTCTTCACAGTGGCTC
>1 dna:chromosome chromosome:RGSC3.4:1:1:267910886:1 13914987 ID42400 M -
TGCCAGTTCCTTAACTTGCTTGTGCTC
>1 dna:chromosome chromosome:RGSC3.4:1:1:267910886:1 13915162 ID44240 U -
TGCTCGTGCTTGGCAAGCATCGTGCCACA
>1 dna:chromosome chromosome:RGSC3.4:1:1:267910886:1 13915173 ID41725 U -
TGCATTTGCGCGTGCTCGTGCTTGGCAAGC
>1 dna:chromosome chromosome:RGSC3.4:1:1:267910886:1 13915209 ID11282 M -
TAACATGTCAAATGTCCAGGCAGGTTGTCC
>1 dna:chromosome chromosome:RGSC3.4:1:1:267910886:1 13915210 ID11281 M -
TAACATGTCAAATGTCCAGGCAGGTTGTC
>1 dna:chromosome chromosome:RGSC3.4:1:1:267910886:1 13915232 ID47755 U -
TGGCCCATTGCCCTTGTCCACTTAACATG
>1 dna:chromosome chromosome:RGSC3.4:1:1:267910886:1 13915640 ID25835 M -
TCCACATTGGAAACACGTGATGCCTCTAC
>1 dna:chromosome chromosome:RGSC3.4:1:1:267910886:1 13916182 ID34589 M -
TGACAACTGGGTAAAACAAGCAATTGTGCAA
>1 dna:chromosome chromosome:RGSC3.4:1:1:267910886:1 13916254 ID2226 U -
ATACTGAATCAGTGCCCGTAGAGCCGAAAC
>1 dna:chromosome chromosome:RGSC3.4:1:1:267910886:1 13916312 ID32016 M -
TCTTTCCTTCAATGGTTAGGATCAGAGTA
>1 dna:chromosome chromosome:RGSC3.4:1:1:267910886:1 13916403 ID48450 M -
TGGGAAGATTGAGTAATGGGCCATTTTGT
>1 dna:chromosome chromosome:RGSC3.4:1:1:267910886:1 13917641 ID5155 U -
CTAATTGAGCCTCACAAAGAGTCTTCTCTAC
>1 dna:chromosome chromosome:RGSC3.4:1:1:267910886:1 13918195 ID44201 M -
TGCTCCCTCATTAGCATATTACCGGCCAAC
>1 dna:chromosome chromosome:RGSC3.4:1:1:267910886:1 13918211 ID25069 M -
TCATTAGCATGGTGCTGCTCCCTCATTAG
>1 dna:chromosome chromosome:RGSC3.4:1:1:267910886:1 13918218 ID2505 M -
ATGAATCAACTCATTAGCATGGTGCTGCTCCC
>1 dna:chromosome chromosome:RGSC3.4:1:1:267910886:1 13918218 ID5308 M -
CTCATTAGCATGGTGCTGCTCCC
>1 dna:chromosome chromosome:RGSC3.4:1:1:267910886:1 13918253 ID43748 M -
TGCTAATTGTCCTTCAGGGATTGGCGG
>1 dna:chromosome chromosome:RGSC3.4:1:1:267910886:1 13919964 ID23616 M -
TCACAAGTTCTAAAACCTCATCAATCCTTT
>1 dna:chromosome chromosome:RGSC3.4:1:1:267910886:1 13921183 ID20717 M -
TATAAAATACCTGGACAGGATCATGCCA
>1 dna:chromosome chromosome:RGSC3.4:1:1:267910886:1 13921389 ID52623 M +
TGTCATCACAGAGATTTTGGCGTTGCTGC
>1 dna:chromosome chromosome:RGSC3.4:1:1:267910886:1 13921593 ID42442 M +
TGCCATCTGCGTGAAGCTGCTGTGGACTG
>1 dna:chromosome chromosome:RGSC3.4:1:1:267910886:1 13921677 ID17998 M -
TAGCAAGATCAGCCATTCTTTTCTGGAAC
>1 dna:chromosome chromosome:RGSC3.4:1:1:267910886:1 13922550 ID44201 M -
TGCTCCCTCATTAGCATATTACCGGCCAAC
>1 dna:chromosome chromosome:RGSC3.4:1:1:267910886:1 13922566 ID25069 M -
TCATTAGCATGGTGCTGCTCCCTCATTAG
>1 dna:chromosome chromosome:RGSC3.4:1:1:267910886:1 13922573 ID2505 M -
ATGAATCAACTCATTAGCATGGTGCTGCTCCC
>1 dna:chromosome chromosome:RGSC3.4:1:1:267910886:1 13922573 ID5308 M -
CTCATTAGCATGGTGCTGCTCCC
>1 dna:chromosome chromosome:RGSC3.4:1:1:267910886:1 13922608 ID43748 M -
TGCTAATTGTCCTTCAGGGATTGGCGG
>1 dna:chromosome chromosome:RGSC3.4:1:1:267910886:1 13922934 ID58497 U -
TTCCTGTGTATTCTTGGGATGCTGGGTTC
>1 dna:chromosome chromosome:RGSC3.4:1:1:267910886:1 13924095 ID44211 U -
TGCTCCTAGGTCCTTGCATCCAGTGGGCA
>1 dna:chromosome chromosome:RGSC3.4:1:1:267910886:1 13924296 ID51354 U -
TGGTGTTTGCTTGTCTTGCTGTTCTTGAG
>1 dna:chromosome chromosome:RGSC3.4:1:1:267910886:1 13924315 ID18348 M -
TAGCCATTGGGTTGTCTCTGGTGTTTGC
>1 dna:chromosome chromosome:RGSC3.4:1:1:267910886:1 13924325 ID43501 M -
TGCGCTTGCCTCTAGCCATTGGGTTGTCTC
>1 dna:chromosome chromosome:RGSC3.4:1:1:267910886:1 13924436 ID56381 M -
TTAAATCCAAATCTTGCTTTTCTGGTGTGT
>1 dna:chromosome chromosome:RGSC3.4:1:1:267910886:1 13924444 ID53819 M -
TGTGATTTTAAATCCAAATCTTGCTTTTC
>1 dna:chromosome chromosome:RGSC3.4:1:1:267910886:1 13924775 ID35061 U -
TGACAGTTACGTCGATGTTTTCTATGGTA
>1 dna:chromosome chromosome:RGSC3.4:1:1:267910886:1 13925107 ID19708 M -
TAGGTCTGCCTTTATATGTCACTTGACCTT
>1 dna:chromosome chromosome:RGSC3.4:1:1:267910886:1 13926117 ID12629 U -
TAAGTGTGTAGTGATCTGATAGGATGCCT
>1 dna:chromosome chromosome:RGSC3.4:1:1:267910886:1 13926841 ID50480 M -
TGGTATGAGGTCTTCTATGAAGGTCTGAT
>1 dna:chromosome chromosome:RGSC3.4:1:1:267910886:1 13927225 ID26811 M -
TCCCAGGACTTTTATCATGAAGGGGTGTT
>1 dna:chromosome chromosome:RGSC3.4:1:1:267910886:1 13927628 ID13461 M -
TAATTTCTTTCTCAGCCTGTTTATCCTTT
>1 dna:chromosome chromosome:RGSC3.4:1:1:267910886:1 13928366 ID51659 M -
TGGTTTGATGTGGAGGTCCTTGATCCACT
>1 dna:chromosome chromosome:RGSC3.4:1:1:267910886:1 13928464 ID19532 U -
TAGGGCATAATCCATTGGTGTTTTGTTCAG
>1 dna:chromosome chromosome:RGSC3.4:1:1:267910886:1 13928543 ID55235 U -
TGTTGGTTGCCATTTTTCCTAATGAAAGT
>1 dna:chromosome chromosome:RGSC3.4:1:1:267910886:1 13928703 ID47747 M -
TGGCCATTTGATAATCCTCAGCTGAGAATGT
>1 dna:chromosome chromosome:RGSC3.4:1:1:267910886:1 13929007 ID61038 M -
TTGTATGTTGGAGCATCTTTTGGGT
>1 dna:chromosome chromosome:RGSC3.4:1:1:267910886:1 13929083 ID438 M +
AAGCTGGAAAGAACCCAGATGCCCTTC
>1 dna:chromosome chromosome:RGSC3.4:1:1:267910886:1 13929414 ID44830 U -
TGCTTATTATGCCAGTCTTGTATAACAGGA
>1 dna:chromosome chromosome:RGSC3.4:1:1:267910886:1 13930240 ID31598 U -
TCTTATCTAGTTTGGGTGGCCACATGTGA
>1 dna:chromosome chromosome:RGSC3.4:1:1:267910886:1 13930977 ID61798 U -
TTTCGTTTCTTTTGGGTACCTTTTCGGTT
>1 dna:chromosome chromosome:RGSC3.4:1:1:267910886:1 13943230 ID55515 U -
TGTTTTGCCAGGACATTTCCTTTAGACTT
>1 dna:chromosome chromosome:RGSC3.4:1:1:267910886:1 13943366 ID41373 U -
TGCATAAAGCAACTTGAGTGCTCTATCAC
>1 dna:chromosome chromosome:RGSC3.4:1:1:267910886:1 13943641 ID10018 U -
TAAAATAAATCTTTAAAACAAAAGGGC
>1 dna:chromosome chromosome:RGSC3.4:1:1:267910886:1 13943715 ID51160 U -
TGGTGGCTCAAAACCATCCGTAATGGGGTC
>1 dna:chromosome chromosome:RGSC3.4:1:1:267910886:1 13943733 ID58253 M -
TTCCCAGCAACTACATGGTGGCTCAAA
>1 dna:chromosome chromosome:RGSC3.4:1:1:267910886:1 13943752 ID26063 M -
TCCAGAGGTCCTGAGTTCAATTCCCAGC
>1 dna:chromosome chromosome:RGSC3.4:1:1:267910886:1 13943752 ID58126 M -
TTCCAGAGGTCCTGAGTTCAATTCCCAGC
>1 dna:chromosome chromosome:RGSC3.4:1:1:267910886:1 13943760 ID59537 M +
TTGAACTCAGGACCTCTGGAAGAGCA
>1 dna:chromosome chromosome:RGSC3.4:1:1:267910886:1 13943880 ID19286 U -
TAGGCAAAAACCTTATGGGACAGTGTTAGG
>1 dna:chromosome chromosome:RGSC3.4:1:1:267910886:1 13944191 ID50528 U -
TGGTCAAGGAGCTTAAAGTCATCTCAGGGT
>1 dna:chromosome chromosome:RGSC3.4:1:1:267910886:1 13944267 ID10304 U -
TAAACTAGAGACAGTGTTTTTCCTTTGGTC
>1 dna:chromosome chromosome:RGSC3.4:1:1:267910886:1 13944268 ID56296 U -
TTAAACTAGAGACAGTGTTTTTCCTTTGGT
>1 dna:chromosome chromosome:RGSC3.4:1:1:267910886:1 13944342 ID41963 U -
TGCCAAGTGAGTTAATAGGAAATATTGTT
>1 dna:chromosome chromosome:RGSC3.4:1:1:267910886:1 13944378 ID33436 U -
TGAACTGAATAGAAGAATTTTTATAGGGTTT
>1 dna:chromosome chromosome:RGSC3.4:1:1:267910886:1 13944521 ID10234 U -
TAAACCAAGGTCATCTTGGCTATTGGGAGCC
>1 dna:chromosome chromosome:RGSC3.4:1:1:267910886:1 13944522 ID10233 U -
TAAACCAAGGTCATCTTGGCTATTGGGAGC
>1 dna:chromosome chromosome:RGSC3.4:1:1:267910886:1 13944539 ID20432 U -
TAGTGTAAAGGTTTTTCTAAACCAAGGTCA
>1 dna:chromosome chromosome:RGSC3.4:1:1:267910886:1 13944540 ID20431 U -
TAGTGTAAAGGTTTTTCTAAACCAAGGTC
>1 dna:chromosome chromosome:RGSC3.4:1:1:267910886:1 13944565 ID39962 U -
TGATTGATGATTCATGTTGGAGGGCTTAGT
>1 dna:chromosome chromosome:RGSC3.4:1:1:267910886:1 13944565 ID59951 U -
TTGATTGATGATTCATGTTGGAGGGCTTAGT
>1 dna:chromosome chromosome:RGSC3.4:1:1:267910886:1 13944566 ID39961 U -
TGATTGATGATTCATGTTGGAGGGCTTAG
>1 dna:chromosome chromosome:RGSC3.4:1:1:267910886:1 13944582 ID50261 U -
TGGTACATTTTCTTGATTGATGATTC
>1 dna:chromosome chromosome:RGSC3.4:1:1:267910886:1 13944604 ID27488 U -
TCCGATGAGCAAACCTATTGTACATATGGT
>1 dna:chromosome chromosome:RGSC3.4:1:1:267910886:1 13944604 ID52776 U -
TGTCCGATGAGCAAACCTATTGTACATATGGT
>1 dna:chromosome chromosome:RGSC3.4:1:1:267910886:1 13944605 ID7270 U -
GATGAGCAAACCTATTGTACATATGG
>1 dna:chromosome chromosome:RGSC3.4:1:1:267910886:1 13944654 ID13500 U -
TAATTTTGGAAGATGGAATTTCAATGGAGA
>1 dna:chromosome chromosome:RGSC3.4:1:1:267910886:1 13944660 ID7880 U -
GCTAGAGTAATTTTGGAAGATGGAATTTCAA
>1 dna:chromosome chromosome:RGSC3.4:1:1:267910886:1 13944661 ID7879 U -
GCTAGAGTAATTTTGGAAGATGGAATTTCA
>1 dna:chromosome chromosome:RGSC3.4:1:1:267910886:1 13944662 ID7878 U -
GCTAGAGTAATTTTGGAAGATGGAATTTC
>1 dna:chromosome chromosome:RGSC3.4:1:1:267910886:1 13944664 ID7877 U -
GCTAGAGTAATTTTGGAAGATGGAATT
>1 dna:chromosome chromosome:RGSC3.4:1:1:267910886:1 13944665 ID7876 U -
GCTAGAGTAATTTTGGAAGATGGAAT
>1 dna:chromosome chromosome:RGSC3.4:1:1:267910886:1 13945237 ID28286 U -
TCCTCCATAGGCTGAGAATCCGATGGCTGG
>1 dna:chromosome chromosome:RGSC3.4:1:1:267910886:1 13945429 ID51716 U -
TGGTTTTTGATATTGAATAAAACAGGATTG
>1 dna:chromosome chromosome:RGSC3.4:1:1:267910886:1 13945495 ID20403 U -
TAGTGGCTACTGAAGGTTTGATCCTTCGTGA
>1 dna:chromosome chromosome:RGSC3.4:1:1:267910886:1 13945522 ID7871 U -
GCTACTCTTTCACTGCCTTTAGT
>1 dna:chromosome chromosome:RGSC3.4:1:1:267910886:1 13945960 ID14204 U -
TACAGAGTGAGATGAAGATTGACCTCAGC
>1 dna:chromosome chromosome:RGSC3.4:1:1:267910886:1 13946137 ID19670 U -
TAGGTATTTATGAACAAGCTCTTC
>1 dna:chromosome chromosome:RGSC3.4:1:1:267910886:1 13946315 ID1203 U -
ACTGTTCTTATGGCATCAGTATCTCTTCAA
>1 dna:chromosome chromosome:RGSC3.4:1:1:267910886:1 13946702 ID12189 U -
TAAGCATGATGTAAACACCAATGATGAGGT
>1 dna:chromosome chromosome:RGSC3.4:1:1:267910886:1 13947234 ID17171 U -
TAGAATTGCTACTCTATTGGCCTGCTGACC
>1 dna:chromosome chromosome:RGSC3.4:1:1:267910886:1 13947236 ID17170 U -
TAGAATTGCTACTCTATTGGCCTGCTGA
>1 dna:chromosome chromosome:RGSC3.4:1:1:267910886:1 13947239 ID39803 U -
TGATTAGAATTGCTACTCTATTGGCCTGC
>1 dna:chromosome chromosome:RGSC3.4:1:1:267910886:1 13947510 ID55069 U -
TGTTCTTTTTGGAACAAGCCCTAGACTGT
>1 dna:chromosome chromosome:RGSC3.4:1:1:267910886:1 13947563 ID51509 U -
TGGTTGACTGAGGAAATTCTGCTGC
>1 dna:chromosome chromosome:RGSC3.4:1:1:267910886:1 13947563 ID58983 U -
TTCTCTGGTTGACTGAGGAAATTCTGCTGC
>1 dna:chromosome chromosome:RGSC3.4:1:1:267910886:1 13947595 ID47021 U -
TGGATGTGTTTTCCTGAGCTCATGTTCAGC
>1 dna:chromosome chromosome:RGSC3.4:1:1:267910886:1 13947616 ID44776 U -
TGCTTACTTTGGATGGAGATGGATGTGT
>1 dna:chromosome chromosome:RGSC3.4:1:1:267910886:1 13947628 ID54072 U -
TGTGGAAAGGCTGCTTACTTTGGATGG
>1 dna:chromosome chromosome:RGSC3.4:1:1:267910886:1 13947714 ID36200 U -
TGAGAACACCTCTCCTTTGGAAGGGTCTA
>1 dna:chromosome chromosome:RGSC3.4:1:1:267910886:1 13947742 ID36391 U -
TGAGAATCTTGTCATAAACTCAGGGTCTCT
>1 dna:chromosome chromosome:RGSC3.4:1:1:267910886:1 13947743 ID36390 U -
TGAGAATCTTGTCATAAACTCAGGGTCTC
>1 dna:chromosome chromosome:RGSC3.4:1:1:267910886:1 13947787 ID42065 U -
TGCCACATAATGGGATTCCAAAATACA
>1 dna:chromosome chromosome:RGSC3.4:1:1:267910886:1 13947792 ID3919 U -
CAGGTGTGCCACATAATGGGATTCCAAA
>1 dna:chromosome chromosome:RGSC3.4:1:1:267910886:1 13947792 ID24550 U -
TCAGGTGTGCCACATAATGGGATTCCAAA
>1 dna:chromosome chromosome:RGSC3.4:1:1:267910886:1 13947793 ID24549 U -
TCAGGTGTGCCACATAATGGGATTCCAA
>1 dna:chromosome chromosome:RGSC3.4:1:1:267910886:1 13948089 ID26624 U -
TCCCAAGATGGTGTAGTCACTGACGGG
>1 dna:chromosome chromosome:RGSC3.4:1:1:267910886:1 13948864 ID58946 U -
TTCTCCTACTCTGCCGGATCACAGGCTCC
>1 dna:chromosome chromosome:RGSC3.4:1:1:267910886:1 13949862 ID39795 U -
TGATTACTAGCTGGGAGTCACTAAGTCTT
>1 dna:chromosome chromosome:RGSC3.4:1:1:267910886:1 13949880 ID12339 U -
TAAGGAATACATTTTCTCTGTGATTACTAGC
>1 dna:chromosome chromosome:RGSC3.4:1:1:267910886:1 13950210 ID43599 U -
TGCTAAACTTTTCAAACACTGTCAATAGCAA
>1 dna:chromosome chromosome:RGSC3.4:1:1:267910886:1 13950425 ID38382 U -
TGATAAAACACCACGGGCAAGGCAACTT
>1 dna:chromosome chromosome:RGSC3.4:1:1:267910886:1 13950560 ID21245 U -
TATCACAAGGTCGATTCCCTGTCAATGTGGT
>1 dna:chromosome chromosome:RGSC3.4:1:1:267910886:1 13950718 ID46993 U -
TGGATGTATGAACTTAGGTGTGGTGCTTG
>1 dna:chromosome chromosome:RGSC3.4:1:1:267910886:1 13950873 ID16721 U -
TAGAAATCTATTTCGAGTTTTGGAGCTGA
>1 dna:chromosome chromosome:RGSC3.4:1:1:267910886:1 13950876 ID10606 U -
TAAAGTAGAAATCTATTTCGAGTTTTGGAGC
>1 dna:chromosome chromosome:RGSC3.4:1:1:267910886:1 13950876 ID16720 U -
TAGAAATCTATTTCGAGTTTTGGAGC
>1 dna:chromosome chromosome:RGSC3.4:1:1:267910886:1 13950878 ID56350 U -
TTAAAGTAGAAATCTATTTCGAGTTTTGGA
>1 dna:chromosome chromosome:RGSC3.4:1:1:267910886:1 13950947 ID22650 U -
TATTTAGTATCATAAAATGCTGAAGGCGC
>1 dna:chromosome chromosome:RGSC3.4:1:1:267910886:1 13950947 ID57288 U -
TTATTTAGTATCATAAAATGCTGAAGGCGC
>1 dna:chromosome chromosome:RGSC3.4:1:1:267910886:1 13950962 ID61020 U -
TTGTAGGTGCTGAATTATTTAGTATCATA
>1 dna:chromosome chromosome:RGSC3.4:1:1:267910886:1 13951072 ID38799 U -
TGATATGAAATCGAGTTCGGTCCAGTGGA
>1 dna:chromosome chromosome:RGSC3.4:1:1:267910886:1 13951560 ID55171 U -
TGTTGCCTAGCACCATGTGGAATCTAATCC
>1 dna:chromosome chromosome:RGSC3.4:1:1:267910886:1 13951579 ID24599 U -
TCAGTCATCGCTCACAATGTGTTGCCTAGC
>1 dna:chromosome chromosome:RGSC3.4:1:1:267910886:1 13951611 ID17424 U -
TAGAGAGACCAGTTCCACTCACCTGCC
>1 dna:chromosome chromosome:RGSC3.4:1:1:267910886:1 13951657 ID45583 U -
TGGAACAATACATGGGTAGATTTTACTTT
>1 dna:chromosome chromosome:RGSC3.4:1:1:267910886:1 13951666 ID14786 U -
TACCAAGGTTGGAACAATACATGGGTAGA
>1 dna:chromosome chromosome:RGSC3.4:1:1:267910886:1 13951668 ID14785 U -
TACCAAGGTTGGAACAATACATGGGTA
>1 dna:chromosome chromosome:RGSC3.4:1:1:267910886:1 13951842 ID53084 M -
TGTCTTCAGACACACCAGAAGAGGGCATCGGA
>1 dna:chromosome chromosome:RGSC3.4:1:1:267910886:1 13951847 ID42721 M +
TGCCCTCTTCTGGTGTGTCTGAAGA
>1 dna:chromosome chromosome:RGSC3.4:1:1:267910886:1 13951857 ID51313 M +
TGGTGTGTCTGAAGACAGCTACAGTGTACTTA
>1 dna:chromosome chromosome:RGSC3.4:1:1:267910886:1 13951928 ID22242 U -
TATTAGACCAGGCTCAATCTGGAGGTTGA
>1 dna:chromosome chromosome:RGSC3.4:1:1:267910886:1 13952050 ID24127 U -
TCAGAAGGGCTTACTAGATAAGGCCACTGA
>1 dna:chromosome chromosome:RGSC3.4:1:1:267910886:1 13952061 ID18759 U -
TAGGAAAGGTTCAGAAGGGCTTACTAGAT
>1 dna:chromosome chromosome:RGSC3.4:1:1:267910886:1 13952092 ID39682 U -
TGATGTGCCACTAGGCCTAAATCTGAAG
>1 dna:chromosome chromosome:RGSC3.4:1:1:267910886:1 13952097 ID50856 U -
TGGTGAACATGATGTGCCACTAGGCCTAAATC
>1 dna:chromosome chromosome:RGSC3.4:1:1:267910886:1 13952098 ID4131 U -
CATGATGTGCCACTAGGCCTAAAT
>1 dna:chromosome chromosome:RGSC3.4:1:1:267910886:1 13952098 ID50855 U -
TGGTGAACATGATGTGCCACTAGGCCTAAAT
>1 dna:chromosome chromosome:RGSC3.4:1:1:267910886:1 13952099 ID50854 U -
TGGTGAACATGATGTGCCACTAGGCCTAAA
>1 dna:chromosome chromosome:RGSC3.4:1:1:267910886:1 13952101 ID50853 U -
TGGTGAACATGATGTGCCACTAGGCCTA
>1 dna:chromosome chromosome:RGSC3.4:1:1:267910886:1 13952102 ID46395 U -
TGGACTGGTGAACATGATGTGCCACTAGGCCT
>1 dna:chromosome chromosome:RGSC3.4:1:1:267910886:1 13952102 ID50852 U -
TGGTGAACATGATGTGCCACTAGGCCT
>1 dna:chromosome chromosome:RGSC3.4:1:1:267910886:1 13952103 ID46394 U -
TGGACTGGTGAACATGATGTGCCACTAGGCC
>1 dna:chromosome chromosome:RGSC3.4:1:1:267910886:1 13952103 ID50851 U -
TGGTGAACATGATGTGCCACTAGGCC
>1 dna:chromosome chromosome:RGSC3.4:1:1:267910886:1 13952104 ID46393 U -
TGGACTGGTGAACATGATGTGCCACTAGGC
>1 dna:chromosome chromosome:RGSC3.4:1:1:267910886:1 13952105 ID46392 U -
TGGACTGGTGAACATGATGTGCCACTAGG
>1 dna:chromosome chromosome:RGSC3.4:1:1:267910886:1 13952105 ID50850 U -
TGGTGAACATGATGTGCCACTAGG
>1 dna:chromosome chromosome:RGSC3.4:1:1:267910886:1 13952110 ID46391 U -
TGGACTGGTGAACATGATGTGCCA
>1 dna:chromosome chromosome:RGSC3.4:1:1:267910886:1 13952114 ID24398 U -
TCAGCAGGTTGGACTGGTGAACATGATGT
>1 dna:chromosome chromosome:RGSC3.4:1:1:267910886:1 13952138 ID61739 U -
TTTCATTGGTTATGTATCTGATGTGATCAGC
>1 dna:chromosome chromosome:RGSC3.4:1:1:267910886:1 13952141 ID32010 U -
TCTTTCATTGGTTATGTATCTGATGTGATC
>1 dna:chromosome chromosome:RGSC3.4:1:1:267910886:1 13952142 ID32009 U -
TCTTTCATTGGTTATGTATCTGATGTGAT
>1 dna:chromosome chromosome:RGSC3.4:1:1:267910886:1 13952143 ID32008 U -
TCTTTCATTGGTTATGTATCTGATGTGA
>1 dna:chromosome chromosome:RGSC3.4:1:1:267910886:1 13952276 ID38198 U -
TGAGTGTACTTTTAAAGTCTGTGTCCTGGAA
>1 dna:chromosome chromosome:RGSC3.4:1:1:267910886:1 13952277 ID9416 U -
GTGTACTTTTAAAGTCTGTGTCCTGGA
>1 dna:chromosome chromosome:RGSC3.4:1:1:267910886:1 13952279 ID21733 U -
TATGAGTGTACTTTTAAAGTCTGTGTCCTG
>1 dna:chromosome chromosome:RGSC3.4:1:1:267910886:1 13952289 ID55082 U -
TGTTGAAATTTATGAGTGTACTTTTAAAGT
>1 dna:chromosome chromosome:RGSC3.4:1:1:267910886:1 13952290 ID61235 U -
TTGTTGAAATTTATGAGTGTACTTTTAAAG
>1 dna:chromosome chromosome:RGSC3.4:1:1:267910886:1 13952299 ID47043 U -
TGGATTCATTGTTGAAATTTATGAGTGTA
>1 dna:chromosome chromosome:RGSC3.4:1:1:267910886:1 13952299 ID60538 U -
TTGGATTCATTGTTGAAATTTATGAGTGTA
>1 dna:chromosome chromosome:RGSC3.4:1:1:267910886:1 13952322 ID41143 U -
TGCAGAGCTGTCTCTTTGTGTCCTTGGATT
>1 dna:chromosome chromosome:RGSC3.4:1:1:267910886:1 13952323 ID41142 U -
TGCAGAGCTGTCTCTTTGTGTCCTTGGAT
>1 dna:chromosome chromosome:RGSC3.4:1:1:267910886:1 13952324 ID41141 U -
TGCAGAGCTGTCTCTTTGTGTCCTTGGA
>1 dna:chromosome chromosome:RGSC3.4:1:1:267910886:1 13952330 ID49279 U -
TGGGCAGTATGCAGAGCTGTCTCTTTGTGTC
>1 dna:chromosome chromosome:RGSC3.4:1:1:267910886:1 13952331 ID49278 U -
TGGGCAGTATGCAGAGCTGTCTCTTTGTGT
>1 dna:chromosome chromosome:RGSC3.4:1:1:267910886:1 13952431 ID57144 U -
TTATCATTTATCTTTATGACTTTGGTTTC
>1 dna:chromosome chromosome:RGSC3.4:1:1:267910886:1 13952635 ID33097 U -
TGAAATTGTGCCTCAAGGTCTCATCATATT
>1 dna:chromosome chromosome:RGSC3.4:1:1:267910886:1 13952671 ID62676 U -
TTTTTGTCTATGCCTGTAATTTTAAGGTT
>1 dna:chromosome chromosome:RGSC3.4:1:1:267910886:1 13952719 ID17701 U -
TAGATCTTGTTGAGGATCTGGTCTACACC
>1 dna:chromosome chromosome:RGSC3.4:1:1:267910886:1 13952730 ID49187 U -
TGGGATTGATTATAGATCTTGTTGAGGATC
>1 dna:chromosome chromosome:RGSC3.4:1:1:267910886:1 13952760 ID12951 U -
TAATCATCTTGCTACAGCTTCCAGAGGGC
>1 dna:chromosome chromosome:RGSC3.4:1:1:267910886:1 13952829 ID5972 U -
CTTTACCTCATGGGATGAACCCTACAGA
>1 dna:chromosome chromosome:RGSC3.4:1:1:267910886:1 13952974 ID40499 U -
TGCAACTGTCTGCTCTAAAAGCCTTCGTAGT
>1 dna:chromosome chromosome:RGSC3.4:1:1:267910886:1 13953125 ID15648 U -
TACTAATGGCTGGCATGGGCAGGACC
>1 dna:chromosome chromosome:RGSC3.4:1:1:267910886:1 13953131 ID13655 U -
TACAAATTACTAATGGCTGGCATGGGC
>1 dna:chromosome chromosome:RGSC3.4:1:1:267910886:1 13953139 ID60988 U -
TTGTACCTGATACAAATTACTAATGGCTG
>1 dna:chromosome chromosome:RGSC3.4:1:1:267910886:1 13953144 ID27308 U -
TCCCTGATTGTACCTGATACAAATTACTAAT
>1 dna:chromosome chromosome:RGSC3.4:1:1:267910886:1 13953219 ID5613 U -
CTGGAAAAACAGGGATAGGACC
>1 dna:chromosome chromosome:RGSC3.4:1:1:267910886:1 13953221 ID45263 U -
TGGAAAAACAGGGATAGGA
>1 dna:chromosome chromosome:RGSC3.4:1:1:267910886:1 13953244 ID39940 U -
TGATTGAAGAAGAGTCAGGGAAACTTAAGC
>1 dna:chromosome chromosome:RGSC3.4:1:1:267910886:1 13953250 ID33508 U -
TGAACTTGTGATTGAAGAAGAGTCAGGGAAAC
>1 dna:chromosome chromosome:RGSC3.4:1:1:267910886:1 13953251 ID33507 U -
TGAACTTGTGATTGAAGAAGAGTCAGGGAAA
>1 dna:chromosome chromosome:RGSC3.4:1:1:267910886:1 13953252 ID33506 U -
TGAACTTGTGATTGAAGAAGAGTCAGGGAA
>1 dna:chromosome chromosome:RGSC3.4:1:1:267910886:1 13953253 ID33505 U -
TGAACTTGTGATTGAAGAAGAGTCAGGGA
>1 dna:chromosome chromosome:RGSC3.4:1:1:267910886:1 13953253 ID59556 U -
TTGAACTTGTGATTGAAGAAGAGTCAGGGA
>1 dna:chromosome chromosome:RGSC3.4:1:1:267910886:1 13953255 ID5895 U -
CTTGAACTTGTGATTGAAGAAGAGTCAGG
>1 dna:chromosome chromosome:RGSC3.4:1:1:267910886:1 13953258 ID35487 U -
TGACCTTGAACTTGTGATTGAAGAAGAGTC
>1 dna:chromosome chromosome:RGSC3.4:1:1:267910886:1 13953287 ID6840 U -
GAGACAATTTATGTAGCACAGGCT
>1 dna:chromosome chromosome:RGSC3.4:1:1:267910886:1 13953290 ID55536 U -
TGTTTTTCGAGACAATTTATGTAGCACAG
>1 dna:chromosome chromosome:RGSC3.4:1:1:267910886:1 13953293 ID55302 U -
TGTTGTTTTTCGAGACAATTTATGTAGCA
>1 dna:chromosome chromosome:RGSC3.4:1:1:267910886:1 13953331 ID51653 U -
TGGTTTCTTTGTTCGGTTTTGGGTTT
>1 dna:chromosome chromosome:RGSC3.4:1:1:267910886:1 13953333 ID9541 U -
GTTGGTTTCTTTGTTCGGTTTTGGGT
>1 dna:chromosome chromosome:RGSC3.4:1:1:267910886:1 13953379 ID24130 U -
TCAGAAGTAAAATTCCTGGATCATAGGATA
>1 dna:chromosome chromosome:RGSC3.4:1:1:267910886:1 13953392 ID61976 U -
TTTGACACATTCTCAGAAGTAAAATTCCT
>1 dna:chromosome chromosome:RGSC3.4:1:1:267910886:1 13953422 ID62432 U -
TTTTATGATCTGTTCATGTCCCTCCACTC
>1 dna:chromosome chromosome:RGSC3.4:1:1:267910886:1 13953426 ID25225 U -
TCATTTTATGATCTGTTCATGTCCCTCC
>1 dna:chromosome chromosome:RGSC3.4:1:1:267910886:1 13953452 ID55238 U -
TGTTGTAAATAATGTTGTATCTGTGGTC
>1 dna:chromosome chromosome:RGSC3.4:1:1:267910886:1 13953461 ID14200 U -
TACAGAGGGGCTGTTGTAAATAATGTTGTA
>1 dna:chromosome chromosome:RGSC3.4:1:1:267910886:1 13953464 ID14199 U -
TACAGAGGGGCTGTTGTAAATAATGTT
>1 dna:chromosome chromosome:RGSC3.4:1:1:267910886:1 13953473 ID37459 U -
TGAGCTGCTTTTACAGAGGGGCTGTTGTA
>1 dna:chromosome chromosome:RGSC3.4:1:1:267910886:1 13953504 ID911 U -
ACCACATTCCTCATCTTCTGTCAGTGGTC
>1 dna:chromosome chromosome:RGSC3.4:1:1:267910886:1 13953535 ID12549 U -
TAAGTCGGAATAATATTCTATGGTAGAGAT
>1 dna:chromosome chromosome:RGSC3.4:1:1:267910886:1 13953536 ID12548 U -
TAAGTCGGAATAATATTCTATGGTAGAGA
>1 dna:chromosome chromosome:RGSC3.4:1:1:267910886:1 13953536 ID56514 U -
TTAAGTCGGAATAATATTCTATGGTAGAGA
>1 dna:chromosome chromosome:RGSC3.4:1:1:267910886:1 13953540 ID12547 U -
TAAGTCGGAATAATATTCTATGGTA
>1 dna:chromosome chromosome:RGSC3.4:1:1:267910886:1 13953541 ID5965 U -
CTTTAAGTCGGAATAATATTCTATGGT
>1 dna:chromosome chromosome:RGSC3.4:1:1:267910886:1 13953541 ID27419 U -
TCCCTTTAAGTCGGAATAATATTCTATGGT
>1 dna:chromosome chromosome:RGSC3.4:1:1:267910886:1 13953542 ID27418 U -
TCCCTTTAAGTCGGAATAATATTCTATGG
>1 dna:chromosome chromosome:RGSC3.4:1:1:267910886:1 13953567 ID14368 U -
TACAGTGCGATGCTTCATGATTTGCTCCC
>1 dna:chromosome chromosome:RGSC3.4:1:1:267910886:1 13953569 ID57085 U -
TTATACAGTGCGATGCTTCATGATTTGCTC
>1 dna:chromosome chromosome:RGSC3.4:1:1:267910886:1 13953574 ID6975 U -
GAGCCTTATACAGTGCGATGCTTCATGATT
>1 dna:chromosome chromosome:RGSC3.4:1:1:267910886:1 13953574 ID7809 U -
GCCTTATACAGTGCGATGCTTCATGATT
>1 dna:chromosome chromosome:RGSC3.4:1:1:267910886:1 13953574 ID37339 U -
TGAGCCTTATACAGTGCGATGCTTCATGATT
>1 dna:chromosome chromosome:RGSC3.4:1:1:267910886:1 13953575 ID37338 U -
TGAGCCTTATACAGTGCGATGCTTCATGAT
>1 dna:chromosome chromosome:RGSC3.4:1:1:267910886:1 13953576 ID37337 U -
TGAGCCTTATACAGTGCGATGCTTCATGA
>1 dna:chromosome chromosome:RGSC3.4:1:1:267910886:1 13953594 ID17736 U -
TAGATGACCACCTCCCCCATGAGCCTTATA
>1 dna:chromosome chromosome:RGSC3.4:1:1:267910886:1 13953619 ID3659 U -
CAGAATGAACTCAGTGCTACCCTAGAT
>1 dna:chromosome chromosome:RGSC3.4:1:1:267910886:1 13953619 ID4326 U -
CCACAGAATGAACTCAGTGCTACCCTAGAT
>1 dna:chromosome chromosome:RGSC3.4:1:1:267910886:1 13953620 ID3658 U -
CAGAATGAACTCAGTGCTACCCTAGA
>1 dna:chromosome chromosome:RGSC3.4:1:1:267910886:1 13953620 ID4325 U -
CCACAGAATGAACTCAGTGCTACCCTAGA
>1 dna:chromosome chromosome:RGSC3.4:1:1:267910886:1 13953620 ID4482 U -
CCCACAGAATGAACTCAGTGCTACCCTAGA
>1 dna:chromosome chromosome:RGSC3.4:1:1:267910886:1 13953621 ID26706 U -
TCCCACAGAATGAACTCAGTGCTACCCTAG
>1 dna:chromosome chromosome:RGSC3.4:1:1:267910886:1 13953622 ID26705 U -
TCCCACAGAATGAACTCAGTGCTACCCTA
>1 dna:chromosome chromosome:RGSC3.4:1:1:267910886:1 13953624 ID24601 U -
TCAGTCCCACAGAATGAACTCAGTGCTACCC
>1 dna:chromosome chromosome:RGSC3.4:1:1:267910886:1 13953625 ID26704 U -
TCCCACAGAATGAACTCAGTGCTACC
>1 dna:chromosome chromosome:RGSC3.4:1:1:267910886:1 13953668 ID30450 U -
TCTCTATGTGTGCCTCTTCTTTCCAGGTT
>1 dna:chromosome chromosome:RGSC3.4:1:1:267910886:1 13953669 ID30449 U -
TCTCTATGTGTGCCTCTTCTTTCCAGGT
>1 dna:chromosome chromosome:RGSC3.4:1:1:267910886:1 13953675 ID50727 U -
TGGTCTCTATGTGTGCCTCTTCTTT
>1 dna:chromosome chromosome:RGSC3.4:1:1:267910886:1 13953681 ID21999 U -
TATGGTCTCTATGTGTGCCTC
>1 dna:chromosome chromosome:RGSC3.4:1:1:267910886:1 13953681 ID31777 U -
TCTTCTGCTTATGGTCTCTATGTGTGCCTC
>1 dna:chromosome chromosome:RGSC3.4:1:1:267910886:1 13953682 ID59230 U -
TTCTTCTGCTTATGGTCTCTATGTGTGCCT
>1 dna:chromosome chromosome:RGSC3.4:1:1:267910886:1 13953683 ID5610 U -
CTGCTTATGGTCTCTATGTGTGCC
>1 dna:chromosome chromosome:RGSC3.4:1:1:267910886:1 13953721 ID62489 U -
TTTTCCTTAGTTGTTGGGATCTCTCCACCAA
>1 dna:chromosome chromosome:RGSC3.4:1:1:267910886:1 13953723 ID62488 U -
TTTTCCTTAGTTGTTGGGATCTCTCCACC
>1 dna:chromosome chromosome:RGSC3.4:1:1:267910886:1 13953823 ID40283 U -
TGCAAACCTTACGAATTGCTAAGGGCGATC
>1 dna:chromosome chromosome:RGSC3.4:1:1:267910886:1 13953834 ID11964 U -
TAAGAGAGGGTTGCAAACCTTACGAATTGC
>1 dna:chromosome chromosome:RGSC3.4:1:1:267910886:1 13953859 ID30617 U -
TCTGAAAACAGGAACTTGCCACTTTAAGA
>1 dna:chromosome chromosome:RGSC3.4:1:1:267910886:1 13953860 ID30616 U -
TCTGAAAACAGGAACTTGCCACTTTAAG
>1 dna:chromosome chromosome:RGSC3.4:1:1:267910886:1 13953861 ID30615 U -
TCTGAAAACAGGAACTTGCCACTTTAA
>1 dna:chromosome chromosome:RGSC3.4:1:1:267910886:1 13953865 ID54011 U -
TGTGCTGATCTGAAAACAGGAACTTGCCACT
>1 dna:chromosome chromosome:RGSC3.4:1:1:267910886:1 13953911 ID59253 U -
TTCTTGCATATGGTACTGAAGAAGGGTCAGG
>1 dna:chromosome chromosome:RGSC3.4:1:1:267910886:1 13953914 ID59252 U -
TTCTTGCATATGGTACTGAAGAAGGGTC
>1 dna:chromosome chromosome:RGSC3.4:1:1:267910886:1 13953994 ID26076 U -
TCCAGATATCTTTCATAAATGCAATCATGGA
>1 dna:chromosome chromosome:RGSC3.4:1:1:267910886:1 13954109 ID52093 U -
TGTACTGTATAGTTGCTAAGGCCTCTTCCC
>1 dna:chromosome chromosome:RGSC3.4:1:1:267910886:1 13954147 ID39220 U -
TGATGAATGCATATGATTTAGTCACATCGC
>1 dna:chromosome chromosome:RGSC3.4:1:1:267910886:1 13954170 ID16254 U -
TACTGTGTGTTGACTGTACTTGTGATGAA
>1 dna:chromosome chromosome:RGSC3.4:1:1:267910886:1 13954171 ID16253 U -
TACTGTGTGTTGACTGTACTTGTGATGA
>1 dna:chromosome chromosome:RGSC3.4:1:1:267910886:1 13954172 ID29830 U -
TCTACTGTGTGTTGACTGTACTTGTGATG
>1 dna:chromosome chromosome:RGSC3.4:1:1:267910886:1 13954189 ID51183 U -
TGGTGGTCGATCCACGATCTACTGTGTGT
>1 dna:chromosome chromosome:RGSC3.4:1:1:267910886:1 13954207 ID24788 U -
TCATAGTTTTTTTCATTTTGGTGGTCGAT
>1 dna:chromosome chromosome:RGSC3.4:1:1:267910886:1 13954241 ID32706 U -
TGAAAGCATATGGCCAACTTCTATCTTCTA
>1 dna:chromosome chromosome:RGSC3.4:1:1:267910886:1 13954262 ID60060 U -
TTGCATCTACACAGCTCATCATGAAAGCAT
>1 dna:chromosome chromosome:RGSC3.4:1:1:267910886:1 13954264 ID22495 U -
TATTGCATCTACACAGCTCATCATGAAAGC
>1 dna:chromosome chromosome:RGSC3.4:1:1:267910886:1 13954271 ID13317 U -
TAATTATATTGCATCTACACAGCTCATCA
>1 dna:chromosome chromosome:RGSC3.4:1:1:267910886:1 13954330 ID36099 U -
TGAGAAAATAGATTTGAATAAATTCCCACA
>1 dna:chromosome chromosome:RGSC3.4:1:1:267910886:1 13954404 ID25535 U -
TCCAAGAGGAAATGACCATACATCGTTTG
>1 dna:chromosome chromosome:RGSC3.4:1:1:267910886:1 13954473 ID58445 U -
TTCCTGAACTTGAAACCTTTTGTTTACTTA
>1 dna:chromosome chromosome:RGSC3.4:1:1:267910886:1 13954494 ID17179 U -
TAGAATTTTCCAAGTTTCTTCCTTCCTGAAC
>1 dna:chromosome chromosome:RGSC3.4:1:1:267910886:1 13954527 ID15281 U -
TACCTCTTGTCAAACCAGGGAGAGGCAT
>1 dna:chromosome chromosome:RGSC3.4:1:1:267910886:1 13954531 ID15280 U -
TACCTCTTGTCAAACCAGGGAGAG
>1 dna:chromosome chromosome:RGSC3.4:1:1:267910886:1 13954610 ID1946 U -
AGGGTTTGCAGGCAGCTGACAGTCCT
>1 dna:chromosome chromosome:RGSC3.4:1:1:267910886:1 13954715 ID11242 U -
TAACATACAGAATATATGCAGGCAAAGTA
>1 dna:chromosome chromosome:RGSC3.4:1:1:267910886:1 13954720 ID40958 U -
TGCACGTAACATACAGAATATATGCAGGCA
>1 dna:chromosome chromosome:RGSC3.4:1:1:267910886:1 13954721 ID21849 U -
TATGCACGTAACATACAGAATATATGCAGGC
>1 dna:chromosome chromosome:RGSC3.4:1:1:267910886:1 13954721 ID40957 U -
TGCACGTAACATACAGAATATATGCAGGC
>1 dna:chromosome chromosome:RGSC3.4:1:1:267910886:1 13954749 ID54990 U -
TGTTCGGCCTCCATATTTGGCACCAGGTAT
>1 dna:chromosome chromosome:RGSC3.4:1:1:267910886:1 13954781 ID51873 U -
TGTAACTACAGATACAGGGGATCTGATGCC
>1 dna:chromosome chromosome:RGSC3.4:1:1:267910886:1 13954799 ID58068 U -
TTCCACAGAAGAGTTCTGTAACTACAGA
>1 dna:chromosome chromosome:RGSC3.4:1:1:267910886:1 13954827 ID52900 U -
TGTCTACAGAATTCAGGGTCAAGTCTCAGC
>1 dna:chromosome chromosome:RGSC3.4:1:1:267910886:1 13954832 ID61089 U -
TTGTCTACAGAATTCAGGGTCAAGTC
>1 dna:chromosome chromosome:RGSC3.4:1:1:267910886:1 13954845 ID11975 U -
TAAGAGCAGTGGCTTCTTGTCTACAGAAT
>1 dna:chromosome chromosome:RGSC3.4:1:1:267910886:1 13954847 ID11974 U -
TAAGAGCAGTGGCTTCTTGTCTACAGA
>1 dna:chromosome chromosome:RGSC3.4:1:1:267910886:1 13954851 ID7096 U -
GAGGTTAAGAGCAGTGGCTTCTTGTCTA
>1 dna:chromosome chromosome:RGSC3.4:1:1:267910886:1 13954899 ID56663 U -
TTACAGGAGCAAATTTTTAAAACCAACTGT
>1 dna:chromosome chromosome:RGSC3.4:1:1:267910886:1 13954901 ID22634 U -
TATTTACAGGAGCAAATTTTTAAAACCAACT
>1 dna:chromosome chromosome:RGSC3.4:1:1:267910886:1 13954902 ID22633 U -
TATTTACAGGAGCAAATTTTTAAAACCAAC
>1 dna:chromosome chromosome:RGSC3.4:1:1:267910886:1 13954917 ID41299 U -
TGCAGGTTATTTACAGGAGCAA
>1 dna:chromosome chromosome:RGSC3.4:1:1:267910886:1 13954951 ID33291 U -
TGAACCAATGATTTTTGTTGGGGTTGCTAAC
>1 dna:chromosome chromosome:RGSC3.4:1:1:267910886:1 13954952 ID6228 U -
GAACCAATGATTTTTGTTGGGGTTGCTAA
>1 dna:chromosome chromosome:RGSC3.4:1:1:267910886:1 13954952 ID33289 U -
TGAACCAATGATTTTTGTTGGGGTTGCTAA
>1 dna:chromosome chromosome:RGSC3.4:1:1:267910886:1 13954953 ID33288 U -
TGAACCAATGATTTTTGTTGGGGTTGCTA
>1 dna:chromosome chromosome:RGSC3.4:1:1:267910886:1 13954955 ID33287 U -
TGAACCAATGATTTTTGTTGGGGTTGC
>1 dna:chromosome chromosome:RGSC3.4:1:1:267910886:1 13954956 ID33286 U -
TGAACCAATGATTTTTGTTGGGGTTG
>1 dna:chromosome chromosome:RGSC3.4:1:1:267910886:1 13955358 ID58864 U -
TTCTATGTTGGGTGGGTGCAGAACTAAC
>1 dna:chromosome chromosome:RGSC3.4:1:1:267910886:1 13955551 ID32488 U -
TGAAACAAAAATAAAACGTTACTA
>1 dna:chromosome chromosome:RGSC3.4:1:1:267910886:1 13955717 ID28143 U -
TCCTATTGTCATGGATGGGACTGGGGGT
>1 dna:chromosome chromosome:RGSC3.4:1:1:267910886:1 13956502 ID41518 U -
TGCATGAACTCAGAGTGGCGCCTGTGCGAGT
>1 dna:chromosome chromosome:RGSC3.4:1:1:267910886:1 13956504 ID41517 U -
TGCATGAACTCAGAGTGGCGCCTGTGCGA
>1 dna:chromosome chromosome:RGSC3.4:1:1:267910886:1 13956694 ID50537 U -
TGGTCACACAGACATTTTCAGTTGGCGGCA
>1 dna:chromosome chromosome:RGSC3.4:1:1:267910886:1 13956739 ID37190 U -
TGAGCAGTTCTGTCTATGCCTACGTATTAG
>1 dna:chromosome chromosome:RGSC3.4:1:1:267910886:1 13956740 ID37189 U -
TGAGCAGTTCTGTCTATGCCTACGTATTA
>1 dna:chromosome chromosome:RGSC3.4:1:1:267910886:1 13956775 ID43609 U -
TGCTAAATGACCGTGCTAGCCAGCAAATT
>1 dna:chromosome chromosome:RGSC3.4:1:1:267910886:1 13956975 ID14565 U -
TACATGCTGCATGACTGACCTGC
>1 dna:chromosome chromosome:RGSC3.4:1:1:267910886:1 13956991 ID12542 U -
TAAGTCAGTTCTGGACCCTACATGC
>1 dna:chromosome chromosome:RGSC3.4:1:1:267910886:1 13956995 ID1872 U -
AGGCTTAAGTCAGTTCTGGACCCTAC
>1 dna:chromosome chromosome:RGSC3.4:1:1:267910886:1 13957120 ID32208 U -
TGAAAAACTCCATGTTCTTTGGCTTCGGGA
>1 dna:chromosome chromosome:RGSC3.4:1:1:267910886:1 13958113 ID10370 U -
TAAACTTGCCTAAATTCCCAGGGGCAGGTGT
