# Supplementary material for: proTRAC - a software for probabilistic piRNA cluster detection, visualization and analysis
Source: BMC Bioinformatics. 2012 Jan 10;13:5. doi: 10.1186/1471-2105-13-5 (PMC3293768; doi:10.1186/1471-2105-13-5)
Supplement: Additional file 6 — proTRAC results folder containing a picture and a FASTA file for each detected rat cluster. After decompression, the folder can be opened as former session in proTRAC. Alternatively, each file can be opened separately with any standard text-editor or graphic-viewer respectively. [file 1471-2105-13-5-S6.ZIP › proTRAC_results_rat/monodirectional_clusters/Cluster_136.fas]

>1 dna:chromosome chromosome:RGSC3.4:1:1:267910886:1 47726055 ID52628 M +
TGTCATCACCTATGTGACTGTTAGCCCA
>1 dna:chromosome chromosome:RGSC3.4:1:1:267910886:1 47726067 ID53478 M +
TGTGACTGTTAGCCCATATCTGTGATTC
>1 dna:chromosome chromosome:RGSC3.4:1:1:267910886:1 47726067 ID53479 M +
TGTGACTGTTAGCCCATATCTGTGATTCAC
>1 dna:chromosome chromosome:RGSC3.4:1:1:267910886:1 47726067 ID53480 M +
TGTGACTGTTAGCCCATATCTGTGATTCACT
>1 dna:chromosome chromosome:RGSC3.4:1:1:267910886:1 47726076 ID18361 M +
TAGCCCATATCTGTGATTCACTGTCATTA
>1 dna:chromosome chromosome:RGSC3.4:1:1:267910886:1 47726087 ID53796 M +
TGTGATTCACTGTCATTAGGAGGCTAAGC
>1 dna:chromosome chromosome:RGSC3.4:1:1:267910886:1 47726243 ID27723 M +
TCCTAACGTTTTCCTAGGAAGAGATCAGGT
>1 dna:chromosome chromosome:RGSC3.4:1:1:267910886:1 47726254 ID28003 M +
TCCTAGGAAGAGATCAGGTGCACCATTAG
>1 dna:chromosome chromosome:RGSC3.4:1:1:267910886:1 47726257 ID18804 M +
TAGGAAGAGATCAGGTGCACCATTAGGAT
>1 dna:chromosome chromosome:RGSC3.4:1:1:267910886:1 47726322 ID36010 M +
TGACTTGCCTTGAAGGCCAAAGTTGATGA
>1 dna:chromosome chromosome:RGSC3.4:1:1:267910886:1 47726322 ID36011 M +
TGACTTGCCTTGAAGGCCAAAGTTGATGAT
>1 dna:chromosome chromosome:RGSC3.4:1:1:267910886:1 47726325 ID5927 M +
CTTGCCTTGAAGGCCAAAGTTGATGATTTT
>1 dna:chromosome chromosome:RGSC3.4:1:1:267910886:1 47726345 ID39371 M +
TGATGATTTTGACTTTTCCATTCTTC
>1 dna:chromosome chromosome:RGSC3.4:1:1:267910886:1 47726345 ID39372 M +
TGATGATTTTGACTTTTCCATTCTTCTCTAA
>1 dna:chromosome chromosome:RGSC3.4:1:1:267910886:1 47726373 ID11140 M +
TAACAGAATATAATCTGGTTTCAGGTC
>1 dna:chromosome chromosome:RGSC3.4:1:1:267910886:1 47726373 ID11141 M +
TAACAGAATATAATCTGGTTTCAGGTCACT
>1 dna:chromosome chromosome:RGSC3.4:1:1:267910886:1 47726402 ID54270 M +
TGTGTACTTTTACAGTGCCCATAGCCGTAGA
>1 dna:chromosome chromosome:RGSC3.4:1:1:267910886:1 47726404 ID52098 M +
TGTACTTTTACAGTGCCCATAGCCGTAG
>1 dna:chromosome chromosome:RGSC3.4:1:1:267910886:1 47726409 ID62377 M +
TTTTACAGTGCCCATAGCCGTAGATTAAGCCT
>1 dna:chromosome chromosome:RGSC3.4:1:1:267910886:1 47726418 ID7701 M +
GCCCATAGCCGTAGATTAAGCCTGCTAA
>1 dna:chromosome chromosome:RGSC3.4:1:1:267910886:1 47726443 ID12894 M +
TAATATTTACCCAAATATTTCCTTGACCCT
>1 dna:chromosome chromosome:RGSC3.4:1:1:267910886:1 47726497 ID23158 M +
TCAAATGTATTTGTAAAGCTGTAAAATTTC
>1 dna:chromosome chromosome:RGSC3.4:1:1:267910886:1 47726509 ID8927 M +
GTAAAGCTGTAAAATTTCAACCAGTTTCA
>1 dna:chromosome chromosome:RGSC3.4:1:1:267910886:1 47726565 ID23525 M +
TCAATTGGAGAAGCAAGATGATGTTGGGG
>1 dna:chromosome chromosome:RGSC3.4:1:1:267910886:1 47726565 ID23526 M +
TCAATTGGAGAAGCAAGATGATGTTGGGGT
>1 dna:chromosome chromosome:RGSC3.4:1:1:267910886:1 47726586 ID55223 M +
TGTTGGGGTGGATGAAAATCTTCAT
>1 dna:chromosome chromosome:RGSC3.4:1:1:267910886:1 47726598 ID32419 M +
TGAAAATCTTCATTATATTTGCCATGGTC
>1 dna:chromosome chromosome:RGSC3.4:1:1:267910886:1 47726599 ID6105 M +
GAAAATCTTCATTATATTTGCCATGGT
>1 dna:chromosome chromosome:RGSC3.4:1:1:267910886:1 47726605 ID5857 M +
CTTCATTATATTTGCCATGGTC
>1 dna:chromosome chromosome:RGSC3.4:1:1:267910886:1 47726606 ID57944 M +
TTCATTATATTTGCCATGGTC
>1 dna:chromosome chromosome:RGSC3.4:1:1:267910886:1 47726606 ID57945 M +
TTCATTATATTTGCCATGGTCA
>1 dna:chromosome chromosome:RGSC3.4:1:1:267910886:1 47726608 ID4175 M +
CATTATATTTGCCATGGTCA
>1 dna:chromosome chromosome:RGSC3.4:1:1:267910886:1 47726636 ID47333 M +
TGGCACCATTGCTTCTTCTTTGCATGC
>1 dna:chromosome chromosome:RGSC3.4:1:1:267910886:1 47726667 ID38463 M +
TGATAACCCCTGTAGCAGAACTTCCACTGT
>1 dna:chromosome chromosome:RGSC3.4:1:1:267910886:1 47726723 ID25799 M +
TCCACAGTCAAAGGACCAATATTGTGGTA
>1 dna:chromosome chromosome:RGSC3.4:1:1:267910886:1 47726790 ID25444 M +
TCCAAATTGCAAGACCTTTACAGGCACTGGA
>1 dna:chromosome chromosome:RGSC3.4:1:1:267910886:1 47726977 ID16211 M +
TACTGTCTCAGGATCACTACTGTTGCAGG
>1 dna:chromosome chromosome:RGSC3.4:1:1:267910886:1 47726980 ID52964 M +
TGTCTCAGGATCACTACTGTTGCAGGAC
>1 dna:chromosome chromosome:RGSC3.4:1:1:267910886:1 47727152 ID28004 M +
TCCTAGGACCTTTATGTTATAGGACCTCTGC
>1 dna:chromosome chromosome:RGSC3.4:1:1:267910886:1 47727166 ID54855 M +
TGTTATAGGACCTCTGCTGACACAAGATGT
>1 dna:chromosome chromosome:RGSC3.4:1:1:267910886:1 47727190 ID1510 M +
AGATGTCCACTGTTGCTAGACTTCCA
>1 dna:chromosome chromosome:RGSC3.4:1:1:267910886:1 47727276 ID27094 M +
TCCCCTCCAGTGTCATAGGACCTCCACTC
>1 dna:chromosome chromosome:RGSC3.4:1:1:267910886:1 47727415 ID4484 M +
CCCACAGCGTTGCAGGACATGGACCCTCT
>1 dna:chromosome chromosome:RGSC3.4:1:1:267910886:1 47727443 ID24467 M +
TCAGCTTCTAGAATTTGCAGGACCTCTAC
>1 dna:chromosome chromosome:RGSC3.4:1:1:267910886:1 47727446 ID8053 M +
GCTTCTAGAATTTGCAGGACCTCTACTGGC
>1 dna:chromosome chromosome:RGSC3.4:1:1:267910886:1 47727451 ID17177 M +
TAGAATTTGCAGGACCTCTACTGGCACAGA
>1 dna:chromosome chromosome:RGSC3.4:1:1:267910886:1 47727506 ID52688 M +
TGTCATTGAAAATGCATTGTCTCATGA
>1 dna:chromosome chromosome:RGSC3.4:1:1:267910886:1 47727724 ID14123 M +
TACACTTTGGCAGGACCTCTATTGGCAGA
>1 dna:chromosome chromosome:RGSC3.4:1:1:267910886:1 47728080 ID47449 M +
TGGCAGGAACTCCAATGTCTATGCAACT
>1 dna:chromosome chromosome:RGSC3.4:1:1:267910886:1 47728097 ID29960 M +
TCTATGCAACTGCACTGTCTCAGGACCTC
>1 dna:chromosome chromosome:RGSC3.4:1:1:267910886:1 47728101 ID40497 M +
TGCAACTGCACTGTCTCAGGACCTCAATG
>1 dna:chromosome chromosome:RGSC3.4:1:1:267910886:1 47728128 ID54957 M +
TGTTCCAGAACCTCCAATGGTGCAGGACCTC
>1 dna:chromosome chromosome:RGSC3.4:1:1:267910886:1 47728131 ID26002 M +
TCCAGAACCTCCAATGGTGCAGGACCTCC
>1 dna:chromosome chromosome:RGSC3.4:1:1:267910886:1 47728213 ID62120 M +
TTTGCAGGACCTCTACTGGCCCAGG
>1 dna:chromosome chromosome:RGSC3.4:1:1:267910886:1 47728241 ID26524 M +
TCCATTGTTGCTGGTCTTACATTGT
>1 dna:chromosome chromosome:RGSC3.4:1:1:267910886:1 47728241 ID26525 M +
TCCATTGTTGCTGGTCTTACATTGTCTA
>1 dna:chromosome chromosome:RGSC3.4:1:1:267910886:1 47728241 ID26526 M +
TCCATTGTTGCTGGTCTTACATTGTCTAA
>1 dna:chromosome chromosome:RGSC3.4:1:1:267910886:1 47728245 ID61247 M +
TTGTTGCTGGTCTTACATTGTCTA
>1 dna:chromosome chromosome:RGSC3.4:1:1:267910886:1 47728280 ID21246 M +
TATCACAGAAATGCCACTGTTGTAGAACCT
>1 dna:chromosome chromosome:RGSC3.4:1:1:267910886:1 47728300 ID52103 M +
TGTAGAACCTTCACTGTCACAGGGCCT
>1 dna:chromosome chromosome:RGSC3.4:1:1:267910886:1 47728429 ID58099 M +
TTCCACTCGTGCAGGTCTTCCAATGTTGC
>1 dna:chromosome chromosome:RGSC3.4:1:1:267910886:1 47728430 ID25901 M +
TCCACTCGTGCAGGTCTTCCAATGTTGCA
>1 dna:chromosome chromosome:RGSC3.4:1:1:267910886:1 47728430 ID25902 M +
TCCACTCGTGCAGGTCTTCCAATGTTGCAT
>1 dna:chromosome chromosome:RGSC3.4:1:1:267910886:1 47728469 ID53178 M +
TGTGAAAGTAACTCCACTATCTCAGTGC
>1 dna:chromosome chromosome:RGSC3.4:1:1:267910886:1 47728469 ID53179 M +
TGTGAAAGTAACTCCACTATCTCAGTGCCT
>1 dna:chromosome chromosome:RGSC3.4:1:1:267910886:1 47728470 ID9202 M +
GTGAAAGTAACTCCACTATCTCAGTGCCTC
>1 dna:chromosome chromosome:RGSC3.4:1:1:267910886:1 47728471 ID32771 M +
TGAAAGTAACTCCACTATCTCAGTGCCTC
>1 dna:chromosome chromosome:RGSC3.4:1:1:267910886:1 47728498 ID25957 M +
TCCACTGTTACAGGACCTACACTGTCAGAG
>1 dna:chromosome chromosome:RGSC3.4:1:1:267910886:1 47728506 ID14297 M +
TACAGGACCTACACTGTCAGAGGATCTGCA
>1 dna:chromosome chromosome:RGSC3.4:1:1:267910886:1 47728584 ID20474 U +
TAGTGTTGAGGCTTCATGAAATGTGATGC
>1 dna:chromosome chromosome:RGSC3.4:1:1:267910886:1 47728651 ID39785 M +
TGATTAATGTCCAGATGTGCTAGATCAG
>1 dna:chromosome chromosome:RGSC3.4:1:1:267910886:1 47728651 ID39786 M +
TGATTAATGTCCAGATGTGCTAGATCAGT
>1 dna:chromosome chromosome:RGSC3.4:1:1:267910886:1 47728651 ID39787 M +
TGATTAATGTCCAGATGTGCTAGATCAGTA
>1 dna:chromosome chromosome:RGSC3.4:1:1:267910886:1 47728845 ID26007 M +
TCCAGAACTGAAAGAAGGCTTATGGTGGA
>1 dna:chromosome chromosome:RGSC3.4:1:1:267910886:1 47729105 ID44956 M +
TGCTTGATTTGGATATTCCTAATTTCTTGG
>1 dna:chromosome chromosome:RGSC3.4:1:1:267910886:1 47729108 ID59959 M +
TTGATTTGGATATTCCTAATTTCTTGGTC
>1 dna:chromosome chromosome:RGSC3.4:1:1:267910886:1 47729109 ID40146 M +
TGATTTGGATATTCCTAATTTCTTGGTCC
>1 dna:chromosome chromosome:RGSC3.4:1:1:267910886:1 47729246 ID4585 M +
CCCTGAGGCTGCTTGTTGACTGAAGGC
>1 dna:chromosome chromosome:RGSC3.4:1:1:267910886:1 47729355 ID30711 M +
TCTGAATCTTCTATGACTAGAGTTATGGAC
>1 dna:chromosome chromosome:RGSC3.4:1:1:267910886:1 47729404 ID49550 M +
TGGGGAATGACAAGTTCAATGTGCCAATGG
>1 dna:chromosome chromosome:RGSC3.4:1:1:267910886:1 47729404 ID49551 M +
TGGGGAATGACAAGTTCAATGTGCCAATGGT
>1 dna:chromosome chromosome:RGSC3.4:1:1:267910886:1 47729405 ID8693 M +
GGGGAATGACAAGTTCAATGTGCCAATGG
>1 dna:chromosome chromosome:RGSC3.4:1:1:267910886:1 47729411 ID34647 M +
TGACAAGTTCAATGTGCCAATGGTGGGT
>1 dna:chromosome chromosome:RGSC3.4:1:1:267910886:1 47729411 ID34648 M +
TGACAAGTTCAATGTGCCAATGGTGGGTT
>1 dna:chromosome chromosome:RGSC3.4:1:1:267910886:1 47729431 ID51178 M +
TGGTGGGTTGGTTTCCACTCCTCTGA
>1 dna:chromosome chromosome:RGSC3.4:1:1:267910886:1 47729475 ID7545 M +
GCATAATCTTTAAGGGTAGGGAATGG
>1 dna:chromosome chromosome:RGSC3.4:1:1:267910886:1 47729606 ID40064 M +
TGATTTAAAGAATCTTTATTTCTTGGGCT
>1 dna:chromosome chromosome:RGSC3.4:1:1:267910886:1 47729606 ID40065 M +
TGATTTAAAGAATCTTTATTTCTTGGGCTT
>1 dna:chromosome chromosome:RGSC3.4:1:1:267910886:1 47729610 ID56305 M +
TTAAAGAATCTTTATTTCTTGGGCTTAGA
>1 dna:chromosome chromosome:RGSC3.4:1:1:267910886:1 47729618 ID31991 M +
TCTTTATTTCTTGGGCTTAGAACTGAATA
>1 dna:chromosome chromosome:RGSC3.4:1:1:267910886:1 47729771 ID5672 M +
CTGGGGTTTACTGTGATTAAGAGATA
>1 dna:chromosome chromosome:RGSC3.4:1:1:267910886:1 47729771 ID5673 M +
CTGGGGTTTACTGTGATTAAGAGATAATGA
>1 dna:chromosome chromosome:RGSC3.4:1:1:267910886:1 47729804 ID51506 M +
TGGTTGACCATCATAAACGTTGACAAAGA
>1 dna:chromosome chromosome:RGSC3.4:1:1:267910886:1 47729808 ID35329 M +
TGACCATCATAAACGTTGACAAAGAGGA
>1 dna:chromosome chromosome:RGSC3.4:1:1:267910886:1 47729808 ID35330 M +
TGACCATCATAAACGTTGACAAAGAGGAG
>1 dna:chromosome chromosome:RGSC3.4:1:1:267910886:1 47729808 ID35331 M +
TGACCATCATAAACGTTGACAAAGAGGAGT
>1 dna:chromosome chromosome:RGSC3.4:1:1:267910886:1 47729814 ID24715 M +
TCATAAACGTTGACAAAGAGGAGTTC
>1 dna:chromosome chromosome:RGSC3.4:1:1:267910886:1 47729817 ID10287 M +
TAAACGTTGACAAAGAGGAGTTCAGGGGCAA
>1 dna:chromosome chromosome:RGSC3.4:1:1:267910886:1 47729978 ID32867 M +
TGAAATATTGTGTGCCCAGGGCAGT
>1 dna:chromosome chromosome:RGSC3.4:1:1:267910886:1 47729978 ID32868 M +
TGAAATATTGTGTGCCCAGGGCAGTAGT
>1 dna:chromosome chromosome:RGSC3.4:1:1:267910886:1 47729978 ID32869 M +
TGAAATATTGTGTGCCCAGGGCAGTAGTT
>1 dna:chromosome chromosome:RGSC3.4:1:1:267910886:1 47730023 ID40666 M +
TGCAATATATTTTACTGACTTGTCCTGCTT
>1 dna:chromosome chromosome:RGSC3.4:1:1:267910886:1 47730053 ID19649 M +
TAGGTAGCCATACTTTTGGATGT
>1 dna:chromosome chromosome:RGSC3.4:1:1:267910886:1 47730053 ID19650 M +
TAGGTAGCCATACTTTTGGATGTATTTGT
>1 dna:chromosome chromosome:RGSC3.4:1:1:267910886:1 47730063 ID16535 M +
TACTTTTGGATGTATTTGTAAAACTGTTGA
>1 dna:chromosome chromosome:RGSC3.4:1:1:267910886:1 47730081 ID9865 M +
TAAAACTGTTGAGCTTCAACAAGCTCCAAGAC
>1 dna:chromosome chromosome:RGSC3.4:1:1:267910886:1 47730119 ID12892 M +
TAATATTGTTTTGGTCTCAATTATTT
>1 dna:chromosome chromosome:RGSC3.4:1:1:267910886:1 47730119 ID12893 M +
TAATATTGTTTTGGTCTCAATTATTTGAAG
>1 dna:chromosome chromosome:RGSC3.4:1:1:267910886:1 47730511 ID52406 M +
TGTCAACTGGCATAGAAAGTCCACAGTTGC
>1 dna:chromosome chromosome:RGSC3.4:1:1:267910886:1 47730552 ID52651 U +
TGTCATGATAAATCCACCGTATCAGGACCT
>1 dna:chromosome chromosome:RGSC3.4:1:1:267910886:1 47730557 ID38409 M +
TGATAAATCCACCGTATCAGGACCTTCA
>1 dna:chromosome chromosome:RGSC3.4:1:1:267910886:1 47730557 ID38410 M +
TGATAAATCCACCGTATCAGGACCTTCAC
>1 dna:chromosome chromosome:RGSC3.4:1:1:267910886:1 47730780 ID6614 M +
GACATTCACTGTTGCAGGATCTCCCA
>1 dna:chromosome chromosome:RGSC3.4:1:1:267910886:1 47730879 ID11671 M +
TAACTGTTGGACCTCTAATGTCACA
>1 dna:chromosome chromosome:RGSC3.4:1:1:267910886:1 47730957 ID28912 M +
TCCTTCACTGTCGCAGGACCTACACTGTT
>1 dna:chromosome chromosome:RGSC3.4:1:1:267910886:1 47730961 ID24010 M +
TCACTGTCGCAGGACCTACACTGTTGCAGG
>1 dna:chromosome chromosome:RGSC3.4:1:1:267910886:1 47731081 ID20042 M +
TAGTAGAGTTTTGCAGGACCTGTAGTGGC
>1 dna:chromosome chromosome:RGSC3.4:1:1:267910886:1 47731358 ID25717 M +
TCCAATGTTGCTGGACTTCTACTGTTGC
>1 dna:chromosome chromosome:RGSC3.4:1:1:267910886:1 47731445 ID16473 M +
TACTTTCACATTTTGTTGACATTGCTGGTT
>1 dna:chromosome chromosome:RGSC3.4:1:1:267910886:1 47731461 ID35218 M +
TGACATTGCTGGTTATTAGATTTGAGTCT
>1 dna:chromosome chromosome:RGSC3.4:1:1:267910886:1 47731533 ID41445 M +
TGCATCACATGTGATTGATGACCACATA
>1 dna:chromosome chromosome:RGSC3.4:1:1:267910886:1 47731993 ID7768 M +
GCCTATAACCTCCACTGTCCCAGAACTTC
>1 dna:chromosome chromosome:RGSC3.4:1:1:267910886:1 47732082 ID1792 U +
AGGACCTCTAATGATGCTGCACCTTCACTGT
>1 dna:chromosome chromosome:RGSC3.4:1:1:267910886:1 47732464 ID53788 M +
TGTGATTAATGGCCACATGTGCTAGGACC
>1 dna:chromosome chromosome:RGSC3.4:1:1:267910886:1 47732789 ID1925 M +
AGGGGTAAAGCACAAAGGTACCTCGG
>1 dna:chromosome chromosome:RGSC3.4:1:1:267910886:1 47732885 ID51922 U +
TGTAAGGTTTCTTTCTTGATGTAAAGCAG
>1 dna:chromosome chromosome:RGSC3.4:1:1:267910886:1 47733003 ID34501 M +
TGACAAACACCTGGAGAATAGGTTGTCCT
>1 dna:chromosome chromosome:RGSC3.4:1:1:267910886:1 47733008 ID194 M +
AACACCTGGAGAATAGGTTGTCCT
>1 dna:chromosome chromosome:RGSC3.4:1:1:267910886:1 47733035 ID54995 M +
TGTTCTAATTGGTGCTGCTCTTGTAAGTGT
>1 dna:chromosome chromosome:RGSC3.4:1:1:267910886:1 47733606 ID12086 M +
TAAGATGCTACACAGATCTCCAGCTCTT
>1 dna:chromosome chromosome:RGSC3.4:1:1:267910886:1 47733712 ID13694 M +
TACAACAGTGAAATATAAGCCTACTCCT
>1 dna:chromosome chromosome:RGSC3.4:1:1:267910886:1 47733955 ID21430 M +
TATCGAGTCTGCTAATATTTGCCTAAATA
>1 dna:chromosome chromosome:RGSC3.4:1:1:267910886:1 47734062 ID36314 M +
TGAGAAGGTATAGATGTGTCTCAGAC
>1 dna:chromosome chromosome:RGSC3.4:1:1:267910886:1 47734100 ID33708 M +
TGAAGCAATATGATATTGGTGTGGATGAA
>1 dna:chromosome chromosome:RGSC3.4:1:1:267910886:1 47734110 ID38876 M +
TGATATTGGTGTGGATGAATATCTTCA
>1 dna:chromosome chromosome:RGSC3.4:1:1:267910886:1 47734110 ID38877 M +
TGATATTGGTGTGGATGAATATCTTCAT
>1 dna:chromosome chromosome:RGSC3.4:1:1:267910886:1 47734240 ID27738 M +
TCCTAAGACCTCCCTTGTCACAGGACCTC
>1 dna:chromosome chromosome:RGSC3.4:1:1:267910886:1 47734499 ID1800 M +
AGGACTTTCAAATTGCAGGAACTCTACTA
>1 dna:chromosome chromosome:RGSC3.4:1:1:267910886:1 47734500 ID8282 M +
GGACTTTCAAATTGCAGGAACTCTAC
>1 dna:chromosome chromosome:RGSC3.4:1:1:267910886:1 47734523 ID15726 M +
TACTAGCACAGGTCATCCACAGTTGCAGT
>1 dna:chromosome chromosome:RGSC3.4:1:1:267910886:1 47734632 ID7523 M +
GCAGGACCTCTACTAGCACAGGATGTCCA
>1 dna:chromosome chromosome:RGSC3.4:1:1:267910886:1 47734734 ID27507 M +
TCCGCAGCTAGACTTTTGCAGGACCTCTAC
>1 dna:chromosome chromosome:RGSC3.4:1:1:267910886:1 47734913 ID31142 M +
TCTGCTTTTGTAGGATTTTCACTGTCCTA
>1 dna:chromosome chromosome:RGSC3.4:1:1:267910886:1 47735225 ID3545 M +
CACTCTCACATGGCCTACAATGTTGCCTAA
>1 dna:chromosome chromosome:RGSC3.4:1:1:267910886:1 47735281 ID30178 M +
TCTCAGGACCTCGATTGTTCCAGAACCTC
>1 dna:chromosome chromosome:RGSC3.4:1:1:267910886:1 47735296 ID54957 M +
TGTTCCAGAACCTCCAATGGTGCAGGACCTC
>1 dna:chromosome chromosome:RGSC3.4:1:1:267910886:1 47735299 ID26002 M +
TCCAGAACCTCCAATGGTGCAGGACCTCC
>1 dna:chromosome chromosome:RGSC3.4:1:1:267910886:1 47735855 ID40885 M +
TGCACATCTTGTGATTAATTACCAGATGT
>1 dna:chromosome chromosome:RGSC3.4:1:1:267910886:1 47735861 ID31925 M +
TCTTGTGATTAATTACCAGATGTGCTAGGA
>1 dna:chromosome chromosome:RGSC3.4:1:1:267910886:1 47735866 ID39788 M +
TGATTAATTACCAGATGTGCTAGGATCAGT
>1 dna:chromosome chromosome:RGSC3.4:1:1:267910886:1 47735870 ID13294 M +
TAATTACCAGATGTGCTAGGATCAGTTGC
>1 dna:chromosome chromosome:RGSC3.4:1:1:267910886:1 47735870 ID13295 M +
TAATTACCAGATGTGCTAGGATCAGTTGCC
>1 dna:chromosome chromosome:RGSC3.4:1:1:267910886:1 47735877 ID3746 M +
CAGATGTGCTAGGATCAGTTGC
>1 dna:chromosome chromosome:RGSC3.4:1:1:267910886:1 47736234 ID59361 M +
TTCTTTGGATGCTGTGTCTATCCCTCATT
>1 dna:chromosome chromosome:RGSC3.4:1:1:267910886:1 47736503 ID6780 M +
GACTTTGACTTTTCCTTTCTTGTCCAAGAA
>1 dna:chromosome chromosome:RGSC3.4:1:1:267910886:1 47736616 ID18261 M +
TAGCATGTATTCTTTGTCCTGCATGGGTGT
>1 dna:chromosome chromosome:RGSC3.4:1:1:267910886:1 47736741 ID34639 M +
TGACAAGTCCAATGTGCCAATGGTGGG
>1 dna:chromosome chromosome:RGSC3.4:1:1:267910886:1 47736741 ID34640 M +
TGACAAGTCCAATGTGCCAATGGTGGGT
>1 dna:chromosome chromosome:RGSC3.4:1:1:267910886:1 47736747 ID9091 M +
GTCCAATGTGCCAATGGTGGGTTGGT
>1 dna:chromosome chromosome:RGSC3.4:1:1:267910886:1 47736747 ID9092 M +
GTCCAATGTGCCAATGGTGGGTTGGTT
>1 dna:chromosome chromosome:RGSC3.4:1:1:267910886:1 47736747 ID9093 M +
GTCCAATGTGCCAATGGTGGGTTGGTTTC
>1 dna:chromosome chromosome:RGSC3.4:1:1:267910886:1 47736747 ID9094 M +
GTCCAATGTGCCAATGGTGGGTTGGTTTCC
>1 dna:chromosome chromosome:RGSC3.4:1:1:267910886:1 47736748 ID25702 M +
TCCAATGTGCCAATGGTGGGTTGGTTTCCAC
>1 dna:chromosome chromosome:RGSC3.4:1:1:267910886:1 47737301 ID55000 M +
TGTTCTAGGTAGCCATACTTTTGGATGAAT
>1 dna:chromosome chromosome:RGSC3.4:1:1:267910886:1 47737306 ID19648 M +
TAGGTAGCCATACTTTTGGATGAATTTG
>1 dna:chromosome chromosome:RGSC3.4:1:1:267910886:1 47737322 ID46912 M +
TGGATGAATTTGGAAAGCTGTTGAC
>1 dna:chromosome chromosome:RGSC3.4:1:1:267910886:1 47737677 ID42143 M +
TGCCACTCTTGAAGGACCTTCACTATTGTA
>1 dna:chromosome chromosome:RGSC3.4:1:1:267910886:1 47737814 ID5175 M +
CTACTGTCTCAGGACCTCTACCT
>1 dna:chromosome chromosome:RGSC3.4:1:1:267910886:1 47738114 ID25710 U +
TCCAATGTTCCAGGACCTCCATTGT
>1 dna:chromosome chromosome:RGSC3.4:1:1:267910886:1 47738348 ID51534 M +
TGGTTGCAGGACATCCACTTTTACAGTGCC
>1 dna:chromosome chromosome:RGSC3.4:1:1:267910886:1 47738426 ID2850 M +
ATTATCTCCAATATTTTATGATTGCCAAT
>1 dna:chromosome chromosome:RGSC3.4:1:1:267910886:1 47738427 ID57155 M +
TTATCTCCAATATTTTATGATTGCCAATA
>1 dna:chromosome chromosome:RGSC3.4:1:1:267910886:1 47738427 ID57156 M +
TTATCTCCAATATTTTATGATTGCCAATAA
>1 dna:chromosome chromosome:RGSC3.4:1:1:267910886:1 47738428 ID21481 M +
TATCTCCAATATTTTATGATTGCCAATAA
>1 dna:chromosome chromosome:RGSC3.4:1:1:267910886:1 47738433 ID4303 M +
CCAATATTTTATGATTGCCAATAA
>1 dna:chromosome chromosome:RGSC3.4:1:1:267910886:1 47738470 ID61212 M +
TTGTTACAGTAATTCCACTATCTCTGTGCC
>1 dna:chromosome chromosome:RGSC3.4:1:1:267910886:1 47738582 ID22301 M +
TATTATATTTCACCCTTACTGGAATGTGAT
>1 dna:chromosome chromosome:RGSC3.4:1:1:267910886:1 47738606 ID53773 M +
TGTGATGTTACGTTTGAAAGCCCAAGAATT
>1 dna:chromosome chromosome:RGSC3.4:1:1:267910886:1 47738617 ID9581 M +
GTTTGAAAGCCCAAGAATTTGTTT
>1 dna:chromosome chromosome:RGSC3.4:1:1:267910886:1 47738720 ID28184 M +
TCCTCACCTTGTGGGAGCTGTTGCCTTT
>1 dna:chromosome chromosome:RGSC3.4:1:1:267910886:1 47738729 ID54166 M +
TGTGGGAGCTGTTGCCTTTCAGAGGGTAAT
>1 dna:chromosome chromosome:RGSC3.4:1:1:267910886:1 47738758 ID40740 M +
TGCAATTCAGGTGAAAGGATAGGATCAGC
>1 dna:chromosome chromosome:RGSC3.4:1:1:267910886:1 47738784 ID1548 M +
AGCAAGTGATAACTTTGTAGAGTGGGGTAT
>1 dna:chromosome chromosome:RGSC3.4:1:1:267910886:1 47738971 ID37953 M +
TGAGTAAGATAAAGCACCAAGGTACCT
>1 dna:chromosome chromosome:RGSC3.4:1:1:267910886:1 47738971 ID37954 M +
TGAGTAAGATAAAGCACCAAGGTACCTG
>1 dna:chromosome chromosome:RGSC3.4:1:1:267910886:1 47739171 ID50885 M +
TGGTGAATATCTTGCACTCTTCTGAAGCAC
>1 dna:chromosome chromosome:RGSC3.4:1:1:267910886:1 47739402 ID6299 M +
GAAGATGACGAAACTAATGTGCTGATGGT
>1 dna:chromosome chromosome:RGSC3.4:1:1:267910886:1 47739480 ID23494 M +
TCAATGTTAGGGAATGGTGCCATAACTGT
>1 dna:chromosome chromosome:RGSC3.4:1:1:267910886:1 47739532 ID41209 M +
TGCAGCCATGTCCCTTGATAGCCT
>1 dna:chromosome chromosome:RGSC3.4:1:1:267910886:1 47739557 ID4618 M +
CCCTTGCAGTAAGCAATAGGATGCCATGGT
>1 dna:chromosome chromosome:RGSC3.4:1:1:267910886:1 47739681 ID24692 M +
TCAGTTGCTCATAGGGATTTGGGAA
>1 dna:chromosome chromosome:RGSC3.4:1:1:267910886:1 47739692 ID19529 M +
TAGGGATTTGGGAATGCTTTTCTGTCTCTC
>1 dna:chromosome chromosome:RGSC3.4:1:1:267910886:1 47739700 ID48564 M +
TGGGAATGCTTTTCTGTCTCTCTTGAAC
>1 dna:chromosome chromosome:RGSC3.4:1:1:267910886:1 47739720 ID31821 M +
TCTTGAACTAGATTTGCATGATGGCGTCC
>1 dna:chromosome chromosome:RGSC3.4:1:1:267910886:1 47739723 ID33400 M +
TGAACTAGATTTGCATGATGGCGTCC
>1 dna:chromosome chromosome:RGSC3.4:1:1:267910886:1 47739759 ID7801 M +
GCCTGTATCTGGGGTTTACTCTCATTAA
>1 dna:chromosome chromosome:RGSC3.4:1:1:267910886:1 47739784 ID11782 M +
TAAGAACTTATGCAGGTCATCCAGCTCTT
>1 dna:chromosome chromosome:RGSC3.4:1:1:267910886:1 47740056 ID6780 M +
GACTTTGACTTTTCCTTTCTTGTCCAAGAA
>1 dna:chromosome chromosome:RGSC3.4:1:1:267910886:1 47740103 ID8901 M +
GGTTTCTTTGAACTATTATGTGACTATGGC
>1 dna:chromosome chromosome:RGSC3.4:1:1:267910886:1 47740108 ID6012 M +
CTTTGAACTATTATGTGACTA
>1 dna:chromosome chromosome:RGSC3.4:1:1:267910886:1 47740183 ID25846 M +
TCCACCAACTGGCCAGCTGTTCAGACGTGT
>1 dna:chromosome chromosome:RGSC3.4:1:1:267910886:1 47740200 ID54924 M +
TGTTCAGACGTGTCTGTAAAACTGGTGACC
>1 dna:chromosome chromosome:RGSC3.4:1:1:267910886:1 47740203 ID24196 M +
TCAGACGTGTCTGTAAAACTGGTGACCTT
>1 dna:chromosome chromosome:RGSC3.4:1:1:267910886:1 47740203 ID24197 M +
TCAGACGTGTCTGTAAAACTGGTGACCTTC
>1 dna:chromosome chromosome:RGSC3.4:1:1:267910886:1 47740214 ID51729 M +
TGTAAAACTGGTGACCTTCAAGTAGCGTC
>1 dna:chromosome chromosome:RGSC3.4:1:1:267910886:1 47740257 ID31939 M +
TCTTGTTTCAGACTCAATTACTTGGAGTAGT
>1 dna:chromosome chromosome:RGSC3.4:1:1:267910886:1 47740270 ID23502 M +
TCAATTACTTGGAGTAGTGAAATGATGTT
>1 dna:chromosome chromosome:RGSC3.4:1:1:267910886:1 47740275 ID16413 M +
TACTTGGAGTAGTGAAATGATGTTGG
>1 dna:chromosome chromosome:RGSC3.4:1:1:267910886:1 47740275 ID16414 M +
TACTTGGAGTAGTGAAATGATGTTGGAAT
>1 dna:chromosome chromosome:RGSC3.4:1:1:267910886:1 47740278 ID60460 M +
TTGGAGTAGTGAAATGATGTTGGAATGGT
>1 dna:chromosome chromosome:RGSC3.4:1:1:267910886:1 47740287 ID32958 M +
TGAAATGATGTTGGAATGGTCAAAAAT
>1 dna:chromosome chromosome:RGSC3.4:1:1:267910886:1 47740292 ID39728 M +
TGATGTTGGAATGGTCAAAAATCATC
>1 dna:chromosome chromosome:RGSC3.4:1:1:267910886:1 47740298 ID46026 M +
TGGAATGGTCAAAAATCATCAGTACATGTGC
>1 dna:chromosome chromosome:RGSC3.4:1:1:267910886:1 47740303 ID50519 M +
TGGTCAAAAATCATCAGTACATGTGCCA
>1 dna:chromosome chromosome:RGSC3.4:1:1:267910886:1 47740303 ID50520 M +
TGGTCAAAAATCATCAGTACATGTGCCAT
>1 dna:chromosome chromosome:RGSC3.4:1:1:267910886:1 47740303 ID50521 M +
TGGTCAAAAATCATCAGTACATGTGCCATC
>1 dna:chromosome chromosome:RGSC3.4:1:1:267910886:1 47740314 ID4070 M +
CATCAGTACATGTGCCAT
>1 dna:chromosome chromosome:RGSC3.4:1:1:267910886:1 47740316 ID24579 M +
TCAGTACATGTGCCATCTTCATTACTGG
>1 dna:chromosome chromosome:RGSC3.4:1:1:267910886:1 47740316 ID24580 M +
TCAGTACATGTGCCATCTTCATTACTGGC
>1 dna:chromosome chromosome:RGSC3.4:1:1:267910886:1 47740333 ID57939 M +
TTCATTACTGGCTGTCACCCTTGCT
>1 dna:chromosome chromosome:RGSC3.4:1:1:267910886:1 47740364 ID56734 M +
TTACCAGCACTTTGACAGCCACTGTAGC
>1 dna:chromosome chromosome:RGSC3.4:1:1:267910886:1 47740365 ID14887 M +
TACCAGCACTTTGACAGCCACTGTAGCAGG
>1 dna:chromosome chromosome:RGSC3.4:1:1:267910886:1 47740365 ID14888 M +
TACCAGCACTTTGACAGCCACTGTAGCAGGA
>1 dna:chromosome chromosome:RGSC3.4:1:1:267910886:1 47740388 ID18129 M +
TAGCAGGACATCCACTGTTCCAGTATGGT
>1 dna:chromosome chromosome:RGSC3.4:1:1:267910886:1 47740388 ID18130 M +
TAGCAGGACATCCACTGTTCCAGTATGGTA
>1 dna:chromosome chromosome:RGSC3.4:1:1:267910886:1 47740570 ID25715 M +
TCCAATGTTGCCTGACCTCCAATGTAAA
>1 dna:chromosome chromosome:RGSC3.4:1:1:267910886:1 47740570 ID25716 M +
TCCAATGTTGCCTGACCTCCAATGTAAAAGT
>1 dna:chromosome chromosome:RGSC3.4:1:1:267910886:1 47740592 ID51734 M +
TGTAAAAGTACCTGCACTATCTCATTGCCTC
>1 dna:chromosome chromosome:RGSC3.4:1:1:267910886:1 47740678 ID24036 M +
TCACTGTTTTGAAGGAATTGCTGGTTA
>1 dna:chromosome chromosome:RGSC3.4:1:1:267910886:1 47740678 ID24037 M +
TCACTGTTTTGAAGGAATTGCTGGTTAT
>1 dna:chromosome chromosome:RGSC3.4:1:1:267910886:1 47740705 ID57314 M +
TTATTTTTGAGGCGTAATGGAAT
>1 dna:chromosome chromosome:RGSC3.4:1:1:267910886:1 47740722 ID46045 M +
TGGAATGTGATGTTACTTCTGAAAACTTAA
>1 dna:chromosome chromosome:RGSC3.4:1:1:267910886:1 47740741 ID32271 M +
TGAAAACTTAAGAATTTGTTCTTCAGCTCT
>1 dna:chromosome chromosome:RGSC3.4:1:1:267910886:1 47740741 ID32272 M +
TGAAAACTTAAGAATTTGTTCTTCAGCTCTT
>1 dna:chromosome chromosome:RGSC3.4:1:1:267910886:1 47740760 ID31674 M +
TCTTCAGCTCTTGTGATTAATTGCCAGAT
>1 dna:chromosome chromosome:RGSC3.4:1:1:267910886:1 47740770 ID61150 M +
TTGTGATTAATTGCCAGATATGTTAGGA
>1 dna:chromosome chromosome:RGSC3.4:1:1:267910886:1 47740771 ID53790 M +
TGTGATTAATTGCCAGATATGTTAGGAACA
>1 dna:chromosome chromosome:RGSC3.4:1:1:267910886:1 47740777 ID13378 M +
TAATTGCCAGATATGTTAGGAACAGT
>1 dna:chromosome chromosome:RGSC3.4:1:1:267910886:1 47740809 ID45786 M +
TGGAAGATTCCATTAGCCCATAGTAGGCCT
>1 dna:chromosome chromosome:RGSC3.4:1:1:267910886:1 47740936 ID2361 M +
ATCAGTCATATTTAATGCCTGCTGGGAA
>1 dna:chromosome chromosome:RGSC3.4:1:1:267910886:1 47740958 ID48400 M +
TGGGAACTAGAGAAATATAGAACAGCAAGA
>1 dna:chromosome chromosome:RGSC3.4:1:1:267910886:1 47741014 ID20026 M +
TAGTACTTACAGAAGTTAAAAAGGAAAC
>1 dna:chromosome chromosome:RGSC3.4:1:1:267910886:1 47741055 ID45521 M +
TGGAAATCAGAGACACAGGAGGACCCTC
>1 dna:chromosome chromosome:RGSC3.4:1:1:267910886:1 47741164 ID25195 M +
TCATTTCTCAAAAGAGACAAGGTGTTCTGCC
>1 dna:chromosome chromosome:RGSC3.4:1:1:267910886:1 47741191 ID42988 M +
TGCCTCAGGTGAGATTTCTTTCTTGATGA
>1 dna:chromosome chromosome:RGSC3.4:1:1:267910886:1 47741191 ID42989 M +
TGCCTCAGGTGAGATTTCTTTCTTGATGAA
>1 dna:chromosome chromosome:RGSC3.4:1:1:267910886:1 47741191 ID42990 M +
TGCCTCAGGTGAGATTTCTTTCTTGATGAAGA
>1 dna:chromosome chromosome:RGSC3.4:1:1:267910886:1 47741272 ID56319 M +
TTAAAGCCTTTTGGATGGCCACTACTGGG
>1 dna:chromosome chromosome:RGSC3.4:1:1:267910886:1 47741334 ID12836 M +
TAATAGGTTGTCTTCTGTGTTCTCA
>1 dna:chromosome chromosome:RGSC3.4:1:1:267910886:1 47741376 ID4672 M +
CCTAAGGCTGCTTGTTGA
>1 dna:chromosome chromosome:RGSC3.4:1:1:267910886:1 47741418 ID52324 M +
TGTATGTTTTGTCCAGTGCAGGTGTC
>1 dna:chromosome chromosome:RGSC3.4:1:1:267910886:1 47741418 ID52325 M +
TGTATGTTTTGTCCAGTGCAGGTGTCC
>1 dna:chromosome chromosome:RGSC3.4:1:1:267910886:1 47741418 ID52326 M +
TGTATGTTTTGTCCAGTGCAGGTGTCCTC
>1 dna:chromosome chromosome:RGSC3.4:1:1:267910886:1 47741478 ID51486 M +
TGGTTCTTCTGAATCCTCTATGACTAGAAT
>1 dna:chromosome chromosome:RGSC3.4:1:1:267910886:1 47741485 ID30708 M +
TCTGAATCCTCTATGACTAGAATTATGGAC
>1 dna:chromosome chromosome:RGSC3.4:1:1:267910886:1 47741516 ID19345 M +
TAGGCATAAACAAGGCTATGGGAGATGAC
>1 dna:chromosome chromosome:RGSC3.4:1:1:267910886:1 47741522 ID10170 M +
TAAACAAGGCTATGGGAGATGACAAGTCC
>1 dna:chromosome chromosome:RGSC3.4:1:1:267910886:1 47741534 ID48780 M +
TGGGAGATGACAAGTCCAACGTGCCA
>1 dna:chromosome chromosome:RGSC3.4:1:1:267910886:1 47741534 ID48781 M +
TGGGAGATGACAAGTCCAACGTGCCAAT
>1 dna:chromosome chromosome:RGSC3.4:1:1:267910886:1 47741534 ID48782 M +
TGGGAGATGACAAGTCCAACGTGCCAATGG
>1 dna:chromosome chromosome:RGSC3.4:1:1:267910886:1 47741534 ID48783 M +
TGGGAGATGACAAGTCCAACGTGCCAATGGT
>1 dna:chromosome chromosome:RGSC3.4:1:1:267910886:1 47741536 ID8297 M +
GGAGATGACAAGTCCAACGTGCCAATGGT
>1 dna:chromosome chromosome:RGSC3.4:1:1:267910886:1 47741541 ID34636 M +
TGACAAGTCCAACGTGCCAATGGTGGG
>1 dna:chromosome chromosome:RGSC3.4:1:1:267910886:1 47741584 ID41317 M +
TGCAGTCCAGGCCTAGTGCGGAAGTAGCA
>1 dna:chromosome chromosome:RGSC3.4:1:1:267910886:1 47741613 ID15921 M +
TACTCATCAAGGGTAGGGAATGGAGCCA
>1 dna:chromosome chromosome:RGSC3.4:1:1:267910886:1 47741613 ID15922 M +
TACTCATCAAGGGTAGGGAATGGAGCCAT
>1 dna:chromosome chromosome:RGSC3.4:1:1:267910886:1 47741633 ID46584 M +
TGGAGCCATAACTGGAGTAACTGTCT
>1 dna:chromosome chromosome:RGSC3.4:1:1:267910886:1 47741641 ID11628 M +
TAACTGGAGTAACTGTCTGAGG
>1 dna:chromosome chromosome:RGSC3.4:1:1:267910886:1 47741688 ID18439 M +
TAGCCTGTCCTTACAGTAATCAGTTGAATGC
>1 dna:chromosome chromosome:RGSC3.4:1:1:267910886:1 47741693 ID52840 M +
TGTCCTTACAGTAATCAGTTGAA
>1 dna:chromosome chromosome:RGSC3.4:1:1:267910886:1 47741695 ID28861 M +
TCCTTACAGTAATCAGTTGAATGCCATGA
>1 dna:chromosome chromosome:RGSC3.4:1:1:267910886:1 47741699 ID14339 M +
TACAGTAATCAGTTGAATGCCATGATCTGC
>1 dna:chromosome chromosome:RGSC3.4:1:1:267910886:1 47741704 ID12944 M +
TAATCAGTTGAATGCCATGATCTGCTTAG
>1 dna:chromosome chromosome:RGSC3.4:1:1:267910886:1 47741704 ID12945 M +
TAATCAGTTGAATGCCATGATCTGCTTAGA
>1 dna:chromosome chromosome:RGSC3.4:1:1:267910886:1 47741716 ID42462 M +
TGCCATGATCTGCTTAGACTTT
>1 dna:chromosome chromosome:RGSC3.4:1:1:267910886:1 47741716 ID42463 M +
TGCCATGATCTGCTTAGACTTTCTTTGAT
>1 dna:chromosome chromosome:RGSC3.4:1:1:267910886:1 47741716 ID42464 M +
TGCCATGATCTGCTTAGACTTTCTTTGATA
>1 dna:chromosome chromosome:RGSC3.4:1:1:267910886:1 47741741 ID38767 M +
TGATATAAAGGAACATTATGTCTTGT
>1 dna:chromosome chromosome:RGSC3.4:1:1:267910886:1 47741759 ID53116 M +
TGTCTTGTGTTTTGAATGGAACATATTGC
>1 dna:chromosome chromosome:RGSC3.4:1:1:267910886:1 47741759 ID53117 M +
TGTCTTGTGTTTTGAATGGAACATATTGCA
>1 dna:chromosome chromosome:RGSC3.4:1:1:267910886:1 47741836 ID19524 M +
TAGGGATTTGGGAAATGCTCCCATTCTTC
>1 dna:chromosome chromosome:RGSC3.4:1:1:267910886:1 47741836 ID19525 M +
TAGGGATTTGGGAAATGCTCCCATTCTTCT
>1 dna:chromosome chromosome:RGSC3.4:1:1:267910886:1 47741854 ID26972 M +
TCCCATTCTTCTTTGAAGCAGGGGTGCAT
>1 dna:chromosome chromosome:RGSC3.4:1:1:267910886:1 47741863 ID32042 M +
TCTTTGAAGCAGGGGTGCATTATCATGTC
>1 dna:chromosome chromosome:RGSC3.4:1:1:267910886:1 47741882 ID57141 M +
TTATCATGTCTATGATGGATATATCTGGG
>1 dna:chromosome chromosome:RGSC3.4:1:1:267910886:1 47741882 ID57142 M +
TTATCATGTCTATGATGGATATATCTGGGT
>1 dna:chromosome chromosome:RGSC3.4:1:1:267910886:1 47741883 ID21360 M +
TATCATGTCTATGATGGATATATCTGGGT
>1 dna:chromosome chromosome:RGSC3.4:1:1:267910886:1 47741888 ID52950 M +
TGTCTATGATGGATATATCTGGGTTTGAC
>1 dna:chromosome chromosome:RGSC3.4:1:1:267910886:1 47741894 ID39487 M +
TGATGGATATATCTGGGTTTGACTGTCATT
>1 dna:chromosome chromosome:RGSC3.4:1:1:267910886:1 47741907 ID50085 M +
TGGGTTTGACTGTCATTAAGTTGCTAAGC
>1 dna:chromosome chromosome:RGSC3.4:1:1:267910886:1 47742044 ID51890 M +
TGTAAGACTCTAGCATTCATATGTGGTTC
>1 dna:chromosome chromosome:RGSC3.4:1:1:267910886:1 47742082 ID24721 M +
TCATAAATTTATCCTAGGAAGAGTTCATG
>1 dna:chromosome chromosome:RGSC3.4:1:1:267910886:1 47742109 ID49288 M +
TGGGCATCAAAAGTGTTAGCACCATTGTAC
>1 dna:chromosome chromosome:RGSC3.4:1:1:267910886:1 47742115 ID22936 M +
TCAAAAGTGTTAGCACCATTGTACAGGTTC
>1 dna:chromosome chromosome:RGSC3.4:1:1:267910886:1 47742121 ID9447 M +
GTGTTAGCACCATTGTACAGGTTC
>1 dna:chromosome chromosome:RGSC3.4:1:1:267910886:1 47742125 ID18071 M +
TAGCACCATTGTACAGGTTCAGCATTTGC
>1 dna:chromosome chromosome:RGSC3.4:1:1:267910886:1 47742156 ID40033 M +
TGATTGTCTTGGGTACTAAGGTCAAAGTC
>1 dna:chromosome chromosome:RGSC3.4:1:1:267910886:1 47742219 ID57304 M +
TTATTTGTTTGTCCTGTGATTATTCTGTGC
>1 dna:chromosome chromosome:RGSC3.4:1:1:267910886:1 47742272 ID12896 M +
TAATATTTGCATAAACTTTGCCAGGCCTT
>1 dna:chromosome chromosome:RGSC3.4:1:1:267910886:1 47742325 ID36828 M +
TGAGATACATTTGTAAAGATGTTGAACCTC
>1 dna:chromosome chromosome:RGSC3.4:1:1:267910886:1 47742336 ID51796 M +
TGTAAAGATGTTGAACCTCACCCAGC
>1 dna:chromosome chromosome:RGSC3.4:1:1:267910886:1 47742336 ID51797 M +
TGTAAAGATGTTGAACCTCACCCAGCTCC
>1 dna:chromosome chromosome:RGSC3.4:1:1:267910886:1 47742400 ID60998 U +
TTGTAGATGATGTTGGGGTAGATAA
>1 dna:chromosome chromosome:RGSC3.4:1:1:267910886:1 47742422 ID10181 M +
TAAACACAATTGTTGTCATTGCCATGGTC
>1 dna:chromosome chromosome:RGSC3.4:1:1:267910886:1 47742424 ID186 M +
AACACAATTGTTGTCATTGCCATGGTC
>1 dna:chromosome chromosome:RGSC3.4:1:1:267910886:1 47742424 ID187 M +
AACACAATTGTTGTCATTGCCATGGTCAT
>1 dna:chromosome chromosome:RGSC3.4:1:1:267910886:1 47742465 ID12601 M +
TAAGTGCTTCTTCCTCACAAGGACTT
>1 dna:chromosome chromosome:RGSC3.4:1:1:267910886:1 47742600 ID42567 M +
TGCCATTGCAGAAGGAAGTAGGATGA
>1 dna:chromosome chromosome:RGSC3.4:1:1:267910886:1 47742600 ID42568 U +
TGCCATTGCAGAAGGAAGTAGGATGAC
>1 dna:chromosome chromosome:RGSC3.4:1:1:267910886:1 47742600 ID42569 U +
TGCCATTGCAGAAGGAAGTAGGATGACAT
>1 dna:chromosome chromosome:RGSC3.4:1:1:267910886:1 47742633 ID51389 U +
TGGTTAATATATTGTCTGGTTGAAGTGT
>1 dna:chromosome chromosome:RGSC3.4:1:1:267910886:1 47742633 ID51390 U +
TGGTTAATATATTGTCTGGTTGAAGTGTC
>1 dna:chromosome chromosome:RGSC3.4:1:1:267910886:1 47742637 ID12853 U +
TAATATATTGTCTGGTTGAAGTGTCCTT
>1 dna:chromosome chromosome:RGSC3.4:1:1:267910886:1 47742637 ID12854 U +
TAATATATTGTCTGGTTGAAGTGTCCTTA
>1 dna:chromosome chromosome:RGSC3.4:1:1:267910886:1 47742641 ID2323 U +
ATATTGTCTGGTTGAAGTGTCCTT
>1 dna:chromosome chromosome:RGSC3.4:1:1:267910886:1 47742642 ID22576 U +
TATTGTCTGGTTGAAGTGTCCTTA
>1 dna:chromosome chromosome:RGSC3.4:1:1:267910886:1 47742643 ID2968 U +
ATTGTCTGGTTGAAGTGTCCTTA
>1 dna:chromosome chromosome:RGSC3.4:1:1:267910886:1 47742644 ID61106 U +
TTGTCTGGTTGAAGTGTCCTTA
>1 dna:chromosome chromosome:RGSC3.4:1:1:267910886:1 47742649 ID51497 M +
TGGTTGAAGTGTCCTTAGTTTCTAGGG
>1 dna:chromosome chromosome:RGSC3.4:1:1:267910886:1 47742660 ID28888 M +
TCCTTAGTTTCTAGGGCTTGGAATCCA
>1 dna:chromosome chromosome:RGSC3.4:1:1:267910886:1 47742663 ID57051 M +
TTAGTTTCTAGGGCTTGGAATCCAATG
>1 dna:chromosome chromosome:RGSC3.4:1:1:267910886:1 47742671 ID19549 M +
TAGGGCTTGGAATCCAATGTATTCCATTGCT
>1 dna:chromosome chromosome:RGSC3.4:1:1:267910886:1 47742678 ID45985 M +
TGGAATCCAATGTATTCCATTGCTTTTTCAC
>1 dna:chromosome chromosome:RGSC3.4:1:1:267910886:1 47742683 ID25694 M +
TCCAATGTATTCCATTGCTTTTTCA
>1 dna:chromosome chromosome:RGSC3.4:1:1:267910886:1 47742683 ID25695 M +
TCCAATGTATTCCATTGCTTTTTCACATTAGC
>1 dna:chromosome chromosome:RGSC3.4:1:1:267910886:1 47742735 ID24692 M +
TCAGTTGCTCATAGGGATTTGGGAA
>1 dna:chromosome chromosome:RGSC3.4:1:1:267910886:1 47742743 ID24779 M +
TCATAGGGATTTGGGAACTGCTTCTAGTC
>1 dna:chromosome chromosome:RGSC3.4:1:1:267910886:1 47742746 ID19528 M +
TAGGGATTTGGGAACTGCTTCTAGTCT
>1 dna:chromosome chromosome:RGSC3.4:1:1:267910886:1 47742753 ID60682 M +
TTGGGAACTGCTTCTAGTCTTAGTTGAA
>1 dna:chromosome chromosome:RGSC3.4:1:1:267910886:1 47742754 ID48418 M +
TGGGAACTGCTTCTAGTCTTAGTTGA
>1 dna:chromosome chromosome:RGSC3.4:1:1:267910886:1 47742754 ID48419 M +
TGGGAACTGCTTCTAGTCTTAGTTGAAC
>1 dna:chromosome chromosome:RGSC3.4:1:1:267910886:1 47742754 ID48420 M +
TGGGAACTGCTTCTAGTCTTAGTTGAACT
>1 dna:chromosome chromosome:RGSC3.4:1:1:267910886:1 47742754 ID48421 M +
TGGGAACTGCTTCTAGTCTTAGTTGAACTA
>1 dna:chromosome chromosome:RGSC3.4:1:1:267910886:1 47742761 ID44891 M +
TGCTTCTAGTCTTAGTTGAACTAGGGTTGC
>1 dna:chromosome chromosome:RGSC3.4:1:1:267910886:1 47742764 ID58834 M +
TTCTAGTCTTAGTTGAACTAGGGTTGCATC
>1 dna:chromosome chromosome:RGSC3.4:1:1:267910886:1 47742764 ID58835 M +
TTCTAGTCTTAGTTGAACTAGGGTTGCATCA
>1 dna:chromosome chromosome:RGSC3.4:1:1:267910886:1 47742767 ID20249 M +
TAGTCTTAGTTGAACTAGGGTTGCATC
>1 dna:chromosome chromosome:RGSC3.4:1:1:267910886:1 47742767 ID20250 M +
TAGTCTTAGTTGAACTAGGGTTGCATCA
>1 dna:chromosome chromosome:RGSC3.4:1:1:267910886:1 47742767 ID20251 M +
TAGTCTTAGTTGAACTAGGGTTGCATCAT
>1 dna:chromosome chromosome:RGSC3.4:1:1:267910886:1 47742770 ID31585 M +
TCTTAGTTGAACTAGGGTTGCATCATG
>1 dna:chromosome chromosome:RGSC3.4:1:1:267910886:1 47742792 ID24951 M +
TCATGACCACAATGACTGTTGGCCTATA
>1 dna:chromosome chromosome:RGSC3.4:1:1:267910886:1 47742793 ID4113 M +
CATGACCACAATGACTGTTGGCCTA
>1 dna:chromosome chromosome:RGSC3.4:1:1:267910886:1 47742795 ID35287 M +
TGACCACAATGACTGTTGGCCTATATTTA
>1 dna:chromosome chromosome:RGSC3.4:1:1:267910886:1 47742804 ID35924 M +
TGACTGTTGGCCTATATTTATGGTTGACTAT
>1 dna:chromosome chromosome:RGSC3.4:1:1:267910886:1 47742811 ID47798 U +
TGGCCTATATTTATGGTTGACTATCTTTA
>1 dna:chromosome chromosome:RGSC3.4:1:1:267910886:1 47742811 ID47799 U +
TGGCCTATATTTATGGTTGACTATCTTTAA
>1 dna:chromosome chromosome:RGSC3.4:1:1:267910886:1 47742816 ID21166 U +
TATATTTATGGTTGACTATCTTTAAGAGGC
>1 dna:chromosome chromosome:RGSC3.4:1:1:267910886:1 47742818 ID22658 U +
TATTTATGGTTGACTATCTTTAAGAGGC
>1 dna:chromosome chromosome:RGSC3.4:1:1:267910886:1 47742818 ID22659 U +
TATTTATGGTTGACTATCTTTAAGAGGCT
>1 dna:chromosome chromosome:RGSC3.4:1:1:267910886:1 47742821 ID57209 U +
TTATGGTTGACTATCTTTAAGAGGCTAAGT
>1 dna:chromosome chromosome:RGSC3.4:1:1:267910886:1 47742928 ID11960 M +
TAAGAGAGAATCAAATGGAAAC
>1 dna:chromosome chromosome:RGSC3.4:1:1:267910886:1 47742928 ID11961 M +
TAAGAGAGAATCAAATGGAAACTTTCTGA
>1 dna:chromosome chromosome:RGSC3.4:1:1:267910886:1 47742928 ID11962 M +
TAAGAGAGAATCAAATGGAAACTTTCTGAC
>1 dna:chromosome chromosome:RGSC3.4:1:1:267910886:1 47742931 ID6872 U +
GAGAGAATCAAATGGAAACTTTCTGACTGC
>1 dna:chromosome chromosome:RGSC3.4:1:1:267910886:1 47742938 ID23149 U +
TCAAATGGAAACTTTCTGACTGCCAAA
>1 dna:chromosome chromosome:RGSC3.4:1:1:267910886:1 47742938 ID23150 U +
TCAAATGGAAACTTTCTGACTGCCAAAA
>1 dna:chromosome chromosome:RGSC3.4:1:1:267910886:1 47742938 ID23151 U +
TCAAATGGAAACTTTCTGACTGCCAAAAA
>1 dna:chromosome chromosome:RGSC3.4:1:1:267910886:1 47742938 ID23152 U +
TCAAATGGAAACTTTCTGACTGCCAAAAAT
>1 dna:chromosome chromosome:RGSC3.4:1:1:267910886:1 47742939 ID3158 M +
CAAATGGAAACTTTCTGACTGCCA
>1 dna:chromosome chromosome:RGSC3.4:1:1:267910886:1 47742943 ID45382 U +
TGGAAACTTTCTGACTGCCAAAAAT
>1 dna:chromosome chromosome:RGSC3.4:1:1:267910886:1 47742943 ID45383 U +
TGGAAACTTTCTGACTGCCAAAAATT
>1 dna:chromosome chromosome:RGSC3.4:1:1:267910886:1 47742943 ID45384 U +
TGGAAACTTTCTGACTGCCAAAAATTATAAA
>1 dna:chromosome chromosome:RGSC3.4:1:1:267910886:1 47742954 ID35822 U +
TGACTGCCAAAAATTATAAAATTCCAC
>1 dna:chromosome chromosome:RGSC3.4:1:1:267910886:1 47742967 ID57054 M +
TTATAAAATTCCACCCAAGGTCCATATTT
>1 dna:chromosome chromosome:RGSC3.4:1:1:267910886:1 47742974 ID2890 M +
ATTCCACCCAAGGTCCATATT
>1 dna:chromosome chromosome:RGSC3.4:1:1:267910886:1 47743010 ID11730 M +
TAAGAAAATTTTTCAACGAAGAGTTCAGGG
>1 dna:chromosome chromosome:RGSC3.4:1:1:267910886:1 47743018 ID62640 M +
TTTTTCAACGAAGAGTTCAGG
>1 dna:chromosome chromosome:RGSC3.4:1:1:267910886:1 47743021 ID57424 M +
TTCAACGAAGAGTTCAGGGACACCAAAAGT
>1 dna:chromosome chromosome:RGSC3.4:1:1:267910886:1 47743084 ID49748 M +
TGGGTAGAATGAGGTACTAGGCCAAAGTT
>1 dna:chromosome chromosome:RGSC3.4:1:1:267910886:1 47743088 ID17112 M +
TAGAATGAGGTACTAGGCCAAAGTTCATA
>1 dna:chromosome chromosome:RGSC3.4:1:1:267910886:1 47743101 ID19368 M +
TAGGCCAAAGTTCATAATCTTGACTTTTCAAT
>1 dna:chromosome chromosome:RGSC3.4:1:1:267910886:1 47743108 ID561 M +
AAGTTCATAATCTTGACTTTTCAATTGATAT
>1 dna:chromosome chromosome:RGSC3.4:1:1:267910886:1 47743121 ID36069 M +
TGACTTTTCAATTGATATACAAACCAGCA
>1 dna:chromosome chromosome:RGSC3.4:1:1:267910886:1 47743133 ID38769 M +
TGATATACAAACCAGCACTCTTTGGCTTCA
>1 dna:chromosome chromosome:RGSC3.4:1:1:267910886:1 47743165 ID27355 M +
TCCCTGTGAAGTATTGTTTGCCCGTAGA
>1 dna:chromosome chromosome:RGSC3.4:1:1:267910886:1 47743167 ID4812 M +
CCTGTGAAGTATTGTTTGCCCGTAGAAGT
>1 dna:chromosome chromosome:RGSC3.4:1:1:267910886:1 47743169 ID53294 M +
TGTGAAGTATTGTTTGCCCGTAGAAGTG
>1 dna:chromosome chromosome:RGSC3.4:1:1:267910886:1 47743171 ID33884 M +
TGAAGTATTGTTTGCCCGTAGAA
>1 dna:chromosome chromosome:RGSC3.4:1:1:267910886:1 47743171 ID33885 M +
TGAAGTATTGTTTGCCCGTAGAAGT
>1 dna:chromosome chromosome:RGSC3.4:1:1:267910886:1 47743171 ID33886 M +
TGAAGTATTGTTTGCCCGTAGAAGTG
>1 dna:chromosome chromosome:RGSC3.4:1:1:267910886:1 47743171 ID33887 M +
TGAAGTATTGTTTGCCCGTAGAAGTGGCTCA
>1 dna:chromosome chromosome:RGSC3.4:1:1:267910886:1 47743172 ID6347 M +
GAAGTATTGTTTGCCCGTAGAAGTGGCTC
>1 dna:chromosome chromosome:RGSC3.4:1:1:267910886:1 47743176 ID22609 M +
TATTGTTTGCCCGTAGAAGTGG
>1 dna:chromosome chromosome:RGSC3.4:1:1:267910886:1 47743176 ID22610 M +
TATTGTTTGCCCGTAGAAGTGGCTCA
>1 dna:chromosome chromosome:RGSC3.4:1:1:267910886:1 47743177 ID2973 M +
ATTGTTTGCCCGTAGAAGTGGCTC
>1 dna:chromosome chromosome:RGSC3.4:1:1:267910886:1 47743209 ID22329 M +
TATTATTTGCACAATATTTCCCTAGCCTT
>1 dna:chromosome chromosome:RGSC3.4:1:1:267910886:1 47743216 ID40801 M +
TGCACAATATTTCCCTAGCCTTGAC
>1 dna:chromosome chromosome:RGSC3.4:1:1:267910886:1 47743257 ID22833 M +
TATTTTGGCACACAGTAAGCAAGATGATC
>1 dna:chromosome chromosome:RGSC3.4:1:1:267910886:1 47743312 ID31546 M +
TCTTAGACTCAGAATCCATTATGGTGCAGT
>1 dna:chromosome chromosome:RGSC3.4:1:1:267910886:1 47743315 ID17341 M +
TAGACTCAGAATCCATTATGGTGCAG
>1 dna:chromosome chromosome:RGSC3.4:1:1:267910886:1 47743315 ID17342 M +
TAGACTCAGAATCCATTATGGTGCAGTTC
>1 dna:chromosome chromosome:RGSC3.4:1:1:267910886:1 47743315 ID17343 M +
TAGACTCAGAATCCATTATGGTGCAGTTCT
>1 dna:chromosome chromosome:RGSC3.4:1:1:267910886:1 47743320 ID24146 M +
TCAGAATCCATTATGGTGCAGTTCTTCCA
>1 dna:chromosome chromosome:RGSC3.4:1:1:267910886:1 47743320 ID24147 M +
TCAGAATCCATTATGGTGCAGTTCTTCCAC
>1 dna:chromosome chromosome:RGSC3.4:1:1:267910886:1 47743321 ID3651 M +
CAGAATCCATTATGGTGCAGTTCTTCCA
>1 dna:chromosome chromosome:RGSC3.4:1:1:267910886:1 47743326 ID26471 M +
TCCATTATGGTGCAGTTCTTCC
>1 dna:chromosome chromosome:RGSC3.4:1:1:267910886:1 47743326 ID26472 M +
TCCATTATGGTGCAGTTCTTCCAC
>1 dna:chromosome chromosome:RGSC3.4:1:1:267910886:1 47743326 ID26473 M +
TCCATTATGGTGCAGTTCTTCCACAAATGC
>1 dna:chromosome chromosome:RGSC3.4:1:1:267910886:1 47743436 ID26921 M +
TCCCATCTGTGACTGTCAACCTATATTTCA
>1 dna:chromosome chromosome:RGSC3.4:1:1:267910886:1 47743469 ID35656 U +
TGACTATCATTAGGAGGCTAAGAGGTC
>1 dna:chromosome chromosome:RGSC3.4:1:1:267910886:1 47743525 ID19127 M +
TAGGATACATACATGCCACAATGGTCTTCT
>1 dna:chromosome chromosome:RGSC3.4:1:1:267910886:1 47743527 ID8338 M +
GGATACATACATGCCACAATGGTCTTCTCAAT
>1 dna:chromosome chromosome:RGSC3.4:1:1:267910886:1 47743530 ID14431 M +
TACATACATGCCACAATGGTCTTCTC
>1 dna:chromosome chromosome:RGSC3.4:1:1:267910886:1 47743546 ID50784 M +
TGGTCTTCTCAATTGTAGTATGAATACAGA
>1 dna:chromosome chromosome:RGSC3.4:1:1:267910886:1 47743593 ID11532 M +
TAACTACCATGAAATGTAAAACTCAGGTC
>1 dna:chromosome chromosome:RGSC3.4:1:1:267910886:1 47743593 ID11533 M +
TAACTACCATGAAATGTAAAACTCAGGTCC
>1 dna:chromosome chromosome:RGSC3.4:1:1:267910886:1 47743593 ID11534 M +
TAACTACCATGAAATGTAAAACTCAGGTCCA
>1 dna:chromosome chromosome:RGSC3.4:1:1:267910886:1 47743597 ID14958 M +
TACCATGAAATGTAAAACTCAGGTCCA
>1 dna:chromosome chromosome:RGSC3.4:1:1:267910886:1 47743602 ID33010 M +
TGAAATGTAAAACTCAGGTCCATTTGTCA
>1 dna:chromosome chromosome:RGSC3.4:1:1:267910886:1 47743626 ID52687 M +
TGTCATTCTGTGGACTATCATAAAGTTGC
>1 dna:chromosome chromosome:RGSC3.4:1:1:267910886:1 47743636 ID46350 M +
TGGACTATCATAAAGTTGCTGAGGAAGAGT
>1 dna:chromosome chromosome:RGSC3.4:1:1:267910886:1 47743709 ID60124 M +
TTGCCCTGGTTCAACTAGGGTTCTAAGGCAAA
>1 dna:chromosome chromosome:RGSC3.4:1:1:267910886:1 47743718 ID57427 M +
TTCAACTAGGGTTCTAAGGCAAAAGTCTA
>1 dna:chromosome chromosome:RGSC3.4:1:1:267910886:1 47743724 ID19607 M +
TAGGGTTCTAAGGCAAAAGTCTA
>1 dna:chromosome chromosome:RGSC3.4:1:1:267910886:1 47743753 ID35997 M +
TGACTTCTCCATTTATGTCCAATGGTAA
>1 dna:chromosome chromosome:RGSC3.4:1:1:267910886:1 47743768 ID52721 U +
TGTCCAATGGTAAAATTATCAGGTTTCTGT
>1 dna:chromosome chromosome:RGSC3.4:1:1:267910886:1 47743770 ID25685 U +
TCCAATGGTAAAATTATCAGGTTTCTGTTC
>1 dna:chromosome chromosome:RGSC3.4:1:1:267910886:1 47743802 ID53876 M +
TGTGCACTATACCCTGGTCATTTCATTAGC
>1 dna:chromosome chromosome:RGSC3.4:1:1:267910886:1 47743804 ID40982 M +
TGCACTATACCCTGGTCATTTCATTAGCT
>1 dna:chromosome chromosome:RGSC3.4:1:1:267910886:1 47743809 ID20949 M +
TATACCCTGGTCATTTCATTAGCTC
>1 dna:chromosome chromosome:RGSC3.4:1:1:267910886:1 47743811 ID15111 M +
TACCCTGGTCATTTCATTAGCTCACAGT
>1 dna:chromosome chromosome:RGSC3.4:1:1:267910886:1 47743816 ID50604 M +
TGGTCATTTCATTAGCTCACAGTTATGATT
>1 dna:chromosome chromosome:RGSC3.4:1:1:267910886:1 47743827 ID56974 M +
TTAGCTCACAGTTATGATTATTTGCCTA
>1 dna:chromosome chromosome:RGSC3.4:1:1:267910886:1 47743828 ID18572 M +
TAGCTCACAGTTATGATTATTTGCCT
>1 dna:chromosome chromosome:RGSC3.4:1:1:267910886:1 47743828 ID18573 M +
TAGCTCACAGTTATGATTATTTGCCTA
>1 dna:chromosome chromosome:RGSC3.4:1:1:267910886:1 47743828 ID18574 M +
TAGCTCACAGTTATGATTATTTGCCTAAAT
>1 dna:chromosome chromosome:RGSC3.4:1:1:267910886:1 47743830 ID7913 M +
GCTCACAGTTATGATTATTTGCCTAAATA
>1 dna:chromosome chromosome:RGSC3.4:1:1:267910886:1 47743832 ID23756 M +
TCACAGTTATGATTATTTGCCTAAATATTT
>1 dna:chromosome chromosome:RGSC3.4:1:1:267910886:1 47743839 ID21809 M +
TATGATTATTTGCCTAAATATTTCCCTG
>1 dna:chromosome chromosome:RGSC3.4:1:1:267910886:1 47743839 ID21810 M +
TATGATTATTTGCCTAAATATTTCCCTGC
>1 dna:chromosome chromosome:RGSC3.4:1:1:267910886:1 47743839 ID21811 M +
TATGATTATTTGCCTAAATATTTCCCTGCC
>1 dna:chromosome chromosome:RGSC3.4:1:1:267910886:1 47743839 ID21812 M +
TATGATTATTTGCCTAAATATTTCCCTGCCT
>1 dna:chromosome chromosome:RGSC3.4:1:1:267910886:1 47743840 ID2552 M +
ATGATTATTTGCCTAAATATTTCCCTGCCT
>1 dna:chromosome chromosome:RGSC3.4:1:1:267910886:1 47743841 ID39852 M +
TGATTATTTGCCTAAATATTTCCCTGCCT
>1 dna:chromosome chromosome:RGSC3.4:1:1:267910886:1 47743841 ID39853 M +
TGATTATTTGCCTAAATATTTCCCTGCCTT
>1 dna:chromosome chromosome:RGSC3.4:1:1:267910886:1 47743845 ID22753 M +
TATTTGCCTAAATATTTCCCTGCCTTTGTC
>1 dna:chromosome chromosome:RGSC3.4:1:1:267910886:1 47743850 ID7750 M +
GCCTAAATATTTCCCTGCCTT
>1 dna:chromosome chromosome:RGSC3.4:1:1:267910886:1 47743856 ID2325 M +
ATATTTCCCTGCCTTTGTCCTCCCC
>1 dna:chromosome chromosome:RGSC3.4:1:1:267910886:1 47743873 ID28302 M +
TCCTCCCCTAGGTGGCCCCATTTTC
>1 dna:chromosome chromosome:RGSC3.4:1:1:267910886:1 47743876 ID27080 M +
TCCCCTAGGTGGCCCCATTTTCAGGTGCTTT
>1 dna:chromosome chromosome:RGSC3.4:1:1:267910886:1 47743915 ID55262 M +
TGTTGTCCTTCAACAAGTTCTTACTTGCAGA
>1 dna:chromosome chromosome:RGSC3.4:1:1:267910886:1 47743933 ID31534 M +
TCTTACTTGCAGAAGTGAGATGCTGTTCA
>1 dna:chromosome chromosome:RGSC3.4:1:1:267910886:1 47743933 ID31535 M +
TCTTACTTGCAGAAGTGAGATGCTGTTCAGG
>1 dna:chromosome chromosome:RGSC3.4:1:1:267910886:1 47743936 ID16397 M +
TACTTGCAGAAGTGAGATGCTGTTCAGGT
>1 dna:chromosome chromosome:RGSC3.4:1:1:267910886:1 47743944 ID6357 M +
GAAGTGAGATGCTGTTCAGGTGGTC
>1 dna:chromosome chromosome:RGSC3.4:1:1:267910886:1 47743948 ID36933 M +
TGAGATGCTGTTCAGGTGGTCGACCATC
>1 dna:chromosome chromosome:RGSC3.4:1:1:267910886:1 47743951 ID7300 M +
GATGCTGTTCAGGTGGTCGACCATCATTGT
>1 dna:chromosome chromosome:RGSC3.4:1:1:267910886:1 47743959 ID24548 M +
TCAGGTGGTCGACCATCATTGTCTCTGCCTT
>1 dna:chromosome chromosome:RGSC3.4:1:1:267910886:1 47743989 ID50591 M +
TGGTCATGAGTGTCAGGCACCATTGCTTC
>1 dna:chromosome chromosome:RGSC3.4:1:1:267910886:1 47744020 ID16957 M +
TAGAAGCTGTTCGATTGCTCTGGGGCTGC
>1 dna:chromosome chromosome:RGSC3.4:1:1:267910886:1 47744052 ID38057 M +
TGAGTCGAAGGCGTTGCTCCTGTG
>1 dna:chromosome chromosome:RGSC3.4:1:1:267910886:1 47744052 ID38058 M +
TGAGTCGAAGGCGTTGCTCCTGTGTCCCAT
>1 dna:chromosome chromosome:RGSC3.4:1:1:267910886:1 47744076 ID26957 M +
TCCCATGGTCCTTAAGACTTTGTATTGAGA
>1 dna:chromosome chromosome:RGSC3.4:1:1:267910886:1 47744081 ID50666 M +
TGGTCCTTAAGACTTTGTATTGAGAGTGGA
>1 dna:chromosome chromosome:RGSC3.4:1:1:267910886:1 47744125 ID6193 M +
GAAATTCTGCTGAGGGCTAGG
>1 dna:chromosome chromosome:RGSC3.4:1:1:267910886:1 47744125 ID6194 M +
GAAATTCTGCTGAGGGCTAGGGTGT
>1 dna:chromosome chromosome:RGSC3.4:1:1:267910886:1 47744163 ID15833 M +
TACTATGTGTAAGCATTGTAGCTAAAGAT
>1 dna:chromosome chromosome:RGSC3.4:1:1:267910886:1 47744163 ID15834 M +
TACTATGTGTAAGCATTGTAGCTAAAGATA
>1 dna:chromosome chromosome:RGSC3.4:1:1:267910886:1 47744168 ID54258 M +
TGTGTAAGCATTGTAGCTAAAGATACTAC
>1 dna:chromosome chromosome:RGSC3.4:1:1:267910886:1 47744200 ID20797 M +
TATAACCTACAAATAACTTAAAAGTATAGAA
>1 dna:chromosome chromosome:RGSC3.4:1:1:267910886:1 47744218 ID9992 M +
TAAAAGTATAGAATAAAAATAGTGGAA
>1 dna:chromosome chromosome:RGSC3.4:1:1:267910886:1 47744260 ID33764 M +
TGAAGCTAAATTCACAGCATGTGTTTACTA
>1 dna:chromosome chromosome:RGSC3.4:1:1:267910886:1 47744266 ID10918 M +
TAAATTCACAGCATGTGTTTACTAAAATGA
>1 dna:chromosome chromosome:RGSC3.4:1:1:267910886:1 47744270 ID57617 M +
TTCACAGCATGTGTTTACTAAAATGACCA
>1 dna:chromosome chromosome:RGSC3.4:1:1:267910886:1 47744360 ID62688 M +
TTTTTTCTTTGTTTTTTGGCTCTCTCAA
>1 dna:chromosome chromosome:RGSC3.4:1:1:267910886:1 47744399 ID52201 M +
TGTAGTGCAATAGATCACATATTCAGATG
>1 dna:chromosome chromosome:RGSC3.4:1:1:267910886:1 47744399 ID52202 M +
TGTAGTGCAATAGATCACATATTCAGATGA
>1 dna:chromosome chromosome:RGSC3.4:1:1:267910886:1 47744399 ID52203 M +
TGTAGTGCAATAGATCACATATTCAGATGAT
>1 dna:chromosome chromosome:RGSC3.4:1:1:267910886:1 47744401 ID20340 M +
TAGTGCAATAGATCACATATTCAGATGAT
>1 dna:chromosome chromosome:RGSC3.4:1:1:267910886:1 47744401 ID20341 M +
TAGTGCAATAGATCACATATTCAGATGATGT
>1 dna:chromosome chromosome:RGSC3.4:1:1:267910886:1 47744404 ID40644 M +
TGCAATAGATCACATATTCAGATGATGTC
>1 dna:chromosome chromosome:RGSC3.4:1:1:267910886:1 47744426 ID39634 M +
TGATGTCAGGTGAAATAGTCATTGGCCAC
>1 dna:chromosome chromosome:RGSC3.4:1:1:267910886:1 47744429 ID52578 M +
TGTCAGGTGAAATAGTCATTGGCCACAT
>1 dna:chromosome chromosome:RGSC3.4:1:1:267910886:1 47744456 ID10560 M +
TAAAGGCTAAAGCCTGTGTTTGGGCAATG
>1 dna:chromosome chromosome:RGSC3.4:1:1:267910886:1 47744456 ID10561 M +
TAAAGGCTAAAGCCTGTGTTTGGGCAATGG
>1 dna:chromosome chromosome:RGSC3.4:1:1:267910886:1 47744472 ID55450 M +
TGTTTGGGCAATGGAAGGAAAGACACAGC
>1 dna:chromosome chromosome:RGSC3.4:1:1:267910886:1 47744483 ID45838 M +
TGGAAGGAAAGACACAGCAGAACTTT
>1 dna:chromosome chromosome:RGSC3.4:1:1:267910886:1 47744518 ID8293 M +
GGAGAGAAAGAAGAATAGAGGCGGAA
>1 dna:chromosome chromosome:RGSC3.4:1:1:267910886:1 47744633 ID20773 M +
TATAAATGGGCAATAGAGTAGTGTAGTGGTA
>1 dna:chromosome chromosome:RGSC3.4:1:1:267910886:1 47745039 ID50104 M +
TGGGTTTTCATTACAAAAGACTAAGGCAAA
>1 dna:chromosome chromosome:RGSC3.4:1:1:267910886:1 47745049 ID56587 M +
TTACAAAAGACTAAGGCAAATCC
>1 dna:chromosome chromosome:RGSC3.4:1:1:267910886:1 47745096 ID31021 M +
TCTGCAGGTCGGGGAGATGGGGTGGAT
>1 dna:chromosome chromosome:RGSC3.4:1:1:267910886:1 47745125 ID7196 M +
GATAAGAAACGCAAGCAGCAGTCCAGGC
>1 dna:chromosome chromosome:RGSC3.4:1:1:267910886:1 47745150 ID8468 M +
GGCATTTCAGATTAAAGTTGTTTGGT
>1 dna:chromosome chromosome:RGSC3.4:1:1:267910886:1 47745157 ID3749 M +
CAGATTAAAGTTGTTTGGTTAGAGTAGC
>1 dna:chromosome chromosome:RGSC3.4:1:1:267910886:1 47745159 ID7343 M +
GATTAAAGTTGTTTGGTTAGAGTAGC
>1 dna:chromosome chromosome:RGSC3.4:1:1:267910886:1 47745161 ID56362 M +
TTAAAGTTGTTTGGTTAGAGTAGCA
>1 dna:chromosome chromosome:RGSC3.4:1:1:267910886:1 47745168 ID55457 M +
TGTTTGGTTAGAGTAGCAAACTAGGAGC
>1 dna:chromosome chromosome:RGSC3.4:1:1:267910886:1 47745168 ID55458 M +
TGTTTGGTTAGAGTAGCAAACTAGGAGCAGG
>1 dna:chromosome chromosome:RGSC3.4:1:1:267910886:1 47745178 ID7119 M +
GAGTAGCAAACTAGGAGCAGGA
>1 dna:chromosome chromosome:RGSC3.4:1:1:267910886:1 47745215 ID41414 U +
TGCATAGACCTGGCCATGTGGGTTGAGC
>1 dna:chromosome chromosome:RGSC3.4:1:1:267910886:1 47745275 ID41643 M +
TGCATTCCTGTGTTCTCATTGCTGTTGTGT
>1 dna:chromosome chromosome:RGSC3.4:1:1:267910886:1 47745275 ID41644 M +
TGCATTCCTGTGTTCTCATTGCTGTTGTGTT
>1 dna:chromosome chromosome:RGSC3.4:1:1:267910886:1 47745285 ID55013 M +
TGTTCTCATTGCTGTTGTGTTCTCT
>1 dna:chromosome chromosome:RGSC3.4:1:1:267910886:1 47745288 ID30262 M +
TCTCATTGCTGTTGTGTTCTCTCTGAGGA
>1 dna:chromosome chromosome:RGSC3.4:1:1:267910886:1 47745296 ID5774 M +
CTGTTGTGTTCTCTCTGAGGATGATT
>1 dna:chromosome chromosome:RGSC3.4:1:1:267910886:1 47745308 ID5426 M +
CTCTGAGGATGATTGTTGAATGAATTCAGG
>1 dna:chromosome chromosome:RGSC3.4:1:1:267910886:1 47745309 ID30836 M +
TCTGAGGATGATTGTTGAATGAATTCAGG
>1 dna:chromosome chromosome:RGSC3.4:1:1:267910886:1 47745309 ID30837 M +
TCTGAGGATGATTGTTGAATGAATTCAGGC
>1 dna:chromosome chromosome:RGSC3.4:1:1:267910886:1 47745311 ID37645 M +
TGAGGATGATTGTTGAATGAATTCAGGC
>1 dna:chromosome chromosome:RGSC3.4:1:1:267910886:1 47745311 ID37646 M +
TGAGGATGATTGTTGAATGAATTCAGGCGAC
>1 dna:chromosome chromosome:RGSC3.4:1:1:267910886:1 47745317 ID40058 M +
TGATTGTTGAATGAATTCAGGCGACACT
>1 dna:chromosome chromosome:RGSC3.4:1:1:267910886:1 47745317 ID40059 M +
TGATTGTTGAATGAATTCAGGCGACACTGC
>1 dna:chromosome chromosome:RGSC3.4:1:1:267910886:1 47745343 ID5607 U +
CTGCTGCTGTGGATGTATGTTTG
>1 dna:chromosome chromosome:RGSC3.4:1:1:267910886:1 47745344 ID44535 U +
TGCTGCTGTGGATGTATGTTTGTC
>1 dna:chromosome chromosome:RGSC3.4:1:1:267910886:1 47745344 ID44536 U +
TGCTGCTGTGGATGTATGTTTGTCC
>1 dna:chromosome chromosome:RGSC3.4:1:1:267910886:1 47745344 ID44537 U +
TGCTGCTGTGGATGTATGTTTGTCCAGTGT
>1 dna:chromosome chromosome:RGSC3.4:1:1:267910886:1 47745352 ID46995 M +
TGGATGTATGTTTGTCCAGTGTGG
>1 dna:chromosome chromosome:RGSC3.4:1:1:267910886:1 47745352 ID46996 M +
TGGATGTATGTTTGTCCAGTGTGGGTGTA
>1 dna:chromosome chromosome:RGSC3.4:1:1:267910886:1 47745352 ID46997 M +
TGGATGTATGTTTGTCCAGTGTGGGTGTAA
>1 dna:chromosome chromosome:RGSC3.4:1:1:267910886:1 47745356 ID52322 M +
TGTATGTTTGTCCAGTGTGGGTGT
>1 dna:chromosome chromosome:RGSC3.4:1:1:267910886:1 47745364 ID52737 M +
TGTCCAGTGTGGGTGTAATCTGGTGT
>1 dna:chromosome chromosome:RGSC3.4:1:1:267910886:1 47745366 ID26266 M +
TCCAGTGTGGGTGTAATCTGGTGT
>1 dna:chromosome chromosome:RGSC3.4:1:1:267910886:1 47745373 ID49944 M +
TGGGTGTAATCTGGTGTGGCCTCAAGAAA
>1 dna:chromosome chromosome:RGSC3.4:1:1:267910886:1 47745379 ID13036 M +
TAATCTGGTGTGGCCTCAAGAAACAAAGG
>1 dna:chromosome chromosome:RGSC3.4:1:1:267910886:1 47745397 ID1260 M +
AGAAACAAAGGGCAGCCCCAGTGACTC
>1 dna:chromosome chromosome:RGSC3.4:1:1:267910886:1 47745414 ID4390 M +
CCAGTGACTCTTCTGCCTACTTTTTGA
>1 dna:chromosome chromosome:RGSC3.4:1:1:267910886:1 47745415 ID3968 M +
CAGTGACTCTTCTGCCTACTTTTTGAC
>1 dna:chromosome chromosome:RGSC3.4:1:1:267910886:1 47745418 ID35776 M +
TGACTCTTCTGCCTACTTTTTGACCA
>1 dna:chromosome chromosome:RGSC3.4:1:1:267910886:1 47745437 ID59746 M +
TTGACCAGATTGTGGTCAAAGGAAGTC
>1 dna:chromosome chromosome:RGSC3.4:1:1:267910886:1 47745443 ID1517 M +
AGATTGTGGTCAAAGGAAGTCACTAGA
>1 dna:chromosome chromosome:RGSC3.4:1:1:267910886:1 47745452 ID23066 M +
TCAAAGGAAGTCACTAGACCATTGGAT
>1 dna:chromosome chromosome:RGSC3.4:1:1:267910886:1 47745452 ID23067 M +
TCAAAGGAAGTCACTAGACCATTGGATGA
>1 dna:chromosome chromosome:RGSC3.4:1:1:267910886:1 47745452 ID23068 M +
TCAAAGGAAGTCACTAGACCATTGGATGATG
>1 dna:chromosome chromosome:RGSC3.4:1:1:267910886:1 47745461 ID9052 M +
GTCACTAGACCATTGGATGATGATGAGGCC
>1 dna:chromosome chromosome:RGSC3.4:1:1:267910886:1 47745463 ID3526 M +
CACTAGACCATTGGATGATGATGAGGC
>1 dna:chromosome chromosome:RGSC3.4:1:1:267910886:1 47745466 ID17291 M +
TAGACCATTGGATGATGATGAGGCC
>1 dna:chromosome chromosome:RGSC3.4:1:1:267910886:1 47745466 ID17292 M +
TAGACCATTGGATGATGATGAGGCCT
>1 dna:chromosome chromosome:RGSC3.4:1:1:267910886:1 47745466 ID17293 M +
TAGACCATTGGATGATGATGAGGCCTGT
>1 dna:chromosome chromosome:RGSC3.4:1:1:267910886:1 47745466 ID17294 M +
TAGACCATTGGATGATGATGAGGCCTGTGC
>1 dna:chromosome chromosome:RGSC3.4:1:1:267910886:1 47745468 ID6651 M +
GACCATTGGATGATGATGAGGCCT
>1 dna:chromosome chromosome:RGSC3.4:1:1:267910886:1 47745469 ID949 M +
ACCATTGGATGATGATGAGGCCTGT
>1 dna:chromosome chromosome:RGSC3.4:1:1:267910886:1 47745469 ID950 U +
ACCATTGGATGATGATGAGGCCTGTGCGT
>1 dna:chromosome chromosome:RGSC3.4:1:1:267910886:1 47745470 ID4428 M +
CCATTGGATGATGATGAGGCCT
>1 dna:chromosome chromosome:RGSC3.4:1:1:267910886:1 47745470 ID4429 U +
CCATTGGATGATGATGAGGCCTGTGCGTA
>1 dna:chromosome chromosome:RGSC3.4:1:1:267910886:1 47745471 ID4213 M +
CATTGGATGATGATGAGGCCTGTGC
>1 dna:chromosome chromosome:RGSC3.4:1:1:267910886:1 47745473 ID60500 M +
TTGGATGATGATGAGGCCTGT
>1 dna:chromosome chromosome:RGSC3.4:1:1:267910886:1 47745473 ID60508 U +
TTGGATGATGATGAGGCCTGTGCGT
>1 dna:chromosome chromosome:RGSC3.4:1:1:267910886:1 47745519 ID28350 M +
TCCTCTACAGCCCAACAGGAATGCATCATC
>1 dna:chromosome chromosome:RGSC3.4:1:1:267910886:1 47745523 ID5163 M +
CTACAGCCCAACAGGAATGCATCATC
>1 dna:chromosome chromosome:RGSC3.4:1:1:267910886:1 47745560 ID494 M +
AAGGGAATAACTGGACTCAATGTGTGAGC
>1 dna:chromosome chromosome:RGSC3.4:1:1:267910886:1 47745590 ID26522 M +
TCCATTGTTCAGCCTTGCACCTGGAGA
>1 dna:chromosome chromosome:RGSC3.4:1:1:267910886:1 47745598 ID24430 M +
TCAGCCTTGCACCTGGAGAACTTGCCT
>1 dna:chromosome chromosome:RGSC3.4:1:1:267910886:1 47745605 ID40933 M +
TGCACCTGGAGAACTTGCCTGTACAGTAAGC
>1 dna:chromosome chromosome:RGSC3.4:1:1:267910886:1 47745620 ID43151 M +
TGCCTGTACAGTAAGCCACATGATCCCAT
>1 dna:chromosome chromosome:RGSC3.4:1:1:267910886:1 47745690 ID22131 M +
TATGTTCTATTTCTTCCACAATTGCAGGGTC
>1 dna:chromosome chromosome:RGSC3.4:1:1:267910886:1 47745802 ID53459 U +
TGTGACTCTCAACCTATATTTCGTATTGAC
>1 dna:chromosome chromosome:RGSC3.4:1:1:267910886:1 47745804 ID35758 U +
TGACTCTCAACCTATATTTCGTA
>1 dna:chromosome chromosome:RGSC3.4:1:1:267910886:1 47745824 ID9014 U +
GTATTGACTATCATTAAGAGGCCA
>1 dna:chromosome chromosome:RGSC3.4:1:1:267910886:1 47745828 ID35654 U +
TGACTATCATTAAGAGGCCAAGAGGTCCTAT
>1 dna:chromosome chromosome:RGSC3.4:1:1:267910886:1 47745834 ID25060 U +
TCATTAAGAGGCCAAGAGGTCCTATATC
>1 dna:chromosome chromosome:RGSC3.4:1:1:267910886:1 47745885 ID46763 M +
TGGATACATACTTGCCACAAACGGTCT
>1 dna:chromosome chromosome:RGSC3.4:1:1:267910886:1 47745885 ID46764 M +
TGGATACATACTTGCCACAAACGGTCTTCA
>1 dna:chromosome chromosome:RGSC3.4:1:1:267910886:1 47745897 ID42037 M +
TGCCACAAACGGTCTTCAAAACTGTAGTAT
>1 dna:chromosome chromosome:RGSC3.4:1:1:267910886:1 47745961 ID4168 M +
CATTAAATGTAAAACTATGGTCCA
>1 dna:chromosome chromosome:RGSC3.4:1:1:267910886:1 47745964 ID10872 M +
TAAATGTAAAACTATGGTCCATATGTCATT
>1 dna:chromosome chromosome:RGSC3.4:1:1:267910886:1 47745969 ID8921 M +
GTAAAACTATGGTCCATATGTCAT
>1 dna:chromosome chromosome:RGSC3.4:1:1:267910886:1 47745970 ID9852 M +
TAAAACTATGGTCCATATGTCATTCTGTGG
>1 dna:chromosome chromosome:RGSC3.4:1:1:267910886:1 47745993 ID31352 M +
TCTGTGGACTATCATAAAGTTTGCTGAGGA
>1 dna:chromosome chromosome:RGSC3.4:1:1:267910886:1 47745997 ID46351 M +
TGGACTATCATAAAGTTTGCTGAGGAAGA
>1 dna:chromosome chromosome:RGSC3.4:1:1:267910886:1 47746036 ID25272 M +
TCCAAAAGAGAAAGGACCACAGTGCCAGT
>1 dna:chromosome chromosome:RGSC3.4:1:1:267910886:1 47746072 ID42760 M +
TGCCCTGGTTCCACTTGAGTTCTAAGGTGA
>1 dna:chromosome chromosome:RGSC3.4:1:1:267910886:1 47746159 ID27359 M +
TCCCTGTGTACTATACCCTGGTCATGGCA
>1 dna:chromosome chromosome:RGSC3.4:1:1:267910886:1 47746161 ID4817 M +
CCTGTGTACTATACCCTGGTCATGGCATT
>1 dna:chromosome chromosome:RGSC3.4:1:1:267910886:1 47746200 ID40731 M +
TGCAATTATTTGCCTAAATATTTTTTGC
>1 dna:chromosome chromosome:RGSC3.4:1:1:267910886:1 47746200 ID40732 M +
TGCAATTATTTGCCTAAATATTTTTTGCC
>1 dna:chromosome chromosome:RGSC3.4:1:1:267910886:1 47746200 ID40733 M +
TGCAATTATTTGCCTAAATATTTTTTGCCCT
>1 dna:chromosome chromosome:RGSC3.4:1:1:267910886:1 47746236 ID28363 M +
TCCTCTAGGTGGCCCCATTTTCAGGT
>1 dna:chromosome chromosome:RGSC3.4:1:1:267910886:1 47746257 ID3920 M +
CAGGTGTTTTGGTAAAGCTGTTGTCC
>1 dna:chromosome chromosome:RGSC3.4:1:1:267910886:1 47746257 ID3921 M +
CAGGTGTTTTGGTAAAGCTGTTGTCCTTC
>1 dna:chromosome chromosome:RGSC3.4:1:1:267910886:1 47746296 ID16433 M +
TACTTGTAGAAGTGAGATGCTGTTCA
>1 dna:chromosome chromosome:RGSC3.4:1:1:267910886:1 47746296 ID16434 M +
TACTTGTAGAAGTGAGATGCTGTTCAGG
>1 dna:chromosome chromosome:RGSC3.4:1:1:267910886:1 47746296 ID16435 M +
TACTTGTAGAAGTGAGATGCTGTTCAGGT
>1 dna:chromosome chromosome:RGSC3.4:1:1:267910886:1 47746296 ID16436 M +
TACTTGTAGAAGTGAGATGCTGTTCAGGTA
>1 dna:chromosome chromosome:RGSC3.4:1:1:267910886:1 47746307 ID9264 M +
GTGAGATGCTGTTCAGGTAGTC
>1 dna:chromosome chromosome:RGSC3.4:1:1:267910886:1 47746448 ID8072 M +
GCTTTAAGACTTTGTTTTGAGAGTGGAA
>1 dna:chromosome chromosome:RGSC3.4:1:1:267910886:1 47746452 ID11942 M +
TAAGACTTTGTTTTGAGAGTGGAAGTGTC
>1 dna:chromosome chromosome:RGSC3.4:1:1:267910886:1 47746483 ID24858 M +
TCATCAGAAATTTGCCTGGGGCTTGGGT
>1 dna:chromosome chromosome:RGSC3.4:1:1:267910886:1 47746706 ID30460 M +
TCTCTCAAGAGGGCAACTCTGTAGTGCAA
>1 dna:chromosome chromosome:RGSC3.4:1:1:267910886:1 47746725 ID52204 M +
TGTAGTGCAATAGATCACATATTCAGGTGA
>1 dna:chromosome chromosome:RGSC3.4:1:1:267910886:1 47746727 ID20342 M +
TAGTGCAATAGATCACATATTCAGGTGAT
>1 dna:chromosome chromosome:RGSC3.4:1:1:267910886:1 47746730 ID40645 M +
TGCAATAGATCACATATTCAGGTGATGTCA
>1 dna:chromosome chromosome:RGSC3.4:1:1:267910886:1 47746755 ID52667 M +
TGTCATGGGAAATAGTAATTGGCCAAA
>1 dna:chromosome chromosome:RGSC3.4:1:1:267910886:1 47746802 ID49414 M +
TGGGCTATGGAAGGAAAAGATAGAGCTGA
>1 dna:chromosome chromosome:RGSC3.4:1:1:267910886:1 47746957 ID52594 M +
TGTCATAAATGGGCAATAGAGTAGTGTC
>1 dna:chromosome chromosome:RGSC3.4:1:1:267910886:1 47746962 ID10857 M +
TAAATGGGCAATAGAGTAGTGTCGTGGTGT
>1 dna:chromosome chromosome:RGSC3.4:1:1:267910886:1 47747065 ID60416 M +
TTGGAGATTTACCCCTATAAATCTGGCTAGT
>1 dna:chromosome chromosome:RGSC3.4:1:1:267910886:1 47747066 ID46551 M +
TGGAGATTTACCCCTATAAATCTGGCTAGT
>1 dna:chromosome chromosome:RGSC3.4:1:1:267910886:1 47747141 ID36698 M +
TGAGAGGAGCATTATCCAACCTTCTGC
>1 dna:chromosome chromosome:RGSC3.4:1:1:267910886:1 47747182 ID51136 M +
TGGTGGATGGGATGAGAAATGCAAGC
>1 dna:chromosome chromosome:RGSC3.4:1:1:267910886:1 47747185 ID46978 M +
TGGATGGGATGAGAAATGCAAGCAGTAGTC
>1 dna:chromosome chromosome:RGSC3.4:1:1:267910886:1 47747221 ID61695 M +
TTTCAGATTAAAGGTGTTTGGTTAGAGTA
>1 dna:chromosome chromosome:RGSC3.4:1:1:267910886:1 47747229 ID10587 M +
TAAAGGTGTTTGGTTAGAGTAGCAAACTAG
>1 dna:chromosome chromosome:RGSC3.4:1:1:267910886:1 47747268 ID4374 M +
CCAGGACAAGATGGCTGCATAGAGC
>1 dna:chromosome chromosome:RGSC3.4:1:1:267910886:1 47747283 ID41415 M +
TGCATAGAGCTAGCCAGGTGGGGT
>1 dna:chromosome chromosome:RGSC3.4:1:1:267910886:1 47747413 ID44568 M +
TGCTGGCATGGATGTATGTTTGTCCAGT
>1 dna:chromosome chromosome:RGSC3.4:1:1:267910886:1 47747421 ID46995 M +
TGGATGTATGTTTGTCCAGTGTGG
>1 dna:chromosome chromosome:RGSC3.4:1:1:267910886:1 47747473 ID325 U +
AAGAACAGCCCTCTTCGCTCTTCTGCCTT
>1 dna:chromosome chromosome:RGSC3.4:1:1:267910886:1 47747494 ID31074 U +
TCTGCCTTCTCTTTGGCAAGATAATGGCCAA
>1 dna:chromosome chromosome:RGSC3.4:1:1:267910886:1 47747606 ID13130 M +
TAATGCATCGTATACATCAAGGGTA
>1 dna:chromosome chromosome:RGSC3.4:1:1:267910886:1 47747640 ID47048 M +
TGGATTCGATGTGTGAGCCTCTGTT
>1 dna:chromosome chromosome:RGSC3.4:1:1:267910886:1 47747674 ID40933 M +
TGCACCTGGAGAACTTGCCTGTACAGTAAGC
>1 dna:chromosome chromosome:RGSC3.4:1:1:267910886:1 47747689 ID43151 M +
TGCCTGTACAGTAAGCCACATGATCCCAT
>1 dna:chromosome chromosome:RGSC3.4:1:1:267910886:1 47747725 ID57124 M +
TTATATGTTGTGATATCTTAGGCTCTGT
>1 dna:chromosome chromosome:RGSC3.4:1:1:267910886:1 47747759 ID22131 M +
TATGTTCTATTTCTTCCACAATTGCAGGGTC
>1 dna:chromosome chromosome:RGSC3.4:1:1:267910886:1 47747815 ID19523 M +
TAGGGATTTGGGAAAGCCTTTCAATCTTCC
>1 dna:chromosome chromosome:RGSC3.4:1:1:267910886:1 47747887 ID22708 M +
TATTTCGTGTTGACTATCATTAAGAGGC
>1 dna:chromosome chromosome:RGSC3.4:1:1:267910886:1 47747950 ID8875 M +
GGTTAGGATACATACTTGCCACAACCGGT
>1 dna:chromosome chromosome:RGSC3.4:1:1:267910886:1 47747958 ID14442 M +
TACATACTTGCCACAACCGGTCTTCAAAA
>1 dna:chromosome chromosome:RGSC3.4:1:1:267910886:1 47747965 ID60101 M +
TTGCCACAACCGGTCTTCAAAACTGTA
>1 dna:chromosome chromosome:RGSC3.4:1:1:267910886:1 47747966 ID42043 M +
TGCCACAACCGGTCTTCAAAA
>1 dna:chromosome chromosome:RGSC3.4:1:1:267910886:1 47748031 ID4168 M +
CATTAAATGTAAAACTATGGTCCA
>1 dna:chromosome chromosome:RGSC3.4:1:1:267910886:1 47748034 ID10872 M +
TAAATGTAAAACTATGGTCCATATGTCATT
>1 dna:chromosome chromosome:RGSC3.4:1:1:267910886:1 47748039 ID8921 M +
GTAAAACTATGGTCCATATGTCAT
>1 dna:chromosome chromosome:RGSC3.4:1:1:267910886:1 47748040 ID9852 M +
TAAAACTATGGTCCATATGTCATTCTGTGG
>1 dna:chromosome chromosome:RGSC3.4:1:1:267910886:1 47748063 ID31352 M +
TCTGTGGACTATCATAAAGTTTGCTGAGGA
>1 dna:chromosome chromosome:RGSC3.4:1:1:267910886:1 47748067 ID46351 M +
TGGACTATCATAAAGTTTGCTGAGGAAGA
>1 dna:chromosome chromosome:RGSC3.4:1:1:267910886:1 47748106 ID25272 M +
TCCAAAAGAGAAAGGACCACAGTGCCAGT
>1 dna:chromosome chromosome:RGSC3.4:1:1:267910886:1 47748253 ID47621 M +
TGGCATTAGCTCACAGTTGCTATTATTTGC
>1 dna:chromosome chromosome:RGSC3.4:1:1:267910886:1 47748253 ID47622 M +
TGGCATTAGCTCACAGTTGCTATTATTTGCCT
>1 dna:chromosome chromosome:RGSC3.4:1:1:267910886:1 47748259 ID18575 M +
TAGCTCACAGTTGCTATTATTTGCCTAAAT
>1 dna:chromosome chromosome:RGSC3.4:1:1:267910886:1 47748259 ID18576 M +
TAGCTCACAGTTGCTATTATTTGCCTAAATAT
>1 dna:chromosome chromosome:RGSC3.4:1:1:267910886:1 47748270 ID44052 M +
TGCTATTATTTGCCTAAATATTTCCCTGC
>1 dna:chromosome chromosome:RGSC3.4:1:1:267910886:1 47748270 ID44053 M +
TGCTATTATTTGCCTAAATATTTCCCTGCC
>1 dna:chromosome chromosome:RGSC3.4:1:1:267910886:1 47748307 ID28363 M +
TCCTCTAGGTGGCCCCATTTTCAGGT
>1 dna:chromosome chromosome:RGSC3.4:1:1:267910886:1 47748328 ID3920 M +
CAGGTGTTTTGGTAAAGCTGTTGTCC
>1 dna:chromosome chromosome:RGSC3.4:1:1:267910886:1 47748328 ID3921 M +
CAGGTGTTTTGGTAAAGCTGTTGTCCTTC
>1 dna:chromosome chromosome:RGSC3.4:1:1:267910886:1 47748367 ID13432 M +
TAATTGTGGAAGTAAGATGCTGTTCAGGTT
>1 dna:chromosome chromosome:RGSC3.4:1:1:267910886:1 47748389 ID57797 M +
TTCAGGTTGTTGACCATCATCATTGTTTCTGC
>1 dna:chromosome chromosome:RGSC3.4:1:1:267910886:1 47748399 ID35332 M +
TGACCATCATCATTGTTTCTGCCTTGGCC
>1 dna:chromosome chromosome:RGSC3.4:1:1:267910886:1 47748405 ID24865 M +
TCATCATTGTTTCTGCCTTGGCCATGTGT
>1 dna:chromosome chromosome:RGSC3.4:1:1:267910886:1 47748433 ID47784 M +
TGGCCTACACCAATGCTTCTTTACAAGC
>1 dna:chromosome chromosome:RGSC3.4:1:1:267910886:1 47748433 ID47785 M +
TGGCCTACACCAATGCTTCTTTACAAGCAGT
>1 dna:chromosome chromosome:RGSC3.4:1:1:267910886:1 47748494 ID39678 M +
TGATGTGATATCGGGACCTTGG
>1 dna:chromosome chromosome:RGSC3.4:1:1:267910886:1 47748534 ID11941 M +
TAAGACTTTGTACTGAGTGTGGAAGTTTC
>1 dna:chromosome chromosome:RGSC3.4:1:1:267910886:1 47748595 ID48335 M +
TGGGAAATCCTCCTTACTATGTGTAAGCAT
>1 dna:chromosome chromosome:RGSC3.4:1:1:267910886:1 47748614 ID54257 M +
TGTGTAAGCATTGTAGCTAAAAATACTA
>1 dna:chromosome chromosome:RGSC3.4:1:1:267910886:1 47748687 ID32214 M +
TGAAAAAGATGTTTGGAAACTGAAGCTAT
>1 dna:chromosome chromosome:RGSC3.4:1:1:267910886:1 47748718 ID24045 M +
TCACTTCATGTGTTAACTAAAATGAGC
>1 dna:chromosome chromosome:RGSC3.4:1:1:267910886:1 47748740 ID37069 M +
TGAGCAAAATGTCTTGTGGATTACTGTT
>1 dna:chromosome chromosome:RGSC3.4:1:1:267910886:1 47748740 ID37070 M +
TGAGCAAAATGTCTTGTGGATTACTGTTT
>1 dna:chromosome chromosome:RGSC3.4:1:1:267910886:1 47748797 ID52201 M +
TGTAGTGCAATAGATCACATATTCAGATG
>1 dna:chromosome chromosome:RGSC3.4:1:1:267910886:1 47748797 ID52202 M +
TGTAGTGCAATAGATCACATATTCAGATGA
>1 dna:chromosome chromosome:RGSC3.4:1:1:267910886:1 47748797 ID52203 M +
TGTAGTGCAATAGATCACATATTCAGATGAT
>1 dna:chromosome chromosome:RGSC3.4:1:1:267910886:1 47748799 ID20340 M +
TAGTGCAATAGATCACATATTCAGATGAT
>1 dna:chromosome chromosome:RGSC3.4:1:1:267910886:1 47748799 ID20341 M +
TAGTGCAATAGATCACATATTCAGATGATGT
>1 dna:chromosome chromosome:RGSC3.4:1:1:267910886:1 47748802 ID40644 M +
TGCAATAGATCACATATTCAGATGATGTC
>1 dna:chromosome chromosome:RGSC3.4:1:1:267910886:1 47748842 ID13305 M +
TAATTAGCCATATAAAGGCTACAGCCTGTCAT
>1 dna:chromosome chromosome:RGSC3.4:1:1:267910886:1 47748909 ID48319 M +
TGGGAAAGGGAGAGAAAGAATAGAGATGG
>1 dna:chromosome chromosome:RGSC3.4:1:1:267910886:1 47749122 ID48736 M +
TGGGACTTTTGGAGTTTGAGATTTACCACT
>1 dna:chromosome chromosome:RGSC3.4:1:1:267910886:1 47749209 ID53177 M +
TGTGAAAGGAGCATTATCCAACCTTCTGCA
>1 dna:chromosome chromosome:RGSC3.4:1:1:267910886:1 47749252 ID51136 M +
TGGTGGATGGGATGAGAAATGCAAGC
>1 dna:chromosome chromosome:RGSC3.4:1:1:267910886:1 47749255 ID46978 M +
TGGATGGGATGAGAAATGCAAGCAGTAGTC
>1 dna:chromosome chromosome:RGSC3.4:1:1:267910886:1 47749287 ID8468 M +
GGCATTTCAGATTAAAGTTGTTTGGT
>1 dna:chromosome chromosome:RGSC3.4:1:1:267910886:1 47749338 ID4374 M +
CCAGGACAAGATGGCTGCATAGAGC
>1 dna:chromosome chromosome:RGSC3.4:1:1:267910886:1 47749392 ID14880 M +
TACCAGAGCATAGCAGGAATTTGCATGGGT
>1 dna:chromosome chromosome:RGSC3.4:1:1:267910886:1 47749682 ID13063 M +
TAATGAAGTTTGGTTTAGTTGTTGCTAAT
>1 dna:chromosome chromosome:RGSC3.4:1:1:267910886:1 47749946 ID22398 M +
TATTCTCTCAAAAGAGGGTTAAATGTCCTGT
>1 dna:chromosome chromosome:RGSC3.4:1:1:267910886:1 47750162 ID48738 M +
TGGGAGAAAGACCTTATGTTTCTGCTTA
>1 dna:chromosome chromosome:RGSC3.4:1:1:267910886:1 47750458 ID60658 M +
TTGGCTTAGCAATCGAGCCTCAGGATGCAGA
>1 dna:chromosome chromosome:RGSC3.4:1:1:267910886:1 47751484 ID42064 M +
TGCCACATAACTAGACAAATGTCAGTTCAAA
