# Supplementary material for: proTRAC - a software for probabilistic piRNA cluster detection, visualization and analysis
Source: BMC Bioinformatics. 2012 Jan 10;13:5. doi: 10.1186/1471-2105-13-5 (PMC3293768; doi:10.1186/1471-2105-13-5)
Supplement: Additional file 6 — proTRAC results folder containing a picture and a FASTA file for each detected rat cluster. After decompression, the folder can be opened as former session in proTRAC. Alternatively, each file can be opened separately with any standard text-editor or graphic-viewer respectively. [file 1471-2105-13-5-S6.ZIP › proTRAC_results_rat/monodirectional_clusters/Cluster_137.fas]

>1 dna:chromosome chromosome:RGSC3.4:1:1:267910886:1 47786752 ID12077 M +
TAAGATGCAAAAGCAAAAGGCCTGGGG
>1 dna:chromosome chromosome:RGSC3.4:1:1:267910886:1 47789495 ID51797 M -
TGTAAAGATGTTGAACCTCACCCAGCTCC
>1 dna:chromosome chromosome:RGSC3.4:1:1:267910886:1 47789498 ID51796 M -
TGTAAAGATGTTGAACCTCACCCAGC
>1 dna:chromosome chromosome:RGSC3.4:1:1:267910886:1 47789505 ID36828 M -
TGAGATACATTTGTAAAGATGTTGAACCTC
>1 dna:chromosome chromosome:RGSC3.4:1:1:267910886:1 47789559 ID12896 M -
TAATATTTGCATAAACTTTGCCAGGCCTT
>1 dna:chromosome chromosome:RGSC3.4:1:1:267910886:1 47789611 ID57304 M -
TTATTTGTTTGTCCTGTGATTATTCTGTGC
>1 dna:chromosome chromosome:RGSC3.4:1:1:267910886:1 47789675 ID40033 M -
TGATTGTCTTGGGTACTAAGGTCAAAGTC
>1 dna:chromosome chromosome:RGSC3.4:1:1:267910886:1 47789706 ID18071 M -
TAGCACCATTGTACAGGTTCAGCATTTGC
>1 dna:chromosome chromosome:RGSC3.4:1:1:267910886:1 47789715 ID9447 M -
GTGTTAGCACCATTGTACAGGTTC
>1 dna:chromosome chromosome:RGSC3.4:1:1:267910886:1 47789715 ID22936 M -
TCAAAAGTGTTAGCACCATTGTACAGGTTC
>1 dna:chromosome chromosome:RGSC3.4:1:1:267910886:1 47789721 ID49288 M -
TGGGCATCAAAAGTGTTAGCACCATTGTAC
>1 dna:chromosome chromosome:RGSC3.4:1:1:267910886:1 47789749 ID24721 M -
TCATAAATTTATCCTAGGAAGAGTTCATG
>1 dna:chromosome chromosome:RGSC3.4:1:1:267910886:1 47789787 ID51890 M -
TGTAAGACTCTAGCATTCATATGTGGTTC
>1 dna:chromosome chromosome:RGSC3.4:1:1:267910886:1 47789924 ID50085 M -
TGGGTTTGACTGTCATTAAGTTGCTAAGC
>1 dna:chromosome chromosome:RGSC3.4:1:1:267910886:1 47789968 ID32042 M -
TCTTTGAAGCAGGGGTGCATTATCATGTC
>1 dna:chromosome chromosome:RGSC3.4:1:1:267910886:1 47789977 ID26972 M -
TCCCATTCTTCTTTGAAGCAGGGGTGCAT
>1 dna:chromosome chromosome:RGSC3.4:1:1:267910886:1 47789994 ID19525 M -
TAGGGATTTGGGAAATGCTCCCATTCTTCT
>1 dna:chromosome chromosome:RGSC3.4:1:1:267910886:1 47789995 ID19524 M -
TAGGGATTTGGGAAATGCTCCCATTCTTC
>1 dna:chromosome chromosome:RGSC3.4:1:1:267910886:1 47790071 ID53117 M -
TGTCTTGTGTTTTGAATGGAACATATTGCA
>1 dna:chromosome chromosome:RGSC3.4:1:1:267910886:1 47790072 ID53116 M -
TGTCTTGTGTTTTGAATGGAACATATTGC
>1 dna:chromosome chromosome:RGSC3.4:1:1:267910886:1 47790093 ID38767 M -
TGATATAAAGGAACATTATGTCTTGT
>1 dna:chromosome chromosome:RGSC3.4:1:1:267910886:1 47790114 ID42464 M -
TGCCATGATCTGCTTAGACTTTCTTTGATA
>1 dna:chromosome chromosome:RGSC3.4:1:1:267910886:1 47790115 ID42463 M -
TGCCATGATCTGCTTAGACTTTCTTTGAT
>1 dna:chromosome chromosome:RGSC3.4:1:1:267910886:1 47790122 ID42462 M -
TGCCATGATCTGCTTAGACTTT
>1 dna:chromosome chromosome:RGSC3.4:1:1:267910886:1 47790126 ID12945 M -
TAATCAGTTGAATGCCATGATCTGCTTAGA
>1 dna:chromosome chromosome:RGSC3.4:1:1:267910886:1 47790127 ID12944 M -
TAATCAGTTGAATGCCATGATCTGCTTAG
>1 dna:chromosome chromosome:RGSC3.4:1:1:267910886:1 47790131 ID14339 M -
TACAGTAATCAGTTGAATGCCATGATCTGC
>1 dna:chromosome chromosome:RGSC3.4:1:1:267910886:1 47790136 ID28861 M -
TCCTTACAGTAATCAGTTGAATGCCATGA
>1 dna:chromosome chromosome:RGSC3.4:1:1:267910886:1 47790141 ID18439 M -
TAGCCTGTCCTTACAGTAATCAGTTGAATGC
>1 dna:chromosome chromosome:RGSC3.4:1:1:267910886:1 47790144 ID52840 M -
TGTCCTTACAGTAATCAGTTGAA
>1 dna:chromosome chromosome:RGSC3.4:1:1:267910886:1 47790197 ID11628 M -
TAACTGGAGTAACTGTCTGAGG
>1 dna:chromosome chromosome:RGSC3.4:1:1:267910886:1 47790201 ID46584 M -
TGGAGCCATAACTGGAGTAACTGTCT
>1 dna:chromosome chromosome:RGSC3.4:1:1:267910886:1 47790218 ID15922 M -
TACTCATCAAGGGTAGGGAATGGAGCCAT
>1 dna:chromosome chromosome:RGSC3.4:1:1:267910886:1 47790219 ID15921 M -
TACTCATCAAGGGTAGGGAATGGAGCCA
>1 dna:chromosome chromosome:RGSC3.4:1:1:267910886:1 47790247 ID41317 M -
TGCAGTCCAGGCCTAGTGCGGAAGTAGCA
>1 dna:chromosome chromosome:RGSC3.4:1:1:267910886:1 47790292 ID34636 M -
TGACAAGTCCAACGTGCCAATGGTGGG
>1 dna:chromosome chromosome:RGSC3.4:1:1:267910886:1 47790295 ID8297 M -
GGAGATGACAAGTCCAACGTGCCAATGGT
>1 dna:chromosome chromosome:RGSC3.4:1:1:267910886:1 47790295 ID48783 M -
TGGGAGATGACAAGTCCAACGTGCCAATGGT
>1 dna:chromosome chromosome:RGSC3.4:1:1:267910886:1 47790296 ID48782 M -
TGGGAGATGACAAGTCCAACGTGCCAATGG
>1 dna:chromosome chromosome:RGSC3.4:1:1:267910886:1 47790298 ID48781 M -
TGGGAGATGACAAGTCCAACGTGCCAAT
>1 dna:chromosome chromosome:RGSC3.4:1:1:267910886:1 47790300 ID48780 M -
TGGGAGATGACAAGTCCAACGTGCCA
>1 dna:chromosome chromosome:RGSC3.4:1:1:267910886:1 47790309 ID10170 M -
TAAACAAGGCTATGGGAGATGACAAGTCC
>1 dna:chromosome chromosome:RGSC3.4:1:1:267910886:1 47790315 ID19345 M -
TAGGCATAAACAAGGCTATGGGAGATGAC
>1 dna:chromosome chromosome:RGSC3.4:1:1:267910886:1 47790345 ID30708 M -
TCTGAATCCTCTATGACTAGAATTATGGAC
>1 dna:chromosome chromosome:RGSC3.4:1:1:267910886:1 47790352 ID51486 M -
TGGTTCTTCTGAATCCTCTATGACTAGAAT
>1 dna:chromosome chromosome:RGSC3.4:1:1:267910886:1 47790413 ID52326 M -
TGTATGTTTTGTCCAGTGCAGGTGTCCTC
>1 dna:chromosome chromosome:RGSC3.4:1:1:267910886:1 47790415 ID52325 M -
TGTATGTTTTGTCCAGTGCAGGTGTCC
>1 dna:chromosome chromosome:RGSC3.4:1:1:267910886:1 47790416 ID52324 M -
TGTATGTTTTGTCCAGTGCAGGTGTC
>1 dna:chromosome chromosome:RGSC3.4:1:1:267910886:1 47790467 ID4672 M -
CCTAAGGCTGCTTGTTGA
>1 dna:chromosome chromosome:RGSC3.4:1:1:267910886:1 47790502 ID12836 M -
TAATAGGTTGTCTTCTGTGTTCTCA
>1 dna:chromosome chromosome:RGSC3.4:1:1:267910886:1 47790560 ID56319 M -
TTAAAGCCTTTTGGATGGCCACTACTGGG
>1 dna:chromosome chromosome:RGSC3.4:1:1:267910886:1 47790638 ID42990 M -
TGCCTCAGGTGAGATTTCTTTCTTGATGAAGA
>1 dna:chromosome chromosome:RGSC3.4:1:1:267910886:1 47790640 ID42989 M -
TGCCTCAGGTGAGATTTCTTTCTTGATGAA
>1 dna:chromosome chromosome:RGSC3.4:1:1:267910886:1 47790641 ID42988 M -
TGCCTCAGGTGAGATTTCTTTCTTGATGA
>1 dna:chromosome chromosome:RGSC3.4:1:1:267910886:1 47790666 ID25195 M -
TCATTTCTCAAAAGAGACAAGGTGTTCTGCC
>1 dna:chromosome chromosome:RGSC3.4:1:1:267910886:1 47790778 ID45521 M -
TGGAAATCAGAGACACAGGAGGACCCTC
>1 dna:chromosome chromosome:RGSC3.4:1:1:267910886:1 47790819 ID20026 M -
TAGTACTTACAGAAGTTAAAAAGGAAAC
>1 dna:chromosome chromosome:RGSC3.4:1:1:267910886:1 47790873 ID48400 M -
TGGGAACTAGAGAAATATAGAACAGCAAGA
>1 dna:chromosome chromosome:RGSC3.4:1:1:267910886:1 47790897 ID2361 M -
ATCAGTCATATTTAATGCCTGCTGGGAA
>1 dna:chromosome chromosome:RGSC3.4:1:1:267910886:1 47791022 ID45786 M -
TGGAAGATTCCATTAGCCCATAGTAGGCCT
>1 dna:chromosome chromosome:RGSC3.4:1:1:267910886:1 47791058 ID13378 M -
TAATTGCCAGATATGTTAGGAACAGT
>1 dna:chromosome chromosome:RGSC3.4:1:1:267910886:1 47791060 ID53790 M -
TGTGATTAATTGCCAGATATGTTAGGAACA
>1 dna:chromosome chromosome:RGSC3.4:1:1:267910886:1 47791063 ID61150 M -
TTGTGATTAATTGCCAGATATGTTAGGA
>1 dna:chromosome chromosome:RGSC3.4:1:1:267910886:1 47791072 ID31674 M -
TCTTCAGCTCTTGTGATTAATTGCCAGAT
>1 dna:chromosome chromosome:RGSC3.4:1:1:267910886:1 47791089 ID32272 M -
TGAAAACTTAAGAATTTGTTCTTCAGCTCTT
>1 dna:chromosome chromosome:RGSC3.4:1:1:267910886:1 47791090 ID32271 M -
TGAAAACTTAAGAATTTGTTCTTCAGCTCT
>1 dna:chromosome chromosome:RGSC3.4:1:1:267910886:1 47791109 ID46045 M -
TGGAATGTGATGTTACTTCTGAAAACTTAA
>1 dna:chromosome chromosome:RGSC3.4:1:1:267910886:1 47791133 ID57314 M -
TTATTTTTGAGGCGTAATGGAAT
>1 dna:chromosome chromosome:RGSC3.4:1:1:267910886:1 47791155 ID24037 M -
TCACTGTTTTGAAGGAATTGCTGGTTAT
>1 dna:chromosome chromosome:RGSC3.4:1:1:267910886:1 47791156 ID24036 M -
TCACTGTTTTGAAGGAATTGCTGGTTA
>1 dna:chromosome chromosome:RGSC3.4:1:1:267910886:1 47791238 ID51734 M -
TGTAAAAGTACCTGCACTATCTCATTGCCTC
>1 dna:chromosome chromosome:RGSC3.4:1:1:267910886:1 47791260 ID25716 M -
TCCAATGTTGCCTGACCTCCAATGTAAAAGT
>1 dna:chromosome chromosome:RGSC3.4:1:1:267910886:1 47791263 ID25715 M -
TCCAATGTTGCCTGACCTCCAATGTAAA
>1 dna:chromosome chromosome:RGSC3.4:1:1:267910886:1 47791443 ID18130 M -
TAGCAGGACATCCACTGTTCCAGTATGGTA
>1 dna:chromosome chromosome:RGSC3.4:1:1:267910886:1 47791444 ID18129 M -
TAGCAGGACATCCACTGTTCCAGTATGGT
>1 dna:chromosome chromosome:RGSC3.4:1:1:267910886:1 47791465 ID14888 M -
TACCAGCACTTTGACAGCCACTGTAGCAGGA
>1 dna:chromosome chromosome:RGSC3.4:1:1:267910886:1 47791466 ID14887 M -
TACCAGCACTTTGACAGCCACTGTAGCAGG
>1 dna:chromosome chromosome:RGSC3.4:1:1:267910886:1 47791469 ID56734 M -
TTACCAGCACTTTGACAGCCACTGTAGC
>1 dna:chromosome chromosome:RGSC3.4:1:1:267910886:1 47791503 ID57939 M -
TTCATTACTGGCTGTCACCCTTGCT
>1 dna:chromosome chromosome:RGSC3.4:1:1:267910886:1 47791516 ID24580 M -
TCAGTACATGTGCCATCTTCATTACTGGC
>1 dna:chromosome chromosome:RGSC3.4:1:1:267910886:1 47791517 ID24579 M -
TCAGTACATGTGCCATCTTCATTACTGG
>1 dna:chromosome chromosome:RGSC3.4:1:1:267910886:1 47791528 ID50521 M -
TGGTCAAAAATCATCAGTACATGTGCCATC
>1 dna:chromosome chromosome:RGSC3.4:1:1:267910886:1 47791529 ID4070 M -
CATCAGTACATGTGCCAT
>1 dna:chromosome chromosome:RGSC3.4:1:1:267910886:1 47791529 ID50520 M -
TGGTCAAAAATCATCAGTACATGTGCCAT
>1 dna:chromosome chromosome:RGSC3.4:1:1:267910886:1 47791530 ID50519 M -
TGGTCAAAAATCATCAGTACATGTGCCA
>1 dna:chromosome chromosome:RGSC3.4:1:1:267910886:1 47791532 ID46026 M -
TGGAATGGTCAAAAATCATCAGTACATGTGC
>1 dna:chromosome chromosome:RGSC3.4:1:1:267910886:1 47791543 ID39728 M -
TGATGTTGGAATGGTCAAAAATCATC
>1 dna:chromosome chromosome:RGSC3.4:1:1:267910886:1 47791547 ID32958 M -
TGAAATGATGTTGGAATGGTCAAAAAT
>1 dna:chromosome chromosome:RGSC3.4:1:1:267910886:1 47791554 ID60460 M -
TTGGAGTAGTGAAATGATGTTGGAATGGT
>1 dna:chromosome chromosome:RGSC3.4:1:1:267910886:1 47791557 ID16414 M -
TACTTGGAGTAGTGAAATGATGTTGGAAT
>1 dna:chromosome chromosome:RGSC3.4:1:1:267910886:1 47791560 ID16413 M -
TACTTGGAGTAGTGAAATGATGTTGG
>1 dna:chromosome chromosome:RGSC3.4:1:1:267910886:1 47791562 ID23502 M -
TCAATTACTTGGAGTAGTGAAATGATGTT
>1 dna:chromosome chromosome:RGSC3.4:1:1:267910886:1 47791573 ID31939 M -
TCTTGTTTCAGACTCAATTACTTGGAGTAGT
>1 dna:chromosome chromosome:RGSC3.4:1:1:267910886:1 47791618 ID51729 M -
TGTAAAACTGGTGACCTTCAAGTAGCGTC
>1 dna:chromosome chromosome:RGSC3.4:1:1:267910886:1 47791628 ID24197 M -
TCAGACGTGTCTGTAAAACTGGTGACCTTC
>1 dna:chromosome chromosome:RGSC3.4:1:1:267910886:1 47791629 ID24196 M -
TCAGACGTGTCTGTAAAACTGGTGACCTT
>1 dna:chromosome chromosome:RGSC3.4:1:1:267910886:1 47791631 ID54924 M -
TGTTCAGACGTGTCTGTAAAACTGGTGACC
>1 dna:chromosome chromosome:RGSC3.4:1:1:267910886:1 47791648 ID25846 M -
TCCACCAACTGGCCAGCTGTTCAGACGTGT
>1 dna:chromosome chromosome:RGSC3.4:1:1:267910886:1 47791728 ID8901 M -
GGTTTCTTTGAACTATTATGTGACTATGGC
>1 dna:chromosome chromosome:RGSC3.4:1:1:267910886:1 47791732 ID6012 M -
CTTTGAACTATTATGTGACTA
>1 dna:chromosome chromosome:RGSC3.4:1:1:267910886:1 47791775 ID6780 M -
GACTTTGACTTTTCCTTTCTTGTCCAAGAA
>1 dna:chromosome chromosome:RGSC3.4:1:1:267910886:1 47792048 ID11782 M -
TAAGAACTTATGCAGGTCATCCAGCTCTT
>1 dna:chromosome chromosome:RGSC3.4:1:1:267910886:1 47792074 ID7801 M -
GCCTGTATCTGGGGTTTACTCTCATTAA
>1 dna:chromosome chromosome:RGSC3.4:1:1:267910886:1 47792112 ID31821 M -
TCTTGAACTAGATTTGCATGATGGCGTCC
>1 dna:chromosome chromosome:RGSC3.4:1:1:267910886:1 47792112 ID33400 M -
TGAACTAGATTTGCATGATGGCGTCC
>1 dna:chromosome chromosome:RGSC3.4:1:1:267910886:1 47792133 ID48564 M -
TGGGAATGCTTTTCTGTCTCTCTTGAAC
>1 dna:chromosome chromosome:RGSC3.4:1:1:267910886:1 47792139 ID19529 M -
TAGGGATTTGGGAATGCTTTTCTGTCTCTC
>1 dna:chromosome chromosome:RGSC3.4:1:1:267910886:1 47792155 ID24692 M -
TCAGTTGCTCATAGGGATTTGGGAA
>1 dna:chromosome chromosome:RGSC3.4:1:1:267910886:1 47792274 ID4618 M -
CCCTTGCAGTAAGCAATAGGATGCCATGGT
>1 dna:chromosome chromosome:RGSC3.4:1:1:267910886:1 47792305 ID41209 M -
TGCAGCCATGTCCCTTGATAGCCT
>1 dna:chromosome chromosome:RGSC3.4:1:1:267910886:1 47792352 ID23494 M -
TCAATGTTAGGGAATGGTGCCATAACTGT
>1 dna:chromosome chromosome:RGSC3.4:1:1:267910886:1 47792430 ID6299 M -
GAAGATGACGAAACTAATGTGCTGATGGT
>1 dna:chromosome chromosome:RGSC3.4:1:1:267910886:1 47792660 ID50885 M -
TGGTGAATATCTTGCACTCTTCTGAAGCAC
>1 dna:chromosome chromosome:RGSC3.4:1:1:267910886:1 47792862 ID37954 M -
TGAGTAAGATAAAGCACCAAGGTACCTG
>1 dna:chromosome chromosome:RGSC3.4:1:1:267910886:1 47792863 ID37953 M -
TGAGTAAGATAAAGCACCAAGGTACCT
>1 dna:chromosome chromosome:RGSC3.4:1:1:267910886:1 47793047 ID1548 M -
AGCAAGTGATAACTTTGTAGAGTGGGGTAT
>1 dna:chromosome chromosome:RGSC3.4:1:1:267910886:1 47793074 ID40740 M -
TGCAATTCAGGTGAAAGGATAGGATCAGC
>1 dna:chromosome chromosome:RGSC3.4:1:1:267910886:1 47793102 ID54166 M -
TGTGGGAGCTGTTGCCTTTCAGAGGGTAAT
>1 dna:chromosome chromosome:RGSC3.4:1:1:267910886:1 47793113 ID28184 M -
TCCTCACCTTGTGGGAGCTGTTGCCTTT
>1 dna:chromosome chromosome:RGSC3.4:1:1:267910886:1 47793220 ID9581 M -
GTTTGAAAGCCCAAGAATTTGTTT
>1 dna:chromosome chromosome:RGSC3.4:1:1:267910886:1 47793225 ID53773 M -
TGTGATGTTACGTTTGAAAGCCCAAGAATT
>1 dna:chromosome chromosome:RGSC3.4:1:1:267910886:1 47793249 ID22301 M -
TATTATATTTCACCCTTACTGGAATGTGAT
>1 dna:chromosome chromosome:RGSC3.4:1:1:267910886:1 47793361 ID61212 M -
TTGTTACAGTAATTCCACTATCTCTGTGCC
>1 dna:chromosome chromosome:RGSC3.4:1:1:267910886:1 47793404 ID4303 M -
CCAATATTTTATGATTGCCAATAA
>1 dna:chromosome chromosome:RGSC3.4:1:1:267910886:1 47793404 ID21481 M -
TATCTCCAATATTTTATGATTGCCAATAA
>1 dna:chromosome chromosome:RGSC3.4:1:1:267910886:1 47793404 ID57156 M -
TTATCTCCAATATTTTATGATTGCCAATAA
>1 dna:chromosome chromosome:RGSC3.4:1:1:267910886:1 47793405 ID57155 M -
TTATCTCCAATATTTTATGATTGCCAATA
>1 dna:chromosome chromosome:RGSC3.4:1:1:267910886:1 47793406 ID2850 M -
ATTATCTCCAATATTTTATGATTGCCAAT
