# Supplementary material for: proTRAC - a software for probabilistic piRNA cluster detection, visualization and analysis
Source: BMC Bioinformatics. 2012 Jan 10;13:5. doi: 10.1186/1471-2105-13-5 (PMC3293768; doi:10.1186/1471-2105-13-5)
Supplement: Additional file 6 — proTRAC results folder containing a picture and a FASTA file for each detected rat cluster. After decompression, the folder can be opened as former session in proTRAC. Alternatively, each file can be opened separately with any standard text-editor or graphic-viewer respectively. [file 1471-2105-13-5-S6.ZIP › proTRAC_results_rat/monodirectional_clusters/Cluster_138.fas]

>1 dna:chromosome chromosome:RGSC3.4:1:1:267910886:1 47835442 ID26738 M +
TCCCACCTTGAATCTGCTGTTCC
>1 dna:chromosome chromosome:RGSC3.4:1:1:267910886:1 47836728 ID15251 M +
TACCTCAGGAAGTCCACTGTCTGTGTGTC
>1 dna:chromosome chromosome:RGSC3.4:1:1:267910886:1 47836813 ID16238 M +
TACTGTGCAGGAGCTCAAGTGTCT
>1 dna:chromosome chromosome:RGSC3.4:1:1:267910886:1 47837008 ID41120 M +
TGCAGACCTCCACTGTCACAGGACCTC
>1 dna:chromosome chromosome:RGSC3.4:1:1:267910886:1 47837122 ID50538 M +
TGGTCACAGCAACTACACTGTTTCAGGAC
>1 dna:chromosome chromosome:RGSC3.4:1:1:267910886:1 47837237 ID25730 M +
TCCAATTGCTGGACCTCAGTTGTCACATGA
>1 dna:chromosome chromosome:RGSC3.4:1:1:267910886:1 47837252 ID24703 M +
TCAGTTGTCACATGACCTCCA
>1 dna:chromosome chromosome:RGSC3.4:1:1:267910886:1 47837274 ID52156 M +
TGTAGCCGAACCTTCAATTTTGCAGCA
>1 dna:chromosome chromosome:RGSC3.4:1:1:267910886:1 47837543 ID53789 M +
TGTGATTAATGGCCACTTGTGCTAGGACC
>1 dna:chromosome chromosome:RGSC3.4:1:1:267910886:1 47837610 ID25862 M +
TCCACCTCACCTTGTGGAAACTGGTGTTT
>1 dna:chromosome chromosome:RGSC3.4:1:1:267910886:1 47837871 ID8229 M +
GGACAAAGCACAAATGTACCTGGGTTGT
>1 dna:chromosome chromosome:RGSC3.4:1:1:267910886:1 47837916 ID46326 M +
TGGACGATCGCCTTGTGCCTCATTTC
>1 dna:chromosome chromosome:RGSC3.4:1:1:267910886:1 47837916 ID46327 U +
TGGACGATCGCCTTGTGCCTCATTTCTGGGA
>1 dna:chromosome chromosome:RGSC3.4:1:1:267910886:1 47837925 ID7833 U +
GCCTTGTGCCTCATTTCTGGGAGAAC
>1 dna:chromosome chromosome:RGSC3.4:1:1:267910886:1 47837997 ID769 M +
ACACAACTTCATCAGTGAATTTCCCCA
>1 dna:chromosome chromosome:RGSC3.4:1:1:267910886:1 47837997 ID770 M +
ACACAACTTCATCAGTGAATTTCCCCATT
>1 dna:chromosome chromosome:RGSC3.4:1:1:267910886:1 47837998 ID3341 M +
CACAACTTCATCAGTGAATTTCCCCATTGA
>1 dna:chromosome chromosome:RGSC3.4:1:1:267910886:1 47838025 ID33126 M +
TGAAATTTGTTCATTCTTTCAAAGCCT
>1 dna:chromosome chromosome:RGSC3.4:1:1:267910886:1 47838042 ID57368 M +
TTCAAAGCCTCTGGGAAGGCCCTAGCTGG
>1 dna:chromosome chromosome:RGSC3.4:1:1:267910886:1 47838099 ID8133 M +
GGAAAGTAGGTTGTCCTCTGTGTTC
>1 dna:chromosome chromosome:RGSC3.4:1:1:267910886:1 47838110 ID52811 U +
TGTCCTCTGTGTTCTCATTGCGACTGCT
>1 dna:chromosome chromosome:RGSC3.4:1:1:267910886:1 47838115 ID31386 U +
TCTGTGTTCTCATTGCGACTGCTCTTCTA
>1 dna:chromosome chromosome:RGSC3.4:1:1:267910886:1 47838115 ID31387 U +
TCTGTGTTCTCATTGCGACTGCTCTTCTAAG
>1 dna:chromosome chromosome:RGSC3.4:1:1:267910886:1 47838126 ID2936 M +
ATTGCGACTGCTCTTCTAAG
>1 dna:chromosome chromosome:RGSC3.4:1:1:267910886:1 47838134 ID44309 M +
TGCTCTTCTAAGTGTGGTTGATTGTTGAT
>1 dna:chromosome chromosome:RGSC3.4:1:1:267910886:1 47838139 ID58734 M +
TTCTAAGTGTGGTTGATTGTTGATTGAAGA
>1 dna:chromosome chromosome:RGSC3.4:1:1:267910886:1 47838140 ID29707 M +
TCTAAGTGTGGTTGATTGTTGATTGAAGAC
>1 dna:chromosome chromosome:RGSC3.4:1:1:267910886:1 47838142 ID12628 M +
TAAGTGTGGTTGATTGTTGATTGAAGACA
>1 dna:chromosome chromosome:RGSC3.4:1:1:267910886:1 47838147 ID9410 M +
GTGGTTGATTGTTGATTGAAGA
>1 dna:chromosome chromosome:RGSC3.4:1:1:267910886:1 47838148 ID51533 M +
TGGTTGATTGTTGATTGAAGACACAGGGC
>1 dna:chromosome chromosome:RGSC3.4:1:1:267910886:1 47838179 ID58812 M +
TTCTAGCATGTATGTATGCTTTATTCAGTG
>1 dna:chromosome chromosome:RGSC3.4:1:1:267910886:1 47838182 ID18260 M +
TAGCATGTATGTATGCTTTATTCAGTGTG
>1 dna:chromosome chromosome:RGSC3.4:1:1:267910886:1 47838195 ID45078 M +
TGCTTTATTCAGTGTGGGTGGCATT
>1 dna:chromosome chromosome:RGSC3.4:1:1:267910886:1 47838219 ID48852 U +
TGGGAGTATCCTGAAAAGAAGGGTAGGCGC
>1 dna:chromosome chromosome:RGSC3.4:1:1:267910886:1 47838225 ID21410 U +
TATCCTGAAAAGAAGGGTAGGCGCCT
>1 dna:chromosome chromosome:RGSC3.4:1:1:267910886:1 47838225 ID21411 U +
TATCCTGAAAAGAAGGGTAGGCGCCTC
>1 dna:chromosome chromosome:RGSC3.4:1:1:267910886:1 47838225 ID21412 U +
TATCCTGAAAAGAAGGGTAGGCGCCTCT
>1 dna:chromosome chromosome:RGSC3.4:1:1:267910886:1 47838225 ID21413 U +
TATCCTGAAAAGAAGGGTAGGCGCCTCTG
>1 dna:chromosome chromosome:RGSC3.4:1:1:267910886:1 47838225 ID21415 U +
TATCCTGAAAAGAAGGGTAGGCGCCTCTGC
>1 dna:chromosome chromosome:RGSC3.4:1:1:267910886:1 47838225 ID21416 U +
TATCCTGAAAAGAAGGGTAGGCGCCTCTGCC
>1 dna:chromosome chromosome:RGSC3.4:1:1:267910886:1 47838227 ID28473 U +
TCCTGAAAAGAAGGGTAGGCGCCTCTGC
>1 dna:chromosome chromosome:RGSC3.4:1:1:267910886:1 47838231 ID6088 U +
GAAAAGAAGGGTAGGCGCCTCTGC
>1 dna:chromosome chromosome:RGSC3.4:1:1:267910886:1 47838296 ID60307 M +
TTGGAAGATGAGACCAATGTGTCTACGGT
>1 dna:chromosome chromosome:RGSC3.4:1:1:267910886:1 47838296 ID60308 M +
TTGGAAGATGAGACCAATGTGTCTACGGTG
>1 dna:chromosome chromosome:RGSC3.4:1:1:267910886:1 47838297 ID45774 M +
TGGAAGATGAGACCAATGTGTCTACGGTGT
>1 dna:chromosome chromosome:RGSC3.4:1:1:267910886:1 47838300 ID391 M +
AAGATGAGACCAATGTGTCTACGGTGTA
>1 dna:chromosome chromosome:RGSC3.4:1:1:267910886:1 47838302 ID7267 M +
GATGAGACCAATGTGTCTACGGTGT
>1 dna:chromosome chromosome:RGSC3.4:1:1:267910886:1 47838304 ID36495 M +
TGAGACCAATGTGTCTACGGTGTACTC
>1 dna:chromosome chromosome:RGSC3.4:1:1:267910886:1 47838304 ID36496 M +
TGAGACCAATGTGTCTACGGTGTACTCA
>1 dna:chromosome chromosome:RGSC3.4:1:1:267910886:1 47838304 ID36497 M +
TGAGACCAATGTGTCTACGGTGTACTCAC
>1 dna:chromosome chromosome:RGSC3.4:1:1:267910886:1 47838304 ID36498 M +
TGAGACCAATGTGTCTACGGTGTACTCACT
>1 dna:chromosome chromosome:RGSC3.4:1:1:267910886:1 47838304 ID36499 M +
TGAGACCAATGTGTCTACGGTGTACTCACTT
>1 dna:chromosome chromosome:RGSC3.4:1:1:267910886:1 47838305 ID6850 M +
GAGACCAATGTGTCTACGGTGTACTCACTT
>1 dna:chromosome chromosome:RGSC3.4:1:1:267910886:1 47838307 ID6631 M +
GACCAATGTGTCTACGGTGTACTCACTTC
>1 dna:chromosome chromosome:RGSC3.4:1:1:267910886:1 47838312 ID2775 M +
ATGTGTCTACGGTGTACTCACTTCTATTCC
>1 dna:chromosome chromosome:RGSC3.4:1:1:267910886:1 47838313 ID54341 M +
TGTGTCTACGGTGTACTCACTTCTATTC
>1 dna:chromosome chromosome:RGSC3.4:1:1:267910886:1 47838313 ID54342 M +
TGTGTCTACGGTGTACTCACTTCTATTCC
>1 dna:chromosome chromosome:RGSC3.4:1:1:267910886:1 47838313 ID54343 M +
TGTGTCTACGGTGTACTCACTTCTATTCCT
>1 dna:chromosome chromosome:RGSC3.4:1:1:267910886:1 47838315 ID52909 M +
TGTCTACGGTGTACTCACTTCTATTCCTC
>1 dna:chromosome chromosome:RGSC3.4:1:1:267910886:1 47838342 ID31976 M +
TCTTTAGTCCTAGAGGGAAATAAGTGC
>1 dna:chromosome chromosome:RGSC3.4:1:1:267910886:1 47838346 ID20199 M +
TAGTCCTAGAGGGAAATAAGTGCCGTC
>1 dna:chromosome chromosome:RGSC3.4:1:1:267910886:1 47838357 ID8137 M +
GGAAATAAGTGCCGTCAGTGAGGGT
>1 dna:chromosome chromosome:RGSC3.4:1:1:267910886:1 47838362 ID12592 M +
TAAGTGCCGTCAGTGAGGGTAGGGAATGG
>1 dna:chromosome chromosome:RGSC3.4:1:1:267910886:1 47838400 ID46130 U +
TGGACAAACTTACTGAGCCTGGGTTATGC
>1 dna:chromosome chromosome:RGSC3.4:1:1:267910886:1 47838400 ID46131 U +
TGGACAAACTTACTGAGCCTGGGTTATGCA
>1 dna:chromosome chromosome:RGSC3.4:1:1:267910886:1 47838419 ID50028 M +
TGGGTTATGCAGCCATGCCGGTGAATAGC
>1 dna:chromosome chromosome:RGSC3.4:1:1:267910886:1 47838419 ID50029 M +
TGGGTTATGCAGCCATGCCGGTGAATAGCT
>1 dna:chromosome chromosome:RGSC3.4:1:1:267910886:1 47838434 ID42830 M +
TGCCGGTGAATAGCTTCCCCTTACA
>1 dna:chromosome chromosome:RGSC3.4:1:1:267910886:1 47838455 ID14630 M +
TACATTAAGTAATAAGATGCCATGCTCTGGT
>1 dna:chromosome chromosome:RGSC3.4:1:1:267910886:1 47838460 ID12504 M +
TAAGTAATAAGATGCCATGCTCTGGTTGT
>1 dna:chromosome chromosome:RGSC3.4:1:1:267910886:1 47838467 ID12081 M +
TAAGATGCCATGCTCTGGTTGTACCTTC
>1 dna:chromosome chromosome:RGSC3.4:1:1:267910886:1 47838488 ID15374 M +
TACCTTCCCTGATACAGTGAAT
>1 dna:chromosome chromosome:RGSC3.4:1:1:267910886:1 47838497 ID38580 M +
TGATACAGTGAATCTATAATCTCTTGGCCTC
>1 dna:chromosome chromosome:RGSC3.4:1:1:267910886:1 47838498 ID7205 M +
GATACAGTGAATCTATAATCTCTTGGCCTC
>1 dna:chromosome chromosome:RGSC3.4:1:1:267910886:1 47838513 ID13027 M +
TAATCTCTTGGCCTCAAAACCCAATATATTA
>1 dna:chromosome chromosome:RGSC3.4:1:1:267910886:1 47838542 ID14665 M +
TACATTGCTTTCACAAGTGGAGTATCTGGC
>1 dna:chromosome chromosome:RGSC3.4:1:1:267910886:1 47838566 ID31182 M +
TCTGGCATGAGAGGGATCATTTCCTCATAGG
>1 dna:chromosome chromosome:RGSC3.4:1:1:267910886:1 47838588 ID4706 M +
CCTCATAGGGATTTGGGAACCACTTACAGT
>1 dna:chromosome chromosome:RGSC3.4:1:1:267910886:1 47838593 ID19526 M +
TAGGGATTTGGGAACCACTTACAGTC
>1 dna:chromosome chromosome:RGSC3.4:1:1:267910886:1 47838593 ID19527 M +
TAGGGATTTGGGAACCACTTACAGTCT
>1 dna:chromosome chromosome:RGSC3.4:1:1:267910886:1 47838611 ID56678 U +
TTACAGTCTTCATTGAGCATGGATGTGT
>1 dna:chromosome chromosome:RGSC3.4:1:1:267910886:1 47838613 ID838 U +
ACAGTCTTCATTGAGCATGGATGTGTC
>1 dna:chromosome chromosome:RGSC3.4:1:1:267910886:1 47838624 ID37234 U +
TGAGCATGGATGTGTCATCACCTATGT
>1 dna:chromosome chromosome:RGSC3.4:1:1:267910886:1 47838624 ID37235 U +
TGAGCATGGATGTGTCATCACCTATGTGA
>1 dna:chromosome chromosome:RGSC3.4:1:1:267910886:1 47838636 ID52628 M +
TGTCATCACCTATGTGACTGTTAGCCCA
>1 dna:chromosome chromosome:RGSC3.4:1:1:267910886:1 47838648 ID53478 M +
TGTGACTGTTAGCCCATATCTGTGATTC
>1 dna:chromosome chromosome:RGSC3.4:1:1:267910886:1 47838648 ID53479 M +
TGTGACTGTTAGCCCATATCTGTGATTCAC
>1 dna:chromosome chromosome:RGSC3.4:1:1:267910886:1 47838648 ID53480 M +
TGTGACTGTTAGCCCATATCTGTGATTCACT
>1 dna:chromosome chromosome:RGSC3.4:1:1:267910886:1 47838657 ID18361 M +
TAGCCCATATCTGTGATTCACTGTCATTA
>1 dna:chromosome chromosome:RGSC3.4:1:1:267910886:1 47838668 ID53796 M +
TGTGATTCACTGTCATTAGGAGGCTAAGC
>1 dna:chromosome chromosome:RGSC3.4:1:1:267910886:1 47838728 ID10702 U +
TAAATACCACTCACAACCTGTCTCCTCAGC
>1 dna:chromosome chromosome:RGSC3.4:1:1:267910886:1 47838765 ID34496 M +
TGACAAAATGTAACCCTACTCCTAAGTC
>1 dna:chromosome chromosome:RGSC3.4:1:1:267910886:1 47838765 ID34497 M +
TGACAAAATGTAACCCTACTCCTAAGTCC
>1 dna:chromosome chromosome:RGSC3.4:1:1:267910886:1 47838765 ID34498 M +
TGACAAAATGTAACCCTACTCCTAAGTCCA
>1 dna:chromosome chromosome:RGSC3.4:1:1:267910886:1 47838772 ID2709 M +
ATGTAACCCTACTCCTAAGTCCA
>1 dna:chromosome chromosome:RGSC3.4:1:1:267910886:1 47838847 ID27723 M +
TCCTAACGTTTTCCTAGGAAGAGATCAGGT
>1 dna:chromosome chromosome:RGSC3.4:1:1:267910886:1 47838926 ID36010 M +
TGACTTGCCTTGAAGGCCAAAGTTGATGA
>1 dna:chromosome chromosome:RGSC3.4:1:1:267910886:1 47838926 ID36011 M +
TGACTTGCCTTGAAGGCCAAAGTTGATGAT
>1 dna:chromosome chromosome:RGSC3.4:1:1:267910886:1 47838929 ID5927 M +
CTTGCCTTGAAGGCCAAAGTTGATGATTTT
>1 dna:chromosome chromosome:RGSC3.4:1:1:267910886:1 47839006 ID54270 M +
TGTGTACTTTTACAGTGCCCATAGCCGTAGA
>1 dna:chromosome chromosome:RGSC3.4:1:1:267910886:1 47839008 ID52098 M +
TGTACTTTTACAGTGCCCATAGCCGTAG
>1 dna:chromosome chromosome:RGSC3.4:1:1:267910886:1 47839047 ID12894 M +
TAATATTTACCCAAATATTTCCTTGACCCT
>1 dna:chromosome chromosome:RGSC3.4:1:1:267910886:1 47839101 ID23158 M +
TCAAATGTATTTGTAAAGCTGTAAAATTTC
>1 dna:chromosome chromosome:RGSC3.4:1:1:267910886:1 47839113 ID8927 M +
GTAAAGCTGTAAAATTTCAACCAGTTTCA
>1 dna:chromosome chromosome:RGSC3.4:1:1:267910886:1 47839169 ID23525 M +
TCAATTGGAGAAGCAAGATGATGTTGGGG
>1 dna:chromosome chromosome:RGSC3.4:1:1:267910886:1 47839169 ID23526 M +
TCAATTGGAGAAGCAAGATGATGTTGGGGT
>1 dna:chromosome chromosome:RGSC3.4:1:1:267910886:1 47839199 ID39181 M +
TGATGAAAATCTTCATTATATTTGCCA
>1 dna:chromosome chromosome:RGSC3.4:1:1:267910886:1 47839202 ID32419 M +
TGAAAATCTTCATTATATTTGCCATGGTC
>1 dna:chromosome chromosome:RGSC3.4:1:1:267910886:1 47839203 ID6105 M +
GAAAATCTTCATTATATTTGCCATGGT
>1 dna:chromosome chromosome:RGSC3.4:1:1:267910886:1 47839209 ID5857 M +
CTTCATTATATTTGCCATGGTC
>1 dna:chromosome chromosome:RGSC3.4:1:1:267910886:1 47839210 ID57944 M +
TTCATTATATTTGCCATGGTC
>1 dna:chromosome chromosome:RGSC3.4:1:1:267910886:1 47839210 ID57945 M +
TTCATTATATTTGCCATGGTCA
>1 dna:chromosome chromosome:RGSC3.4:1:1:267910886:1 47839212 ID4175 M +
CATTATATTTGCCATGGTCA
>1 dna:chromosome chromosome:RGSC3.4:1:1:267910886:1 47839240 ID47333 M +
TGGCACCATTGCTTCTTCTTTGCATGC
>1 dna:chromosome chromosome:RGSC3.4:1:1:267910886:1 47839317 ID26619 U +
TCCCAAGACCTCCACTCTCACCGGACCAA
>1 dna:chromosome chromosome:RGSC3.4:1:1:267910886:1 47839400 ID59986 M +
TTGCAAGACCTTTACGGACACTGGAAGTT
>1 dna:chromosome chromosome:RGSC3.4:1:1:267910886:1 47839401 ID40531 M +
TGCAAGACCTTTACGGACACTGGA
>1 dna:chromosome chromosome:RGSC3.4:1:1:267910886:1 47839437 ID10366 M +
TAAACTTCCACTGTTGGAATACCTCAGCTA
>1 dna:chromosome chromosome:RGSC3.4:1:1:267910886:1 47839582 ID16211 M +
TACTGTCTCAGGATCACTACTGTTGCAGG
>1 dna:chromosome chromosome:RGSC3.4:1:1:267910886:1 47839585 ID52964 M +
TGTCTCAGGATCACTACTGTTGCAGGAC
>1 dna:chromosome chromosome:RGSC3.4:1:1:267910886:1 47839756 ID28004 M +
TCCTAGGACCTTTATGTTATAGGACCTCTGC
>1 dna:chromosome chromosome:RGSC3.4:1:1:267910886:1 47839770 ID54855 M +
TGTTATAGGACCTCTGCTGACACAAGATGT
>1 dna:chromosome chromosome:RGSC3.4:1:1:267910886:1 47839794 ID1510 M +
AGATGTCCACTGTTGCTAGACTTCCA
>1 dna:chromosome chromosome:RGSC3.4:1:1:267910886:1 47839841 ID56606 M +
TTACAAGGACCGCAATTTTGGCATGACCTC
>1 dna:chromosome chromosome:RGSC3.4:1:1:267910886:1 47839881 ID27094 M +
TCCCCTCCAGTGTCATAGGACCTCCACTC
>1 dna:chromosome chromosome:RGSC3.4:1:1:267910886:1 47847558 ID8053 M +
GCTTCTAGAATTTGCAGGACCTCTACTGGC
>1 dna:chromosome chromosome:RGSC3.4:1:1:267910886:1 47847618 ID52689 U +
TGTCATTGAAAATGCGTTGTCTCATGATA
>1 dna:chromosome chromosome:RGSC3.4:1:1:267910886:1 47847623 ID59439 U +
TTGAAAATGCGTTGTCTCATGAT
>1 dna:chromosome chromosome:RGSC3.4:1:1:267910886:1 47847624 ID32435 U +
TGAAAATGCGTTGTCTCATGATATTCACTGT
>1 dna:chromosome chromosome:RGSC3.4:1:1:267910886:1 47847630 ID43579 U +
TGCGTTGTCTCATGATATTCACTGTTGC
>1 dna:chromosome chromosome:RGSC3.4:1:1:267910886:1 47847630 ID43580 U +
TGCGTTGTCTCATGATATTCACTGTTGCT
>1 dna:chromosome chromosome:RGSC3.4:1:1:267910886:1 47847836 ID14123 M +
TACACTTTGGCAGGACCTCTATTGGCAGA
>1 dna:chromosome chromosome:RGSC3.4:1:1:267910886:1 47847929 ID29683 M +
TCTAAGGACCTCCAATATTGCAGGACCTCA
>1 dna:chromosome chromosome:RGSC3.4:1:1:267910886:1 47847929 ID29684 M +
TCTAAGGACCTCCAATATTGCAGGACCTCAA
>1 dna:chromosome chromosome:RGSC3.4:1:1:267910886:1 47847946 ID60032 M +
TTGCAGGACCTCAAATGTCCCAGGACCTCAAG
>1 dna:chromosome chromosome:RGSC3.4:1:1:267910886:1 47847947 ID41249 M +
TGCAGGACCTCAAATGTCCCAGGACCT
>1 dna:chromosome chromosome:RGSC3.4:1:1:267910886:1 47847947 ID41250 M +
TGCAGGACCTCAAATGTCCCAGGACCTCAAG
>1 dna:chromosome chromosome:RGSC3.4:1:1:267910886:1 47848167 ID25906 M +
TCCACTCTCACAGGACCTACACTGTTGC
>1 dna:chromosome chromosome:RGSC3.4:1:1:267910886:1 47848179 ID8258 M +
GGACCTACACTGTTGCAGGAACTCCAAT
>1 dna:chromosome chromosome:RGSC3.4:1:1:267910886:1 47848208 ID29960 M +
TCTATGCAACTGCACTGTCTCAGGACCTC
>1 dna:chromosome chromosome:RGSC3.4:1:1:267910886:1 47848212 ID40497 M +
TGCAACTGCACTGTCTCAGGACCTCAATG
>1 dna:chromosome chromosome:RGSC3.4:1:1:267910886:1 47848251 ID25675 M +
TCCAATGATGCAGGACCTCCACTGTCATGG
>1 dna:chromosome chromosome:RGSC3.4:1:1:267910886:1 47848273 ID52663 M +
TGTCATGGACCTCCACTGTTTCAGGACA
>1 dna:chromosome chromosome:RGSC3.4:1:1:267910886:1 47848273 ID52665 M +
TGTCATGGACCTCCACTGTTTCAGGACATC
>1 dna:chromosome chromosome:RGSC3.4:1:1:267910886:1 47848324 ID62120 M +
TTTGCAGGACCTCTACTGGCCCAGG
>1 dna:chromosome chromosome:RGSC3.4:1:1:267910886:1 47848391 ID21246 M +
TATCACAGAAATGCCACTGTTGTAGAACCT
>1 dna:chromosome chromosome:RGSC3.4:1:1:267910886:1 47848402 ID42160 U +
TGCCACTGTTGTAGAACCTTCACTGTCGCA
>1 dna:chromosome chromosome:RGSC3.4:1:1:267910886:1 47848413 ID16820 U +
TAGAACCTTCACTGTCGCAGGGCCTC
>1 dna:chromosome chromosome:RGSC3.4:1:1:267910886:1 47848442 ID52715 U +
TGTCCAAGAACTCCACTGTTGCAGGGCA
>1 dna:chromosome chromosome:RGSC3.4:1:1:267910886:1 47848442 ID52716 U +
TGTCCAAGAACTCCACTGTTGCAGGGCAT
>1 dna:chromosome chromosome:RGSC3.4:1:1:267910886:1 47848478 ID41193 M +
TGCAGCATGTGCCTTGTCTCAGGACCT
>1 dna:chromosome chromosome:RGSC3.4:1:1:267910886:1 47848580 ID53178 M +
TGTGAAAGTAACTCCACTATCTCAGTGC
>1 dna:chromosome chromosome:RGSC3.4:1:1:267910886:1 47848580 ID53179 M +
TGTGAAAGTAACTCCACTATCTCAGTGCCT
>1 dna:chromosome chromosome:RGSC3.4:1:1:267910886:1 47848581 ID9202 M +
GTGAAAGTAACTCCACTATCTCAGTGCCTC
>1 dna:chromosome chromosome:RGSC3.4:1:1:267910886:1 47848582 ID32771 M +
TGAAAGTAACTCCACTATCTCAGTGCCTC
>1 dna:chromosome chromosome:RGSC3.4:1:1:267910886:1 47848609 ID25957 M +
TCCACTGTTACAGGACCTACACTGTCAGAG
>1 dna:chromosome chromosome:RGSC3.4:1:1:267910886:1 47848617 ID14297 M +
TACAGGACCTACACTGTCAGAGGATCTGCA
>1 dna:chromosome chromosome:RGSC3.4:1:1:267910886:1 47848718 ID39432 M +
TGATGCTACGTCTGAAAAGTTAAGAATT
>1 dna:chromosome chromosome:RGSC3.4:1:1:267910886:1 47848721 ID43798 M +
TGCTACGTCTGAAAAGTTAAGAATT
>1 dna:chromosome chromosome:RGSC3.4:1:1:267910886:1 47848757 ID28084 M +
TCCTATGATTAATGTCCAGATGTGCTAGAT
>1 dna:chromosome chromosome:RGSC3.4:1:1:267910886:1 47848760 ID21804 M +
TATGATTAATGTCCAGATGTGCTAGATC
>1 dna:chromosome chromosome:RGSC3.4:1:1:267910886:1 47848760 ID21805 M +
TATGATTAATGTCCAGATGTGCTAGATCA
>1 dna:chromosome chromosome:RGSC3.4:1:1:267910886:1 47848760 ID21806 M +
TATGATTAATGTCCAGATGTGCTAGATCAG
>1 dna:chromosome chromosome:RGSC3.4:1:1:267910886:1 47848762 ID39785 M +
TGATTAATGTCCAGATGTGCTAGATCAG
>1 dna:chromosome chromosome:RGSC3.4:1:1:267910886:1 47848762 ID39786 M +
TGATTAATGTCCAGATGTGCTAGATCAGT
>1 dna:chromosome chromosome:RGSC3.4:1:1:267910886:1 47848762 ID39787 M +
TGATTAATGTCCAGATGTGCTAGATCAGTA
>1 dna:chromosome chromosome:RGSC3.4:1:1:267910886:1 47848823 ID29280 M +
TCGAAGCCTCACTTTGTGGTGTTCTGTTG
>1 dna:chromosome chromosome:RGSC3.4:1:1:267910886:1 47848957 ID26007 M +
TCCAGAACTGAAAGAAGGCTTATGGTGGA
>1 dna:chromosome chromosome:RGSC3.4:1:1:267910886:1 47848979 ID51128 M +
TGGTGGAGCAAGAATCATACAATGCTTAGA
>1 dna:chromosome chromosome:RGSC3.4:1:1:267910886:1 47849171 ID54025 U +
TGTGCTGTCCAAGGAGAGTTTTCTTGC
>1 dna:chromosome chromosome:RGSC3.4:1:1:267910886:1 47849171 ID54026 U +
TGTGCTGTCCAAGGAGAGTTTTCTTGCTT
>1 dna:chromosome chromosome:RGSC3.4:1:1:267910886:1 47849218 ID44956 M +
TGCTTGATTTGGATATTCCTAATTTCTTGG
>1 dna:chromosome chromosome:RGSC3.4:1:1:267910886:1 47849221 ID59959 M +
TTGATTTGGATATTCCTAATTTCTTGGTC
>1 dna:chromosome chromosome:RGSC3.4:1:1:267910886:1 47849222 ID40146 M +
TGATTTGGATATTCCTAATTTCTTGGTCC
>1 dna:chromosome chromosome:RGSC3.4:1:1:267910886:1 47849321 ID19910 M +
TAGGTTGTCTTCTGTGGTTTCATTGCTGC
>1 dna:chromosome chromosome:RGSC3.4:1:1:267910886:1 47849323 ID8896 M +
GGTTGTCTTCTGTGGTTTCATTGCT
>1 dna:chromosome chromosome:RGSC3.4:1:1:267910886:1 47849359 ID4585 M +
CCCTGAGGCTGCTTGTTGACTGAAGGC
>1 dna:chromosome chromosome:RGSC3.4:1:1:267910886:1 47849468 ID30711 M +
TCTGAATCTTCTATGACTAGAGTTATGGAC
>1 dna:chromosome chromosome:RGSC3.4:1:1:267910886:1 47849517 ID49550 M +
TGGGGAATGACAAGTTCAATGTGCCAATGG
>1 dna:chromosome chromosome:RGSC3.4:1:1:267910886:1 47849517 ID49551 M +
TGGGGAATGACAAGTTCAATGTGCCAATGGT
>1 dna:chromosome chromosome:RGSC3.4:1:1:267910886:1 47849518 ID8693 M +
GGGGAATGACAAGTTCAATGTGCCAATGG
>1 dna:chromosome chromosome:RGSC3.4:1:1:267910886:1 47849524 ID34647 M +
TGACAAGTTCAATGTGCCAATGGTGGGT
>1 dna:chromosome chromosome:RGSC3.4:1:1:267910886:1 47849524 ID34648 M +
TGACAAGTTCAATGTGCCAATGGTGGGTT
>1 dna:chromosome chromosome:RGSC3.4:1:1:267910886:1 47849544 ID51178 M +
TGGTGGGTTGGTTTCCACTCCTCTGA
>1 dna:chromosome chromosome:RGSC3.4:1:1:267910886:1 47849562 ID28402 M +
TCCTCTGAAGTCCTAGATGGAAAGCAGC
>1 dna:chromosome chromosome:RGSC3.4:1:1:267910886:1 47849565 ID30691 M +
TCTGAAGTCCTAGATGGAAAGCAGCATAA
>1 dna:chromosome chromosome:RGSC3.4:1:1:267910886:1 47849579 ID45417 M +
TGGAAAGCAGCATAATCTTTAAGGGT
>1 dna:chromosome chromosome:RGSC3.4:1:1:267910886:1 47849588 ID7545 M +
GCATAATCTTTAAGGGTAGGGAATGG
>1 dna:chromosome chromosome:RGSC3.4:1:1:267910886:1 47849722 ID56305 M +
TTAAAGAATCTTTATTTCTTGGGCTTAGA
>1 dna:chromosome chromosome:RGSC3.4:1:1:267910886:1 47849730 ID31991 M +
TCTTTATTTCTTGGGCTTAGAACTGAATA
>1 dna:chromosome chromosome:RGSC3.4:1:1:267910886:1 47849834 ID59342 M +
TTCTTTGAAGCGAGGTTGCATTATGA
>1 dna:chromosome chromosome:RGSC3.4:1:1:267910886:1 47849883 ID5672 M +
CTGGGGTTTACTGTGATTAAGAGATA
>1 dna:chromosome chromosome:RGSC3.4:1:1:267910886:1 47849883 ID5673 M +
CTGGGGTTTACTGTGATTAAGAGATAATGA
>1 dna:chromosome chromosome:RGSC3.4:1:1:267910886:1 47849916 ID51506 M +
TGGTTGACCATCATAAACGTTGACAAAGA
>1 dna:chromosome chromosome:RGSC3.4:1:1:267910886:1 47849920 ID35329 M +
TGACCATCATAAACGTTGACAAAGAGGA
>1 dna:chromosome chromosome:RGSC3.4:1:1:267910886:1 47849920 ID35330 M +
TGACCATCATAAACGTTGACAAAGAGGAG
>1 dna:chromosome chromosome:RGSC3.4:1:1:267910886:1 47849920 ID35331 M +
TGACCATCATAAACGTTGACAAAGAGGAGT
>1 dna:chromosome chromosome:RGSC3.4:1:1:267910886:1 47849926 ID24715 M +
TCATAAACGTTGACAAAGAGGAGTTC
>1 dna:chromosome chromosome:RGSC3.4:1:1:267910886:1 47849929 ID10287 M +
TAAACGTTGACAAAGAGGAGTTCAGGGGCAA
>1 dna:chromosome chromosome:RGSC3.4:1:1:267910886:1 47850054 ID11327 M +
TAACCAAGATAAATGCTATTTGGTTTCAGGT
>1 dna:chromosome chromosome:RGSC3.4:1:1:267910886:1 47850063 ID10830 M +
TAAATGCTATTTGGTTTCAGGTCCCT
>1 dna:chromosome chromosome:RGSC3.4:1:1:267910886:1 47850090 ID32867 M +
TGAAATATTGTGTGCCCAGGGCAGT
>1 dna:chromosome chromosome:RGSC3.4:1:1:267910886:1 47850090 ID32868 M +
TGAAATATTGTGTGCCCAGGGCAGTAGT
>1 dna:chromosome chromosome:RGSC3.4:1:1:267910886:1 47850090 ID32869 M +
TGAAATATTGTGTGCCCAGGGCAGTAGTT
>1 dna:chromosome chromosome:RGSC3.4:1:1:267910886:1 47850260 ID34030 M +
TGAATATATTGCATTACTTCCACAGTT
>1 dna:chromosome chromosome:RGSC3.4:1:1:267910886:1 47850341 ID59342 M +
TTCTTTGAAGCGAGGTTGCATTATGA
>1 dna:chromosome chromosome:RGSC3.4:1:1:267910886:1 47850390 ID5672 M +
CTGGGGTTTACTGTGATTAAGAGATA
>1 dna:chromosome chromosome:RGSC3.4:1:1:267910886:1 47850390 ID5673 M +
CTGGGGTTTACTGTGATTAAGAGATAATGA
>1 dna:chromosome chromosome:RGSC3.4:1:1:267910886:1 47850423 ID51506 M +
TGGTTGACCATCATAAACGTTGACAAAGA
>1 dna:chromosome chromosome:RGSC3.4:1:1:267910886:1 47850427 ID35329 M +
TGACCATCATAAACGTTGACAAAGAGGA
>1 dna:chromosome chromosome:RGSC3.4:1:1:267910886:1 47850427 ID35330 M +
TGACCATCATAAACGTTGACAAAGAGGAG
>1 dna:chromosome chromosome:RGSC3.4:1:1:267910886:1 47850427 ID35331 M +
TGACCATCATAAACGTTGACAAAGAGGAGT
>1 dna:chromosome chromosome:RGSC3.4:1:1:267910886:1 47850433 ID24715 M +
TCATAAACGTTGACAAAGAGGAGTTC
>1 dna:chromosome chromosome:RGSC3.4:1:1:267910886:1 47850436 ID10287 M +
TAAACGTTGACAAAGAGGAGTTCAGGGGCAA
>1 dna:chromosome chromosome:RGSC3.4:1:1:267910886:1 47850561 ID11327 M +
TAACCAAGATAAATGCTATTTGGTTTCAGGT
>1 dna:chromosome chromosome:RGSC3.4:1:1:267910886:1 47850570 ID10830 M +
TAAATGCTATTTGGTTTCAGGTCCCT
>1 dna:chromosome chromosome:RGSC3.4:1:1:267910886:1 47850597 ID32867 M +
TGAAATATTGTGTGCCCAGGGCAGT
>1 dna:chromosome chromosome:RGSC3.4:1:1:267910886:1 47850597 ID32868 M +
TGAAATATTGTGTGCCCAGGGCAGTAGT
>1 dna:chromosome chromosome:RGSC3.4:1:1:267910886:1 47850597 ID32869 M +
TGAAATATTGTGTGCCCAGGGCAGTAGTT
>1 dna:chromosome chromosome:RGSC3.4:1:1:267910886:1 47850642 ID40666 M +
TGCAATATATTTTACTGACTTGTCCTGCTT
>1 dna:chromosome chromosome:RGSC3.4:1:1:267910886:1 47850672 ID19649 M +
TAGGTAGCCATACTTTTGGATGT
>1 dna:chromosome chromosome:RGSC3.4:1:1:267910886:1 47850672 ID19650 M +
TAGGTAGCCATACTTTTGGATGTATTTGT
>1 dna:chromosome chromosome:RGSC3.4:1:1:267910886:1 47850682 ID16535 M +
TACTTTTGGATGTATTTGTAAAACTGTTGA
>1 dna:chromosome chromosome:RGSC3.4:1:1:267910886:1 47850700 ID9865 M +
TAAAACTGTTGAGCTTCAACAAGCTCCAAGAC
>1 dna:chromosome chromosome:RGSC3.4:1:1:267910886:1 47850738 ID12892 M +
TAATATTGTTTTGGTCTCAATTATTT
>1 dna:chromosome chromosome:RGSC3.4:1:1:267910886:1 47850738 ID12893 M +
TAATATTGTTTTGGTCTCAATTATTTGAAG
>1 dna:chromosome chromosome:RGSC3.4:1:1:267910886:1 47851131 ID52406 M +
TGTCAACTGGCATAGAAAGTCCACAGTTGC
>1 dna:chromosome chromosome:RGSC3.4:1:1:267910886:1 47851177 ID38409 M +
TGATAAATCCACCGTATCAGGACCTTCA
>1 dna:chromosome chromosome:RGSC3.4:1:1:267910886:1 47851177 ID38410 M +
TGATAAATCCACCGTATCAGGACCTTCAC
>1 dna:chromosome chromosome:RGSC3.4:1:1:267910886:1 47851400 ID6614 M +
GACATTCACTGTTGCAGGATCTCCCA
>1 dna:chromosome chromosome:RGSC3.4:1:1:267910886:1 47851499 ID11671 M +
TAACTGTTGGACCTCTAATGTCACA
>1 dna:chromosome chromosome:RGSC3.4:1:1:267910886:1 47851577 ID28912 M +
TCCTTCACTGTCGCAGGACCTACACTGTT
>1 dna:chromosome chromosome:RGSC3.4:1:1:267910886:1 47851581 ID24010 M +
TCACTGTCGCAGGACCTACACTGTTGCAGG
>1 dna:chromosome chromosome:RGSC3.4:1:1:267910886:1 47851979 ID25717 M +
TCCAATGTTGCTGGACTTCTACTGTTGC
>1 dna:chromosome chromosome:RGSC3.4:1:1:267910886:1 47852066 ID16473 M +
TACTTTCACATTTTGTTGACATTGCTGGTT
>1 dna:chromosome chromosome:RGSC3.4:1:1:267910886:1 47852082 ID35218 M +
TGACATTGCTGGTTATTAGATTTGAGTCT
>1 dna:chromosome chromosome:RGSC3.4:1:1:267910886:1 47852154 ID41445 M +
TGCATCACATGTGATTGATGACCACATA
>1 dna:chromosome chromosome:RGSC3.4:1:1:267910886:1 47852614 ID7768 M +
GCCTATAACCTCCACTGTCCCAGAACTTC
>1 dna:chromosome chromosome:RGSC3.4:1:1:267910886:1 47852697 ID33720 M +
TGAAGCAGGACCTCTAATGATGCTGCAGCTT
>1 dna:chromosome chromosome:RGSC3.4:1:1:267910886:1 47853085 ID53788 M +
TGTGATTAATGGCCACATGTGCTAGGACC
>1 dna:chromosome chromosome:RGSC3.4:1:1:267910886:1 47853473 ID7775 M +
GCCTCATTTATGAGAGAACACAGTTCTGC
>1 dna:chromosome chromosome:RGSC3.4:1:1:267910886:1 47853521 ID59908 M +
TTGATGGAAAGGAGCAACACAACTTCAGG
>1 dna:chromosome chromosome:RGSC3.4:1:1:267910886:1 47853624 ID34501 M +
TGACAAACACCTGGAGAATAGGTTGTCCT
>1 dna:chromosome chromosome:RGSC3.4:1:1:267910886:1 47853629 ID194 M +
AACACCTGGAGAATAGGTTGTCCT
>1 dna:chromosome chromosome:RGSC3.4:1:1:267910886:1 47853656 ID54995 M +
TGTTCTAATTGGTGCTGCTCTTGTAAGTGT
>1 dna:chromosome chromosome:RGSC3.4:1:1:267910886:1 47854023 ID7629 U +
GCCACGGCCTGGTAAAATTTTCTTTGATGT
>1 dna:chromosome chromosome:RGSC3.4:1:1:267910886:1 47854582 ID21430 M +
TATCGAGTCTGCTAATATTTGCCTAAATA
>1 dna:chromosome chromosome:RGSC3.4:1:1:267910886:1 47854613 ID27291 U +
TCCCTGACCGTGTCTTCCTTGAGGTGGCA
>1 dna:chromosome chromosome:RGSC3.4:1:1:267910886:1 47854689 ID36314 M +
TGAGAAGGTATAGATGTGTCTCAGAC
>1 dna:chromosome chromosome:RGSC3.4:1:1:267910886:1 47854720 ID16425 M +
TACTTGGTGAAGCAATATGATATTGGGGT
>1 dna:chromosome chromosome:RGSC3.4:1:1:267910886:1 47854867 ID27738 M +
TCCTAAGACCTCCCTTGTCACAGGACCTC
>1 dna:chromosome chromosome:RGSC3.4:1:1:267910886:1 47855117 ID1800 M +
AGGACTTTCAAATTGCAGGAACTCTACTA
>1 dna:chromosome chromosome:RGSC3.4:1:1:267910886:1 47855118 ID8282 M +
GGACTTTCAAATTGCAGGAACTCTAC
>1 dna:chromosome chromosome:RGSC3.4:1:1:267910886:1 47855141 ID15726 M +
TACTAGCACAGGTCATCCACAGTTGCAGT
>1 dna:chromosome chromosome:RGSC3.4:1:1:267910886:1 47855250 ID7523 M +
GCAGGACCTCTACTAGCACAGGATGTCCA
>1 dna:chromosome chromosome:RGSC3.4:1:1:267910886:1 47855530 ID31142 M +
TCTGCTTTTGTAGGATTTTCACTGTCCTA
>1 dna:chromosome chromosome:RGSC3.4:1:1:267910886:1 47855842 ID3545 M +
CACTCTCACATGGCCTACAATGTTGCCTAA
>1 dna:chromosome chromosome:RGSC3.4:1:1:267910886:1 47855898 ID30178 M +
TCTCAGGACCTCGATTGTTCCAGAACCTC
>1 dna:chromosome chromosome:RGSC3.4:1:1:267910886:1 47855913 ID54957 M +
TGTTCCAGAACCTCCAATGGTGCAGGACCTC
>1 dna:chromosome chromosome:RGSC3.4:1:1:267910886:1 47855916 ID26002 M +
TCCAGAACCTCCAATGGTGCAGGACCTCC
>1 dna:chromosome chromosome:RGSC3.4:1:1:267910886:1 47856066 ID21250 M +
TATCACAGGAATGCCACTGTTGTAGAACC
>1 dna:chromosome chromosome:RGSC3.4:1:1:267910886:1 47856472 ID40885 M +
TGCACATCTTGTGATTAATTACCAGATGT
>1 dna:chromosome chromosome:RGSC3.4:1:1:267910886:1 47856487 ID13293 U +
TAATTACCAGATGTGCTAGCATCAGTTGCCC
>1 dna:chromosome chromosome:RGSC3.4:1:1:267910886:1 47856847 ID59361 M +
TTCTTTGGATGCTGTGTCTATCCCTCATT
>1 dna:chromosome chromosome:RGSC3.4:1:1:267910886:1 47857116 ID6780 M +
GACTTTGACTTTTCCTTTCTTGTCCAAGAA
>1 dna:chromosome chromosome:RGSC3.4:1:1:267910886:1 47857229 ID18261 M +
TAGCATGTATTCTTTGTCCTGCATGGGTGT
>1 dna:chromosome chromosome:RGSC3.4:1:1:267910886:1 47857848 ID4228 M +
CATTGTGTGCCTATGGCAGTAGA
>1 dna:chromosome chromosome:RGSC3.4:1:1:267910886:1 47857914 ID55494 U +
TGTTTTAGGTAGCCATACTTTTGGATGA
>1 dna:chromosome chromosome:RGSC3.4:1:1:267910886:1 47857919 ID19648 M +
TAGGTAGCCATACTTTTGGATGAATTTG
>1 dna:chromosome chromosome:RGSC3.4:1:1:267910886:1 47857935 ID46912 M +
TGGATGAATTTGGAAAGCTGTTGAC
>1 dna:chromosome chromosome:RGSC3.4:1:1:267910886:1 47858429 ID5175 M +
CTACTGTCTCAGGACCTCTACCT
>1 dna:chromosome chromosome:RGSC3.4:1:1:267910886:1 47859024 ID2850 M +
ATTATCTCCAATATTTTATGATTGCCAAT
>1 dna:chromosome chromosome:RGSC3.4:1:1:267910886:1 47859025 ID57155 M +
TTATCTCCAATATTTTATGATTGCCAATA
>1 dna:chromosome chromosome:RGSC3.4:1:1:267910886:1 47859025 ID57156 M +
TTATCTCCAATATTTTATGATTGCCAATAA
>1 dna:chromosome chromosome:RGSC3.4:1:1:267910886:1 47859026 ID21481 M +
TATCTCCAATATTTTATGATTGCCAATAA
>1 dna:chromosome chromosome:RGSC3.4:1:1:267910886:1 47859031 ID4303 M +
CCAATATTTTATGATTGCCAATAA
>1 dna:chromosome chromosome:RGSC3.4:1:1:267910886:1 47859068 ID61212 M +
TTGTTACAGTAATTCCACTATCTCTGTGCC
>1 dna:chromosome chromosome:RGSC3.4:1:1:267910886:1 47859199 ID46046 U +
TGGAATGTGATGTTACTTTTGAAAGCCCA
>1 dna:chromosome chromosome:RGSC3.4:1:1:267910886:1 47859199 ID46047 U +
TGGAATGTGATGTTACTTTTGAAAGCCCAA
>1 dna:chromosome chromosome:RGSC3.4:1:1:267910886:1 47859204 ID53775 U +
TGTGATGTTACTTTTGAAAGCCCAAGAAT
>1 dna:chromosome chromosome:RGSC3.4:1:1:267910886:1 47859204 ID53776 U +
TGTGATGTTACTTTTGAAAGCCCAAGAATT
>1 dna:chromosome chromosome:RGSC3.4:1:1:267910886:1 47859271 ID18971 M +
TAGGACTGTTATCCCCTGGAAGATCACAAG
>1 dna:chromosome chromosome:RGSC3.4:1:1:267910886:1 47859318 ID15884 U +
TACTCACCTTGTGGGAGCTGTTGCCTTTC
>1 dna:chromosome chromosome:RGSC3.4:1:1:267910886:1 47859327 ID54166 M +
TGTGGGAGCTGTTGCCTTTCAGAGGGTAAT
>1 dna:chromosome chromosome:RGSC3.4:1:1:267910886:1 47859356 ID40740 M +
TGCAATTCAGGTGAAAGGATAGGATCAGC
>1 dna:chromosome chromosome:RGSC3.4:1:1:267910886:1 47859382 ID1548 M +
AGCAAGTGATAACTTTGTAGAGTGGGGTAT
>1 dna:chromosome chromosome:RGSC3.4:1:1:267910886:1 47859664 ID43049 U +
TGCCTCTTGTGAAGTTTCTTCTTGATGTAA
>1 dna:chromosome chromosome:RGSC3.4:1:1:267910886:1 47859770 ID50885 M +
TGGTGAATATCTTGCACTCTTCTGAAGCAC
>1 dna:chromosome chromosome:RGSC3.4:1:1:267910886:1 47860005 ID6299 M +
GAAGATGACGAAACTAATGTGCTGATGGT
>1 dna:chromosome chromosome:RGSC3.4:1:1:267910886:1 47860083 ID23494 M +
TCAATGTTAGGGAATGGTGCCATAACTGT
>1 dna:chromosome chromosome:RGSC3.4:1:1:267910886:1 47860160 ID4618 M +
CCCTTGCAGTAAGCAATAGGATGCCATGGT
>1 dna:chromosome chromosome:RGSC3.4:1:1:267910886:1 47860303 ID48564 M +
TGGGAATGCTTTTCTGTCTCTCTTGAAC
>1 dna:chromosome chromosome:RGSC3.4:1:1:267910886:1 47860323 ID31821 M +
TCTTGAACTAGATTTGCATGATGGCGTCC
>1 dna:chromosome chromosome:RGSC3.4:1:1:267910886:1 47860326 ID33400 M +
TGAACTAGATTTGCATGATGGCGTCC
>1 dna:chromosome chromosome:RGSC3.4:1:1:267910886:1 47860362 ID7801 M +
GCCTGTATCTGGGGTTTACTCTCATTAA
>1 dna:chromosome chromosome:RGSC3.4:1:1:267910886:1 47860387 ID11782 M +
TAAGAACTTATGCAGGTCATCCAGCTCTT
>1 dna:chromosome chromosome:RGSC3.4:1:1:267910886:1 47860483 ID23138 M +
TCAAATGAAACCTCTGACTACCATGAAATAT
>1 dna:chromosome chromosome:RGSC3.4:1:1:267910886:1 47860488 ID32546 M +
TGAAACCTCTGACTACCATGAAATATAAG
>1 dna:chromosome chromosome:RGSC3.4:1:1:267910886:1 47860497 ID35603 M +
TGACTACCATGAAATATAAGACTACTCAT
>1 dna:chromosome chromosome:RGSC3.4:1:1:267910886:1 47860581 ID47418 U +
TGGCAGCAAAAGGTAATCATCATAGTGC
>1 dna:chromosome chromosome:RGSC3.4:1:1:267910886:1 47860659 ID6780 M +
GACTTTGACTTTTCCTTTCTTGTCCAAGAA
>1 dna:chromosome chromosome:RGSC3.4:1:1:267910886:1 47860706 ID8901 M +
GGTTTCTTTGAACTATTATGTGACTATGGC
>1 dna:chromosome chromosome:RGSC3.4:1:1:267910886:1 47860711 ID6012 M +
CTTTGAACTATTATGTGACTA
>1 dna:chromosome chromosome:RGSC3.4:1:1:267910886:1 47860803 ID54928 U +
TGTTCAGATGTGTCTGTAAAACTGGTGACC
>1 dna:chromosome chromosome:RGSC3.4:1:1:267910886:1 47860803 ID54929 U +
TGTTCAGATGTGTCTGTAAAACTGGTGACCT
>1 dna:chromosome chromosome:RGSC3.4:1:1:267910886:1 47860806 ID24342 U +
TCAGATGTGTCTGTAAAACTGGTGACC
>1 dna:chromosome chromosome:RGSC3.4:1:1:267910886:1 47860806 ID24343 U +
TCAGATGTGTCTGTAAAACTGGTGACCT
>1 dna:chromosome chromosome:RGSC3.4:1:1:267910886:1 47860806 ID24344 U +
TCAGATGTGTCTGTAAAACTGGTGACCTT
>1 dna:chromosome chromosome:RGSC3.4:1:1:267910886:1 47860806 ID24345 U +
TCAGATGTGTCTGTAAAACTGGTGACCTTC
>1 dna:chromosome chromosome:RGSC3.4:1:1:267910886:1 47860811 ID54357 U +
TGTGTCTGTAAAACTGGTGACC
>1 dna:chromosome chromosome:RGSC3.4:1:1:267910886:1 47860817 ID51729 M +
TGTAAAACTGGTGACCTTCAAGTAGCGTC
>1 dna:chromosome chromosome:RGSC3.4:1:1:267910886:1 47860847 ID34621 M +
TGACAAGGTATTGTCTTGTTTCAGACTCAA
>1 dna:chromosome chromosome:RGSC3.4:1:1:267910886:1 47860847 ID34622 M +
TGACAAGGTATTGTCTTGTTTCAGACTCAAT
>1 dna:chromosome chromosome:RGSC3.4:1:1:267910886:1 47860860 ID31939 M +
TCTTGTTTCAGACTCAATTACTTGGAGTAGT
>1 dna:chromosome chromosome:RGSC3.4:1:1:267910886:1 47860873 ID23502 M +
TCAATTACTTGGAGTAGTGAAATGATGTT
>1 dna:chromosome chromosome:RGSC3.4:1:1:267910886:1 47860878 ID16413 M +
TACTTGGAGTAGTGAAATGATGTTGG
>1 dna:chromosome chromosome:RGSC3.4:1:1:267910886:1 47860878 ID16414 M +
TACTTGGAGTAGTGAAATGATGTTGGAAT
>1 dna:chromosome chromosome:RGSC3.4:1:1:267910886:1 47860881 ID60460 M +
TTGGAGTAGTGAAATGATGTTGGAATGGT
>1 dna:chromosome chromosome:RGSC3.4:1:1:267910886:1 47860890 ID32958 M +
TGAAATGATGTTGGAATGGTCAAAAAT
>1 dna:chromosome chromosome:RGSC3.4:1:1:267910886:1 47860895 ID39728 M +
TGATGTTGGAATGGTCAAAAATCATC
>1 dna:chromosome chromosome:RGSC3.4:1:1:267910886:1 47860901 ID46026 M +
TGGAATGGTCAAAAATCATCAGTACATGTGC
>1 dna:chromosome chromosome:RGSC3.4:1:1:267910886:1 47860906 ID50519 M +
TGGTCAAAAATCATCAGTACATGTGCCA
>1 dna:chromosome chromosome:RGSC3.4:1:1:267910886:1 47860906 ID50520 M +
TGGTCAAAAATCATCAGTACATGTGCCAT
>1 dna:chromosome chromosome:RGSC3.4:1:1:267910886:1 47860906 ID50521 M +
TGGTCAAAAATCATCAGTACATGTGCCATC
>1 dna:chromosome chromosome:RGSC3.4:1:1:267910886:1 47860917 ID4070 M +
CATCAGTACATGTGCCAT
>1 dna:chromosome chromosome:RGSC3.4:1:1:267910886:1 47860919 ID24579 M +
TCAGTACATGTGCCATCTTCATTACTGG
>1 dna:chromosome chromosome:RGSC3.4:1:1:267910886:1 47860919 ID24580 M +
TCAGTACATGTGCCATCTTCATTACTGGC
>1 dna:chromosome chromosome:RGSC3.4:1:1:267910886:1 47860936 ID57939 M +
TTCATTACTGGCTGTCACCCTTGCT
>1 dna:chromosome chromosome:RGSC3.4:1:1:267910886:1 47860967 ID56734 M +
TTACCAGCACTTTGACAGCCACTGTAGC
>1 dna:chromosome chromosome:RGSC3.4:1:1:267910886:1 47860968 ID14887 M +
TACCAGCACTTTGACAGCCACTGTAGCAGG
>1 dna:chromosome chromosome:RGSC3.4:1:1:267910886:1 47860968 ID14888 M +
TACCAGCACTTTGACAGCCACTGTAGCAGGA
>1 dna:chromosome chromosome:RGSC3.4:1:1:267910886:1 47860991 ID18129 M +
TAGCAGGACATCCACTGTTCCAGTATGGT
>1 dna:chromosome chromosome:RGSC3.4:1:1:267910886:1 47860991 ID18130 M +
TAGCAGGACATCCACTGTTCCAGTATGGTA
>1 dna:chromosome chromosome:RGSC3.4:1:1:267910886:1 47861009 ID26226 M +
TCCAGTATGGTAATGACCCAGCACCTCCAC
>1 dna:chromosome chromosome:RGSC3.4:1:1:267910886:1 47861173 ID25715 M +
TCCAATGTTGCCTGACCTCCAATGTAAA
>1 dna:chromosome chromosome:RGSC3.4:1:1:267910886:1 47861173 ID25716 M +
TCCAATGTTGCCTGACCTCCAATGTAAAAGT
>1 dna:chromosome chromosome:RGSC3.4:1:1:267910886:1 47861195 ID51734 M +
TGTAAAAGTACCTGCACTATCTCATTGCCTC
>1 dna:chromosome chromosome:RGSC3.4:1:1:267910886:1 47861219 ID60142 M +
TTGCCTCCAGTATTGCAGGACCTACATTGT
>1 dna:chromosome chromosome:RGSC3.4:1:1:267910886:1 47861223 ID5331 M +
CTCCAGTATTGCAGGACCTACATTGTCAC
>1 dna:chromosome chromosome:RGSC3.4:1:1:267910886:1 47861223 ID5332 M +
CTCCAGTATTGCAGGACCTACATTGTCACA
>1 dna:chromosome chromosome:RGSC3.4:1:1:267910886:1 47861231 ID60031 M +
TTGCAGGACCTACATTGTCACAGGATCCACA
>1 dna:chromosome chromosome:RGSC3.4:1:1:267910886:1 47861279 ID52507 U +
TGTCACTGTTTTGAAGGAATTGCTGGTT
>1 dna:chromosome chromosome:RGSC3.4:1:1:267910886:1 47861281 ID24036 M +
TCACTGTTTTGAAGGAATTGCTGGTTA
>1 dna:chromosome chromosome:RGSC3.4:1:1:267910886:1 47861281 ID24037 M +
TCACTGTTTTGAAGGAATTGCTGGTTAT
>1 dna:chromosome chromosome:RGSC3.4:1:1:267910886:1 47861322 ID13175 U +
TAATGGGATGTGATGTTACTTCTGACAACTT
>1 dna:chromosome chromosome:RGSC3.4:1:1:267910886:1 47861344 ID34590 M +
TGACAACTTAAGAATTTGTTCTTCAGCTCT
>1 dna:chromosome chromosome:RGSC3.4:1:1:267910886:1 47861363 ID31674 M +
TCTTCAGCTCTTGTGATTAATTGCCAGAT
>1 dna:chromosome chromosome:RGSC3.4:1:1:267910886:1 47861373 ID61150 M +
TTGTGATTAATTGCCAGATATGTTAGGA
>1 dna:chromosome chromosome:RGSC3.4:1:1:267910886:1 47861374 ID53791 M +
TGTGATTAATTGCCAGATATGTTAGGATCA
>1 dna:chromosome chromosome:RGSC3.4:1:1:267910886:1 47861464 ID55253 M +
TGTTGTATTTGTGGGGTGCTCTAGTAC
>1 dna:chromosome chromosome:RGSC3.4:1:1:267910886:1 47861469 ID22779 M +
TATTTGTGGGGTGCTCTAGTACAGATGA
>1 dna:chromosome chromosome:RGSC3.4:1:1:267910886:1 47861729 ID54041 M +
TGTGCTTCATTTCTCAAAAGAGACAAGGCG
>1 dna:chromosome chromosome:RGSC3.4:1:1:267910886:1 47861729 ID54042 M +
TGTGCTTCATTTCTCAAAAGAGACAAGGCGT
>1 dna:chromosome chromosome:RGSC3.4:1:1:267910886:1 47861762 ID42991 U +
TGCCTCAGGTGAGATTTCTTTCTTGATGG
>1 dna:chromosome chromosome:RGSC3.4:1:1:267910886:1 47861762 ID42992 U +
TGCCTCAGGTGAGATTTCTTTCTTGATGGA
>1 dna:chromosome chromosome:RGSC3.4:1:1:267910886:1 47861772 ID6931 M +
GAGATTTCTTTCTTGATGGAGAGCAGCAA
>1 dna:chromosome chromosome:RGSC3.4:1:1:267910886:1 47861777 ID59339 M +
TTCTTTCTTGATGGAGAGCAGCAAC
>1 dna:chromosome chromosome:RGSC3.4:1:1:267910886:1 47861842 ID56319 M +
TTAAAGCCTTTTGGATGGCCACTACTGGG
>1 dna:chromosome chromosome:RGSC3.4:1:1:267910886:1 47861904 ID12836 M +
TAATAGGTTGTCTTCTGTGTTCTCA
>1 dna:chromosome chromosome:RGSC3.4:1:1:267910886:1 47861945 ID4585 M +
CCCTGAGGCTGCTTGTTGACTGAAGGC
>1 dna:chromosome chromosome:RGSC3.4:1:1:267910886:1 47861988 ID52324 M +
TGTATGTTTTGTCCAGTGCAGGTGTC
>1 dna:chromosome chromosome:RGSC3.4:1:1:267910886:1 47861988 ID52325 M +
TGTATGTTTTGTCCAGTGCAGGTGTCC
>1 dna:chromosome chromosome:RGSC3.4:1:1:267910886:1 47861988 ID52326 M +
TGTATGTTTTGTCCAGTGCAGGTGTCCTC
>1 dna:chromosome chromosome:RGSC3.4:1:1:267910886:1 47862048 ID51486 M +
TGGTTCTTCTGAATCCTCTATGACTAGAAT
>1 dna:chromosome chromosome:RGSC3.4:1:1:267910886:1 47862055 ID30708 M +
TCTGAATCCTCTATGACTAGAATTATGGAC
>1 dna:chromosome chromosome:RGSC3.4:1:1:267910886:1 47862092 ID10172 U +
TAAACAAGGTTATGGGAGATGACAAGTCC
>1 dna:chromosome chromosome:RGSC3.4:1:1:267910886:1 47862104 ID48780 M +
TGGGAGATGACAAGTCCAACGTGCCA
>1 dna:chromosome chromosome:RGSC3.4:1:1:267910886:1 47862104 ID48781 M +
TGGGAGATGACAAGTCCAACGTGCCAAT
>1 dna:chromosome chromosome:RGSC3.4:1:1:267910886:1 47862104 ID48782 M +
TGGGAGATGACAAGTCCAACGTGCCAATGG
>1 dna:chromosome chromosome:RGSC3.4:1:1:267910886:1 47862104 ID48783 M +
TGGGAGATGACAAGTCCAACGTGCCAATGGT
>1 dna:chromosome chromosome:RGSC3.4:1:1:267910886:1 47862106 ID8297 M +
GGAGATGACAAGTCCAACGTGCCAATGGT
>1 dna:chromosome chromosome:RGSC3.4:1:1:267910886:1 47862111 ID34636 M +
TGACAAGTCCAACGTGCCAATGGTGGG
>1 dna:chromosome chromosome:RGSC3.4:1:1:267910886:1 47862154 ID41355 M +
TGCAGTTCAGGCCTAGTGCGGAAGTA
>1 dna:chromosome chromosome:RGSC3.4:1:1:267910886:1 47862183 ID15930 U +
TACTCATTAAGGGTAGGGAATGGAGCCAT
>1 dna:chromosome chromosome:RGSC3.4:1:1:267910886:1 47862203 ID46584 M +
TGGAGCCATAACTGGAGTAACTGTCT
>1 dna:chromosome chromosome:RGSC3.4:1:1:267910886:1 47862211 ID11628 M +
TAACTGGAGTAACTGTCTGAGG
>1 dna:chromosome chromosome:RGSC3.4:1:1:267910886:1 47862286 ID42462 M +
TGCCATGATCTGCTTAGACTTT
>1 dna:chromosome chromosome:RGSC3.4:1:1:267910886:1 47862286 ID42463 M +
TGCCATGATCTGCTTAGACTTTCTTTGAT
>1 dna:chromosome chromosome:RGSC3.4:1:1:267910886:1 47862286 ID42464 M +
TGCCATGATCTGCTTAGACTTTCTTTGATA
>1 dna:chromosome chromosome:RGSC3.4:1:1:267910886:1 47862296 ID44781 U +
TGCTTAGACTTTCTTTGATATAAAGAAACA
>1 dna:chromosome chromosome:RGSC3.4:1:1:267910886:1 47862316 ID10396 U +
TAAAGAAACATTATGTCTTGTCTTTTGAA
>1 dna:chromosome chromosome:RGSC3.4:1:1:267910886:1 47862360 ID16347 U +
TACTTCCAAAATTCCAGGGTGTGGCT
>1 dna:chromosome chromosome:RGSC3.4:1:1:267910886:1 47862386 ID36719 U +
TGAGAGGTATCATTTCCTCATAGGGGT
>1 dna:chromosome chromosome:RGSC3.4:1:1:267910886:1 47862425 ID26972 M +
TCCCATTCTTCTTTGAAGCAGGGGTGCAT
>1 dna:chromosome chromosome:RGSC3.4:1:1:267910886:1 47862434 ID32042 M +
TCTTTGAAGCAGGGGTGCATTATCATGTC
>1 dna:chromosome chromosome:RGSC3.4:1:1:267910886:1 47862453 ID57141 M +
TTATCATGTCTATGATGGATATATCTGGG
>1 dna:chromosome chromosome:RGSC3.4:1:1:267910886:1 47862453 ID57142 M +
TTATCATGTCTATGATGGATATATCTGGGT
>1 dna:chromosome chromosome:RGSC3.4:1:1:267910886:1 47862454 ID21360 M +
TATCATGTCTATGATGGATATATCTGGGT
>1 dna:chromosome chromosome:RGSC3.4:1:1:267910886:1 47862459 ID52950 M +
TGTCTATGATGGATATATCTGGGTTTGAC
>1 dna:chromosome chromosome:RGSC3.4:1:1:267910886:1 47862465 ID39487 M +
TGATGGATATATCTGGGTTTGACTGTCATT
>1 dna:chromosome chromosome:RGSC3.4:1:1:267910886:1 47862478 ID50085 M +
TGGGTTTGACTGTCATTAAGTTGCTAAGC
>1 dna:chromosome chromosome:RGSC3.4:1:1:267910886:1 47862615 ID51890 M +
TGTAAGACTCTAGCATTCATATGTGGTTC
>1 dna:chromosome chromosome:RGSC3.4:1:1:267910886:1 47862653 ID24721 M +
TCATAAATTTATCCTAGGAAGAGTTCATG
>1 dna:chromosome chromosome:RGSC3.4:1:1:267910886:1 47862680 ID49288 M +
TGGGCATCAAAAGTGTTAGCACCATTGTAC
>1 dna:chromosome chromosome:RGSC3.4:1:1:267910886:1 47862686 ID22936 M +
TCAAAAGTGTTAGCACCATTGTACAGGTTC
>1 dna:chromosome chromosome:RGSC3.4:1:1:267910886:1 47862692 ID9447 M +
GTGTTAGCACCATTGTACAGGTTC
>1 dna:chromosome chromosome:RGSC3.4:1:1:267910886:1 47862696 ID18071 M +
TAGCACCATTGTACAGGTTCAGCATTTGC
>1 dna:chromosome chromosome:RGSC3.4:1:1:267910886:1 47862727 ID40033 M +
TGATTGTCTTGGGTACTAAGGTCAAAGTC
>1 dna:chromosome chromosome:RGSC3.4:1:1:267910886:1 47862850 ID22752 U +
TATTTGCATAAACATTTGCCAGGCCTTGTC
>1 dna:chromosome chromosome:RGSC3.4:1:1:267910886:1 47862901 ID36828 M +
TGAGATACATTTGTAAAGATGTTGAACCTC
>1 dna:chromosome chromosome:RGSC3.4:1:1:267910886:1 47862912 ID51796 M +
TGTAAAGATGTTGAACCTCACCCAGC
>1 dna:chromosome chromosome:RGSC3.4:1:1:267910886:1 47862912 ID51797 M +
TGTAAAGATGTTGAACCTCACCCAGCTCC
>1 dna:chromosome chromosome:RGSC3.4:1:1:267910886:1 47862952 ID25971 U +
TCCACTTGTTTTGGTCTCAATTACTTGTA
>1 dna:chromosome chromosome:RGSC3.4:1:1:267910886:1 47862968 ID23504 U +
TCAATTACTTGTAGATGATGTTGGGGT
>1 dna:chromosome chromosome:RGSC3.4:1:1:267910886:1 47862979 ID17769 U +
TAGATGATGTTGGGGTAGTTAAACAC
>1 dna:chromosome chromosome:RGSC3.4:1:1:267910886:1 47862989 ID49653 U +
TGGGGTAGTTAAACACAATTGTTGTCATTGC
>1 dna:chromosome chromosome:RGSC3.4:1:1:267910886:1 47862998 ID10181 M +
TAAACACAATTGTTGTCATTGCCATGGTC
>1 dna:chromosome chromosome:RGSC3.4:1:1:267910886:1 47863000 ID186 M +
AACACAATTGTTGTCATTGCCATGGTC
>1 dna:chromosome chromosome:RGSC3.4:1:1:267910886:1 47863000 ID187 M +
AACACAATTGTTGTCATTGCCATGGTCAT
>1 dna:chromosome chromosome:RGSC3.4:1:1:267910886:1 47863041 ID12601 M +
TAAGTGCTTCTTCCTCACAAGGACTT
>1 dna:chromosome chromosome:RGSC3.4:1:1:267910886:1 47863176 ID42567 M +
TGCCATTGCAGAAGGAAGTAGGATGA
>1 dna:chromosome chromosome:RGSC3.4:1:1:267910886:1 47863176 ID42571 U +
TGCCATTGCAGAAGGAAGTAGGATGATA
>1 dna:chromosome chromosome:RGSC3.4:1:1:267910886:1 47863176 ID42572 U +
TGCCATTGCAGAAGGAAGTAGGATGATAT
>1 dna:chromosome chromosome:RGSC3.4:1:1:267910886:1 47863182 ID41090 U +
TGCAGAAGGAAGTAGGATGATATGGTC
>1 dna:chromosome chromosome:RGSC3.4:1:1:267910886:1 47863209 ID39781 U +
TGATTAATACATTATCTGGTTGAAGTGTC
>1 dna:chromosome chromosome:RGSC3.4:1:1:267910886:1 47863213 ID12758 U +
TAATACATTATCTGGTTGAAGTGTCC
>1 dna:chromosome chromosome:RGSC3.4:1:1:267910886:1 47863213 ID12759 U +
TAATACATTATCTGGTTGAAGTGTCCT
>1 dna:chromosome chromosome:RGSC3.4:1:1:267910886:1 47863213 ID12761 U +
TAATACATTATCTGGTTGAAGTGTCCTTA
>1 dna:chromosome chromosome:RGSC3.4:1:1:267910886:1 47863216 ID14635 U +
TACATTATCTGGTTGAAGTGTCCTT
>1 dna:chromosome chromosome:RGSC3.4:1:1:267910886:1 47863216 ID14636 U +
TACATTATCTGGTTGAAGTGTCCTTAGTTT
>1 dna:chromosome chromosome:RGSC3.4:1:1:267910886:1 47863221 ID21525 U +
TATCTGGTTGAAGTGTCCTT
>1 dna:chromosome chromosome:RGSC3.4:1:1:267910886:1 47863225 ID51497 M +
TGGTTGAAGTGTCCTTAGTTTCTAGGG
>1 dna:chromosome chromosome:RGSC3.4:1:1:267910886:1 47863236 ID28888 M +
TCCTTAGTTTCTAGGGCTTGGAATCCA
>1 dna:chromosome chromosome:RGSC3.4:1:1:267910886:1 47863239 ID57051 M +
TTAGTTTCTAGGGCTTGGAATCCAATG
>1 dna:chromosome chromosome:RGSC3.4:1:1:267910886:1 47863247 ID19549 M +
TAGGGCTTGGAATCCAATGTATTCCATTGCT
>1 dna:chromosome chromosome:RGSC3.4:1:1:267910886:1 47863254 ID45985 M +
TGGAATCCAATGTATTCCATTGCTTTTTCAC
>1 dna:chromosome chromosome:RGSC3.4:1:1:267910886:1 47863259 ID25694 M +
TCCAATGTATTCCATTGCTTTTTCA
>1 dna:chromosome chromosome:RGSC3.4:1:1:267910886:1 47863259 ID25695 M +
TCCAATGTATTCCATTGCTTTTTCACATTAGC
>1 dna:chromosome chromosome:RGSC3.4:1:1:267910886:1 47863311 ID24692 M +
TCAGTTGCTCATAGGGATTTGGGAA
>1 dna:chromosome chromosome:RGSC3.4:1:1:267910886:1 47863319 ID24779 M +
TCATAGGGATTTGGGAACTGCTTCTAGTC
>1 dna:chromosome chromosome:RGSC3.4:1:1:267910886:1 47863322 ID19528 M +
TAGGGATTTGGGAACTGCTTCTAGTCT
>1 dna:chromosome chromosome:RGSC3.4:1:1:267910886:1 47863329 ID60682 M +
TTGGGAACTGCTTCTAGTCTTAGTTGAA
>1 dna:chromosome chromosome:RGSC3.4:1:1:267910886:1 47863330 ID48418 M +
TGGGAACTGCTTCTAGTCTTAGTTGA
>1 dna:chromosome chromosome:RGSC3.4:1:1:267910886:1 47863330 ID48419 M +
TGGGAACTGCTTCTAGTCTTAGTTGAAC
>1 dna:chromosome chromosome:RGSC3.4:1:1:267910886:1 47863330 ID48420 M +
TGGGAACTGCTTCTAGTCTTAGTTGAACT
>1 dna:chromosome chromosome:RGSC3.4:1:1:267910886:1 47863330 ID48421 M +
TGGGAACTGCTTCTAGTCTTAGTTGAACTA
>1 dna:chromosome chromosome:RGSC3.4:1:1:267910886:1 47863337 ID44891 M +
TGCTTCTAGTCTTAGTTGAACTAGGGTTGC
>1 dna:chromosome chromosome:RGSC3.4:1:1:267910886:1 47863340 ID58834 M +
TTCTAGTCTTAGTTGAACTAGGGTTGCATC
>1 dna:chromosome chromosome:RGSC3.4:1:1:267910886:1 47863340 ID58835 M +
TTCTAGTCTTAGTTGAACTAGGGTTGCATCA
>1 dna:chromosome chromosome:RGSC3.4:1:1:267910886:1 47863343 ID20249 M +
TAGTCTTAGTTGAACTAGGGTTGCATC
>1 dna:chromosome chromosome:RGSC3.4:1:1:267910886:1 47863343 ID20250 M +
TAGTCTTAGTTGAACTAGGGTTGCATCA
>1 dna:chromosome chromosome:RGSC3.4:1:1:267910886:1 47863343 ID20251 M +
TAGTCTTAGTTGAACTAGGGTTGCATCAT
>1 dna:chromosome chromosome:RGSC3.4:1:1:267910886:1 47863346 ID31585 M +
TCTTAGTTGAACTAGGGTTGCATCATG
>1 dna:chromosome chromosome:RGSC3.4:1:1:267910886:1 47863368 ID24951 M +
TCATGACCACAATGACTGTTGGCCTATA
>1 dna:chromosome chromosome:RGSC3.4:1:1:267910886:1 47863369 ID4113 M +
CATGACCACAATGACTGTTGGCCTA
>1 dna:chromosome chromosome:RGSC3.4:1:1:267910886:1 47863371 ID35287 M +
TGACCACAATGACTGTTGGCCTATATTTA
>1 dna:chromosome chromosome:RGSC3.4:1:1:267910886:1 47863380 ID35924 M +
TGACTGTTGGCCTATATTTATGGTTGACTAT
>1 dna:chromosome chromosome:RGSC3.4:1:1:267910886:1 47863387 ID47796 U +
TGGCCTATATTTATGGTTGACTATCGTT
>1 dna:chromosome chromosome:RGSC3.4:1:1:267910886:1 47863387 ID47797 U +
TGGCCTATATTTATGGTTGACTATCGTTA
>1 dna:chromosome chromosome:RGSC3.4:1:1:267910886:1 47863392 ID21164 U +
TATATTTATGGTTGACTATCGTTAGGAGG
>1 dna:chromosome chromosome:RGSC3.4:1:1:267910886:1 47863392 ID21165 U +
TATATTTATGGTTGACTATCGTTAGGAGGC
>1 dna:chromosome chromosome:RGSC3.4:1:1:267910886:1 47863394 ID22656 U +
TATTTATGGTTGACTATCGTTAGGAGG
>1 dna:chromosome chromosome:RGSC3.4:1:1:267910886:1 47863394 ID22657 U +
TATTTATGGTTGACTATCGTTAGGAGGC
>1 dna:chromosome chromosome:RGSC3.4:1:1:267910886:1 47863398 ID22016 U +
TATGGTTGACTATCGTTAGGAGGCTAAGT
>1 dna:chromosome chromosome:RGSC3.4:1:1:267910886:1 47863400 ID51508 U +
TGGTTGACTATCGTTAGGAGGCTAAGT
>1 dna:chromosome chromosome:RGSC3.4:1:1:267910886:1 47863474 ID15654 U +
TACTACAACGTGTCTTCTCAGCTCCAAA
>1 dna:chromosome chromosome:RGSC3.4:1:1:267910886:1 47863474 ID15655 U +
TACTACAACGTGTCTTCTCAGCTCCAAAA
>1 dna:chromosome chromosome:RGSC3.4:1:1:267910886:1 47863474 ID15656 U +
TACTACAACGTGTCTTCTCAGCTCCAAAAT
>1 dna:chromosome chromosome:RGSC3.4:1:1:267910886:1 47863504 ID11960 M +
TAAGAGAGAATCAAATGGAAAC
>1 dna:chromosome chromosome:RGSC3.4:1:1:267910886:1 47863504 ID11961 M +
TAAGAGAGAATCAAATGGAAACTTTCTGA
>1 dna:chromosome chromosome:RGSC3.4:1:1:267910886:1 47863504 ID11962 M +
TAAGAGAGAATCAAATGGAAACTTTCTGAC
>1 dna:chromosome chromosome:RGSC3.4:1:1:267910886:1 47863514 ID23153 U +
TCAAATGGAAACTTTCTGACTGTCAAGAA
>1 dna:chromosome chromosome:RGSC3.4:1:1:267910886:1 47863534 ID52409 M +
TGTCAAGAATTATAAAATTCCACCCAAGGT
>1 dna:chromosome chromosome:RGSC3.4:1:1:267910886:1 47863543 ID57054 M +
TTATAAAATTCCACCCAAGGTCCATATTT
>1 dna:chromosome chromosome:RGSC3.4:1:1:267910886:1 47863550 ID2890 M +
ATTCCACCCAAGGTCCATATT
>1 dna:chromosome chromosome:RGSC3.4:1:1:267910886:1 47863586 ID11730 M +
TAAGAAAATTTTTCAACGAAGAGTTCAGGG
>1 dna:chromosome chromosome:RGSC3.4:1:1:267910886:1 47863594 ID62640 M +
TTTTTCAACGAAGAGTTCAGG
>1 dna:chromosome chromosome:RGSC3.4:1:1:267910886:1 47863597 ID57424 M +
TTCAACGAAGAGTTCAGGGACACCAAAAGT
>1 dna:chromosome chromosome:RGSC3.4:1:1:267910886:1 47863660 ID49748 M +
TGGGTAGAATGAGGTACTAGGCCAAAGTT
>1 dna:chromosome chromosome:RGSC3.4:1:1:267910886:1 47863664 ID17112 M +
TAGAATGAGGTACTAGGCCAAAGTTCATA
>1 dna:chromosome chromosome:RGSC3.4:1:1:267910886:1 47863677 ID19368 M +
TAGGCCAAAGTTCATAATCTTGACTTTTCAAT
>1 dna:chromosome chromosome:RGSC3.4:1:1:267910886:1 47863684 ID561 M +
AAGTTCATAATCTTGACTTTTCAATTGATAT
>1 dna:chromosome chromosome:RGSC3.4:1:1:267910886:1 47863697 ID36069 M +
TGACTTTTCAATTGATATACAAACCAGCA
>1 dna:chromosome chromosome:RGSC3.4:1:1:267910886:1 47863709 ID38769 M +
TGATATACAAACCAGCACTCTTTGGCTTCA
>1 dna:chromosome chromosome:RGSC3.4:1:1:267910886:1 47863741 ID27355 M +
TCCCTGTGAAGTATTGTTTGCCCGTAGA
>1 dna:chromosome chromosome:RGSC3.4:1:1:267910886:1 47863743 ID4812 M +
CCTGTGAAGTATTGTTTGCCCGTAGAAGT
>1 dna:chromosome chromosome:RGSC3.4:1:1:267910886:1 47863745 ID53294 M +
TGTGAAGTATTGTTTGCCCGTAGAAGTG
>1 dna:chromosome chromosome:RGSC3.4:1:1:267910886:1 47863747 ID33884 M +
TGAAGTATTGTTTGCCCGTAGAA
>1 dna:chromosome chromosome:RGSC3.4:1:1:267910886:1 47863747 ID33885 M +
TGAAGTATTGTTTGCCCGTAGAAGT
>1 dna:chromosome chromosome:RGSC3.4:1:1:267910886:1 47863747 ID33886 M +
TGAAGTATTGTTTGCCCGTAGAAGTG
>1 dna:chromosome chromosome:RGSC3.4:1:1:267910886:1 47863747 ID33887 M +
TGAAGTATTGTTTGCCCGTAGAAGTGGCTCA
>1 dna:chromosome chromosome:RGSC3.4:1:1:267910886:1 47863748 ID6347 M +
GAAGTATTGTTTGCCCGTAGAAGTGGCTC
>1 dna:chromosome chromosome:RGSC3.4:1:1:267910886:1 47863752 ID22609 M +
TATTGTTTGCCCGTAGAAGTGG
>1 dna:chromosome chromosome:RGSC3.4:1:1:267910886:1 47863752 ID22610 M +
TATTGTTTGCCCGTAGAAGTGGCTCA
>1 dna:chromosome chromosome:RGSC3.4:1:1:267910886:1 47863753 ID2973 M +
ATTGTTTGCCCGTAGAAGTGGCTC
>1 dna:chromosome chromosome:RGSC3.4:1:1:267910886:1 47863785 ID22329 M +
TATTATTTGCACAATATTTCCCTAGCCTT
>1 dna:chromosome chromosome:RGSC3.4:1:1:267910886:1 47863792 ID40801 M +
TGCACAATATTTCCCTAGCCTTGAC
>1 dna:chromosome chromosome:RGSC3.4:1:1:267910886:1 47863838 ID47318 U +
TGGCACACAGTAAGCAAGATGATCTCCTAG
>1 dna:chromosome chromosome:RGSC3.4:1:1:267910886:1 47863857 ID39086 U +
TGATCTCCTAGTTTGATTATGCATTGTAAT
>1 dna:chromosome chromosome:RGSC3.4:1:1:267910886:1 47864101 ID19127 M +
TAGGATACATACATGCCACAATGGTCTTCT
>1 dna:chromosome chromosome:RGSC3.4:1:1:267910886:1 47864103 ID8338 M +
GGATACATACATGCCACAATGGTCTTCTCAAT
>1 dna:chromosome chromosome:RGSC3.4:1:1:267910886:1 47864106 ID14431 M +
TACATACATGCCACAATGGTCTTCTC
>1 dna:chromosome chromosome:RGSC3.4:1:1:267910886:1 47864169 ID11532 M +
TAACTACCATGAAATGTAAAACTCAGGTC
>1 dna:chromosome chromosome:RGSC3.4:1:1:267910886:1 47864169 ID11533 M +
TAACTACCATGAAATGTAAAACTCAGGTCC
>1 dna:chromosome chromosome:RGSC3.4:1:1:267910886:1 47864169 ID11534 M +
TAACTACCATGAAATGTAAAACTCAGGTCCA
>1 dna:chromosome chromosome:RGSC3.4:1:1:267910886:1 47864173 ID14958 M +
TACCATGAAATGTAAAACTCAGGTCCA
>1 dna:chromosome chromosome:RGSC3.4:1:1:267910886:1 47864212 ID46350 M +
TGGACTATCATAAAGTTGCTGAGGAAGAGT
>1 dna:chromosome chromosome:RGSC3.4:1:1:267910886:1 47864285 ID60124 M +
TTGCCCTGGTTCAACTAGGGTTCTAAGGCAAA
>1 dna:chromosome chromosome:RGSC3.4:1:1:267910886:1 47864294 ID57427 M +
TTCAACTAGGGTTCTAAGGCAAAAGTCTA
>1 dna:chromosome chromosome:RGSC3.4:1:1:267910886:1 47864300 ID19607 M +
TAGGGTTCTAAGGCAAAAGTCTA
>1 dna:chromosome chromosome:RGSC3.4:1:1:267910886:1 47864329 ID35997 M +
TGACTTCTCCATTTATGTCCAATGGTAA
>1 dna:chromosome chromosome:RGSC3.4:1:1:267910886:1 47864340 ID61577 M +
TTTATGTCCAATGGTAAACTTATCAGGTTT
>1 dna:chromosome chromosome:RGSC3.4:1:1:267910886:1 47864341 ID57216 M +
TTATGTCCAATGGTAAACTTATCAGGT
>1 dna:chromosome chromosome:RGSC3.4:1:1:267910886:1 47864346 ID25686 U +
TCCAATGGTAAACTTATCAGGTTTCTGTTC
>1 dna:chromosome chromosome:RGSC3.4:1:1:267910886:1 47864348 ID3293 M +
CAATGGTAAACTTATCAGGTTT
>1 dna:chromosome chromosome:RGSC3.4:1:1:267910886:1 47864351 ID50146 U +
TGGTAAACTTATCAGGTTTCTGTTCCCT
>1 dna:chromosome chromosome:RGSC3.4:1:1:267910886:1 47864351 ID50147 U +
TGGTAAACTTATCAGGTTTCTGTTCCCTG
>1 dna:chromosome chromosome:RGSC3.4:1:1:267910886:1 47864351 ID50148 U +
TGGTAAACTTATCAGGTTTCTGTTCCCTGT
>1 dna:chromosome chromosome:RGSC3.4:1:1:267910886:1 47864378 ID53876 M +
TGTGCACTATACCCTGGTCATTTCATTAGC
>1 dna:chromosome chromosome:RGSC3.4:1:1:267910886:1 47864380 ID40982 M +
TGCACTATACCCTGGTCATTTCATTAGCT
>1 dna:chromosome chromosome:RGSC3.4:1:1:267910886:1 47864385 ID20949 M +
TATACCCTGGTCATTTCATTAGCTC
>1 dna:chromosome chromosome:RGSC3.4:1:1:267910886:1 47864387 ID15111 M +
TACCCTGGTCATTTCATTAGCTCACAGT
>1 dna:chromosome chromosome:RGSC3.4:1:1:267910886:1 47864392 ID50604 M +
TGGTCATTTCATTAGCTCACAGTTATGATT
>1 dna:chromosome chromosome:RGSC3.4:1:1:267910886:1 47864403 ID56974 M +
TTAGCTCACAGTTATGATTATTTGCCTA
>1 dna:chromosome chromosome:RGSC3.4:1:1:267910886:1 47864404 ID18572 M +
TAGCTCACAGTTATGATTATTTGCCT
>1 dna:chromosome chromosome:RGSC3.4:1:1:267910886:1 47864404 ID18573 M +
TAGCTCACAGTTATGATTATTTGCCTA
>1 dna:chromosome chromosome:RGSC3.4:1:1:267910886:1 47864404 ID18574 M +
TAGCTCACAGTTATGATTATTTGCCTAAAT
>1 dna:chromosome chromosome:RGSC3.4:1:1:267910886:1 47864406 ID7913 M +
GCTCACAGTTATGATTATTTGCCTAAATA
>1 dna:chromosome chromosome:RGSC3.4:1:1:267910886:1 47864408 ID23756 M +
TCACAGTTATGATTATTTGCCTAAATATTT
>1 dna:chromosome chromosome:RGSC3.4:1:1:267910886:1 47864415 ID21809 M +
TATGATTATTTGCCTAAATATTTCCCTG
>1 dna:chromosome chromosome:RGSC3.4:1:1:267910886:1 47864415 ID21810 M +
TATGATTATTTGCCTAAATATTTCCCTGC
>1 dna:chromosome chromosome:RGSC3.4:1:1:267910886:1 47864415 ID21811 M +
TATGATTATTTGCCTAAATATTTCCCTGCC
>1 dna:chromosome chromosome:RGSC3.4:1:1:267910886:1 47864415 ID21812 M +
TATGATTATTTGCCTAAATATTTCCCTGCCT
>1 dna:chromosome chromosome:RGSC3.4:1:1:267910886:1 47864416 ID2552 M +
ATGATTATTTGCCTAAATATTTCCCTGCCT
>1 dna:chromosome chromosome:RGSC3.4:1:1:267910886:1 47864417 ID39852 M +
TGATTATTTGCCTAAATATTTCCCTGCCT
>1 dna:chromosome chromosome:RGSC3.4:1:1:267910886:1 47864417 ID39853 M +
TGATTATTTGCCTAAATATTTCCCTGCCTT
>1 dna:chromosome chromosome:RGSC3.4:1:1:267910886:1 47864421 ID22753 M +
TATTTGCCTAAATATTTCCCTGCCTTTGTC
>1 dna:chromosome chromosome:RGSC3.4:1:1:267910886:1 47864426 ID7750 M +
GCCTAAATATTTCCCTGCCTT
>1 dna:chromosome chromosome:RGSC3.4:1:1:267910886:1 47864432 ID2325 M +
ATATTTCCCTGCCTTTGTCCTCCCC
>1 dna:chromosome chromosome:RGSC3.4:1:1:267910886:1 47864449 ID28302 M +
TCCTCCCCTAGGTGGCCCCATTTTC
>1 dna:chromosome chromosome:RGSC3.4:1:1:267910886:1 47864452 ID27080 M +
TCCCCTAGGTGGCCCCATTTTCAGGTGCTTT
>1 dna:chromosome chromosome:RGSC3.4:1:1:267910886:1 47864491 ID55262 M +
TGTTGTCCTTCAACAAGTTCTTACTTGCAGA
>1 dna:chromosome chromosome:RGSC3.4:1:1:267910886:1 47864509 ID31534 M +
TCTTACTTGCAGAAGTGAGATGCTGTTCA
>1 dna:chromosome chromosome:RGSC3.4:1:1:267910886:1 47864509 ID31535 M +
TCTTACTTGCAGAAGTGAGATGCTGTTCAGG
>1 dna:chromosome chromosome:RGSC3.4:1:1:267910886:1 47864512 ID16397 M +
TACTTGCAGAAGTGAGATGCTGTTCAGGT
>1 dna:chromosome chromosome:RGSC3.4:1:1:267910886:1 47864520 ID6357 M +
GAAGTGAGATGCTGTTCAGGTGGTC
>1 dna:chromosome chromosome:RGSC3.4:1:1:267910886:1 47864524 ID36933 M +
TGAGATGCTGTTCAGGTGGTCGACCATC
>1 dna:chromosome chromosome:RGSC3.4:1:1:267910886:1 47864527 ID7300 M +
GATGCTGTTCAGGTGGTCGACCATCATTGT
>1 dna:chromosome chromosome:RGSC3.4:1:1:267910886:1 47864535 ID24548 M +
TCAGGTGGTCGACCATCATTGTCTCTGCCTT
>1 dna:chromosome chromosome:RGSC3.4:1:1:267910886:1 47864565 ID50591 M +
TGGTCATGAGTGTCAGGCACCATTGCTTC
>1 dna:chromosome chromosome:RGSC3.4:1:1:267910886:1 47864596 ID16957 M +
TAGAAGCTGTTCGATTGCTCTGGGGCTGC
>1 dna:chromosome chromosome:RGSC3.4:1:1:267910886:1 47864628 ID38057 M +
TGAGTCGAAGGCGTTGCTCCTGTG
>1 dna:chromosome chromosome:RGSC3.4:1:1:267910886:1 47864628 ID38058 M +
TGAGTCGAAGGCGTTGCTCCTGTGTCCCAT
>1 dna:chromosome chromosome:RGSC3.4:1:1:267910886:1 47864652 ID26957 M +
TCCCATGGTCCTTAAGACTTTGTATTGAGA
>1 dna:chromosome chromosome:RGSC3.4:1:1:267910886:1 47864657 ID50666 M +
TGGTCCTTAAGACTTTGTATTGAGAGTGGA
>1 dna:chromosome chromosome:RGSC3.4:1:1:267910886:1 47864701 ID6193 M +
GAAATTCTGCTGAGGGCTAGG
>1 dna:chromosome chromosome:RGSC3.4:1:1:267910886:1 47864701 ID6194 M +
GAAATTCTGCTGAGGGCTAGGGTGT
>1 dna:chromosome chromosome:RGSC3.4:1:1:267910886:1 47864739 ID15833 M +
TACTATGTGTAAGCATTGTAGCTAAAGAT
>1 dna:chromosome chromosome:RGSC3.4:1:1:267910886:1 47864739 ID15834 M +
TACTATGTGTAAGCATTGTAGCTAAAGATA
>1 dna:chromosome chromosome:RGSC3.4:1:1:267910886:1 47864744 ID54258 M +
TGTGTAAGCATTGTAGCTAAAGATACTAC
>1 dna:chromosome chromosome:RGSC3.4:1:1:267910886:1 47864801 ID2236 M +
ATAGAATAAAAATAATGGAAA
>1 dna:chromosome chromosome:RGSC3.4:1:1:267910886:1 47864802 ID17050 U +
TAGAATAAAAATAATGGAAACGATGTAGGGA
>1 dna:chromosome chromosome:RGSC3.4:1:1:267910886:1 47864807 ID9740 U +
TAAAAATAATGGAAACGATGTAGGGAAAC
>1 dna:chromosome chromosome:RGSC3.4:1:1:267910886:1 47864813 ID13152 U +
TAATGGAAACGATGTAGGGAAACTGAAGC
>1 dna:chromosome chromosome:RGSC3.4:1:1:267910886:1 47864836 ID33763 M +
TGAAGCTAAAATCACAGCATGTGTTAACTAA
>1 dna:chromosome chromosome:RGSC3.4:1:1:267910886:1 47864864 ID9760 M +
TAAAAATGACCAAAATGTCTTTGGGATTGC
>1 dna:chromosome chromosome:RGSC3.4:1:1:267910886:1 47864976 ID52199 U +
TGTAGTGCAATAGATCACAGATTCAGATGA
>1 dna:chromosome chromosome:RGSC3.4:1:1:267910886:1 47864976 ID52200 U +
TGTAGTGCAATAGATCACAGATTCAGATGAT
>1 dna:chromosome chromosome:RGSC3.4:1:1:267910886:1 47864978 ID20339 U +
TAGTGCAATAGATCACAGATTCAGATGATGT
>1 dna:chromosome chromosome:RGSC3.4:1:1:267910886:1 47864986 ID17671 U +
TAGATCACAGATTCAGATGATGTCAGGTGA
>1 dna:chromosome chromosome:RGSC3.4:1:1:267910886:1 47864990 ID23711 U +
TCACAGATTCAGATGATGTCAGGT
>1 dna:chromosome chromosome:RGSC3.4:1:1:267910886:1 47865003 ID39634 M +
TGATGTCAGGTGAAATAGTCATTGGCCAC
>1 dna:chromosome chromosome:RGSC3.4:1:1:267910886:1 47865006 ID52578 M +
TGTCAGGTGAAATAGTCATTGGCCACAT
>1 dna:chromosome chromosome:RGSC3.4:1:1:267910886:1 47865033 ID10560 M +
TAAAGGCTAAAGCCTGTGTTTGGGCAATG
>1 dna:chromosome chromosome:RGSC3.4:1:1:267910886:1 47865033 ID10561 M +
TAAAGGCTAAAGCCTGTGTTTGGGCAATGG
>1 dna:chromosome chromosome:RGSC3.4:1:1:267910886:1 47865049 ID55450 M +
TGTTTGGGCAATGGAAGGAAAGACACAGC
>1 dna:chromosome chromosome:RGSC3.4:1:1:267910886:1 47865060 ID45838 M +
TGGAAGGAAAGACACAGCAGAACTTT
>1 dna:chromosome chromosome:RGSC3.4:1:1:267910886:1 47865095 ID8293 M +
GGAGAGAAAGAAGAATAGAGGCGGAA
>1 dna:chromosome chromosome:RGSC3.4:1:1:267910886:1 47865193 ID20773 M +
TATAAATGGGCAATAGAGTAGTGTAGTGGTA
>1 dna:chromosome chromosome:RGSC3.4:1:1:267910886:1 47865216 ID20411 M +
TAGTGGTACATTTGTCTAATCTAAGCACTC
>1 dna:chromosome chromosome:RGSC3.4:1:1:267910886:1 47865258 ID20905 M +
TATAATTGAGTTTTCTGTTCTTGCATGGGC
>1 dna:chromosome chromosome:RGSC3.4:1:1:267910886:1 47865260 ID13365 M +
TAATTGAGTTTTCTGTTCTTGCATGGGCCT
>1 dna:chromosome chromosome:RGSC3.4:1:1:267910886:1 47865260 ID13366 M +
TAATTGAGTTTTCTGTTCTTGCATGGGCCTT
>1 dna:chromosome chromosome:RGSC3.4:1:1:267910886:1 47865264 ID38374 M +
TGAGTTTTCTGTTCTTGCATGG
>1 dna:chromosome chromosome:RGSC3.4:1:1:267910886:1 47865264 ID38375 M +
TGAGTTTTCTGTTCTTGCATGGGCCTTT
>1 dna:chromosome chromosome:RGSC3.4:1:1:267910886:1 47865267 ID9615 M +
GTTTTCTGTTCTTGCATGGGC
>1 dna:chromosome chromosome:RGSC3.4:1:1:267910886:1 47865269 ID61854 U +
TTTCTGTTCTTGCATGGGCCTTTTGCGTT
>1 dna:chromosome chromosome:RGSC3.4:1:1:267910886:1 47865296 ID60416 M +
TTGGAGATTTACCCCTATAAATCTGGCTAGT
>1 dna:chromosome chromosome:RGSC3.4:1:1:267910886:1 47865297 ID46551 M +
TGGAGATTTACCCCTATAAATCTGGCTAGT
>1 dna:chromosome chromosome:RGSC3.4:1:1:267910886:1 47865328 ID12227 M +
TAAGCCTCTTGTGTTTTCATTACAAAAGAC
>1 dna:chromosome chromosome:RGSC3.4:1:1:267910886:1 47865355 ID6713 M +
GACTAAGACAAATCCTGTGAGAGG
>1 dna:chromosome chromosome:RGSC3.4:1:1:267910886:1 47865423 ID7196 M +
GATAAGAAACGCAAGCAGCAGTCCAGGC
>1 dna:chromosome chromosome:RGSC3.4:1:1:267910886:1 47865448 ID8468 M +
GGCATTTCAGATTAAAGTTGTTTGGT
>1 dna:chromosome chromosome:RGSC3.4:1:1:267910886:1 47865455 ID3749 M +
CAGATTAAAGTTGTTTGGTTAGAGTAGC
>1 dna:chromosome chromosome:RGSC3.4:1:1:267910886:1 47865457 ID7343 M +
GATTAAAGTTGTTTGGTTAGAGTAGC
>1 dna:chromosome chromosome:RGSC3.4:1:1:267910886:1 47865459 ID56362 M +
TTAAAGTTGTTTGGTTAGAGTAGCA
>1 dna:chromosome chromosome:RGSC3.4:1:1:267910886:1 47865466 ID55457 M +
TGTTTGGTTAGAGTAGCAAACTAGGAGC
>1 dna:chromosome chromosome:RGSC3.4:1:1:267910886:1 47865466 ID55458 M +
TGTTTGGTTAGAGTAGCAAACTAGGAGCAGG
>1 dna:chromosome chromosome:RGSC3.4:1:1:267910886:1 47865476 ID7119 M +
GAGTAGCAAACTAGGAGCAGGA
>1 dna:chromosome chromosome:RGSC3.4:1:1:267910886:1 47865531 ID50060 M +
TGGGTTGAGCGTTACCACTGATACCAGAGC
>1 dna:chromosome chromosome:RGSC3.4:1:1:267910886:1 47865573 ID41643 M +
TGCATTCCTGTGTTCTCATTGCTGTTGTGT
>1 dna:chromosome chromosome:RGSC3.4:1:1:267910886:1 47865573 ID41644 M +
TGCATTCCTGTGTTCTCATTGCTGTTGTGTT
>1 dna:chromosome chromosome:RGSC3.4:1:1:267910886:1 47865583 ID55013 M +
TGTTCTCATTGCTGTTGTGTTCTCT
>1 dna:chromosome chromosome:RGSC3.4:1:1:267910886:1 47865586 ID30262 M +
TCTCATTGCTGTTGTGTTCTCTCTGAGGA
>1 dna:chromosome chromosome:RGSC3.4:1:1:267910886:1 47865594 ID5774 M +
CTGTTGTGTTCTCTCTGAGGATGATT
>1 dna:chromosome chromosome:RGSC3.4:1:1:267910886:1 47865605 ID30504 M +
TCTCTGAGGATGATTATTGAGTGA
>1 dna:chromosome chromosome:RGSC3.4:1:1:267910886:1 47865605 ID30505 M +
TCTCTGAGGATGATTATTGAGTGAATTCAG
>1 dna:chromosome chromosome:RGSC3.4:1:1:267910886:1 47865606 ID5422 M +
CTCTGAGGATGATTATTGAGTGA
>1 dna:chromosome chromosome:RGSC3.4:1:1:267910886:1 47865606 ID5423 M +
CTCTGAGGATGATTATTGAGTGAATT
>1 dna:chromosome chromosome:RGSC3.4:1:1:267910886:1 47865606 ID5424 M +
CTCTGAGGATGATTATTGAGTGAATTCAGG
>1 dna:chromosome chromosome:RGSC3.4:1:1:267910886:1 47865606 ID5425 M +
CTCTGAGGATGATTATTGAGTGAATTCAGGC
>1 dna:chromosome chromosome:RGSC3.4:1:1:267910886:1 47865607 ID30834 M +
TCTGAGGATGATTATTGAGTGAATTCAGGC
>1 dna:chromosome chromosome:RGSC3.4:1:1:267910886:1 47865609 ID37642 M +
TGAGGATGATTATTGAGTGAATTCAGGC
>1 dna:chromosome chromosome:RGSC3.4:1:1:267910886:1 47865609 ID37643 M +
TGAGGATGATTATTGAGTGAATTCAGGCGA
>1 dna:chromosome chromosome:RGSC3.4:1:1:267910886:1 47865609 ID37644 M +
TGAGGATGATTATTGAGTGAATTCAGGCGAC
>1 dna:chromosome chromosome:RGSC3.4:1:1:267910886:1 47865612 ID8366 M +
GGATGATTATTGAGTGAATTCAGGC
>1 dna:chromosome chromosome:RGSC3.4:1:1:267910886:1 47865615 ID39847 M +
TGATTATTGAGTGAATTCAGGCGACA
>1 dna:chromosome chromosome:RGSC3.4:1:1:267910886:1 47865615 ID39848 M +
TGATTATTGAGTGAATTCAGGCGACAC
>1 dna:chromosome chromosome:RGSC3.4:1:1:267910886:1 47865615 ID39849 M +
TGATTATTGAGTGAATTCAGGCGACACT
>1 dna:chromosome chromosome:RGSC3.4:1:1:267910886:1 47865642 ID44571 M +
TGCTGGCGTGGATGTATGTTTGTC
>1 dna:chromosome chromosome:RGSC3.4:1:1:267910886:1 47865642 ID44572 M +
TGCTGGCGTGGATGTATGTTTGTCCA
>1 dna:chromosome chromosome:RGSC3.4:1:1:267910886:1 47865642 ID44574 M +
TGCTGGCGTGGATGTATGTTTGTCCAGT
>1 dna:chromosome chromosome:RGSC3.4:1:1:267910886:1 47865642 ID44576 M +
TGCTGGCGTGGATGTATGTTTGTCCAGTG
>1 dna:chromosome chromosome:RGSC3.4:1:1:267910886:1 47865642 ID44578 M +
TGCTGGCGTGGATGTATGTTTGTCCAGTGT
>1 dna:chromosome chromosome:RGSC3.4:1:1:267910886:1 47865650 ID46995 M +
TGGATGTATGTTTGTCCAGTGTGG
>1 dna:chromosome chromosome:RGSC3.4:1:1:267910886:1 47865650 ID46996 M +
TGGATGTATGTTTGTCCAGTGTGGGTGTA
>1 dna:chromosome chromosome:RGSC3.4:1:1:267910886:1 47865650 ID46997 M +
TGGATGTATGTTTGTCCAGTGTGGGTGTAA
>1 dna:chromosome chromosome:RGSC3.4:1:1:267910886:1 47865654 ID52322 M +
TGTATGTTTGTCCAGTGTGGGTGT
>1 dna:chromosome chromosome:RGSC3.4:1:1:267910886:1 47865662 ID52737 M +
TGTCCAGTGTGGGTGTAATCTGGTGT
>1 dna:chromosome chromosome:RGSC3.4:1:1:267910886:1 47865664 ID26266 M +
TCCAGTGTGGGTGTAATCTGGTGT
>1 dna:chromosome chromosome:RGSC3.4:1:1:267910886:1 47865712 ID4390 M +
CCAGTGACTCTTCTGCCTACTTTTTGA
>1 dna:chromosome chromosome:RGSC3.4:1:1:267910886:1 47865713 ID3968 M +
CAGTGACTCTTCTGCCTACTTTTTGAC
>1 dna:chromosome chromosome:RGSC3.4:1:1:267910886:1 47865716 ID35776 M +
TGACTCTTCTGCCTACTTTTTGACCA
>1 dna:chromosome chromosome:RGSC3.4:1:1:267910886:1 47865735 ID59746 M +
TTGACCAGATTGTGGTCAAAGGAAGTC
>1 dna:chromosome chromosome:RGSC3.4:1:1:267910886:1 47865741 ID1517 M +
AGATTGTGGTCAAAGGAAGTCACTAGA
>1 dna:chromosome chromosome:RGSC3.4:1:1:267910886:1 47865750 ID23066 M +
TCAAAGGAAGTCACTAGACCATTGGAT
>1 dna:chromosome chromosome:RGSC3.4:1:1:267910886:1 47865750 ID23067 M +
TCAAAGGAAGTCACTAGACCATTGGATGA
>1 dna:chromosome chromosome:RGSC3.4:1:1:267910886:1 47865750 ID23068 M +
TCAAAGGAAGTCACTAGACCATTGGATGATG
>1 dna:chromosome chromosome:RGSC3.4:1:1:267910886:1 47865759 ID9052 M +
GTCACTAGACCATTGGATGATGATGAGGCC
>1 dna:chromosome chromosome:RGSC3.4:1:1:267910886:1 47865761 ID3526 M +
CACTAGACCATTGGATGATGATGAGGC
>1 dna:chromosome chromosome:RGSC3.4:1:1:267910886:1 47865764 ID17291 M +
TAGACCATTGGATGATGATGAGGCC
>1 dna:chromosome chromosome:RGSC3.4:1:1:267910886:1 47865764 ID17292 M +
TAGACCATTGGATGATGATGAGGCCT
>1 dna:chromosome chromosome:RGSC3.4:1:1:267910886:1 47865764 ID17293 M +
TAGACCATTGGATGATGATGAGGCCTGT
>1 dna:chromosome chromosome:RGSC3.4:1:1:267910886:1 47865764 ID17294 M +
TAGACCATTGGATGATGATGAGGCCTGTGC
>1 dna:chromosome chromosome:RGSC3.4:1:1:267910886:1 47865766 ID6651 M +
GACCATTGGATGATGATGAGGCCT
>1 dna:chromosome chromosome:RGSC3.4:1:1:267910886:1 47865767 ID949 M +
ACCATTGGATGATGATGAGGCCTGT
>1 dna:chromosome chromosome:RGSC3.4:1:1:267910886:1 47865768 ID4428 M +
CCATTGGATGATGATGAGGCCT
>1 dna:chromosome chromosome:RGSC3.4:1:1:267910886:1 47865769 ID4213 M +
CATTGGATGATGATGAGGCCTGTGC
>1 dna:chromosome chromosome:RGSC3.4:1:1:267910886:1 47865771 ID60500 M +
TTGGATGATGATGAGGCCTGT
>1 dna:chromosome chromosome:RGSC3.4:1:1:267910886:1 47865771 ID60501 M +
TTGGATGATGATGAGGCCTGTGCA
>1 dna:chromosome chromosome:RGSC3.4:1:1:267910886:1 47865771 ID60502 M +
TTGGATGATGATGAGGCCTGTGCAT
>1 dna:chromosome chromosome:RGSC3.4:1:1:267910886:1 47865771 ID60503 M +
TTGGATGATGATGAGGCCTGTGCATA
>1 dna:chromosome chromosome:RGSC3.4:1:1:267910886:1 47865771 ID60504 M +
TTGGATGATGATGAGGCCTGTGCATATA
>1 dna:chromosome chromosome:RGSC3.4:1:1:267910886:1 47865772 ID46926 M +
TGGATGATGATGAGGCCTGTGCATA
>1 dna:chromosome chromosome:RGSC3.4:1:1:267910886:1 47865775 ID2549 M +
ATGATGATGAGGCCTGTGCATA
>1 dna:chromosome chromosome:RGSC3.4:1:1:267910886:1 47865776 ID39335 M +
TGATGATGAGGCCTGTGCATATAGGGC
>1 dna:chromosome chromosome:RGSC3.4:1:1:267910886:1 47865779 ID39301 M +
TGATGAGGCCTGTGCATATAGGGCGGG
>1 dna:chromosome chromosome:RGSC3.4:1:1:267910886:1 47865782 ID37719 M +
TGAGGCCTGTGCATATAGGGCGGGGTAGC
>1 dna:chromosome chromosome:RGSC3.4:1:1:267910886:1 47865817 ID28350 M +
TCCTCTACAGCCCAACAGGAATGCATCATC
>1 dna:chromosome chromosome:RGSC3.4:1:1:267910886:1 47865821 ID5163 M +
CTACAGCCCAACAGGAATGCATCATC
>1 dna:chromosome chromosome:RGSC3.4:1:1:267910886:1 47865888 ID26522 M +
TCCATTGTTCAGCCTTGCACCTGGAGA
>1 dna:chromosome chromosome:RGSC3.4:1:1:267910886:1 47865896 ID24430 M +
TCAGCCTTGCACCTGGAGAACTTGCCT
>1 dna:chromosome chromosome:RGSC3.4:1:1:267910886:1 47865903 ID40933 M +
TGCACCTGGAGAACTTGCCTGTACAGTAAGC
>1 dna:chromosome chromosome:RGSC3.4:1:1:267910886:1 47865941 ID26745 M +
TCCCACGGTTTGATTATATGTTGTGAT
>1 dna:chromosome chromosome:RGSC3.4:1:1:267910886:1 47865941 ID26746 M +
TCCCACGGTTTGATTATATGTTGTGATA
>1 dna:chromosome chromosome:RGSC3.4:1:1:267910886:1 47865954 ID57124 M +
TTATATGTTGTGATATCTTAGGCTCTGT
>1 dna:chromosome chromosome:RGSC3.4:1:1:267910886:1 47865988 ID22131 M +
TATGTTCTATTTCTTCCACAATTGCAGGGTC
>1 dna:chromosome chromosome:RGSC3.4:1:1:267910886:1 47866043 ID19523 M +
TAGGGATTTGGGAAAGCCTTTCAATCTTCC
>1 dna:chromosome chromosome:RGSC3.4:1:1:267910886:1 47866092 ID23776 M +
TCACATCTGTGACTGTCAACCTATATTTCGT
>1 dna:chromosome chromosome:RGSC3.4:1:1:267910886:1 47866099 ID53473 M +
TGTGACTGTCAACCTATATTTCGTGTTGA
>1 dna:chromosome chromosome:RGSC3.4:1:1:267910886:1 47866115 ID22708 M +
TATTTCGTGTTGACTATCATTAAGAGGC
>1 dna:chromosome chromosome:RGSC3.4:1:1:267910886:1 47866131 ID25059 M +
TCATTAAGAGGCCAAGAGGTCCTACATTT
>1 dna:chromosome chromosome:RGSC3.4:1:1:267910886:1 47866261 ID4168 M +
CATTAAATGTAAAACTATGGTCCA
>1 dna:chromosome chromosome:RGSC3.4:1:1:267910886:1 47866264 ID10872 M +
TAAATGTAAAACTATGGTCCATATGTCATT
>1 dna:chromosome chromosome:RGSC3.4:1:1:267910886:1 47866269 ID8921 M +
GTAAAACTATGGTCCATATGTCAT
>1 dna:chromosome chromosome:RGSC3.4:1:1:267910886:1 47866270 ID9852 M +
TAAAACTATGGTCCATATGTCATTCTGTGG
>1 dna:chromosome chromosome:RGSC3.4:1:1:267910886:1 47866307 ID10667 M +
TAAAGTTTTCTGAGGAAGAGTTCAGGAGC
>1 dna:chromosome chromosome:RGSC3.4:1:1:267910886:1 47866377 ID51455 M +
TGGTTCCACTTGAGTTCTAAGGCAAA
>1 dna:chromosome chromosome:RGSC3.4:1:1:267910886:1 47866422 ID26531 M +
TCCATTTATGTCCAACATAATCTTATCTGGT
>1 dna:chromosome chromosome:RGSC3.4:1:1:267910886:1 47866426 ID61576 M +
TTTATGTCCAACATAATCTTATCTGGTTTC
>1 dna:chromosome chromosome:RGSC3.4:1:1:267910886:1 47866449 ID51620 M +
TGGTTTCAGTTCACTGTGTACTATACCGTGC
>1 dna:chromosome chromosome:RGSC3.4:1:1:267910886:1 47866464 ID9415 M +
GTGTACTATACCGTGCTCATGGCATTAGCT
>1 dna:chromosome chromosome:RGSC3.4:1:1:267910886:1 47866465 ID52078 M +
TGTACTATACCGTGCTCATGGCATTAGCT
>1 dna:chromosome chromosome:RGSC3.4:1:1:267910886:1 47866465 ID52079 M +
TGTACTATACCGTGCTCATGGCATTAGCTC
>1 dna:chromosome chromosome:RGSC3.4:1:1:267910886:1 47866483 ID47621 M +
TGGCATTAGCTCACAGTTGCTATTATTTGC
>1 dna:chromosome chromosome:RGSC3.4:1:1:267910886:1 47866483 ID47622 M +
TGGCATTAGCTCACAGTTGCTATTATTTGCCT
>1 dna:chromosome chromosome:RGSC3.4:1:1:267910886:1 47866489 ID18575 M +
TAGCTCACAGTTGCTATTATTTGCCTAAAT
>1 dna:chromosome chromosome:RGSC3.4:1:1:267910886:1 47866489 ID18576 M +
TAGCTCACAGTTGCTATTATTTGCCTAAATAT
>1 dna:chromosome chromosome:RGSC3.4:1:1:267910886:1 47866500 ID44054 M +
TGCTATTATTTGCCTAAATATTTCCTGC
>1 dna:chromosome chromosome:RGSC3.4:1:1:267910886:1 47866500 ID44055 M +
TGCTATTATTTGCCTAAATATTTCCTGCCC
>1 dna:chromosome chromosome:RGSC3.4:1:1:267910886:1 47866500 ID44056 M +
TGCTATTATTTGCCTAAATATTTCCTGCCCT
>1 dna:chromosome chromosome:RGSC3.4:1:1:267910886:1 47866536 ID28363 M +
TCCTCTAGGTGGCCCCATTTTCAGGT
>1 dna:chromosome chromosome:RGSC3.4:1:1:267910886:1 47866557 ID3920 M +
CAGGTGTTTTGGTAAAGCTGTTGTCC
>1 dna:chromosome chromosome:RGSC3.4:1:1:267910886:1 47866557 ID3921 M +
CAGGTGTTTTGGTAAAGCTGTTGTCCTTC
>1 dna:chromosome chromosome:RGSC3.4:1:1:267910886:1 47866596 ID16420 M +
TACTTGGGGAAGTGAGATGCTGTTC
>1 dna:chromosome chromosome:RGSC3.4:1:1:267910886:1 47866596 ID16421 M +
TACTTGGGGAAGTGAGATGCTGTTCAGGT
>1 dna:chromosome chromosome:RGSC3.4:1:1:267910886:1 47866596 ID16422 M +
TACTTGGGGAAGTGAGATGCTGTTCAGGTT
>1 dna:chromosome chromosome:RGSC3.4:1:1:267910886:1 47866634 ID24865 M +
TCATCATTGTTTCTGCCTTGGCCATGTGT
>1 dna:chromosome chromosome:RGSC3.4:1:1:267910886:1 47866662 ID47784 M +
TGGCCTACACCAATGCTTCTTTACAAGC
>1 dna:chromosome chromosome:RGSC3.4:1:1:267910886:1 47866662 ID47785 M +
TGGCCTACACCAATGCTTCTTTACAAGCAGT
>1 dna:chromosome chromosome:RGSC3.4:1:1:267910886:1 47866723 ID39678 M +
TGATGTGATATCGGGACCTTGG
>1 dna:chromosome chromosome:RGSC3.4:1:1:267910886:1 47866763 ID11941 M +
TAAGACTTTGTACTGAGTGTGGAAGTTTC
>1 dna:chromosome chromosome:RGSC3.4:1:1:267910886:1 47866813 ID48335 M +
TGGGAAATCCTCCTTACTATGTGTAAGCAT
>1 dna:chromosome chromosome:RGSC3.4:1:1:267910886:1 47866832 ID54257 M +
TGTGTAAGCATTGTAGCTAAAAATACTA
>1 dna:chromosome chromosome:RGSC3.4:1:1:267910886:1 47866905 ID32214 M +
TGAAAAAGATGTTTGGAAACTGAAGCTAT
>1 dna:chromosome chromosome:RGSC3.4:1:1:267910886:1 47866933 ID61057 M +
TTGTCACTTCATGTGTTAACTAAAATGAGC
>1 dna:chromosome chromosome:RGSC3.4:1:1:267910886:1 47866934 ID52512 M +
TGTCACTTCATGTGTTAACTAAAATGAGCA
>1 dna:chromosome chromosome:RGSC3.4:1:1:267910886:1 47866936 ID24045 M +
TCACTTCATGTGTTAACTAAAATGAGC
>1 dna:chromosome chromosome:RGSC3.4:1:1:267910886:1 47866958 ID37069 M +
TGAGCAAAATGTCTTGTGGATTACTGTT
>1 dna:chromosome chromosome:RGSC3.4:1:1:267910886:1 47866958 ID37070 M +
TGAGCAAAATGTCTTGTGGATTACTGTTT
>1 dna:chromosome chromosome:RGSC3.4:1:1:267910886:1 47867015 ID52201 M +
TGTAGTGCAATAGATCACATATTCAGATG
>1 dna:chromosome chromosome:RGSC3.4:1:1:267910886:1 47867015 ID52202 M +
TGTAGTGCAATAGATCACATATTCAGATGA
>1 dna:chromosome chromosome:RGSC3.4:1:1:267910886:1 47867015 ID52203 M +
TGTAGTGCAATAGATCACATATTCAGATGAT
>1 dna:chromosome chromosome:RGSC3.4:1:1:267910886:1 47867017 ID20340 M +
TAGTGCAATAGATCACATATTCAGATGAT
>1 dna:chromosome chromosome:RGSC3.4:1:1:267910886:1 47867017 ID20341 M +
TAGTGCAATAGATCACATATTCAGATGATGT
>1 dna:chromosome chromosome:RGSC3.4:1:1:267910886:1 47867020 ID40644 M +
TGCAATAGATCACATATTCAGATGATGTC
>1 dna:chromosome chromosome:RGSC3.4:1:1:267910886:1 47867060 ID13305 M +
TAATTAGCCATATAAAGGCTACAGCCTGTCAT
>1 dna:chromosome chromosome:RGSC3.4:1:1:267910886:1 47867339 ID48736 M +
TGGGACTTTTGGAGTTTGAGATTTACCACT
>1 dna:chromosome chromosome:RGSC3.4:1:1:267910886:1 47867426 ID53177 M +
TGTGAAAGGAGCATTATCCAACCTTCTGCA
>1 dna:chromosome chromosome:RGSC3.4:1:1:267910886:1 47867469 ID51136 M +
TGGTGGATGGGATGAGAAATGCAAGC
>1 dna:chromosome chromosome:RGSC3.4:1:1:267910886:1 47867472 ID46978 M +
TGGATGGGATGAGAAATGCAAGCAGTAGTC
>1 dna:chromosome chromosome:RGSC3.4:1:1:267910886:1 47867555 ID4374 M +
CCAGGACAAGATGGCTGCATAGAGC
>1 dna:chromosome chromosome:RGSC3.4:1:1:267910886:1 47867655 ID40646 M +
TGCAATAGATGATGTTGCGTGTGGTAGTC
>1 dna:chromosome chromosome:RGSC3.4:1:1:267910886:1 47867713 ID28095 M +
TCCTATGGATGAGAGAATTAGATTCCTGAA
>1 dna:chromosome chromosome:RGSC3.4:1:1:267910886:1 47867985 ID51620 M +
TGGTTTCAGTTCACTGTGTACTATACCGTGC
>1 dna:chromosome chromosome:RGSC3.4:1:1:267910886:1 47868000 ID9415 M +
GTGTACTATACCGTGCTCATGGCATTAGCT
>1 dna:chromosome chromosome:RGSC3.4:1:1:267910886:1 47868001 ID52078 M +
TGTACTATACCGTGCTCATGGCATTAGCT
>1 dna:chromosome chromosome:RGSC3.4:1:1:267910886:1 47868001 ID52079 M +
TGTACTATACCGTGCTCATGGCATTAGCTC
>1 dna:chromosome chromosome:RGSC3.4:1:1:267910886:1 47868019 ID47621 M +
TGGCATTAGCTCACAGTTGCTATTATTTGC
>1 dna:chromosome chromosome:RGSC3.4:1:1:267910886:1 47868019 ID47622 M +
TGGCATTAGCTCACAGTTGCTATTATTTGCCT
>1 dna:chromosome chromosome:RGSC3.4:1:1:267910886:1 47868025 ID18575 M +
TAGCTCACAGTTGCTATTATTTGCCTAAAT
>1 dna:chromosome chromosome:RGSC3.4:1:1:267910886:1 47868025 ID18576 M +
TAGCTCACAGTTGCTATTATTTGCCTAAATAT
>1 dna:chromosome chromosome:RGSC3.4:1:1:267910886:1 47868036 ID44054 M +
TGCTATTATTTGCCTAAATATTTCCTGC
>1 dna:chromosome chromosome:RGSC3.4:1:1:267910886:1 47868036 ID44055 M +
TGCTATTATTTGCCTAAATATTTCCTGCCC
>1 dna:chromosome chromosome:RGSC3.4:1:1:267910886:1 47868036 ID44056 M +
TGCTATTATTTGCCTAAATATTTCCTGCCCT
>1 dna:chromosome chromosome:RGSC3.4:1:1:267910886:1 47868072 ID28363 M +
TCCTCTAGGTGGCCCCATTTTCAGGT
>1 dna:chromosome chromosome:RGSC3.4:1:1:267910886:1 47868093 ID3920 M +
CAGGTGTTTTGGTAAAGCTGTTGTCC
>1 dna:chromosome chromosome:RGSC3.4:1:1:267910886:1 47868093 ID3921 M +
CAGGTGTTTTGGTAAAGCTGTTGTCCTTC
>1 dna:chromosome chromosome:RGSC3.4:1:1:267910886:1 47868132 ID16420 M +
TACTTGGGGAAGTGAGATGCTGTTC
>1 dna:chromosome chromosome:RGSC3.4:1:1:267910886:1 47868132 ID16421 M +
TACTTGGGGAAGTGAGATGCTGTTCAGGT
>1 dna:chromosome chromosome:RGSC3.4:1:1:267910886:1 47868132 ID16422 M +
TACTTGGGGAAGTGAGATGCTGTTCAGGTT
>1 dna:chromosome chromosome:RGSC3.4:1:1:267910886:1 47868170 ID24865 M +
TCATCATTGTTTCTGCCTTGGCCATGTGT
>1 dna:chromosome chromosome:RGSC3.4:1:1:267910886:1 47868198 ID47784 M +
TGGCCTACACCAATGCTTCTTTACAAGC
>1 dna:chromosome chromosome:RGSC3.4:1:1:267910886:1 47868198 ID47785 M +
TGGCCTACACCAATGCTTCTTTACAAGCAGT
>1 dna:chromosome chromosome:RGSC3.4:1:1:267910886:1 47868299 ID11941 M +
TAAGACTTTGTACTGAGTGTGGAAGTTTC
>1 dna:chromosome chromosome:RGSC3.4:1:1:267910886:1 47868349 ID48335 M +
TGGGAAATCCTCCTTACTATGTGTAAGCAT
>1 dna:chromosome chromosome:RGSC3.4:1:1:267910886:1 47868368 ID54257 M +
TGTGTAAGCATTGTAGCTAAAAATACTA
>1 dna:chromosome chromosome:RGSC3.4:1:1:267910886:1 47868441 ID32214 M +
TGAAAAAGATGTTTGGAAACTGAAGCTAT
>1 dna:chromosome chromosome:RGSC3.4:1:1:267910886:1 47868469 ID61057 M +
TTGTCACTTCATGTGTTAACTAAAATGAGC
>1 dna:chromosome chromosome:RGSC3.4:1:1:267910886:1 47868470 ID52512 M +
TGTCACTTCATGTGTTAACTAAAATGAGCA
>1 dna:chromosome chromosome:RGSC3.4:1:1:267910886:1 47868472 ID24045 M +
TCACTTCATGTGTTAACTAAAATGAGC
>1 dna:chromosome chromosome:RGSC3.4:1:1:267910886:1 47868494 ID37069 M +
TGAGCAAAATGTCTTGTGGATTACTGTT
>1 dna:chromosome chromosome:RGSC3.4:1:1:267910886:1 47868494 ID37070 M +
TGAGCAAAATGTCTTGTGGATTACTGTTT
>1 dna:chromosome chromosome:RGSC3.4:1:1:267910886:1 47868551 ID52201 M +
TGTAGTGCAATAGATCACATATTCAGATG
>1 dna:chromosome chromosome:RGSC3.4:1:1:267910886:1 47868551 ID52202 M +
TGTAGTGCAATAGATCACATATTCAGATGA
>1 dna:chromosome chromosome:RGSC3.4:1:1:267910886:1 47868551 ID52203 M +
TGTAGTGCAATAGATCACATATTCAGATGAT
>1 dna:chromosome chromosome:RGSC3.4:1:1:267910886:1 47868553 ID20340 M +
TAGTGCAATAGATCACATATTCAGATGAT
>1 dna:chromosome chromosome:RGSC3.4:1:1:267910886:1 47868553 ID20341 M +
TAGTGCAATAGATCACATATTCAGATGATGT
>1 dna:chromosome chromosome:RGSC3.4:1:1:267910886:1 47868556 ID40644 M +
TGCAATAGATCACATATTCAGATGATGTC
>1 dna:chromosome chromosome:RGSC3.4:1:1:267910886:1 47868596 ID13305 M +
TAATTAGCCATATAAAGGCTACAGCCTGTCAT
>1 dna:chromosome chromosome:RGSC3.4:1:1:267910886:1 47868876 ID48736 M +
TGGGACTTTTGGAGTTTGAGATTTACCACT
>1 dna:chromosome chromosome:RGSC3.4:1:1:267910886:1 47868963 ID53177 M +
TGTGAAAGGAGCATTATCCAACCTTCTGCA
>1 dna:chromosome chromosome:RGSC3.4:1:1:267910886:1 47869006 ID51136 M +
TGGTGGATGGGATGAGAAATGCAAGC
>1 dna:chromosome chromosome:RGSC3.4:1:1:267910886:1 47869009 ID46978 M +
TGGATGGGATGAGAAATGCAAGCAGTAGTC
>1 dna:chromosome chromosome:RGSC3.4:1:1:267910886:1 47869092 ID4374 M +
CCAGGACAAGATGGCTGCATAGAGC
>1 dna:chromosome chromosome:RGSC3.4:1:1:267910886:1 47869192 ID40646 M +
TGCAATAGATGATGTTGCGTGTGGTAGTC
>1 dna:chromosome chromosome:RGSC3.4:1:1:267910886:1 47869250 ID28095 M +
TCCTATGGATGAGAGAATTAGATTCCTGAA
>1 dna:chromosome chromosome:RGSC3.4:1:1:267910886:1 47869436 ID13063 M +
TAATGAAGTTTGGTTTAGTTGTTGCTAAT
>1 dna:chromosome chromosome:RGSC3.4:1:1:267910886:1 47869916 ID48738 M +
TGGGAGAAAGACCTTATGTTTCTGCTTA
>1 dna:chromosome chromosome:RGSC3.4:1:1:267910886:1 47870195 ID54620 M +
TGTTAAACTGGTTCCCAATTGGCTTAGCA
>1 dna:chromosome chromosome:RGSC3.4:1:1:267910886:1 47870977 ID39158 M +
TGATCTTGCATCATGGTGCGCCTGCACAGC
>1 dna:chromosome chromosome:RGSC3.4:1:1:267910886:1 47871231 ID42064 M +
TGCCACATAACTAGACAAATGTCAGTTCAAA
>1 dna:chromosome chromosome:RGSC3.4:1:1:267910886:1 47871943 ID5901 M +
CTTGACTATATGTGGAATGAACTTCAATCC
>1 dna:chromosome chromosome:RGSC3.4:1:1:267910886:1 47872528 ID39158 M +
TGATCTTGCATCATGGTGCGCCTGCACAGC
>1 dna:chromosome chromosome:RGSC3.4:1:1:267910886:1 47872782 ID42064 M +
TGCCACATAACTAGACAAATGTCAGTTCAAA
>1 dna:chromosome chromosome:RGSC3.4:1:1:267910886:1 47873540 ID5901 M +
CTTGACTATATGTGGAATGAACTTCAATCC
>1 dna:chromosome chromosome:RGSC3.4:1:1:267910886:1 47873620 ID61831 M +
TTTCTGAACTGAATCTTGGCATGGAGATC
>1 dna:chromosome chromosome:RGSC3.4:1:1:267910886:1 47873696 ID30879 M +
TCTGAGTTCAAGGTCACCTAGGACAAAGCA
