# Supplementary material for: proTRAC - a software for probabilistic piRNA cluster detection, visualization and analysis
Source: BMC Bioinformatics. 2012 Jan 10;13:5. doi: 10.1186/1471-2105-13-5 (PMC3293768; doi:10.1186/1471-2105-13-5)
Supplement: Additional file 6 — proTRAC results folder containing a picture and a FASTA file for each detected rat cluster. After decompression, the folder can be opened as former session in proTRAC. Alternatively, each file can be opened separately with any standard text-editor or graphic-viewer respectively. [file 1471-2105-13-5-S6.ZIP › proTRAC_results_rat/monodirectional_clusters/Cluster_139.fas]

>1 dna:chromosome chromosome:RGSC3.4:1:1:267910886:1 47964698 ID55466 M +
TGTTTGTGGACTGTGCTTCAGAGATGATGA
>1 dna:chromosome chromosome:RGSC3.4:1:1:267910886:1 47965533 ID26738 M +
TCCCACCTTGAATCTGCTGTTCC
>1 dna:chromosome chromosome:RGSC3.4:1:1:267910886:1 47966842 ID15251 M +
TACCTCAGGAAGTCCACTGTCTGTGTGTC
>1 dna:chromosome chromosome:RGSC3.4:1:1:267910886:1 47966927 ID16238 M +
TACTGTGCAGGAGCTCAAGTGTCT
>1 dna:chromosome chromosome:RGSC3.4:1:1:267910886:1 47967122 ID41120 M +
TGCAGACCTCCACTGTCACAGGACCTC
>1 dna:chromosome chromosome:RGSC3.4:1:1:267910886:1 47967236 ID50538 M +
TGGTCACAGCAACTACACTGTTTCAGGAC
>1 dna:chromosome chromosome:RGSC3.4:1:1:267910886:1 47967351 ID25730 M +
TCCAATTGCTGGACCTCAGTTGTCACATGA
>1 dna:chromosome chromosome:RGSC3.4:1:1:267910886:1 47967366 ID24703 M +
TCAGTTGTCACATGACCTCCA
>1 dna:chromosome chromosome:RGSC3.4:1:1:267910886:1 47967388 ID52156 M +
TGTAGCCGAACCTTCAATTTTGCAGCA
>1 dna:chromosome chromosome:RGSC3.4:1:1:267910886:1 47967657 ID53789 M +
TGTGATTAATGGCCACTTGTGCTAGGACC
>1 dna:chromosome chromosome:RGSC3.4:1:1:267910886:1 47967724 ID25862 M +
TCCACCTCACCTTGTGGAAACTGGTGTTT
>1 dna:chromosome chromosome:RGSC3.4:1:1:267910886:1 47967987 ID8229 M +
GGACAAAGCACAAATGTACCTGGGTTGT
>1 dna:chromosome chromosome:RGSC3.4:1:1:267910886:1 47968113 ID769 M +
ACACAACTTCATCAGTGAATTTCCCCA
>1 dna:chromosome chromosome:RGSC3.4:1:1:267910886:1 47968113 ID770 M +
ACACAACTTCATCAGTGAATTTCCCCATT
>1 dna:chromosome chromosome:RGSC3.4:1:1:267910886:1 47968114 ID3341 M +
CACAACTTCATCAGTGAATTTCCCCATTGA
>1 dna:chromosome chromosome:RGSC3.4:1:1:267910886:1 47968141 ID33126 M +
TGAAATTTGTTCATTCTTTCAAAGCCT
>1 dna:chromosome chromosome:RGSC3.4:1:1:267910886:1 47968158 ID57368 M +
TTCAAAGCCTCTGGGAAGGCCCTAGCTGG
>1 dna:chromosome chromosome:RGSC3.4:1:1:267910886:1 47968215 ID8133 M +
GGAAAGTAGGTTGTCCTCTGTGTTC
>1 dna:chromosome chromosome:RGSC3.4:1:1:267910886:1 47968250 ID44309 M +
TGCTCTTCTAAGTGTGGTTGATTGTTGAT
>1 dna:chromosome chromosome:RGSC3.4:1:1:267910886:1 47968255 ID58734 M +
TTCTAAGTGTGGTTGATTGTTGATTGAAGA
>1 dna:chromosome chromosome:RGSC3.4:1:1:267910886:1 47968256 ID29707 M +
TCTAAGTGTGGTTGATTGTTGATTGAAGAC
>1 dna:chromosome chromosome:RGSC3.4:1:1:267910886:1 47968258 ID12628 M +
TAAGTGTGGTTGATTGTTGATTGAAGACA
>1 dna:chromosome chromosome:RGSC3.4:1:1:267910886:1 47968263 ID9410 M +
GTGGTTGATTGTTGATTGAAGA
>1 dna:chromosome chromosome:RGSC3.4:1:1:267910886:1 47968264 ID51533 M +
TGGTTGATTGTTGATTGAAGACACAGGGC
>1 dna:chromosome chromosome:RGSC3.4:1:1:267910886:1 47968295 ID58812 M +
TTCTAGCATGTATGTATGCTTTATTCAGTG
>1 dna:chromosome chromosome:RGSC3.4:1:1:267910886:1 47968298 ID18260 M +
TAGCATGTATGTATGCTTTATTCAGTGTG
>1 dna:chromosome chromosome:RGSC3.4:1:1:267910886:1 47968311 ID45078 M +
TGCTTTATTCAGTGTGGGTGGCATT
>1 dna:chromosome chromosome:RGSC3.4:1:1:267910886:1 47968341 ID21418 U +
TATCCTGAAAAGAAGGGTAGGTGCCTCTGC
>1 dna:chromosome chromosome:RGSC3.4:1:1:267910886:1 47968372 ID32049 U +
TCTTTGACTAGGTGTATGATCAAAGTCAG
>1 dna:chromosome chromosome:RGSC3.4:1:1:267910886:1 47968388 ID38909 U +
TGATCAAAGTCAGACACTCGACCATTGGAA
>1 dna:chromosome chromosome:RGSC3.4:1:1:267910886:1 47968391 ID23096 U +
TCAAAGTCAGACACTCGACCATTGGAAGAT
>1 dna:chromosome chromosome:RGSC3.4:1:1:267910886:1 47968412 ID60307 M +
TTGGAAGATGAGACCAATGTGTCTACGGT
>1 dna:chromosome chromosome:RGSC3.4:1:1:267910886:1 47968412 ID60308 M +
TTGGAAGATGAGACCAATGTGTCTACGGTG
>1 dna:chromosome chromosome:RGSC3.4:1:1:267910886:1 47968413 ID45774 M +
TGGAAGATGAGACCAATGTGTCTACGGTGT
>1 dna:chromosome chromosome:RGSC3.4:1:1:267910886:1 47968416 ID391 M +
AAGATGAGACCAATGTGTCTACGGTGTA
>1 dna:chromosome chromosome:RGSC3.4:1:1:267910886:1 47968418 ID7267 M +
GATGAGACCAATGTGTCTACGGTGT
>1 dna:chromosome chromosome:RGSC3.4:1:1:267910886:1 47968420 ID36495 M +
TGAGACCAATGTGTCTACGGTGTACTC
>1 dna:chromosome chromosome:RGSC3.4:1:1:267910886:1 47968420 ID36496 M +
TGAGACCAATGTGTCTACGGTGTACTCA
>1 dna:chromosome chromosome:RGSC3.4:1:1:267910886:1 47968420 ID36497 M +
TGAGACCAATGTGTCTACGGTGTACTCAC
>1 dna:chromosome chromosome:RGSC3.4:1:1:267910886:1 47968420 ID36498 M +
TGAGACCAATGTGTCTACGGTGTACTCACT
>1 dna:chromosome chromosome:RGSC3.4:1:1:267910886:1 47968420 ID36499 M +
TGAGACCAATGTGTCTACGGTGTACTCACTT
>1 dna:chromosome chromosome:RGSC3.4:1:1:267910886:1 47968421 ID6850 M +
GAGACCAATGTGTCTACGGTGTACTCACTT
>1 dna:chromosome chromosome:RGSC3.4:1:1:267910886:1 47968423 ID6631 M +
GACCAATGTGTCTACGGTGTACTCACTTC
>1 dna:chromosome chromosome:RGSC3.4:1:1:267910886:1 47968428 ID2775 M +
ATGTGTCTACGGTGTACTCACTTCTATTCC
>1 dna:chromosome chromosome:RGSC3.4:1:1:267910886:1 47968429 ID54341 M +
TGTGTCTACGGTGTACTCACTTCTATTC
>1 dna:chromosome chromosome:RGSC3.4:1:1:267910886:1 47968429 ID54342 M +
TGTGTCTACGGTGTACTCACTTCTATTCC
>1 dna:chromosome chromosome:RGSC3.4:1:1:267910886:1 47968429 ID54343 M +
TGTGTCTACGGTGTACTCACTTCTATTCCT
>1 dna:chromosome chromosome:RGSC3.4:1:1:267910886:1 47968431 ID52909 M +
TGTCTACGGTGTACTCACTTCTATTCCTC
>1 dna:chromosome chromosome:RGSC3.4:1:1:267910886:1 47968458 ID31976 M +
TCTTTAGTCCTAGAGGGAAATAAGTGC
>1 dna:chromosome chromosome:RGSC3.4:1:1:267910886:1 47968462 ID20199 M +
TAGTCCTAGAGGGAAATAAGTGCCGTC
>1 dna:chromosome chromosome:RGSC3.4:1:1:267910886:1 47968473 ID8137 M +
GGAAATAAGTGCCGTCAGTGAGGGT
>1 dna:chromosome chromosome:RGSC3.4:1:1:267910886:1 47968478 ID12592 M +
TAAGTGCCGTCAGTGAGGGTAGGGAATGG
>1 dna:chromosome chromosome:RGSC3.4:1:1:267910886:1 47968504 ID49611 M +
TGGGGCCCTAACTGGACAAACTTGCTG
>1 dna:chromosome chromosome:RGSC3.4:1:1:267910886:1 47968516 ID46132 M +
TGGACAAACTTGCTGAGCCTGGGTTATGC
>1 dna:chromosome chromosome:RGSC3.4:1:1:267910886:1 47968516 ID46133 M +
TGGACAAACTTGCTGAGCCTGGGTTATGCA
>1 dna:chromosome chromosome:RGSC3.4:1:1:267910886:1 47968535 ID50028 M +
TGGGTTATGCAGCCATGCCGGTGAATAGC
>1 dna:chromosome chromosome:RGSC3.4:1:1:267910886:1 47968535 ID50029 M +
TGGGTTATGCAGCCATGCCGGTGAATAGCT
>1 dna:chromosome chromosome:RGSC3.4:1:1:267910886:1 47968550 ID42830 M +
TGCCGGTGAATAGCTTCCCCTTACA
>1 dna:chromosome chromosome:RGSC3.4:1:1:267910886:1 47968583 ID12081 M +
TAAGATGCCATGCTCTGGTTGTACCTTC
>1 dna:chromosome chromosome:RGSC3.4:1:1:267910886:1 47968604 ID15374 M +
TACCTTCCCTGATACAGTGAAT
>1 dna:chromosome chromosome:RGSC3.4:1:1:267910886:1 47968613 ID38580 M +
TGATACAGTGAATCTATAATCTCTTGGCCTC
>1 dna:chromosome chromosome:RGSC3.4:1:1:267910886:1 47968614 ID7205 M +
GATACAGTGAATCTATAATCTCTTGGCCTC
>1 dna:chromosome chromosome:RGSC3.4:1:1:267910886:1 47968629 ID13027 M +
TAATCTCTTGGCCTCAAAACCCAATATATTA
>1 dna:chromosome chromosome:RGSC3.4:1:1:267910886:1 47968658 ID14665 M +
TACATTGCTTTCACAAGTGGAGTATCTGGC
>1 dna:chromosome chromosome:RGSC3.4:1:1:267910886:1 47968682 ID31182 M +
TCTGGCATGAGAGGGATCATTTCCTCATAGG
>1 dna:chromosome chromosome:RGSC3.4:1:1:267910886:1 47968704 ID4706 M +
CCTCATAGGGATTTGGGAACCACTTACAGT
>1 dna:chromosome chromosome:RGSC3.4:1:1:267910886:1 47968709 ID19526 M +
TAGGGATTTGGGAACCACTTACAGTC
>1 dna:chromosome chromosome:RGSC3.4:1:1:267910886:1 47968709 ID19527 M +
TAGGGATTTGGGAACCACTTACAGTCT
>1 dna:chromosome chromosome:RGSC3.4:1:1:267910886:1 47968727 ID56679 M +
TTACAGTCTTCATTGAGCATGGGTGTGTC
>1 dna:chromosome chromosome:RGSC3.4:1:1:267910886:1 47968727 ID56680 M +
TTACAGTCTTCATTGAGCATGGGTGTGTCA
>1 dna:chromosome chromosome:RGSC3.4:1:1:267910886:1 47968752 ID52628 M +
TGTCATCACCTATGTGACTGTTAGCCCA
>1 dna:chromosome chromosome:RGSC3.4:1:1:267910886:1 47968764 ID53478 M +
TGTGACTGTTAGCCCATATCTGTGATTC
>1 dna:chromosome chromosome:RGSC3.4:1:1:267910886:1 47968764 ID53479 M +
TGTGACTGTTAGCCCATATCTGTGATTCAC
>1 dna:chromosome chromosome:RGSC3.4:1:1:267910886:1 47968764 ID53480 M +
TGTGACTGTTAGCCCATATCTGTGATTCACT
>1 dna:chromosome chromosome:RGSC3.4:1:1:267910886:1 47968773 ID18361 M +
TAGCCCATATCTGTGATTCACTGTCATTA
>1 dna:chromosome chromosome:RGSC3.4:1:1:267910886:1 47968784 ID53796 M +
TGTGATTCACTGTCATTAGGAGGCTAAGC
>1 dna:chromosome chromosome:RGSC3.4:1:1:267910886:1 47968881 ID34496 M +
TGACAAAATGTAACCCTACTCCTAAGTC
>1 dna:chromosome chromosome:RGSC3.4:1:1:267910886:1 47968881 ID34497 M +
TGACAAAATGTAACCCTACTCCTAAGTCC
>1 dna:chromosome chromosome:RGSC3.4:1:1:267910886:1 47968881 ID34498 M +
TGACAAAATGTAACCCTACTCCTAAGTCCA
>1 dna:chromosome chromosome:RGSC3.4:1:1:267910886:1 47968888 ID2709 M +
ATGTAACCCTACTCCTAAGTCCA
>1 dna:chromosome chromosome:RGSC3.4:1:1:267910886:1 47968977 ID28003 M +
TCCTAGGAAGAGATCAGGTGCACCATTAG
>1 dna:chromosome chromosome:RGSC3.4:1:1:267910886:1 47968980 ID18804 M +
TAGGAAGAGATCAGGTGCACCATTAGGAT
>1 dna:chromosome chromosome:RGSC3.4:1:1:267910886:1 47969045 ID36010 M +
TGACTTGCCTTGAAGGCCAAAGTTGATGA
>1 dna:chromosome chromosome:RGSC3.4:1:1:267910886:1 47969045 ID36011 M +
TGACTTGCCTTGAAGGCCAAAGTTGATGAT
>1 dna:chromosome chromosome:RGSC3.4:1:1:267910886:1 47969048 ID5927 M +
CTTGCCTTGAAGGCCAAAGTTGATGATTTT
>1 dna:chromosome chromosome:RGSC3.4:1:1:267910886:1 47969068 ID39371 M +
TGATGATTTTGACTTTTCCATTCTTC
>1 dna:chromosome chromosome:RGSC3.4:1:1:267910886:1 47969068 ID39372 M +
TGATGATTTTGACTTTTCCATTCTTCTCTAA
>1 dna:chromosome chromosome:RGSC3.4:1:1:267910886:1 47969096 ID11140 M +
TAACAGAATATAATCTGGTTTCAGGTC
>1 dna:chromosome chromosome:RGSC3.4:1:1:267910886:1 47969096 ID11141 M +
TAACAGAATATAATCTGGTTTCAGGTCACT
>1 dna:chromosome chromosome:RGSC3.4:1:1:267910886:1 47969125 ID54270 M +
TGTGTACTTTTACAGTGCCCATAGCCGTAGA
>1 dna:chromosome chromosome:RGSC3.4:1:1:267910886:1 47969127 ID52098 M +
TGTACTTTTACAGTGCCCATAGCCGTAG
>1 dna:chromosome chromosome:RGSC3.4:1:1:267910886:1 47969132 ID62377 M +
TTTTACAGTGCCCATAGCCGTAGATTAAGCCT
>1 dna:chromosome chromosome:RGSC3.4:1:1:267910886:1 47969141 ID7701 M +
GCCCATAGCCGTAGATTAAGCCTGCTAA
>1 dna:chromosome chromosome:RGSC3.4:1:1:267910886:1 47969166 ID12894 M +
TAATATTTACCCAAATATTTCCTTGACCCT
>1 dna:chromosome chromosome:RGSC3.4:1:1:267910886:1 47969232 ID8927 M +
GTAAAGCTGTAAAATTTCAACCAGTTTCA
>1 dna:chromosome chromosome:RGSC3.4:1:1:267910886:1 47969288 ID23525 M +
TCAATTGGAGAAGCAAGATGATGTTGGGG
>1 dna:chromosome chromosome:RGSC3.4:1:1:267910886:1 47969288 ID23526 M +
TCAATTGGAGAAGCAAGATGATGTTGGGGT
>1 dna:chromosome chromosome:RGSC3.4:1:1:267910886:1 47969318 ID39181 M +
TGATGAAAATCTTCATTATATTTGCCA
>1 dna:chromosome chromosome:RGSC3.4:1:1:267910886:1 47969321 ID32419 M +
TGAAAATCTTCATTATATTTGCCATGGTC
>1 dna:chromosome chromosome:RGSC3.4:1:1:267910886:1 47969322 ID6105 M +
GAAAATCTTCATTATATTTGCCATGGT
>1 dna:chromosome chromosome:RGSC3.4:1:1:267910886:1 47969328 ID5857 M +
CTTCATTATATTTGCCATGGTC
>1 dna:chromosome chromosome:RGSC3.4:1:1:267910886:1 47969329 ID57944 M +
TTCATTATATTTGCCATGGTC
>1 dna:chromosome chromosome:RGSC3.4:1:1:267910886:1 47969329 ID57945 M +
TTCATTATATTTGCCATGGTCA
>1 dna:chromosome chromosome:RGSC3.4:1:1:267910886:1 47969331 ID4175 M +
CATTATATTTGCCATGGTCA
>1 dna:chromosome chromosome:RGSC3.4:1:1:267910886:1 47969359 ID47333 M +
TGGCACCATTGCTTCTTCTTTGCATGC
>1 dna:chromosome chromosome:RGSC3.4:1:1:267910886:1 47969390 ID38463 M +
TGATAACCCCTGTAGCAGAACTTCCACTGT
>1 dna:chromosome chromosome:RGSC3.4:1:1:267910886:1 47969513 ID25445 M +
TCCAAATTGCAAGACCTTTACGGGCACTGG
>1 dna:chromosome chromosome:RGSC3.4:1:1:267910886:1 47969513 ID25446 M +
TCCAAATTGCAAGACCTTTACGGGCACTGGA
>1 dna:chromosome chromosome:RGSC3.4:1:1:267910886:1 47969519 ID59987 M +
TTGCAAGACCTTTACGGGCACTGGAAGT
>1 dna:chromosome chromosome:RGSC3.4:1:1:267910886:1 47969556 ID10366 M +
TAAACTTCCACTGTTGGAATACCTCAGCTA
>1 dna:chromosome chromosome:RGSC3.4:1:1:267910886:1 47969701 ID16211 M +
TACTGTCTCAGGATCACTACTGTTGCAGG
>1 dna:chromosome chromosome:RGSC3.4:1:1:267910886:1 47969704 ID52964 M +
TGTCTCAGGATCACTACTGTTGCAGGAC
>1 dna:chromosome chromosome:RGSC3.4:1:1:267910886:1 47969876 ID28004 M +
TCCTAGGACCTTTATGTTATAGGACCTCTGC
>1 dna:chromosome chromosome:RGSC3.4:1:1:267910886:1 47969890 ID54855 M +
TGTTATAGGACCTCTGCTGACACAAGATGT
>1 dna:chromosome chromosome:RGSC3.4:1:1:267910886:1 47969914 ID1510 M +
AGATGTCCACTGTTGCTAGACTTCCA
>1 dna:chromosome chromosome:RGSC3.4:1:1:267910886:1 47969941 ID54847 M +
TGTTATAACCACTCAACCATTACAAGGACC
>1 dna:chromosome chromosome:RGSC3.4:1:1:267910886:1 47969960 ID56606 M +
TTACAAGGACCGCAATTTTGGCATGACCTC
>1 dna:chromosome chromosome:RGSC3.4:1:1:267910886:1 47970000 ID27094 M +
TCCCCTCCAGTGTCATAGGACCTCCACTC
>1 dna:chromosome chromosome:RGSC3.4:1:1:267910886:1 47970139 ID4484 M +
CCCACAGCGTTGCAGGACATGGACCCTCT
>1 dna:chromosome chromosome:RGSC3.4:1:1:267910886:1 47970230 ID52690 M +
TGTCATTGAAAATGTGTTGTCTCATGATA
>1 dna:chromosome chromosome:RGSC3.4:1:1:267910886:1 47970451 ID14123 M +
TACACTTTGGCAGGACCTCTATTGGCAGA
>1 dna:chromosome chromosome:RGSC3.4:1:1:267910886:1 47970544 ID29683 M +
TCTAAGGACCTCCAATATTGCAGGACCTCA
>1 dna:chromosome chromosome:RGSC3.4:1:1:267910886:1 47970544 ID29684 M +
TCTAAGGACCTCCAATATTGCAGGACCTCAA
>1 dna:chromosome chromosome:RGSC3.4:1:1:267910886:1 47970561 ID60032 M +
TTGCAGGACCTCAAATGTCCCAGGACCTCAAG
>1 dna:chromosome chromosome:RGSC3.4:1:1:267910886:1 47970562 ID41249 M +
TGCAGGACCTCAAATGTCCCAGGACCT
>1 dna:chromosome chromosome:RGSC3.4:1:1:267910886:1 47970562 ID41250 M +
TGCAGGACCTCAAATGTCCCAGGACCTCAAG
>1 dna:chromosome chromosome:RGSC3.4:1:1:267910886:1 47970651 ID8179 M +
GGAACTGTTCTGTTGCAGGGCCTCCAA
>1 dna:chromosome chromosome:RGSC3.4:1:1:267910886:1 47970807 ID47449 M +
TGGCAGGAACTCCAATGTCTATGCAACT
>1 dna:chromosome chromosome:RGSC3.4:1:1:267910886:1 47970824 ID29960 M +
TCTATGCAACTGCACTGTCTCAGGACCTC
>1 dna:chromosome chromosome:RGSC3.4:1:1:267910886:1 47970828 ID40497 M +
TGCAACTGCACTGTCTCAGGACCTCAATG
>1 dna:chromosome chromosome:RGSC3.4:1:1:267910886:1 47970855 ID54957 M +
TGTTCCAGAACCTCCAATGGTGCAGGACCTC
>1 dna:chromosome chromosome:RGSC3.4:1:1:267910886:1 47970858 ID26002 M +
TCCAGAACCTCCAATGGTGCAGGACCTCC
>1 dna:chromosome chromosome:RGSC3.4:1:1:267910886:1 47970889 ID52663 M +
TGTCATGGACCTCCACTGTTTCAGGACA
>1 dna:chromosome chromosome:RGSC3.4:1:1:267910886:1 47970889 ID52665 M +
TGTCATGGACCTCCACTGTTTCAGGACATC
>1 dna:chromosome chromosome:RGSC3.4:1:1:267910886:1 47970940 ID62120 M +
TTTGCAGGACCTCTACTGGCCCAGG
>1 dna:chromosome chromosome:RGSC3.4:1:1:267910886:1 47970965 ID2439 U +
ATCTCTATTGTTGCTGGTCTTACATTGTC
>1 dna:chromosome chromosome:RGSC3.4:1:1:267910886:1 47970968 ID29995 U +
TCTATTGTTGCTGGTCTTACATTGTCTAA
>1 dna:chromosome chromosome:RGSC3.4:1:1:267910886:1 47970969 ID5232 U +
CTATTGTTGCTGGTCTTACATTGTCT
>1 dna:chromosome chromosome:RGSC3.4:1:1:267910886:1 47970972 ID61247 M +
TTGTTGCTGGTCTTACATTGTCTA
>1 dna:chromosome chromosome:RGSC3.4:1:1:267910886:1 47971004 ID15792 U +
TACTATCGCAGAAATTCCACTGTTGTA
>1 dna:chromosome chromosome:RGSC3.4:1:1:267910886:1 47971009 ID29360 U +
TCGCAGAAATTCCACTGTTGTAGAACCTT
>1 dna:chromosome chromosome:RGSC3.4:1:1:267910886:1 47971094 ID41193 M +
TGCAGCATGTGCCTTGTCTCAGGACCT
>1 dna:chromosome chromosome:RGSC3.4:1:1:267910886:1 47971156 ID58099 M +
TTCCACTCGTGCAGGTCTTCCAATGTTGC
>1 dna:chromosome chromosome:RGSC3.4:1:1:267910886:1 47971157 ID25901 M +
TCCACTCGTGCAGGTCTTCCAATGTTGCA
>1 dna:chromosome chromosome:RGSC3.4:1:1:267910886:1 47971157 ID25902 M +
TCCACTCGTGCAGGTCTTCCAATGTTGCAT
>1 dna:chromosome chromosome:RGSC3.4:1:1:267910886:1 47971196 ID53178 M +
TGTGAAAGTAACTCCACTATCTCAGTGC
>1 dna:chromosome chromosome:RGSC3.4:1:1:267910886:1 47971196 ID53179 M +
TGTGAAAGTAACTCCACTATCTCAGTGCCT
>1 dna:chromosome chromosome:RGSC3.4:1:1:267910886:1 47971197 ID9202 M +
GTGAAAGTAACTCCACTATCTCAGTGCCTC
>1 dna:chromosome chromosome:RGSC3.4:1:1:267910886:1 47971198 ID32771 M +
TGAAAGTAACTCCACTATCTCAGTGCCTC
>1 dna:chromosome chromosome:RGSC3.4:1:1:267910886:1 47971225 ID25957 M +
TCCACTGTTACAGGACCTACACTGTCAGAG
>1 dna:chromosome chromosome:RGSC3.4:1:1:267910886:1 47971233 ID14297 M +
TACAGGACCTACACTGTCAGAGGATCTGCA
>1 dna:chromosome chromosome:RGSC3.4:1:1:267910886:1 47971311 ID20473 U +
TAGTGTTGAGGCTTCAAGGAGTGTGATGC
>1 dna:chromosome chromosome:RGSC3.4:1:1:267910886:1 47971334 ID39432 M +
TGATGCTACGTCTGAAAAGTTAAGAATT
>1 dna:chromosome chromosome:RGSC3.4:1:1:267910886:1 47971337 ID43798 M +
TGCTACGTCTGAAAAGTTAAGAATT
>1 dna:chromosome chromosome:RGSC3.4:1:1:267910886:1 47971373 ID28084 M +
TCCTATGATTAATGTCCAGATGTGCTAGAT
>1 dna:chromosome chromosome:RGSC3.4:1:1:267910886:1 47971376 ID21804 M +
TATGATTAATGTCCAGATGTGCTAGATC
>1 dna:chromosome chromosome:RGSC3.4:1:1:267910886:1 47971376 ID21805 M +
TATGATTAATGTCCAGATGTGCTAGATCA
>1 dna:chromosome chromosome:RGSC3.4:1:1:267910886:1 47971376 ID21806 M +
TATGATTAATGTCCAGATGTGCTAGATCAG
>1 dna:chromosome chromosome:RGSC3.4:1:1:267910886:1 47971378 ID39785 M +
TGATTAATGTCCAGATGTGCTAGATCAG
>1 dna:chromosome chromosome:RGSC3.4:1:1:267910886:1 47971378 ID39786 M +
TGATTAATGTCCAGATGTGCTAGATCAGT
>1 dna:chromosome chromosome:RGSC3.4:1:1:267910886:1 47971378 ID39787 M +
TGATTAATGTCCAGATGTGCTAGATCAGTA
>1 dna:chromosome chromosome:RGSC3.4:1:1:267910886:1 47971393 ID53986 M +
TGTGCTAGATCAGTAGCGCCTGGAAGACTC
>1 dna:chromosome chromosome:RGSC3.4:1:1:267910886:1 47971413 ID45739 M +
TGGAAGACTCAATGAGCCGATAGCCTTC
>1 dna:chromosome chromosome:RGSC3.4:1:1:267910886:1 47971413 ID45740 M +
TGGAAGACTCAATGAGCCGATAGCCTTCGA
>1 dna:chromosome chromosome:RGSC3.4:1:1:267910886:1 47971439 ID29280 M +
TCGAAGCCTCACTTTGTGGTGTTCTGTTG
>1 dna:chromosome chromosome:RGSC3.4:1:1:267910886:1 47971521 ID20465 U +
TAGTGTGGGGTACACATGAGTTGTGT
>1 dna:chromosome chromosome:RGSC3.4:1:1:267910886:1 47971531 ID14032 U +
TACACATGAGTTGTGTTGAGTTCCTGC
>1 dna:chromosome chromosome:RGSC3.4:1:1:267910886:1 47971573 ID26007 M +
TCCAGAACTGAAAGAAGGCTTATGGTGGA
>1 dna:chromosome chromosome:RGSC3.4:1:1:267910886:1 47971595 ID51128 M +
TGGTGGAGCAAGAATCATACAATGCTTAGA
>1 dna:chromosome chromosome:RGSC3.4:1:1:267910886:1 47971834 ID44956 M +
TGCTTGATTTGGATATTCCTAATTTCTTGG
>1 dna:chromosome chromosome:RGSC3.4:1:1:267910886:1 47971837 ID59959 M +
TTGATTTGGATATTCCTAATTTCTTGGTC
>1 dna:chromosome chromosome:RGSC3.4:1:1:267910886:1 47971838 ID40146 M +
TGATTTGGATATTCCTAATTTCTTGGTCC
>1 dna:chromosome chromosome:RGSC3.4:1:1:267910886:1 47971937 ID19910 M +
TAGGTTGTCTTCTGTGGTTTCATTGCTGC
>1 dna:chromosome chromosome:RGSC3.4:1:1:267910886:1 47971939 ID8896 M +
GGTTGTCTTCTGTGGTTTCATTGCT
>1 dna:chromosome chromosome:RGSC3.4:1:1:267910886:1 47971975 ID4585 M +
CCCTGAGGCTGCTTGTTGACTGAAGGC
>1 dna:chromosome chromosome:RGSC3.4:1:1:267910886:1 47972133 ID49550 M +
TGGGGAATGACAAGTTCAATGTGCCAATGG
>1 dna:chromosome chromosome:RGSC3.4:1:1:267910886:1 47972133 ID49551 M +
TGGGGAATGACAAGTTCAATGTGCCAATGGT
>1 dna:chromosome chromosome:RGSC3.4:1:1:267910886:1 47972134 ID8693 M +
GGGGAATGACAAGTTCAATGTGCCAATGG
>1 dna:chromosome chromosome:RGSC3.4:1:1:267910886:1 47972139 ID2522 U +
ATGACAAGTTCAATGTGCCAATGGTGGT
>1 dna:chromosome chromosome:RGSC3.4:1:1:267910886:1 47972140 ID34649 U +
TGACAAGTTCAATGTGCCAATGGTGGTTT
>1 dna:chromosome chromosome:RGSC3.4:1:1:267910886:1 47972141 ID6492 U +
GACAAGTTCAATGTGCCAATGGTGGTTTG
>1 dna:chromosome chromosome:RGSC3.4:1:1:267910886:1 47972178 ID28402 M +
TCCTCTGAAGTCCTAGATGGAAAGCAGC
>1 dna:chromosome chromosome:RGSC3.4:1:1:267910886:1 47972181 ID30691 M +
TCTGAAGTCCTAGATGGAAAGCAGCATAA
>1 dna:chromosome chromosome:RGSC3.4:1:1:267910886:1 47972195 ID45417 M +
TGGAAAGCAGCATAATCTTTAAGGGT
>1 dna:chromosome chromosome:RGSC3.4:1:1:267910886:1 47972204 ID7545 M +
GCATAATCTTTAAGGGTAGGGAATGG
>1 dna:chromosome chromosome:RGSC3.4:1:1:267910886:1 47972338 ID56305 M +
TTAAAGAATCTTTATTTCTTGGGCTTAGA
>1 dna:chromosome chromosome:RGSC3.4:1:1:267910886:1 47972346 ID31991 M +
TCTTTATTTCTTGGGCTTAGAACTGAATA
>1 dna:chromosome chromosome:RGSC3.4:1:1:267910886:1 47972369 ID34030 M +
TGAATATATTGCATTACTTCCACAGTT
>1 dna:chromosome chromosome:RGSC3.4:1:1:267910886:1 47972450 ID59342 M +
TTCTTTGAAGCGAGGTTGCATTATGA
>1 dna:chromosome chromosome:RGSC3.4:1:1:267910886:1 47972499 ID5672 M +
CTGGGGTTTACTGTGATTAAGAGATA
>1 dna:chromosome chromosome:RGSC3.4:1:1:267910886:1 47972499 ID5673 M +
CTGGGGTTTACTGTGATTAAGAGATAATGA
>1 dna:chromosome chromosome:RGSC3.4:1:1:267910886:1 47972532 ID51506 M +
TGGTTGACCATCATAAACGTTGACAAAGA
>1 dna:chromosome chromosome:RGSC3.4:1:1:267910886:1 47972536 ID35329 M +
TGACCATCATAAACGTTGACAAAGAGGA
>1 dna:chromosome chromosome:RGSC3.4:1:1:267910886:1 47972536 ID35330 M +
TGACCATCATAAACGTTGACAAAGAGGAG
>1 dna:chromosome chromosome:RGSC3.4:1:1:267910886:1 47972536 ID35331 M +
TGACCATCATAAACGTTGACAAAGAGGAGT
>1 dna:chromosome chromosome:RGSC3.4:1:1:267910886:1 47972542 ID24715 M +
TCATAAACGTTGACAAAGAGGAGTTC
>1 dna:chromosome chromosome:RGSC3.4:1:1:267910886:1 47972545 ID10287 M +
TAAACGTTGACAAAGAGGAGTTCAGGGGCAA
>1 dna:chromosome chromosome:RGSC3.4:1:1:267910886:1 47972706 ID32867 M +
TGAAATATTGTGTGCCCAGGGCAGT
>1 dna:chromosome chromosome:RGSC3.4:1:1:267910886:1 47972706 ID32868 M +
TGAAATATTGTGTGCCCAGGGCAGTAGT
>1 dna:chromosome chromosome:RGSC3.4:1:1:267910886:1 47972706 ID32869 M +
TGAAATATTGTGTGCCCAGGGCAGTAGTT
>1 dna:chromosome chromosome:RGSC3.4:1:1:267910886:1 47972781 ID19649 M +
TAGGTAGCCATACTTTTGGATGT
>1 dna:chromosome chromosome:RGSC3.4:1:1:267910886:1 47972781 ID19650 M +
TAGGTAGCCATACTTTTGGATGTATTTGT
>1 dna:chromosome chromosome:RGSC3.4:1:1:267910886:1 47972791 ID16535 M +
TACTTTTGGATGTATTTGTAAAACTGTTGA
>1 dna:chromosome chromosome:RGSC3.4:1:1:267910886:1 47972809 ID9865 M +
TAAAACTGTTGAGCTTCAACAAGCTCCAAGAC
>1 dna:chromosome chromosome:RGSC3.4:1:1:267910886:1 47972847 ID12892 M +
TAATATTGTTTTGGTCTCAATTATTT
>1 dna:chromosome chromosome:RGSC3.4:1:1:267910886:1 47972847 ID12893 M +
TAATATTGTTTTGGTCTCAATTATTTGAAG
>1 dna:chromosome chromosome:RGSC3.4:1:1:267910886:1 47973240 ID52406 M +
TGTCAACTGGCATAGAAAGTCCACAGTTGC
>1 dna:chromosome chromosome:RGSC3.4:1:1:267910886:1 47973286 ID38409 M +
TGATAAATCCACCGTATCAGGACCTTCA
>1 dna:chromosome chromosome:RGSC3.4:1:1:267910886:1 47973286 ID38410 M +
TGATAAATCCACCGTATCAGGACCTTCAC
>1 dna:chromosome chromosome:RGSC3.4:1:1:267910886:1 47973317 ID60035 U +
TTGCAGGACCTCCAGTGTTGAATCACATAC
>1 dna:chromosome chromosome:RGSC3.4:1:1:267910886:1 47973509 ID6614 M +
GACATTCACTGTTGCAGGATCTCCCA
>1 dna:chromosome chromosome:RGSC3.4:1:1:267910886:1 47973608 ID11671 M +
TAACTGTTGGACCTCTAATGTCACA
>1 dna:chromosome chromosome:RGSC3.4:1:1:267910886:1 47973686 ID28912 M +
TCCTTCACTGTCGCAGGACCTACACTGTT
>1 dna:chromosome chromosome:RGSC3.4:1:1:267910886:1 47973690 ID24010 M +
TCACTGTCGCAGGACCTACACTGTTGCAGG
>1 dna:chromosome chromosome:RGSC3.4:1:1:267910886:1 47975181 ID20404 M +
TAGTGGCTTAGTCCCTGGAAGCTCTGGTTGC
>1 dna:chromosome chromosome:RGSC3.4:1:1:267910886:1 47975184 ID48161 M +
TGGCTTAGTCCCTGGAAGCTCTGGTTGCT
>1 dna:chromosome chromosome:RGSC3.4:1:1:267910886:1 47975315 ID59908 M +
TTGATGGAAAGGAGCAACACAACTTCAGG
>1 dna:chromosome chromosome:RGSC3.4:1:1:267910886:1 47975418 ID34501 M +
TGACAAACACCTGGAGAATAGGTTGTCCT
>1 dna:chromosome chromosome:RGSC3.4:1:1:267910886:1 47975423 ID194 M +
AACACCTGGAGAATAGGTTGTCCT
>1 dna:chromosome chromosome:RGSC3.4:1:1:267910886:1 47975450 ID54995 M +
TGTTCTAATTGGTGCTGCTCTTGTAAGTGT
>1 dna:chromosome chromosome:RGSC3.4:1:1:267910886:1 47976022 ID12086 M +
TAAGATGCTACACAGATCTCCAGCTCTT
>1 dna:chromosome chromosome:RGSC3.4:1:1:267910886:1 47976371 ID21430 M +
TATCGAGTCTGCTAATATTTGCCTAAATA
>1 dna:chromosome chromosome:RGSC3.4:1:1:267910886:1 47976477 ID36314 M +
TGAGAAGGTATAGATGTGTCTCAGAC
>1 dna:chromosome chromosome:RGSC3.4:1:1:267910886:1 47976508 ID16425 M +
TACTTGGTGAAGCAATATGATATTGGGGT
>1 dna:chromosome chromosome:RGSC3.4:1:1:267910886:1 47976655 ID27738 M +
TCCTAAGACCTCCCTTGTCACAGGACCTC
>1 dna:chromosome chromosome:RGSC3.4:1:1:267910886:1 47976914 ID1800 M +
AGGACTTTCAAATTGCAGGAACTCTACTA
>1 dna:chromosome chromosome:RGSC3.4:1:1:267910886:1 47976915 ID8282 M +
GGACTTTCAAATTGCAGGAACTCTAC
>1 dna:chromosome chromosome:RGSC3.4:1:1:267910886:1 47976938 ID15726 M +
TACTAGCACAGGTCATCCACAGTTGCAGT
>1 dna:chromosome chromosome:RGSC3.4:1:1:267910886:1 47977047 ID7523 M +
GCAGGACCTCTACTAGCACAGGATGTCCA
>1 dna:chromosome chromosome:RGSC3.4:1:1:267910886:1 47977328 ID31142 M +
TCTGCTTTTGTAGGATTTTCACTGTCCTA
>1 dna:chromosome chromosome:RGSC3.4:1:1:267910886:1 47977693 ID30178 M +
TCTCAGGACCTCGATTGTTCCAGAACCTC
>1 dna:chromosome chromosome:RGSC3.4:1:1:267910886:1 47977708 ID54957 M +
TGTTCCAGAACCTCCAATGGTGCAGGACCTC
>1 dna:chromosome chromosome:RGSC3.4:1:1:267910886:1 47977711 ID26002 M +
TCCAGAACCTCCAATGGTGCAGGACCTCC
>1 dna:chromosome chromosome:RGSC3.4:1:1:267910886:1 47977861 ID21250 M +
TATCACAGGAATGCCACTGTTGTAGAACC
>1 dna:chromosome chromosome:RGSC3.4:1:1:267910886:1 47978267 ID40885 M +
TGCACATCTTGTGATTAATTACCAGATGT
>1 dna:chromosome chromosome:RGSC3.4:1:1:267910886:1 47978642 ID59361 M +
TTCTTTGGATGCTGTGTCTATCCCTCATT
>1 dna:chromosome chromosome:RGSC3.4:1:1:267910886:1 47978910 ID6780 M +
GACTTTGACTTTTCCTTTCTTGTCCAAGAA
>1 dna:chromosome chromosome:RGSC3.4:1:1:267910886:1 47979642 ID4228 M +
CATTGTGTGCCTATGGCAGTAGA
>1 dna:chromosome chromosome:RGSC3.4:1:1:267910886:1 47979708 ID55000 M +
TGTTCTAGGTAGCCATACTTTTGGATGAAT
>1 dna:chromosome chromosome:RGSC3.4:1:1:267910886:1 47979713 ID19648 M +
TAGGTAGCCATACTTTTGGATGAATTTG
>1 dna:chromosome chromosome:RGSC3.4:1:1:267910886:1 47979729 ID46912 M +
TGGATGAATTTGGAAAGCTGTTGAC
>1 dna:chromosome chromosome:RGSC3.4:1:1:267910886:1 47984114 ID2325 M +
ATATTTCCCTGCCTTTGTCCTCCCC
>1 dna:chromosome chromosome:RGSC3.4:1:1:267910886:1 47984131 ID28302 M +
TCCTCCCCTAGGTGGCCCCATTTTC
>1 dna:chromosome chromosome:RGSC3.4:1:1:267910886:1 47984134 ID27080 M +
TCCCCTAGGTGGCCCCATTTTCAGGTGCTTT
>1 dna:chromosome chromosome:RGSC3.4:1:1:267910886:1 47984195 ID16397 M +
TACTTGCAGAAGTGAGATGCTGTTCAGGT
>1 dna:chromosome chromosome:RGSC3.4:1:1:267910886:1 47984203 ID6357 M +
GAAGTGAGATGCTGTTCAGGTGGTC
>1 dna:chromosome chromosome:RGSC3.4:1:1:267910886:1 47984248 ID50591 M +
TGGTCATGAGTGTCAGGCACCATTGCTTC
>1 dna:chromosome chromosome:RGSC3.4:1:1:267910886:1 47984311 ID38059 U +
TGAGTCGAAGGTGTTGCTCCTGTG
>1 dna:chromosome chromosome:RGSC3.4:1:1:267910886:1 47984311 ID38060 U +
TGAGTCGAAGGTGTTGCTCCTGTGTC
>1 dna:chromosome chromosome:RGSC3.4:1:1:267910886:1 47984335 ID26957 M +
TCCCATGGTCCTTAAGACTTTGTATTGAGA
>1 dna:chromosome chromosome:RGSC3.4:1:1:267910886:1 47984384 ID6193 M +
GAAATTCTGCTGAGGGCTAGG
>1 dna:chromosome chromosome:RGSC3.4:1:1:267910886:1 47984384 ID6194 M +
GAAATTCTGCTGAGGGCTAGGGTGT
>1 dna:chromosome chromosome:RGSC3.4:1:1:267910886:1 47984422 ID15833 M +
TACTATGTGTAAGCATTGTAGCTAAAGAT
>1 dna:chromosome chromosome:RGSC3.4:1:1:267910886:1 47984422 ID15834 M +
TACTATGTGTAAGCATTGTAGCTAAAGATA
>1 dna:chromosome chromosome:RGSC3.4:1:1:267910886:1 47984427 ID54258 M +
TGTGTAAGCATTGTAGCTAAAGATACTAC
>1 dna:chromosome chromosome:RGSC3.4:1:1:267910886:1 47984484 ID2236 M +
ATAGAATAAAAATAATGGAAA
>1 dna:chromosome chromosome:RGSC3.4:1:1:267910886:1 47984519 ID33763 M +
TGAAGCTAAAATCACAGCATGTGTTAACTAA
>1 dna:chromosome chromosome:RGSC3.4:1:1:267910886:1 47984547 ID9760 M +
TAAAAATGACCAAAATGTCTTTGGGATTGC
>1 dna:chromosome chromosome:RGSC3.4:1:1:267910886:1 47984676 ID39634 M +
TGATGTCAGGTGAAATAGTCATTGGCCAC
>1 dna:chromosome chromosome:RGSC3.4:1:1:267910886:1 47984679 ID52578 M +
TGTCAGGTGAAATAGTCATTGGCCACAT
>1 dna:chromosome chromosome:RGSC3.4:1:1:267910886:1 47984706 ID10560 M +
TAAAGGCTAAAGCCTGTGTTTGGGCAATG
>1 dna:chromosome chromosome:RGSC3.4:1:1:267910886:1 47984706 ID10561 M +
TAAAGGCTAAAGCCTGTGTTTGGGCAATGG
>1 dna:chromosome chromosome:RGSC3.4:1:1:267910886:1 47984722 ID55450 M +
TGTTTGGGCAATGGAAGGAAAGACACAGC
>1 dna:chromosome chromosome:RGSC3.4:1:1:267910886:1 47984733 ID45838 M +
TGGAAGGAAAGACACAGCAGAACTTT
>1 dna:chromosome chromosome:RGSC3.4:1:1:267910886:1 47984768 ID8293 M +
GGAGAGAAAGAAGAATAGAGGCGGAA
>1 dna:chromosome chromosome:RGSC3.4:1:1:267910886:1 47984829 ID32438 U +
TGAAAATGGAGCAGGAGCCACAAGT
>1 dna:chromosome chromosome:RGSC3.4:1:1:267910886:1 47984829 ID32439 U +
TGAAAATGGAGCAGGAGCCACAAGTAGGT
>1 dna:chromosome chromosome:RGSC3.4:1:1:267910886:1 47984866 ID20773 M +
TATAAATGGGCAATAGAGTAGTGTAGTGGTA
>1 dna:chromosome chromosome:RGSC3.4:1:1:267910886:1 47984889 ID20411 M +
TAGTGGTACATTTGTCTAATCTAAGCACTC
>1 dna:chromosome chromosome:RGSC3.4:1:1:267910886:1 47984931 ID20905 M +
TATAATTGAGTTTTCTGTTCTTGCATGGGC
>1 dna:chromosome chromosome:RGSC3.4:1:1:267910886:1 47984933 ID13365 M +
TAATTGAGTTTTCTGTTCTTGCATGGGCCT
>1 dna:chromosome chromosome:RGSC3.4:1:1:267910886:1 47984933 ID13366 M +
TAATTGAGTTTTCTGTTCTTGCATGGGCCTT
>1 dna:chromosome chromosome:RGSC3.4:1:1:267910886:1 47984937 ID38374 M +
TGAGTTTTCTGTTCTTGCATGG
>1 dna:chromosome chromosome:RGSC3.4:1:1:267910886:1 47984937 ID38375 M +
TGAGTTTTCTGTTCTTGCATGGGCCTTT
>1 dna:chromosome chromosome:RGSC3.4:1:1:267910886:1 47984940 ID9615 M +
GTTTTCTGTTCTTGCATGGGC
>1 dna:chromosome chromosome:RGSC3.4:1:1:267910886:1 47984946 ID55052 M +
TGTTCTTGCATGGGCCTTTTGGCGTTGGA
>1 dna:chromosome chromosome:RGSC3.4:1:1:267910886:1 47984970 ID60416 M +
TTGGAGATTTACCCCTATAAATCTGGCTAGT
>1 dna:chromosome chromosome:RGSC3.4:1:1:267910886:1 47984971 ID46551 M +
TGGAGATTTACCCCTATAAATCTGGCTAGT
>1 dna:chromosome chromosome:RGSC3.4:1:1:267910886:1 47985002 ID12227 M +
TAAGCCTCTTGTGTTTTCATTACAAAAGAC
>1 dna:chromosome chromosome:RGSC3.4:1:1:267910886:1 47985097 ID7196 M +
GATAAGAAACGCAAGCAGCAGTCCAGGC
>1 dna:chromosome chromosome:RGSC3.4:1:1:267910886:1 47985122 ID8468 M +
GGCATTTCAGATTAAAGTTGTTTGGT
>1 dna:chromosome chromosome:RGSC3.4:1:1:267910886:1 47985129 ID3749 M +
CAGATTAAAGTTGTTTGGTTAGAGTAGC
>1 dna:chromosome chromosome:RGSC3.4:1:1:267910886:1 47985131 ID7343 M +
GATTAAAGTTGTTTGGTTAGAGTAGC
>1 dna:chromosome chromosome:RGSC3.4:1:1:267910886:1 47985133 ID56362 M +
TTAAAGTTGTTTGGTTAGAGTAGCA
>1 dna:chromosome chromosome:RGSC3.4:1:1:267910886:1 47985140 ID55457 M +
TGTTTGGTTAGAGTAGCAAACTAGGAGC
>1 dna:chromosome chromosome:RGSC3.4:1:1:267910886:1 47985140 ID55458 M +
TGTTTGGTTAGAGTAGCAAACTAGGAGCAGG
>1 dna:chromosome chromosome:RGSC3.4:1:1:267910886:1 47985150 ID7119 M +
GAGTAGCAAACTAGGAGCAGGA
>1 dna:chromosome chromosome:RGSC3.4:1:1:267910886:1 47985205 ID50060 M +
TGGGTTGAGCGTTACCACTGATACCAGAGC
>1 dna:chromosome chromosome:RGSC3.4:1:1:267910886:1 47985247 ID41643 M +
TGCATTCCTGTGTTCTCATTGCTGTTGTGT
>1 dna:chromosome chromosome:RGSC3.4:1:1:267910886:1 47985247 ID41644 M +
TGCATTCCTGTGTTCTCATTGCTGTTGTGTT
>1 dna:chromosome chromosome:RGSC3.4:1:1:267910886:1 47985257 ID55013 M +
TGTTCTCATTGCTGTTGTGTTCTCT
>1 dna:chromosome chromosome:RGSC3.4:1:1:267910886:1 47985260 ID30262 M +
TCTCATTGCTGTTGTGTTCTCTCTGAGGA
>1 dna:chromosome chromosome:RGSC3.4:1:1:267910886:1 47985268 ID5774 M +
CTGTTGTGTTCTCTCTGAGGATGATT
>1 dna:chromosome chromosome:RGSC3.4:1:1:267910886:1 47985279 ID30504 M +
TCTCTGAGGATGATTATTGAGTGA
>1 dna:chromosome chromosome:RGSC3.4:1:1:267910886:1 47985279 ID30505 M +
TCTCTGAGGATGATTATTGAGTGAATTCAG
>1 dna:chromosome chromosome:RGSC3.4:1:1:267910886:1 47985280 ID5422 M +
CTCTGAGGATGATTATTGAGTGA
>1 dna:chromosome chromosome:RGSC3.4:1:1:267910886:1 47985280 ID5423 M +
CTCTGAGGATGATTATTGAGTGAATT
>1 dna:chromosome chromosome:RGSC3.4:1:1:267910886:1 47985280 ID5424 M +
CTCTGAGGATGATTATTGAGTGAATTCAGG
>1 dna:chromosome chromosome:RGSC3.4:1:1:267910886:1 47985280 ID5425 M +
CTCTGAGGATGATTATTGAGTGAATTCAGGC
>1 dna:chromosome chromosome:RGSC3.4:1:1:267910886:1 47985281 ID30834 M +
TCTGAGGATGATTATTGAGTGAATTCAGGC
>1 dna:chromosome chromosome:RGSC3.4:1:1:267910886:1 47985283 ID37642 M +
TGAGGATGATTATTGAGTGAATTCAGGC
>1 dna:chromosome chromosome:RGSC3.4:1:1:267910886:1 47985283 ID37643 M +
TGAGGATGATTATTGAGTGAATTCAGGCGA
>1 dna:chromosome chromosome:RGSC3.4:1:1:267910886:1 47985283 ID37644 M +
TGAGGATGATTATTGAGTGAATTCAGGCGAC
>1 dna:chromosome chromosome:RGSC3.4:1:1:267910886:1 47985286 ID8366 M +
GGATGATTATTGAGTGAATTCAGGC
>1 dna:chromosome chromosome:RGSC3.4:1:1:267910886:1 47985289 ID39847 M +
TGATTATTGAGTGAATTCAGGCGACA
>1 dna:chromosome chromosome:RGSC3.4:1:1:267910886:1 47985289 ID39848 M +
TGATTATTGAGTGAATTCAGGCGACAC
>1 dna:chromosome chromosome:RGSC3.4:1:1:267910886:1 47985289 ID39849 M +
TGATTATTGAGTGAATTCAGGCGACACT
>1 dna:chromosome chromosome:RGSC3.4:1:1:267910886:1 47985316 ID44571 M +
TGCTGGCGTGGATGTATGTTTGTC
>1 dna:chromosome chromosome:RGSC3.4:1:1:267910886:1 47985316 ID44572 M +
TGCTGGCGTGGATGTATGTTTGTCCA
>1 dna:chromosome chromosome:RGSC3.4:1:1:267910886:1 47985316 ID44574 M +
TGCTGGCGTGGATGTATGTTTGTCCAGT
>1 dna:chromosome chromosome:RGSC3.4:1:1:267910886:1 47985316 ID44576 M +
TGCTGGCGTGGATGTATGTTTGTCCAGTG
>1 dna:chromosome chromosome:RGSC3.4:1:1:267910886:1 47985316 ID44578 M +
TGCTGGCGTGGATGTATGTTTGTCCAGTGT
>1 dna:chromosome chromosome:RGSC3.4:1:1:267910886:1 47985324 ID46995 M +
TGGATGTATGTTTGTCCAGTGTGG
>1 dna:chromosome chromosome:RGSC3.4:1:1:267910886:1 47985324 ID46996 M +
TGGATGTATGTTTGTCCAGTGTGGGTGTA
>1 dna:chromosome chromosome:RGSC3.4:1:1:267910886:1 47985324 ID46997 M +
TGGATGTATGTTTGTCCAGTGTGGGTGTAA
>1 dna:chromosome chromosome:RGSC3.4:1:1:267910886:1 47985328 ID52322 M +
TGTATGTTTGTCCAGTGTGGGTGT
>1 dna:chromosome chromosome:RGSC3.4:1:1:267910886:1 47985336 ID52737 M +
TGTCCAGTGTGGGTGTAATCTGGTGT
>1 dna:chromosome chromosome:RGSC3.4:1:1:267910886:1 47985338 ID26266 M +
TCCAGTGTGGGTGTAATCTGGTGT
>1 dna:chromosome chromosome:RGSC3.4:1:1:267910886:1 47985366 ID33547 M +
TGAAGAAACAAAGGGCAGCCCCAG
>1 dna:chromosome chromosome:RGSC3.4:1:1:267910886:1 47985366 ID33548 M +
TGAAGAAACAAAGGGCAGCCCCAGTGAC
>1 dna:chromosome chromosome:RGSC3.4:1:1:267910886:1 47985369 ID1260 M +
AGAAACAAAGGGCAGCCCCAGTGACTC
>1 dna:chromosome chromosome:RGSC3.4:1:1:267910886:1 47985386 ID4390 M +
CCAGTGACTCTTCTGCCTACTTTTTGA
>1 dna:chromosome chromosome:RGSC3.4:1:1:267910886:1 47985387 ID3968 M +
CAGTGACTCTTCTGCCTACTTTTTGAC
>1 dna:chromosome chromosome:RGSC3.4:1:1:267910886:1 47985390 ID35776 M +
TGACTCTTCTGCCTACTTTTTGACCA
>1 dna:chromosome chromosome:RGSC3.4:1:1:267910886:1 47985409 ID59746 M +
TTGACCAGATTGTGGTCAAAGGAAGTC
>1 dna:chromosome chromosome:RGSC3.4:1:1:267910886:1 47985415 ID1517 M +
AGATTGTGGTCAAAGGAAGTCACTAGA
>1 dna:chromosome chromosome:RGSC3.4:1:1:267910886:1 47985424 ID23066 M +
TCAAAGGAAGTCACTAGACCATTGGAT
>1 dna:chromosome chromosome:RGSC3.4:1:1:267910886:1 47985424 ID23067 M +
TCAAAGGAAGTCACTAGACCATTGGATGA
>1 dna:chromosome chromosome:RGSC3.4:1:1:267910886:1 47985424 ID23068 M +
TCAAAGGAAGTCACTAGACCATTGGATGATG
>1 dna:chromosome chromosome:RGSC3.4:1:1:267910886:1 47985433 ID9052 M +
GTCACTAGACCATTGGATGATGATGAGGCC
>1 dna:chromosome chromosome:RGSC3.4:1:1:267910886:1 47985435 ID3526 M +
CACTAGACCATTGGATGATGATGAGGC
>1 dna:chromosome chromosome:RGSC3.4:1:1:267910886:1 47985438 ID17291 M +
TAGACCATTGGATGATGATGAGGCC
>1 dna:chromosome chromosome:RGSC3.4:1:1:267910886:1 47985438 ID17292 M +
TAGACCATTGGATGATGATGAGGCCT
>1 dna:chromosome chromosome:RGSC3.4:1:1:267910886:1 47985440 ID6651 M +
GACCATTGGATGATGATGAGGCCT
>1 dna:chromosome chromosome:RGSC3.4:1:1:267910886:1 47985442 ID4428 M +
CCATTGGATGATGATGAGGCCT
>1 dna:chromosome chromosome:RGSC3.4:1:1:267910886:1 47985445 ID60499 U +
TTGGATGATGATGAGGCCTGCGCATA
>1 dna:chromosome chromosome:RGSC3.4:1:1:267910886:1 47985491 ID28350 M +
TCCTCTACAGCCCAACAGGAATGCATCATC
>1 dna:chromosome chromosome:RGSC3.4:1:1:267910886:1 47985495 ID5163 M +
CTACAGCCCAACAGGAATGCATCATC
>1 dna:chromosome chromosome:RGSC3.4:1:1:267910886:1 47985562 ID26522 M +
TCCATTGTTCAGCCTTGCACCTGGAGA
>1 dna:chromosome chromosome:RGSC3.4:1:1:267910886:1 47985570 ID24430 M +
TCAGCCTTGCACCTGGAGAACTTGCCT
>1 dna:chromosome chromosome:RGSC3.4:1:1:267910886:1 47985577 ID40933 M +
TGCACCTGGAGAACTTGCCTGTACAGTAAGC
>1 dna:chromosome chromosome:RGSC3.4:1:1:267910886:1 47985615 ID26745 M +
TCCCACGGTTTGATTATATGTTGTGAT
>1 dna:chromosome chromosome:RGSC3.4:1:1:267910886:1 47985615 ID26746 M +
TCCCACGGTTTGATTATATGTTGTGATA
>1 dna:chromosome chromosome:RGSC3.4:1:1:267910886:1 47985628 ID57124 M +
TTATATGTTGTGATATCTTAGGCTCTGT
>1 dna:chromosome chromosome:RGSC3.4:1:1:267910886:1 47985662 ID22131 M +
TATGTTCTATTTCTTCCACAATTGCAGGGTC
>1 dna:chromosome chromosome:RGSC3.4:1:1:267910886:1 47985789 ID22700 U +
TATTTCATGTTGACTATCATTAAGAGGCCA
>1 dna:chromosome chromosome:RGSC3.4:1:1:267910886:1 47985805 ID25059 M +
TCATTAAGAGGCCAAGAGGTCCTACATTT
>1 dna:chromosome chromosome:RGSC3.4:1:1:267910886:1 47985856 ID8875 M +
GGTTAGGATACATACTTGCCACAACCGGT
>1 dna:chromosome chromosome:RGSC3.4:1:1:267910886:1 47985864 ID14442 M +
TACATACTTGCCACAACCGGTCTTCAAAA
>1 dna:chromosome chromosome:RGSC3.4:1:1:267910886:1 47985871 ID60101 M +
TTGCCACAACCGGTCTTCAAAACTGTA
>1 dna:chromosome chromosome:RGSC3.4:1:1:267910886:1 47985872 ID42043 M +
TGCCACAACCGGTCTTCAAAA
>1 dna:chromosome chromosome:RGSC3.4:1:1:267910886:1 47985935 ID4168 M +
CATTAAATGTAAAACTATGGTCCA
>1 dna:chromosome chromosome:RGSC3.4:1:1:267910886:1 47985938 ID10872 M +
TAAATGTAAAACTATGGTCCATATGTCATT
>1 dna:chromosome chromosome:RGSC3.4:1:1:267910886:1 47985943 ID8921 M +
GTAAAACTATGGTCCATATGTCAT
>1 dna:chromosome chromosome:RGSC3.4:1:1:267910886:1 47985944 ID9852 M +
TAAAACTATGGTCCATATGTCATTCTGTGG
>1 dna:chromosome chromosome:RGSC3.4:1:1:267910886:1 47985981 ID10667 M +
TAAAGTTTTCTGAGGAAGAGTTCAGGAGC
>1 dna:chromosome chromosome:RGSC3.4:1:1:267910886:1 47986051 ID51455 M +
TGGTTCCACTTGAGTTCTAAGGCAAA
>1 dna:chromosome chromosome:RGSC3.4:1:1:267910886:1 47986096 ID26531 M +
TCCATTTATGTCCAACATAATCTTATCTGGT
>1 dna:chromosome chromosome:RGSC3.4:1:1:267910886:1 47986100 ID61576 M +
TTTATGTCCAACATAATCTTATCTGGTTTC
>1 dna:chromosome chromosome:RGSC3.4:1:1:267910886:1 47986123 ID51620 M +
TGGTTTCAGTTCACTGTGTACTATACCGTGC
>1 dna:chromosome chromosome:RGSC3.4:1:1:267910886:1 47986138 ID9415 M +
GTGTACTATACCGTGCTCATGGCATTAGCT
>1 dna:chromosome chromosome:RGSC3.4:1:1:267910886:1 47986139 ID52078 M +
TGTACTATACCGTGCTCATGGCATTAGCT
>1 dna:chromosome chromosome:RGSC3.4:1:1:267910886:1 47986139 ID52079 M +
TGTACTATACCGTGCTCATGGCATTAGCTC
>1 dna:chromosome chromosome:RGSC3.4:1:1:267910886:1 47986157 ID47621 M +
TGGCATTAGCTCACAGTTGCTATTATTTGC
>1 dna:chromosome chromosome:RGSC3.4:1:1:267910886:1 47986157 ID47622 M +
TGGCATTAGCTCACAGTTGCTATTATTTGCCT
>1 dna:chromosome chromosome:RGSC3.4:1:1:267910886:1 47986163 ID18575 M +
TAGCTCACAGTTGCTATTATTTGCCTAAAT
>1 dna:chromosome chromosome:RGSC3.4:1:1:267910886:1 47986163 ID18576 M +
TAGCTCACAGTTGCTATTATTTGCCTAAATAT
>1 dna:chromosome chromosome:RGSC3.4:1:1:267910886:1 47986174 ID44054 M +
TGCTATTATTTGCCTAAATATTTCCTGC
>1 dna:chromosome chromosome:RGSC3.4:1:1:267910886:1 47986174 ID44055 M +
TGCTATTATTTGCCTAAATATTTCCTGCCC
>1 dna:chromosome chromosome:RGSC3.4:1:1:267910886:1 47986174 ID44056 M +
TGCTATTATTTGCCTAAATATTTCCTGCCCT
>1 dna:chromosome chromosome:RGSC3.4:1:1:267910886:1 47986210 ID28363 M +
TCCTCTAGGTGGCCCCATTTTCAGGT
>1 dna:chromosome chromosome:RGSC3.4:1:1:267910886:1 47986231 ID3920 M +
CAGGTGTTTTGGTAAAGCTGTTGTCC
>1 dna:chromosome chromosome:RGSC3.4:1:1:267910886:1 47986231 ID3921 M +
CAGGTGTTTTGGTAAAGCTGTTGTCCTTC
>1 dna:chromosome chromosome:RGSC3.4:1:1:267910886:1 47986270 ID16420 M +
TACTTGGGGAAGTGAGATGCTGTTC
>1 dna:chromosome chromosome:RGSC3.4:1:1:267910886:1 47986270 ID16421 M +
TACTTGGGGAAGTGAGATGCTGTTCAGGT
>1 dna:chromosome chromosome:RGSC3.4:1:1:267910886:1 47986270 ID16422 M +
TACTTGGGGAAGTGAGATGCTGTTCAGGTT
>1 dna:chromosome chromosome:RGSC3.4:1:1:267910886:1 47986308 ID24865 M +
TCATCATTGTTTCTGCCTTGGCCATGTGT
>1 dna:chromosome chromosome:RGSC3.4:1:1:267910886:1 47986336 ID47784 M +
TGGCCTACACCAATGCTTCTTTACAAGC
>1 dna:chromosome chromosome:RGSC3.4:1:1:267910886:1 47986336 ID47785 M +
TGGCCTACACCAATGCTTCTTTACAAGCAGT
>1 dna:chromosome chromosome:RGSC3.4:1:1:267910886:1 47986397 ID39678 M +
TGATGTGATATCGGGACCTTGG
>1 dna:chromosome chromosome:RGSC3.4:1:1:267910886:1 47986437 ID11941 M +
TAAGACTTTGTACTGAGTGTGGAAGTTTC
>1 dna:chromosome chromosome:RGSC3.4:1:1:267910886:1 47986487 ID48335 M +
TGGGAAATCCTCCTTACTATGTGTAAGCAT
>1 dna:chromosome chromosome:RGSC3.4:1:1:267910886:1 47986506 ID54257 M +
TGTGTAAGCATTGTAGCTAAAAATACTA
>1 dna:chromosome chromosome:RGSC3.4:1:1:267910886:1 47986579 ID32214 M +
TGAAAAAGATGTTTGGAAACTGAAGCTAT
>1 dna:chromosome chromosome:RGSC3.4:1:1:267910886:1 47986607 ID61057 M +
TTGTCACTTCATGTGTTAACTAAAATGAGC
>1 dna:chromosome chromosome:RGSC3.4:1:1:267910886:1 47986608 ID52512 M +
TGTCACTTCATGTGTTAACTAAAATGAGCA
>1 dna:chromosome chromosome:RGSC3.4:1:1:267910886:1 47986610 ID24045 M +
TCACTTCATGTGTTAACTAAAATGAGC
>1 dna:chromosome chromosome:RGSC3.4:1:1:267910886:1 47986632 ID37069 M +
TGAGCAAAATGTCTTGTGGATTACTGTT
>1 dna:chromosome chromosome:RGSC3.4:1:1:267910886:1 47986632 ID37070 M +
TGAGCAAAATGTCTTGTGGATTACTGTTT
>1 dna:chromosome chromosome:RGSC3.4:1:1:267910886:1 47986689 ID52201 M +
TGTAGTGCAATAGATCACATATTCAGATG
>1 dna:chromosome chromosome:RGSC3.4:1:1:267910886:1 47986689 ID52202 M +
TGTAGTGCAATAGATCACATATTCAGATGA
>1 dna:chromosome chromosome:RGSC3.4:1:1:267910886:1 47986689 ID52203 M +
TGTAGTGCAATAGATCACATATTCAGATGAT
>1 dna:chromosome chromosome:RGSC3.4:1:1:267910886:1 47986691 ID20340 M +
TAGTGCAATAGATCACATATTCAGATGAT
>1 dna:chromosome chromosome:RGSC3.4:1:1:267910886:1 47986691 ID20341 M +
TAGTGCAATAGATCACATATTCAGATGATGT
>1 dna:chromosome chromosome:RGSC3.4:1:1:267910886:1 47986694 ID40644 M +
TGCAATAGATCACATATTCAGATGATGTC
>1 dna:chromosome chromosome:RGSC3.4:1:1:267910886:1 47986734 ID13305 M +
TAATTAGCCATATAAAGGCTACAGCCTGTCAT
>1 dna:chromosome chromosome:RGSC3.4:1:1:267910886:1 47987013 ID48736 M +
TGGGACTTTTGGAGTTTGAGATTTACCACT
>1 dna:chromosome chromosome:RGSC3.4:1:1:267910886:1 47987143 ID51136 M +
TGGTGGATGGGATGAGAAATGCAAGC
>1 dna:chromosome chromosome:RGSC3.4:1:1:267910886:1 47987146 ID46978 M +
TGGATGGGATGAGAAATGCAAGCAGTAGTC
>1 dna:chromosome chromosome:RGSC3.4:1:1:267910886:1 47987229 ID4374 M +
CCAGGACAAGATGGCTGCATAGAGC
>1 dna:chromosome chromosome:RGSC3.4:1:1:267910886:1 47987329 ID40646 M +
TGCAATAGATGATGTTGCGTGTGGTAGTC
>1 dna:chromosome chromosome:RGSC3.4:1:1:267910886:1 47988053 ID48738 M +
TGGGAGAAAGACCTTATGTTTCTGCTTA
