# Supplementary material for: proTRAC - a software for probabilistic piRNA cluster detection, visualization and analysis
Source: BMC Bioinformatics. 2012 Jan 10;13:5. doi: 10.1186/1471-2105-13-5 (PMC3293768; doi:10.1186/1471-2105-13-5)
Supplement: Additional file 6 — proTRAC results folder containing a picture and a FASTA file for each detected rat cluster. After decompression, the folder can be opened as former session in proTRAC. Alternatively, each file can be opened separately with any standard text-editor or graphic-viewer respectively. [file 1471-2105-13-5-S6.ZIP › proTRAC_results_rat/monodirectional_clusters/Cluster_140.fas]

>1 dna:chromosome chromosome:RGSC3.4:1:1:267910886:1 48272246 ID30879 M -
TCTGAGTTCAAGGTCACCTAGGACAAAGCA
>1 dna:chromosome chromosome:RGSC3.4:1:1:267910886:1 48272323 ID61831 M -
TTTCTGAACTGAATCTTGGCATGGAGATC
>1 dna:chromosome chromosome:RGSC3.4:1:1:267910886:1 48273118 ID42064 M -
TGCCACATAACTAGACAAATGTCAGTTCAAA
>1 dna:chromosome chromosome:RGSC3.4:1:1:267910886:1 48273164 ID60110 M -
TTGCCATAGATGAAATCAGTTAAAGGCA
>1 dna:chromosome chromosome:RGSC3.4:1:1:267910886:1 48273373 ID39158 M -
TGATCTTGCATCATGGTGCGCCTGCACAGC
>1 dna:chromosome chromosome:RGSC3.4:1:1:267910886:1 48274155 ID54620 M -
TGTTAAACTGGTTCCCAATTGGCTTAGCA
>1 dna:chromosome chromosome:RGSC3.4:1:1:267910886:1 48274435 ID48738 M -
TGGGAGAAAGACCTTATGTTTCTGCTTA
>1 dna:chromosome chromosome:RGSC3.4:1:1:267910886:1 48274914 ID13063 M -
TAATGAAGTTTGGTTTAGTTGTTGCTAAT
>1 dna:chromosome chromosome:RGSC3.4:1:1:267910886:1 48275158 ID40646 M -
TGCAATAGATGATGTTGCGTGTGGTAGTC
>1 dna:chromosome chromosome:RGSC3.4:1:1:267910886:1 48275203 ID14880 M -
TACCAGAGCATAGCAGGAATTTGCATGGGT
>1 dna:chromosome chromosome:RGSC3.4:1:1:267910886:1 48275262 ID4374 M -
CCAGGACAAGATGGCTGCATAGAGC
>1 dna:chromosome chromosome:RGSC3.4:1:1:267910886:1 48275302 ID56362 M -
TTAAAGTTGTTTGGTTAGAGTAGCA
>1 dna:chromosome chromosome:RGSC3.4:1:1:267910886:1 48275303 ID3749 M -
CAGATTAAAGTTGTTTGGTTAGAGTAGC
>1 dna:chromosome chromosome:RGSC3.4:1:1:267910886:1 48275303 ID7343 M -
GATTAAAGTTGTTTGGTTAGAGTAGC
>1 dna:chromosome chromosome:RGSC3.4:1:1:267910886:1 48275312 ID8468 M -
GGCATTTCAGATTAAAGTTGTTTGGT
>1 dna:chromosome chromosome:RGSC3.4:1:1:267910886:1 48275340 ID46978 M -
TGGATGGGATGAGAAATGCAAGCAGTAGTC
>1 dna:chromosome chromosome:RGSC3.4:1:1:267910886:1 48275347 ID51136 M -
TGGTGGATGGGATGAGAAATGCAAGC
>1 dna:chromosome chromosome:RGSC3.4:1:1:267910886:1 48275386 ID53177 M -
TGTGAAAGGAGCATTATCCAACCTTCTGCA
>1 dna:chromosome chromosome:RGSC3.4:1:1:267910886:1 48275473 ID48736 M -
TGGGACTTTTGGAGTTTGAGATTTACCACT
>1 dna:chromosome chromosome:RGSC3.4:1:1:267910886:1 48275750 ID13305 M -
TAATTAGCCATATAAAGGCTACAGCCTGTCAT
>1 dna:chromosome chromosome:RGSC3.4:1:1:267910886:1 48275793 ID40644 M -
TGCAATAGATCACATATTCAGATGATGTC
>1 dna:chromosome chromosome:RGSC3.4:1:1:267910886:1 48275794 ID20341 M -
TAGTGCAATAGATCACATATTCAGATGATGT
>1 dna:chromosome chromosome:RGSC3.4:1:1:267910886:1 48275796 ID20340 M -
TAGTGCAATAGATCACATATTCAGATGAT
>1 dna:chromosome chromosome:RGSC3.4:1:1:267910886:1 48275796 ID52203 M -
TGTAGTGCAATAGATCACATATTCAGATGAT
>1 dna:chromosome chromosome:RGSC3.4:1:1:267910886:1 48275797 ID52202 M -
TGTAGTGCAATAGATCACATATTCAGATGA
>1 dna:chromosome chromosome:RGSC3.4:1:1:267910886:1 48275798 ID52201 M -
TGTAGTGCAATAGATCACATATTCAGATG
>1 dna:chromosome chromosome:RGSC3.4:1:1:267910886:1 48275855 ID37070 M -
TGAGCAAAATGTCTTGTGGATTACTGTTT
>1 dna:chromosome chromosome:RGSC3.4:1:1:267910886:1 48275856 ID37069 M -
TGAGCAAAATGTCTTGTGGATTACTGTT
>1 dna:chromosome chromosome:RGSC3.4:1:1:267910886:1 48275878 ID52512 M -
TGTCACTTCATGTGTTAACTAAAATGAGCA
>1 dna:chromosome chromosome:RGSC3.4:1:1:267910886:1 48275879 ID24045 M -
TCACTTCATGTGTTAACTAAAATGAGC
>1 dna:chromosome chromosome:RGSC3.4:1:1:267910886:1 48275879 ID61057 M -
TTGTCACTTCATGTGTTAACTAAAATGAGC
>1 dna:chromosome chromosome:RGSC3.4:1:1:267910886:1 48275982 ID54257 M -
TGTGTAAGCATTGTAGCTAAAAATACTA
>1 dna:chromosome chromosome:RGSC3.4:1:1:267910886:1 48276001 ID8140 U -
GGAAATCCTCCTTGCTATGTGTAAGC
>1 dna:chromosome chromosome:RGSC3.4:1:1:267910886:1 48276050 ID11941 M -
TAAGACTTTGTACTGAGTGTGGAAGTTTC
>1 dna:chromosome chromosome:RGSC3.4:1:1:267910886:1 48276097 ID39678 M -
TGATGTGATATCGGGACCTTGG
>1 dna:chromosome chromosome:RGSC3.4:1:1:267910886:1 48276149 ID47785 M -
TGGCCTACACCAATGCTTCTTTACAAGCAGT
>1 dna:chromosome chromosome:RGSC3.4:1:1:267910886:1 48276152 ID47784 M -
TGGCCTACACCAATGCTTCTTTACAAGC
>1 dna:chromosome chromosome:RGSC3.4:1:1:267910886:1 48276179 ID24865 M -
TCATCATTGTTTCTGCCTTGGCCATGTGT
>1 dna:chromosome chromosome:RGSC3.4:1:1:267910886:1 48276216 ID16422 M -
TACTTGGGGAAGTGAGATGCTGTTCAGGTT
>1 dna:chromosome chromosome:RGSC3.4:1:1:267910886:1 48276217 ID16421 M -
TACTTGGGGAAGTGAGATGCTGTTCAGGT
>1 dna:chromosome chromosome:RGSC3.4:1:1:267910886:1 48276221 ID16420 M -
TACTTGGGGAAGTGAGATGCTGTTC
>1 dna:chromosome chromosome:RGSC3.4:1:1:267910886:1 48276256 ID3921 M -
CAGGTGTTTTGGTAAAGCTGTTGTCCTTC
>1 dna:chromosome chromosome:RGSC3.4:1:1:267910886:1 48276259 ID3920 M -
CAGGTGTTTTGGTAAAGCTGTTGTCC
>1 dna:chromosome chromosome:RGSC3.4:1:1:267910886:1 48276280 ID28363 M -
TCCTCTAGGTGGCCCCATTTTCAGGT
>1 dna:chromosome chromosome:RGSC3.4:1:1:267910886:1 48276311 ID7751 U -
GCCTAAATATTTCCTGCCTT
>1 dna:chromosome chromosome:RGSC3.4:1:1:267910886:1 48276314 ID44054 M -
TGCTATTATTTGCCTAAATATTTCCTGC
>1 dna:chromosome chromosome:RGSC3.4:1:1:267910886:1 48276348 ID54267 M -
TGTGTACTATACCGTGCTCATGGCATTAGGT
>1 dna:chromosome chromosome:RGSC3.4:1:1:267910886:1 48276362 ID51620 M -
TGGTTTCAGTTCACTGTGTACTATACCGTGC
>1 dna:chromosome chromosome:RGSC3.4:1:1:267910886:1 48276386 ID61576 M -
TTTATGTCCAACATAATCTTATCTGGTTTC
>1 dna:chromosome chromosome:RGSC3.4:1:1:267910886:1 48276389 ID26531 M -
TCCATTTATGTCCAACATAATCTTATCTGGT
>1 dna:chromosome chromosome:RGSC3.4:1:1:267910886:1 48276439 ID51455 M -
TGGTTCCACTTGAGTTCTAAGGCAAA
>1 dna:chromosome chromosome:RGSC3.4:1:1:267910886:1 48276506 ID10667 M -
TAAAGTTTTCTGAGGAAGAGTTCAGGAGC
>1 dna:chromosome chromosome:RGSC3.4:1:1:267910886:1 48276542 ID9852 M -
TAAAACTATGGTCCATATGTCATTCTGTGG
>1 dna:chromosome chromosome:RGSC3.4:1:1:267910886:1 48276548 ID10872 M -
TAAATGTAAAACTATGGTCCATATGTCATT
>1 dna:chromosome chromosome:RGSC3.4:1:1:267910886:1 48276549 ID8921 M -
GTAAAACTATGGTCCATATGTCAT
>1 dna:chromosome chromosome:RGSC3.4:1:1:267910886:1 48276557 ID4168 M -
CATTAAATGTAAAACTATGGTCCA
>1 dna:chromosome chromosome:RGSC3.4:1:1:267910886:1 48276618 ID60101 M -
TTGCCACAACCGGTCTTCAAAACTGTA
>1 dna:chromosome chromosome:RGSC3.4:1:1:267910886:1 48276623 ID14442 M -
TACATACTTGCCACAACCGGTCTTCAAAA
>1 dna:chromosome chromosome:RGSC3.4:1:1:267910886:1 48276623 ID42043 M -
TGCCACAACCGGTCTTCAAAA
>1 dna:chromosome chromosome:RGSC3.4:1:1:267910886:1 48276631 ID8875 M -
GGTTAGGATACATACTTGCCACAACCGGT
>1 dna:chromosome chromosome:RGSC3.4:1:1:267910886:1 48276682 ID25059 M -
TCATTAAGAGGCCAAGAGGTCCTACATTT
>1 dna:chromosome chromosome:RGSC3.4:1:1:267910886:1 48276699 ID22708 M -
TATTTCGTGTTGACTATCATTAAGAGGC
>1 dna:chromosome chromosome:RGSC3.4:1:1:267910886:1 48276714 ID53473 M -
TGTGACTGTCAACCTATATTTCGTGTTGA
>1 dna:chromosome chromosome:RGSC3.4:1:1:267910886:1 48276719 ID23776 M -
TCACATCTGTGACTGTCAACCTATATTTCGT
>1 dna:chromosome chromosome:RGSC3.4:1:1:267910886:1 48276769 ID19523 M -
TAGGGATTTGGGAAAGCCTTTCAATCTTCC
>1 dna:chromosome chromosome:RGSC3.4:1:1:267910886:1 48276823 ID22131 M -
TATGTTCTATTTCTTCCACAATTGCAGGGTC
>1 dna:chromosome chromosome:RGSC3.4:1:1:267910886:1 48276860 ID57124 M -
TTATATGTTGTGATATCTTAGGCTCTGT
>1 dna:chromosome chromosome:RGSC3.4:1:1:267910886:1 48276873 ID26746 M -
TCCCACGGTTTGATTATATGTTGTGATA
>1 dna:chromosome chromosome:RGSC3.4:1:1:267910886:1 48276874 ID26745 M -
TCCCACGGTTTGATTATATGTTGTGAT
>1 dna:chromosome chromosome:RGSC3.4:1:1:267910886:1 48276908 ID40933 M -
TGCACCTGGAGAACTTGCCTGTACAGTAAGC
>1 dna:chromosome chromosome:RGSC3.4:1:1:267910886:1 48276919 ID24430 M -
TCAGCCTTGCACCTGGAGAACTTGCCT
>1 dna:chromosome chromosome:RGSC3.4:1:1:267910886:1 48276927 ID26522 M -
TCCATTGTTCAGCCTTGCACCTGGAGA
>1 dna:chromosome chromosome:RGSC3.4:1:1:267910886:1 48276995 ID5163 M -
CTACAGCCCAACAGGAATGCATCATC
>1 dna:chromosome chromosome:RGSC3.4:1:1:267910886:1 48276995 ID28350 M -
TCCTCTACAGCCCAACAGGAATGCATCATC
>1 dna:chromosome chromosome:RGSC3.4:1:1:267910886:1 48277031 ID37719 M -
TGAGGCCTGTGCATATAGGGCGGGGTAGC
>1 dna:chromosome chromosome:RGSC3.4:1:1:267910886:1 48277036 ID39301 M -
TGATGAGGCCTGTGCATATAGGGCGGG
>1 dna:chromosome chromosome:RGSC3.4:1:1:267910886:1 48277039 ID39335 M -
TGATGATGAGGCCTGTGCATATAGGGC
>1 dna:chromosome chromosome:RGSC3.4:1:1:267910886:1 48277043 ID60504 M -
TTGGATGATGATGAGGCCTGTGCATATA
>1 dna:chromosome chromosome:RGSC3.4:1:1:267910886:1 48277045 ID2549 M -
ATGATGATGAGGCCTGTGCATA
>1 dna:chromosome chromosome:RGSC3.4:1:1:267910886:1 48277045 ID46926 M -
TGGATGATGATGAGGCCTGTGCATA
>1 dna:chromosome chromosome:RGSC3.4:1:1:267910886:1 48277045 ID60503 M -
TTGGATGATGATGAGGCCTGTGCATA
>1 dna:chromosome chromosome:RGSC3.4:1:1:267910886:1 48277046 ID60502 M -
TTGGATGATGATGAGGCCTGTGCAT
>1 dna:chromosome chromosome:RGSC3.4:1:1:267910886:1 48277047 ID60501 M -
TTGGATGATGATGAGGCCTGTGCA
>1 dna:chromosome chromosome:RGSC3.4:1:1:267910886:1 48277048 ID4213 M -
CATTGGATGATGATGAGGCCTGTGC
>1 dna:chromosome chromosome:RGSC3.4:1:1:267910886:1 48277048 ID17294 M -
TAGACCATTGGATGATGATGAGGCCTGTGC
>1 dna:chromosome chromosome:RGSC3.4:1:1:267910886:1 48277050 ID949 M -
ACCATTGGATGATGATGAGGCCTGT
>1 dna:chromosome chromosome:RGSC3.4:1:1:267910886:1 48277050 ID17293 M -
TAGACCATTGGATGATGATGAGGCCTGT
>1 dna:chromosome chromosome:RGSC3.4:1:1:267910886:1 48277050 ID60500 M -
TTGGATGATGATGAGGCCTGT
>1 dna:chromosome chromosome:RGSC3.4:1:1:267910886:1 48277052 ID4428 M -
CCATTGGATGATGATGAGGCCT
>1 dna:chromosome chromosome:RGSC3.4:1:1:267910886:1 48277052 ID6651 M -
GACCATTGGATGATGATGAGGCCT
>1 dna:chromosome chromosome:RGSC3.4:1:1:267910886:1 48277052 ID17292 M -
TAGACCATTGGATGATGATGAGGCCT
>1 dna:chromosome chromosome:RGSC3.4:1:1:267910886:1 48277053 ID9052 M -
GTCACTAGACCATTGGATGATGATGAGGCC
>1 dna:chromosome chromosome:RGSC3.4:1:1:267910886:1 48277053 ID17291 M -
TAGACCATTGGATGATGATGAGGCC
>1 dna:chromosome chromosome:RGSC3.4:1:1:267910886:1 48277054 ID3526 M -
CACTAGACCATTGGATGATGATGAGGC
>1 dna:chromosome chromosome:RGSC3.4:1:1:267910886:1 48277061 ID23068 M -
TCAAAGGAAGTCACTAGACCATTGGATGATG
>1 dna:chromosome chromosome:RGSC3.4:1:1:267910886:1 48277063 ID23067 M -
TCAAAGGAAGTCACTAGACCATTGGATGA
>1 dna:chromosome chromosome:RGSC3.4:1:1:267910886:1 48277065 ID23066 M -
TCAAAGGAAGTCACTAGACCATTGGAT
>1 dna:chromosome chromosome:RGSC3.4:1:1:267910886:1 48277074 ID1517 M -
AGATTGTGGTCAAAGGAAGTCACTAGA
>1 dna:chromosome chromosome:RGSC3.4:1:1:267910886:1 48277080 ID59746 M -
TTGACCAGATTGTGGTCAAAGGAAGTC
>1 dna:chromosome chromosome:RGSC3.4:1:1:267910886:1 48277100 ID35776 M -
TGACTCTTCTGCCTACTTTTTGACCA
>1 dna:chromosome chromosome:RGSC3.4:1:1:267910886:1 48277102 ID3968 M -
CAGTGACTCTTCTGCCTACTTTTTGAC
>1 dna:chromosome chromosome:RGSC3.4:1:1:267910886:1 48277103 ID4390 M -
CCAGTGACTCTTCTGCCTACTTTTTGA
>1 dna:chromosome chromosome:RGSC3.4:1:1:267910886:1 48277120 ID1260 M -
AGAAACAAAGGGCAGCCCCAGTGACTC
>1 dna:chromosome chromosome:RGSC3.4:1:1:267910886:1 48277122 ID33548 M -
TGAAGAAACAAAGGGCAGCCCCAGTGAC
>1 dna:chromosome chromosome:RGSC3.4:1:1:267910886:1 48277126 ID33547 M -
TGAAGAAACAAAGGGCAGCCCCAG
>1 dna:chromosome chromosome:RGSC3.4:1:1:267910886:1 48277154 ID26266 M -
TCCAGTGTGGGTGTAATCTGGTGT
>1 dna:chromosome chromosome:RGSC3.4:1:1:267910886:1 48277154 ID52737 M -
TGTCCAGTGTGGGTGTAATCTGGTGT
>1 dna:chromosome chromosome:RGSC3.4:1:1:267910886:1 48277162 ID46997 M -
TGGATGTATGTTTGTCCAGTGTGGGTGTAA
>1 dna:chromosome chromosome:RGSC3.4:1:1:267910886:1 48277163 ID46996 M -
TGGATGTATGTTTGTCCAGTGTGGGTGTA
>1 dna:chromosome chromosome:RGSC3.4:1:1:267910886:1 48277164 ID52322 M -
TGTATGTTTGTCCAGTGTGGGTGT
>1 dna:chromosome chromosome:RGSC3.4:1:1:267910886:1 48277168 ID46995 M -
TGGATGTATGTTTGTCCAGTGTGG
>1 dna:chromosome chromosome:RGSC3.4:1:1:267910886:1 48277170 ID44578 M -
TGCTGGCGTGGATGTATGTTTGTCCAGTGT
>1 dna:chromosome chromosome:RGSC3.4:1:1:267910886:1 48277171 ID44576 M -
TGCTGGCGTGGATGTATGTTTGTCCAGTG
>1 dna:chromosome chromosome:RGSC3.4:1:1:267910886:1 48277172 ID44574 M -
TGCTGGCGTGGATGTATGTTTGTCCAGT
>1 dna:chromosome chromosome:RGSC3.4:1:1:267910886:1 48277174 ID44572 M -
TGCTGGCGTGGATGTATGTTTGTCCA
>1 dna:chromosome chromosome:RGSC3.4:1:1:267910886:1 48277176 ID44571 M -
TGCTGGCGTGGATGTATGTTTGTC
>1 dna:chromosome chromosome:RGSC3.4:1:1:267910886:1 48277199 ID39849 M -
TGATTATTGAGTGAATTCAGGCGACACT
>1 dna:chromosome chromosome:RGSC3.4:1:1:267910886:1 48277200 ID39848 M -
TGATTATTGAGTGAATTCAGGCGACAC
>1 dna:chromosome chromosome:RGSC3.4:1:1:267910886:1 48277201 ID39847 M -
TGATTATTGAGTGAATTCAGGCGACA
>1 dna:chromosome chromosome:RGSC3.4:1:1:267910886:1 48277202 ID37644 M -
TGAGGATGATTATTGAGTGAATTCAGGCGAC
>1 dna:chromosome chromosome:RGSC3.4:1:1:267910886:1 48277203 ID37643 M -
TGAGGATGATTATTGAGTGAATTCAGGCGA
>1 dna:chromosome chromosome:RGSC3.4:1:1:267910886:1 48277205 ID5425 M -
CTCTGAGGATGATTATTGAGTGAATTCAGGC
>1 dna:chromosome chromosome:RGSC3.4:1:1:267910886:1 48277205 ID8366 M -
GGATGATTATTGAGTGAATTCAGGC
>1 dna:chromosome chromosome:RGSC3.4:1:1:267910886:1 48277205 ID30834 M -
TCTGAGGATGATTATTGAGTGAATTCAGGC
>1 dna:chromosome chromosome:RGSC3.4:1:1:267910886:1 48277205 ID37642 M -
TGAGGATGATTATTGAGTGAATTCAGGC
>1 dna:chromosome chromosome:RGSC3.4:1:1:267910886:1 48277206 ID5424 M -
CTCTGAGGATGATTATTGAGTGAATTCAGG
>1 dna:chromosome chromosome:RGSC3.4:1:1:267910886:1 48277207 ID30505 M -
TCTCTGAGGATGATTATTGAGTGAATTCAG
>1 dna:chromosome chromosome:RGSC3.4:1:1:267910886:1 48277210 ID5423 M -
CTCTGAGGATGATTATTGAGTGAATT
>1 dna:chromosome chromosome:RGSC3.4:1:1:267910886:1 48277213 ID5422 M -
CTCTGAGGATGATTATTGAGTGA
>1 dna:chromosome chromosome:RGSC3.4:1:1:267910886:1 48277213 ID30504 M -
TCTCTGAGGATGATTATTGAGTGA
>1 dna:chromosome chromosome:RGSC3.4:1:1:267910886:1 48277222 ID5774 M -
CTGTTGTGTTCTCTCTGAGGATGATT
>1 dna:chromosome chromosome:RGSC3.4:1:1:267910886:1 48277227 ID30262 M -
TCTCATTGCTGTTGTGTTCTCTCTGAGGA
>1 dna:chromosome chromosome:RGSC3.4:1:1:267910886:1 48277234 ID55013 M -
TGTTCTCATTGCTGTTGTGTTCTCT
>1 dna:chromosome chromosome:RGSC3.4:1:1:267910886:1 48277238 ID41644 M -
TGCATTCCTGTGTTCTCATTGCTGTTGTGTT
>1 dna:chromosome chromosome:RGSC3.4:1:1:267910886:1 48277239 ID41643 M -
TGCATTCCTGTGTTCTCATTGCTGTTGTGT
>1 dna:chromosome chromosome:RGSC3.4:1:1:267910886:1 48277281 ID50060 M -
TGGGTTGAGCGTTACCACTGATACCAGAGC
>1 dna:chromosome chromosome:RGSC3.4:1:1:267910886:1 48277344 ID7119 M -
GAGTAGCAAACTAGGAGCAGGA
>1 dna:chromosome chromosome:RGSC3.4:1:1:267910886:1 48277345 ID55458 M -
TGTTTGGTTAGAGTAGCAAACTAGGAGCAGG
>1 dna:chromosome chromosome:RGSC3.4:1:1:267910886:1 48277348 ID55457 M -
TGTTTGGTTAGAGTAGCAAACTAGGAGC
>1 dna:chromosome chromosome:RGSC3.4:1:1:267910886:1 48277358 ID56362 M -
TTAAAGTTGTTTGGTTAGAGTAGCA
>1 dna:chromosome chromosome:RGSC3.4:1:1:267910886:1 48277359 ID3749 M -
CAGATTAAAGTTGTTTGGTTAGAGTAGC
>1 dna:chromosome chromosome:RGSC3.4:1:1:267910886:1 48277359 ID7343 M -
GATTAAAGTTGTTTGGTTAGAGTAGC
>1 dna:chromosome chromosome:RGSC3.4:1:1:267910886:1 48277368 ID8468 M -
GGCATTTCAGATTAAAGTTGTTTGGT
>1 dna:chromosome chromosome:RGSC3.4:1:1:267910886:1 48277391 ID7196 M -
GATAAGAAACGCAAGCAGCAGTCCAGGC
>1 dna:chromosome chromosome:RGSC3.4:1:1:267910886:1 48277463 ID6713 M -
GACTAAGACAAATCCTGTGAGAGG
>1 dna:chromosome chromosome:RGSC3.4:1:1:267910886:1 48277515 ID46551 M -
TGGAGATTTACCCCTATAAATCTGGCTAGT
>1 dna:chromosome chromosome:RGSC3.4:1:1:267910886:1 48277515 ID60416 M -
TTGGAGATTTACCCCTATAAATCTGGCTAGT
>1 dna:chromosome chromosome:RGSC3.4:1:1:267910886:1 48277541 ID55052 M -
TGTTCTTGCATGGGCCTTTTGGCGTTGGA
>1 dna:chromosome chromosome:RGSC3.4:1:1:267910886:1 48277551 ID38375 M -
TGAGTTTTCTGTTCTTGCATGGGCCTTT
>1 dna:chromosome chromosome:RGSC3.4:1:1:267910886:1 48277552 ID13366 M -
TAATTGAGTTTTCTGTTCTTGCATGGGCCTT
>1 dna:chromosome chromosome:RGSC3.4:1:1:267910886:1 48277553 ID13365 M -
TAATTGAGTTTTCTGTTCTTGCATGGGCCT
>1 dna:chromosome chromosome:RGSC3.4:1:1:267910886:1 48277555 ID9615 M -
GTTTTCTGTTCTTGCATGGGC
>1 dna:chromosome chromosome:RGSC3.4:1:1:267910886:1 48277555 ID20905 M -
TATAATTGAGTTTTCTGTTCTTGCATGGGC
>1 dna:chromosome chromosome:RGSC3.4:1:1:267910886:1 48277557 ID38374 M -
TGAGTTTTCTGTTCTTGCATGG
>1 dna:chromosome chromosome:RGSC3.4:1:1:267910886:1 48277619 ID20773 M -
TATAAATGGGCAATAGAGTAGTGTAGTGGTA
>1 dna:chromosome chromosome:RGSC3.4:1:1:267910886:1 48277739 ID8293 M -
GGAGAGAAAGAAGAATAGAGGCGGAA
>1 dna:chromosome chromosome:RGSC3.4:1:1:267910886:1 48277774 ID45838 M -
TGGAAGGAAAGACACAGCAGAACTTT
>1 dna:chromosome chromosome:RGSC3.4:1:1:267910886:1 48277782 ID55450 M -
TGTTTGGGCAATGGAAGGAAAGACACAGC
>1 dna:chromosome chromosome:RGSC3.4:1:1:267910886:1 48277797 ID10561 M -
TAAAGGCTAAAGCCTGTGTTTGGGCAATGG
>1 dna:chromosome chromosome:RGSC3.4:1:1:267910886:1 48277798 ID10560 M -
TAAAGGCTAAAGCCTGTGTTTGGGCAATG
>1 dna:chromosome chromosome:RGSC3.4:1:1:267910886:1 48277826 ID52578 M -
TGTCAGGTGAAATAGTCATTGGCCACAT
>1 dna:chromosome chromosome:RGSC3.4:1:1:267910886:1 48277828 ID39634 M -
TGATGTCAGGTGAAATAGTCATTGGCCAC
>1 dna:chromosome chromosome:RGSC3.4:1:1:267910886:1 48277850 ID40644 M -
TGCAATAGATCACATATTCAGATGATGTC
>1 dna:chromosome chromosome:RGSC3.4:1:1:267910886:1 48277851 ID20341 M -
TAGTGCAATAGATCACATATTCAGATGATGT
>1 dna:chromosome chromosome:RGSC3.4:1:1:267910886:1 48277853 ID20340 M -
TAGTGCAATAGATCACATATTCAGATGAT
>1 dna:chromosome chromosome:RGSC3.4:1:1:267910886:1 48277853 ID52203 M -
TGTAGTGCAATAGATCACATATTCAGATGAT
>1 dna:chromosome chromosome:RGSC3.4:1:1:267910886:1 48277854 ID52202 M -
TGTAGTGCAATAGATCACATATTCAGATGA
>1 dna:chromosome chromosome:RGSC3.4:1:1:267910886:1 48277855 ID52201 M -
TGTAGTGCAATAGATCACATATTCAGATG
>1 dna:chromosome chromosome:RGSC3.4:1:1:267910886:1 48277895 ID62688 M -
TTTTTTCTTTGTTTTTTGGCTCTCTCAA
>1 dna:chromosome chromosome:RGSC3.4:1:1:267910886:1 48277984 ID57617 M -
TTCACAGCATGTGTTTACTAAAATGACCA
>1 dna:chromosome chromosome:RGSC3.4:1:1:267910886:1 48277987 ID10918 M -
TAAATTCACAGCATGTGTTTACTAAAATGA
>1 dna:chromosome chromosome:RGSC3.4:1:1:267910886:1 48277993 ID33764 M -
TGAAGCTAAATTCACAGCATGTGTTTACTA
>1 dna:chromosome chromosome:RGSC3.4:1:1:267910886:1 48278038 ID9992 M -
TAAAAGTATAGAATAAAAATAGTGGAA
>1 dna:chromosome chromosome:RGSC3.4:1:1:267910886:1 48278052 ID20797 M -
TATAACCTACAAATAACTTAAAAGTATAGAA
>1 dna:chromosome chromosome:RGSC3.4:1:1:267910886:1 48278086 ID54258 M -
TGTGTAAGCATTGTAGCTAAAGATACTAC
>1 dna:chromosome chromosome:RGSC3.4:1:1:267910886:1 48278090 ID15834 M -
TACTATGTGTAAGCATTGTAGCTAAAGATA
>1 dna:chromosome chromosome:RGSC3.4:1:1:267910886:1 48278091 ID15833 M -
TACTATGTGTAAGCATTGTAGCTAAAGAT
>1 dna:chromosome chromosome:RGSC3.4:1:1:267910886:1 48278133 ID6194 M -
GAAATTCTGCTGAGGGCTAGGGTGT
>1 dna:chromosome chromosome:RGSC3.4:1:1:267910886:1 48278137 ID6193 M -
GAAATTCTGCTGAGGGCTAGG
>1 dna:chromosome chromosome:RGSC3.4:1:1:267910886:1 48278172 ID50666 M -
TGGTCCTTAAGACTTTGTATTGAGAGTGGA
>1 dna:chromosome chromosome:RGSC3.4:1:1:267910886:1 48278177 ID26957 M -
TCCCATGGTCCTTAAGACTTTGTATTGAGA
>1 dna:chromosome chromosome:RGSC3.4:1:1:267910886:1 48278201 ID38058 M -
TGAGTCGAAGGCGTTGCTCCTGTGTCCCAT
>1 dna:chromosome chromosome:RGSC3.4:1:1:267910886:1 48278207 ID38057 M -
TGAGTCGAAGGCGTTGCTCCTGTG
>1 dna:chromosome chromosome:RGSC3.4:1:1:267910886:1 48278302 ID7300 M -
GATGCTGTTCAGGTGGTCGACCATCATTGT
>1 dna:chromosome chromosome:RGSC3.4:1:1:267910886:1 48278307 ID36933 M -
TGAGATGCTGTTCAGGTGGTCGACCATC
>1 dna:chromosome chromosome:RGSC3.4:1:1:267910886:1 48278314 ID6357 M -
GAAGTGAGATGCTGTTCAGGTGGTC
>1 dna:chromosome chromosome:RGSC3.4:1:1:267910886:1 48278318 ID16397 M -
TACTTGCAGAAGTGAGATGCTGTTCAGGT
>1 dna:chromosome chromosome:RGSC3.4:1:1:267910886:1 48278319 ID31535 M -
TCTTACTTGCAGAAGTGAGATGCTGTTCAGG
>1 dna:chromosome chromosome:RGSC3.4:1:1:267910886:1 48278321 ID31534 M -
TCTTACTTGCAGAAGTGAGATGCTGTTCA
>1 dna:chromosome chromosome:RGSC3.4:1:1:267910886:1 48278337 ID55262 M -
TGTTGTCCTTCAACAAGTTCTTACTTGCAGA
>1 dna:chromosome chromosome:RGSC3.4:1:1:267910886:1 48278376 ID27080 M -
TCCCCTAGGTGGCCCCATTTTCAGGTGCTTT
>1 dna:chromosome chromosome:RGSC3.4:1:1:267910886:1 48278385 ID28302 M -
TCCTCCCCTAGGTGGCCCCATTTTC
>1 dna:chromosome chromosome:RGSC3.4:1:1:267910886:1 48278402 ID2325 M -
ATATTTCCCTGCCTTTGTCCTCCCC
>1 dna:chromosome chromosome:RGSC3.4:1:1:267910886:1 48278408 ID22753 M -
TATTTGCCTAAATATTTCCCTGCCTTTGTC
>1 dna:chromosome chromosome:RGSC3.4:1:1:267910886:1 48278412 ID7750 M -
GCCTAAATATTTCCCTGCCTT
>1 dna:chromosome chromosome:RGSC3.4:1:1:267910886:1 48278412 ID39853 M -
TGATTATTTGCCTAAATATTTCCCTGCCTT
>1 dna:chromosome chromosome:RGSC3.4:1:1:267910886:1 48278413 ID2552 M -
ATGATTATTTGCCTAAATATTTCCCTGCCT
>1 dna:chromosome chromosome:RGSC3.4:1:1:267910886:1 48278413 ID21812 M -
TATGATTATTTGCCTAAATATTTCCCTGCCT
>1 dna:chromosome chromosome:RGSC3.4:1:1:267910886:1 48278413 ID39852 M -
TGATTATTTGCCTAAATATTTCCCTGCCT
>1 dna:chromosome chromosome:RGSC3.4:1:1:267910886:1 48278414 ID21811 M -
TATGATTATTTGCCTAAATATTTCCCTGCC
>1 dna:chromosome chromosome:RGSC3.4:1:1:267910886:1 48278415 ID21810 M -
TATGATTATTTGCCTAAATATTTCCCTGC
>1 dna:chromosome chromosome:RGSC3.4:1:1:267910886:1 48278416 ID21809 M -
TATGATTATTTGCCTAAATATTTCCCTG
>1 dna:chromosome chromosome:RGSC3.4:1:1:267910886:1 48278421 ID23756 M -
TCACAGTTATGATTATTTGCCTAAATATTT
>1 dna:chromosome chromosome:RGSC3.4:1:1:267910886:1 48278424 ID7913 M -
GCTCACAGTTATGATTATTTGCCTAAATA
>1 dna:chromosome chromosome:RGSC3.4:1:1:267910886:1 48278425 ID18574 M -
TAGCTCACAGTTATGATTATTTGCCTAAAT
>1 dna:chromosome chromosome:RGSC3.4:1:1:267910886:1 48278428 ID18573 M -
TAGCTCACAGTTATGATTATTTGCCTA
>1 dna:chromosome chromosome:RGSC3.4:1:1:267910886:1 48278428 ID56974 M -
TTAGCTCACAGTTATGATTATTTGCCTA
>1 dna:chromosome chromosome:RGSC3.4:1:1:267910886:1 48278429 ID18572 M -
TAGCTCACAGTTATGATTATTTGCCT
>1 dna:chromosome chromosome:RGSC3.4:1:1:267910886:1 48278437 ID50604 M -
TGGTCATTTCATTAGCTCACAGTTATGATT
>1 dna:chromosome chromosome:RGSC3.4:1:1:267910886:1 48278444 ID15111 M -
TACCCTGGTCATTTCATTAGCTCACAGT
>1 dna:chromosome chromosome:RGSC3.4:1:1:267910886:1 48278449 ID20949 M -
TATACCCTGGTCATTTCATTAGCTC
>1 dna:chromosome chromosome:RGSC3.4:1:1:267910886:1 48278450 ID40982 M -
TGCACTATACCCTGGTCATTTCATTAGCT
>1 dna:chromosome chromosome:RGSC3.4:1:1:267910886:1 48278451 ID53876 M -
TGTGCACTATACCCTGGTCATTTCATTAGC
>1 dna:chromosome chromosome:RGSC3.4:1:1:267910886:1 48278481 ID50145 U -
TGGTAAACTTATCAGGTTTCTCTTCCC
>1 dna:chromosome chromosome:RGSC3.4:1:1:267910886:1 48278489 ID3293 M -
CAATGGTAAACTTATCAGGTTT
>1 dna:chromosome chromosome:RGSC3.4:1:1:267910886:1 48278489 ID61577 M -
TTTATGTCCAATGGTAAACTTATCAGGTTT
>1 dna:chromosome chromosome:RGSC3.4:1:1:267910886:1 48278491 ID57216 M -
TTATGTCCAATGGTAAACTTATCAGGT
>1 dna:chromosome chromosome:RGSC3.4:1:1:267910886:1 48278502 ID35997 M -
TGACTTCTCCATTTATGTCCAATGGTAA
>1 dna:chromosome chromosome:RGSC3.4:1:1:267910886:1 48278536 ID19607 M -
TAGGGTTCTAAGGCAAAAGTCTA
>1 dna:chromosome chromosome:RGSC3.4:1:1:267910886:1 48278536 ID57427 M -
TTCAACTAGGGTTCTAAGGCAAAAGTCTA
>1 dna:chromosome chromosome:RGSC3.4:1:1:267910886:1 48278542 ID60124 M -
TTGCCCTGGTTCAACTAGGGTTCTAAGGCAAA
>1 dna:chromosome chromosome:RGSC3.4:1:1:267910886:1 48278617 ID46350 M -
TGGACTATCATAAAGTTGCTGAGGAAGAGT
>1 dna:chromosome chromosome:RGSC3.4:1:1:267910886:1 48278628 ID52687 M -
TGTCATTCTGTGGACTATCATAAAGTTGC
>1 dna:chromosome chromosome:RGSC3.4:1:1:267910886:1 48278652 ID33010 M -
TGAAATGTAAAACTCAGGTCCATTTGTCA
>1 dna:chromosome chromosome:RGSC3.4:1:1:267910886:1 48278659 ID11534 M -
TAACTACCATGAAATGTAAAACTCAGGTCCA
>1 dna:chromosome chromosome:RGSC3.4:1:1:267910886:1 48278659 ID14958 M -
TACCATGAAATGTAAAACTCAGGTCCA
>1 dna:chromosome chromosome:RGSC3.4:1:1:267910886:1 48278660 ID11533 M -
TAACTACCATGAAATGTAAAACTCAGGTCC
>1 dna:chromosome chromosome:RGSC3.4:1:1:267910886:1 48278661 ID11532 M -
TAACTACCATGAAATGTAAAACTCAGGTC
>1 dna:chromosome chromosome:RGSC3.4:1:1:267910886:1 48278707 ID50784 M -
TGGTCTTCTCAATTGTAGTATGAATACAGA
>1 dna:chromosome chromosome:RGSC3.4:1:1:267910886:1 48278724 ID8338 M -
GGATACATACATGCCACAATGGTCTTCTCAAT
>1 dna:chromosome chromosome:RGSC3.4:1:1:267910886:1 48278727 ID14431 M -
TACATACATGCCACAATGGTCTTCTC
>1 dna:chromosome chromosome:RGSC3.4:1:1:267910886:1 48278728 ID19127 M -
TAGGATACATACATGCCACAATGGTCTTCT
>1 dna:chromosome chromosome:RGSC3.4:1:1:267910886:1 48278817 ID26921 M -
TCCCATCTGTGACTGTCAACCTATATTTCA
>1 dna:chromosome chromosome:RGSC3.4:1:1:267910886:1 48278927 ID26473 M -
TCCATTATGGTGCAGTTCTTCCACAAATGC
>1 dna:chromosome chromosome:RGSC3.4:1:1:267910886:1 48278933 ID24147 M -
TCAGAATCCATTATGGTGCAGTTCTTCCAC
>1 dna:chromosome chromosome:RGSC3.4:1:1:267910886:1 48278933 ID26472 M -
TCCATTATGGTGCAGTTCTTCCAC
>1 dna:chromosome chromosome:RGSC3.4:1:1:267910886:1 48278934 ID3651 M -
CAGAATCCATTATGGTGCAGTTCTTCCA
>1 dna:chromosome chromosome:RGSC3.4:1:1:267910886:1 48278934 ID24146 M -
TCAGAATCCATTATGGTGCAGTTCTTCCA
>1 dna:chromosome chromosome:RGSC3.4:1:1:267910886:1 48278935 ID26471 M -
TCCATTATGGTGCAGTTCTTCC
>1 dna:chromosome chromosome:RGSC3.4:1:1:267910886:1 48278938 ID17343 M -
TAGACTCAGAATCCATTATGGTGCAGTTCT
>1 dna:chromosome chromosome:RGSC3.4:1:1:267910886:1 48278939 ID17342 M -
TAGACTCAGAATCCATTATGGTGCAGTTC
>1 dna:chromosome chromosome:RGSC3.4:1:1:267910886:1 48278941 ID31546 M -
TCTTAGACTCAGAATCCATTATGGTGCAGT
>1 dna:chromosome chromosome:RGSC3.4:1:1:267910886:1 48278942 ID17341 M -
TAGACTCAGAATCCATTATGGTGCAG
>1 dna:chromosome chromosome:RGSC3.4:1:1:267910886:1 48278997 ID22833 M -
TATTTTGGCACACAGTAAGCAAGATGATC
>1 dna:chromosome chromosome:RGSC3.4:1:1:267910886:1 48279042 ID40801 M -
TGCACAATATTTCCCTAGCCTTGAC
>1 dna:chromosome chromosome:RGSC3.4:1:1:267910886:1 48279045 ID22329 M -
TATTATTTGCACAATATTTCCCTAGCCTT
>1 dna:chromosome chromosome:RGSC3.4:1:1:267910886:1 48279081 ID22610 M -
TATTGTTTGCCCGTAGAAGTGGCTCA
>1 dna:chromosome chromosome:RGSC3.4:1:1:267910886:1 48279081 ID33887 M -
TGAAGTATTGTTTGCCCGTAGAAGTGGCTCA
>1 dna:chromosome chromosome:RGSC3.4:1:1:267910886:1 48279082 ID2973 M -
ATTGTTTGCCCGTAGAAGTGGCTC
>1 dna:chromosome chromosome:RGSC3.4:1:1:267910886:1 48279082 ID6347 M -
GAAGTATTGTTTGCCCGTAGAAGTGGCTC
>1 dna:chromosome chromosome:RGSC3.4:1:1:267910886:1 48279085 ID22609 M -
TATTGTTTGCCCGTAGAAGTGG
>1 dna:chromosome chromosome:RGSC3.4:1:1:267910886:1 48279086 ID33886 M -
TGAAGTATTGTTTGCCCGTAGAAGTG
>1 dna:chromosome chromosome:RGSC3.4:1:1:267910886:1 48279086 ID53294 M -
TGTGAAGTATTGTTTGCCCGTAGAAGTG
>1 dna:chromosome chromosome:RGSC3.4:1:1:267910886:1 48279087 ID4812 M -
CCTGTGAAGTATTGTTTGCCCGTAGAAGT
>1 dna:chromosome chromosome:RGSC3.4:1:1:267910886:1 48279087 ID33885 M -
TGAAGTATTGTTTGCCCGTAGAAGT
>1 dna:chromosome chromosome:RGSC3.4:1:1:267910886:1 48279089 ID33884 M -
TGAAGTATTGTTTGCCCGTAGAA
>1 dna:chromosome chromosome:RGSC3.4:1:1:267910886:1 48279090 ID27355 M -
TCCCTGTGAAGTATTGTTTGCCCGTAGA
>1 dna:chromosome chromosome:RGSC3.4:1:1:267910886:1 48279120 ID38769 M -
TGATATACAAACCAGCACTCTTTGGCTTCA
>1 dna:chromosome chromosome:RGSC3.4:1:1:267910886:1 48279133 ID36069 M -
TGACTTTTCAATTGATATACAAACCAGCA
>1 dna:chromosome chromosome:RGSC3.4:1:1:267910886:1 48279144 ID561 M -
AAGTTCATAATCTTGACTTTTCAATTGATAT
>1 dna:chromosome chromosome:RGSC3.4:1:1:267910886:1 48279150 ID19368 M -
TAGGCCAAAGTTCATAATCTTGACTTTTCAAT
>1 dna:chromosome chromosome:RGSC3.4:1:1:267910886:1 48279166 ID17112 M -
TAGAATGAGGTACTAGGCCAAAGTTCATA
>1 dna:chromosome chromosome:RGSC3.4:1:1:267910886:1 48279170 ID49748 M -
TGGGTAGAATGAGGTACTAGGCCAAAGTT
>1 dna:chromosome chromosome:RGSC3.4:1:1:267910886:1 48279232 ID57424 M -
TTCAACGAAGAGTTCAGGGACACCAAAAGT
>1 dna:chromosome chromosome:RGSC3.4:1:1:267910886:1 48279244 ID62640 M -
TTTTTCAACGAAGAGTTCAGG
>1 dna:chromosome chromosome:RGSC3.4:1:1:267910886:1 48279287 ID57054 M -
TTATAAAATTCCACCCAAGGTCCATATTT
>1 dna:chromosome chromosome:RGSC3.4:1:1:267910886:1 48279288 ID2890 M -
ATTCCACCCAAGGTCCATATT
>1 dna:chromosome chromosome:RGSC3.4:1:1:267910886:1 48279295 ID52409 M -
TGTCAAGAATTATAAAATTCCACCCAAGGT
>1 dna:chromosome chromosome:RGSC3.4:1:1:267910886:1 48279355 ID15657 U -
TACTACAACGTGTTTTCTCAGCTCCAAAAT
>1 dna:chromosome chromosome:RGSC3.4:1:1:267910886:1 48279363 ID15266 U -
TACCTCTACTACAACGTGTTTTCTCAGC
