# Supplementary material for: proTRAC - a software for probabilistic piRNA cluster detection, visualization and analysis
Source: BMC Bioinformatics. 2012 Jan 10;13:5. doi: 10.1186/1471-2105-13-5 (PMC3293768; doi:10.1186/1471-2105-13-5)
Supplement: Additional file 6 — proTRAC results folder containing a picture and a FASTA file for each detected rat cluster. After decompression, the folder can be opened as former session in proTRAC. Alternatively, each file can be opened separately with any standard text-editor or graphic-viewer respectively. [file 1471-2105-13-5-S6.ZIP › proTRAC_results_rat/monodirectional_clusters/Cluster_141.fas]

>1 dna:chromosome chromosome:RGSC3.4:1:1:267910886:1 48332364 ID3234 M -
CAAGCTAAAAATCTTTCTGGTTACTGGCTA
>1 dna:chromosome chromosome:RGSC3.4:1:1:267910886:1 48333240 ID60658 M -
TTGGCTTAGCAATCGAGCCTCAGGATGCAGA
>1 dna:chromosome chromosome:RGSC3.4:1:1:267910886:1 48333260 ID54620 M -
TGTTAAACTGGTTCCCAATTGGCTTAGCA
>1 dna:chromosome chromosome:RGSC3.4:1:1:267910886:1 48333539 ID48738 M -
TGGGAGAAAGACCTTATGTTTCTGCTTA
>1 dna:chromosome chromosome:RGSC3.4:1:1:267910886:1 48333582 ID3234 M -
CAAGCTAAAAATCTTTCTGGTTACTGGCTA
>1 dna:chromosome chromosome:RGSC3.4:1:1:267910886:1 48333752 ID22398 M -
TATTCTCTCAAAAGAGGGTTAAATGTCCTGT
>1 dna:chromosome chromosome:RGSC3.4:1:1:267910886:1 48334307 ID14880 M -
TACCAGAGCATAGCAGGAATTTGCATGGGT
>1 dna:chromosome chromosome:RGSC3.4:1:1:267910886:1 48334366 ID4374 M -
CCAGGACAAGATGGCTGCATAGAGC
>1 dna:chromosome chromosome:RGSC3.4:1:1:267910886:1 48334406 ID56362 M -
TTAAAGTTGTTTGGTTAGAGTAGCA
>1 dna:chromosome chromosome:RGSC3.4:1:1:267910886:1 48334407 ID3749 M -
CAGATTAAAGTTGTTTGGTTAGAGTAGC
>1 dna:chromosome chromosome:RGSC3.4:1:1:267910886:1 48334407 ID7343 M -
GATTAAAGTTGTTTGGTTAGAGTAGC
>1 dna:chromosome chromosome:RGSC3.4:1:1:267910886:1 48334416 ID8468 M -
GGCATTTCAGATTAAAGTTGTTTGGT
>1 dna:chromosome chromosome:RGSC3.4:1:1:267910886:1 48334444 ID46978 M -
TGGATGGGATGAGAAATGCAAGCAGTAGTC
>1 dna:chromosome chromosome:RGSC3.4:1:1:267910886:1 48334451 ID51136 M -
TGGTGGATGGGATGAGAAATGCAAGC
>1 dna:chromosome chromosome:RGSC3.4:1:1:267910886:1 48334490 ID53177 M -
TGTGAAAGGAGCATTATCCAACCTTCTGCA
>1 dna:chromosome chromosome:RGSC3.4:1:1:267910886:1 48334577 ID48736 M -
TGGGACTTTTGGAGTTTGAGATTTACCACT
>1 dna:chromosome chromosome:RGSC3.4:1:1:267910886:1 48334788 ID48319 M -
TGGGAAAGGGAGAGAAAGAATAGAGATGG
>1 dna:chromosome chromosome:RGSC3.4:1:1:267910886:1 48334852 ID13305 M -
TAATTAGCCATATAAAGGCTACAGCCTGTCAT
>1 dna:chromosome chromosome:RGSC3.4:1:1:267910886:1 48334895 ID40644 M -
TGCAATAGATCACATATTCAGATGATGTC
>1 dna:chromosome chromosome:RGSC3.4:1:1:267910886:1 48334896 ID20341 M -
TAGTGCAATAGATCACATATTCAGATGATGT
>1 dna:chromosome chromosome:RGSC3.4:1:1:267910886:1 48334898 ID20340 M -
TAGTGCAATAGATCACATATTCAGATGAT
>1 dna:chromosome chromosome:RGSC3.4:1:1:267910886:1 48334898 ID52203 M -
TGTAGTGCAATAGATCACATATTCAGATGAT
>1 dna:chromosome chromosome:RGSC3.4:1:1:267910886:1 48334899 ID52202 M -
TGTAGTGCAATAGATCACATATTCAGATGA
>1 dna:chromosome chromosome:RGSC3.4:1:1:267910886:1 48334900 ID52201 M -
TGTAGTGCAATAGATCACATATTCAGATG
>1 dna:chromosome chromosome:RGSC3.4:1:1:267910886:1 48334957 ID37070 M -
TGAGCAAAATGTCTTGTGGATTACTGTTT
>1 dna:chromosome chromosome:RGSC3.4:1:1:267910886:1 48334958 ID37069 M -
TGAGCAAAATGTCTTGTGGATTACTGTT
>1 dna:chromosome chromosome:RGSC3.4:1:1:267910886:1 48334981 ID24045 M -
TCACTTCATGTGTTAACTAAAATGAGC
>1 dna:chromosome chromosome:RGSC3.4:1:1:267910886:1 48335010 ID32214 M -
TGAAAAAGATGTTTGGAAACTGAAGCTAT
>1 dna:chromosome chromosome:RGSC3.4:1:1:267910886:1 48335084 ID54257 M -
TGTGTAAGCATTGTAGCTAAAAATACTA
>1 dna:chromosome chromosome:RGSC3.4:1:1:267910886:1 48335101 ID48335 M -
TGGGAAATCCTCCTTACTATGTGTAAGCAT
>1 dna:chromosome chromosome:RGSC3.4:1:1:267910886:1 48335163 ID11941 M -
TAAGACTTTGTACTGAGTGTGGAAGTTTC
>1 dna:chromosome chromosome:RGSC3.4:1:1:267910886:1 48335210 ID39678 M -
TGATGTGATATCGGGACCTTGG
>1 dna:chromosome chromosome:RGSC3.4:1:1:267910886:1 48335262 ID47785 M -
TGGCCTACACCAATGCTTCTTTACAAGCAGT
>1 dna:chromosome chromosome:RGSC3.4:1:1:267910886:1 48335265 ID47784 M -
TGGCCTACACCAATGCTTCTTTACAAGC
>1 dna:chromosome chromosome:RGSC3.4:1:1:267910886:1 48335292 ID24865 M -
TCATCATTGTTTCTGCCTTGGCCATGTGT
>1 dna:chromosome chromosome:RGSC3.4:1:1:267910886:1 48335298 ID35332 M -
TGACCATCATCATTGTTTCTGCCTTGGCC
>1 dna:chromosome chromosome:RGSC3.4:1:1:267910886:1 48335305 ID57797 M -
TTCAGGTTGTTGACCATCATCATTGTTTCTGC
>1 dna:chromosome chromosome:RGSC3.4:1:1:267910886:1 48335329 ID13432 M -
TAATTGTGGAAGTAAGATGCTGTTCAGGTT
>1 dna:chromosome chromosome:RGSC3.4:1:1:267910886:1 48335369 ID3921 M -
CAGGTGTTTTGGTAAAGCTGTTGTCCTTC
>1 dna:chromosome chromosome:RGSC3.4:1:1:267910886:1 48335372 ID3920 M -
CAGGTGTTTTGGTAAAGCTGTTGTCC
>1 dna:chromosome chromosome:RGSC3.4:1:1:267910886:1 48335393 ID28363 M -
TCCTCTAGGTGGCCCCATTTTCAGGT
>1 dna:chromosome chromosome:RGSC3.4:1:1:267910886:1 48335426 ID44053 M -
TGCTATTATTTGCCTAAATATTTCCCTGCC
>1 dna:chromosome chromosome:RGSC3.4:1:1:267910886:1 48335427 ID44052 M -
TGCTATTATTTGCCTAAATATTTCCCTGC
>1 dna:chromosome chromosome:RGSC3.4:1:1:267910886:1 48335435 ID18576 M -
TAGCTCACAGTTGCTATTATTTGCCTAAATAT
>1 dna:chromosome chromosome:RGSC3.4:1:1:267910886:1 48335437 ID18575 M -
TAGCTCACAGTTGCTATTATTTGCCTAAAT
>1 dna:chromosome chromosome:RGSC3.4:1:1:267910886:1 48335441 ID47622 M -
TGGCATTAGCTCACAGTTGCTATTATTTGCCT
>1 dna:chromosome chromosome:RGSC3.4:1:1:267910886:1 48335443 ID47621 M -
TGGCATTAGCTCACAGTTGCTATTATTTGC
>1 dna:chromosome chromosome:RGSC3.4:1:1:267910886:1 48335591 ID25272 M -
TCCAAAAGAGAAAGGACCACAGTGCCAGT
>1 dna:chromosome chromosome:RGSC3.4:1:1:267910886:1 48335671 ID4168 M -
CATTAAATGTAAAACTATGGTCCA
>1 dna:chromosome chromosome:RGSC3.4:1:1:267910886:1 48335733 ID60101 M -
TTGCCACAACCGGTCTTCAAAACTGTA
>1 dna:chromosome chromosome:RGSC3.4:1:1:267910886:1 48335738 ID14442 M -
TACATACTTGCCACAACCGGTCTTCAAAA
>1 dna:chromosome chromosome:RGSC3.4:1:1:267910886:1 48335738 ID42043 M -
TGCCACAACCGGTCTTCAAAA
>1 dna:chromosome chromosome:RGSC3.4:1:1:267910886:1 48335746 ID8875 M -
GGTTAGGATACATACTTGCCACAACCGGT
>1 dna:chromosome chromosome:RGSC3.4:1:1:267910886:1 48335880 ID19523 M -
TAGGGATTTGGGAAAGCCTTTCAATCTTCC
>1 dna:chromosome chromosome:RGSC3.4:1:1:267910886:1 48335935 ID22131 M -
TATGTTCTATTTCTTCCACAATTGCAGGGTC
>1 dna:chromosome chromosome:RGSC3.4:1:1:267910886:1 48335972 ID57124 M -
TTATATGTTGTGATATCTTAGGCTCTGT
>1 dna:chromosome chromosome:RGSC3.4:1:1:267910886:1 48336007 ID43151 M -
TGCCTGTACAGTAAGCCACATGATCCCAT
>1 dna:chromosome chromosome:RGSC3.4:1:1:267910886:1 48336020 ID40933 M -
TGCACCTGGAGAACTTGCCTGTACAGTAAGC
>1 dna:chromosome chromosome:RGSC3.4:1:1:267910886:1 48336060 ID47048 M -
TGGATTCGATGTGTGAGCCTCTGTT
>1 dna:chromosome chromosome:RGSC3.4:1:1:267910886:1 48336094 ID13130 M -
TAATGCATCGTATACATCAAGGGTA
>1 dna:chromosome chromosome:RGSC3.4:1:1:267910886:1 48336272 ID46995 M -
TGGATGTATGTTTGTCCAGTGTGG
>1 dna:chromosome chromosome:RGSC3.4:1:1:267910886:1 48336276 ID44568 M -
TGCTGGCATGGATGTATGTTTGTCCAGT
>1 dna:chromosome chromosome:RGSC3.4:1:1:267910886:1 48336410 ID41415 M -
TGCATAGAGCTAGCCAGGTGGGGT
>1 dna:chromosome chromosome:RGSC3.4:1:1:267910886:1 48336424 ID4374 M -
CCAGGACAAGATGGCTGCATAGAGC
>1 dna:chromosome chromosome:RGSC3.4:1:1:267910886:1 48336458 ID10587 M -
TAAAGGTGTTTGGTTAGAGTAGCAAACTAG
>1 dna:chromosome chromosome:RGSC3.4:1:1:267910886:1 48336467 ID61695 M -
TTTCAGATTAAAGGTGTTTGGTTAGAGTA
>1 dna:chromosome chromosome:RGSC3.4:1:1:267910886:1 48336502 ID46978 M -
TGGATGGGATGAGAAATGCAAGCAGTAGTC
>1 dna:chromosome chromosome:RGSC3.4:1:1:267910886:1 48336509 ID51136 M -
TGGTGGATGGGATGAGAAATGCAAGC
>1 dna:chromosome chromosome:RGSC3.4:1:1:267910886:1 48336549 ID36698 M -
TGAGAGGAGCATTATCCAACCTTCTGC
>1 dna:chromosome chromosome:RGSC3.4:1:1:267910886:1 48336621 ID46551 M -
TGGAGATTTACCCCTATAAATCTGGCTAGT
>1 dna:chromosome chromosome:RGSC3.4:1:1:267910886:1 48336621 ID60416 M -
TTGGAGATTTACCCCTATAAATCTGGCTAGT
>1 dna:chromosome chromosome:RGSC3.4:1:1:267910886:1 48336672 ID60997 U -
TTGTAGATATATTATTGAGTTTTCTGGTC
>1 dna:chromosome chromosome:RGSC3.4:1:1:267910886:1 48336725 ID10857 M -
TAAATGGGCAATAGAGTAGTGTCGTGGTGT
>1 dna:chromosome chromosome:RGSC3.4:1:1:267910886:1 48336732 ID52594 M -
TGTCATAAATGGGCAATAGAGTAGTGTC
>1 dna:chromosome chromosome:RGSC3.4:1:1:267910886:1 48336885 ID49414 M -
TGGGCTATGGAAGGAAAAGATAGAGCTGA
>1 dna:chromosome chromosome:RGSC3.4:1:1:267910886:1 48336934 ID52667 M -
TGTCATGGGAAATAGTAATTGGCCAAA
>1 dna:chromosome chromosome:RGSC3.4:1:1:267910886:1 48336956 ID40645 M -
TGCAATAGATCACATATTCAGGTGATGTCA
>1 dna:chromosome chromosome:RGSC3.4:1:1:267910886:1 48336960 ID20342 M -
TAGTGCAATAGATCACATATTCAGGTGAT
>1 dna:chromosome chromosome:RGSC3.4:1:1:267910886:1 48336961 ID52204 M -
TGTAGTGCAATAGATCACATATTCAGGTGA
>1 dna:chromosome chromosome:RGSC3.4:1:1:267910886:1 48336981 ID30460 M -
TCTCTCAAGAGGGCAACTCTGTAGTGCAA
>1 dna:chromosome chromosome:RGSC3.4:1:1:267910886:1 48337204 ID24858 M -
TCATCAGAAATTTGCCTGGGGCTTGGGT
>1 dna:chromosome chromosome:RGSC3.4:1:1:267910886:1 48337234 ID11942 M -
TAAGACTTTGTTTTGAGAGTGGAAGTGTC
>1 dna:chromosome chromosome:RGSC3.4:1:1:267910886:1 48337239 ID8072 M -
GCTTTAAGACTTTGTTTTGAGAGTGGAA
>1 dna:chromosome chromosome:RGSC3.4:1:1:267910886:1 48337374 ID7299 U -
GATGCTGTTCAGGTAGTCAACCATCATCA
>1 dna:chromosome chromosome:RGSC3.4:1:1:267910886:1 48337385 ID9264 M -
GTGAGATGCTGTTCAGGTAGTC
>1 dna:chromosome chromosome:RGSC3.4:1:1:267910886:1 48337388 ID16436 M -
TACTTGTAGAAGTGAGATGCTGTTCAGGTA
>1 dna:chromosome chromosome:RGSC3.4:1:1:267910886:1 48337389 ID16435 M -
TACTTGTAGAAGTGAGATGCTGTTCAGGT
>1 dna:chromosome chromosome:RGSC3.4:1:1:267910886:1 48337389 ID56813 U -
TTACTTGTAGAAGTGAGATGCTGTTCAGGT
>1 dna:chromosome chromosome:RGSC3.4:1:1:267910886:1 48337390 ID16434 M -
TACTTGTAGAAGTGAGATGCTGTTCAGG
>1 dna:chromosome chromosome:RGSC3.4:1:1:267910886:1 48337390 ID31537 U -
TCTTACTTGTAGAAGTGAGATGCTGTTCAGG
>1 dna:chromosome chromosome:RGSC3.4:1:1:267910886:1 48337392 ID16433 M -
TACTTGTAGAAGTGAGATGCTGTTCA
>1 dna:chromosome chromosome:RGSC3.4:1:1:267910886:1 48337403 ID3348 U -
CACAAGCTCTTACTTGTAGAAGTGA
>1 dna:chromosome chromosome:RGSC3.4:1:1:267910886:1 48337428 ID3921 M -
CAGGTGTTTTGGTAAAGCTGTTGTCCTTC
>1 dna:chromosome chromosome:RGSC3.4:1:1:267910886:1 48337431 ID3920 M -
CAGGTGTTTTGGTAAAGCTGTTGTCC
>1 dna:chromosome chromosome:RGSC3.4:1:1:267910886:1 48337483 ID40733 M -
TGCAATTATTTGCCTAAATATTTTTTGCCCT
>1 dna:chromosome chromosome:RGSC3.4:1:1:267910886:1 48337485 ID40732 M -
TGCAATTATTTGCCTAAATATTTTTTGCC
>1 dna:chromosome chromosome:RGSC3.4:1:1:267910886:1 48337486 ID40731 M -
TGCAATTATTTGCCTAAATATTTTTTGC
>1 dna:chromosome chromosome:RGSC3.4:1:1:267910886:1 48337524 ID4817 M -
CCTGTGTACTATACCCTGGTCATGGCATT
>1 dna:chromosome chromosome:RGSC3.4:1:1:267910886:1 48337526 ID27359 M -
TCCCTGTGTACTATACCCTGGTCATGGCA
>1 dna:chromosome chromosome:RGSC3.4:1:1:267910886:1 48337612 ID42760 M -
TGCCCTGGTTCCACTTGAGTTCTAAGGTGA
>1 dna:chromosome chromosome:RGSC3.4:1:1:267910886:1 48337649 ID25272 M -
TCCAAAAGAGAAAGGACCACAGTGCCAGT
>1 dna:chromosome chromosome:RGSC3.4:1:1:267910886:1 48337688 ID46351 M -
TGGACTATCATAAAGTTTGCTGAGGAAGA
>1 dna:chromosome chromosome:RGSC3.4:1:1:267910886:1 48337691 ID31352 M -
TCTGTGGACTATCATAAAGTTTGCTGAGGA
>1 dna:chromosome chromosome:RGSC3.4:1:1:267910886:1 48337714 ID9852 M -
TAAAACTATGGTCCATATGTCATTCTGTGG
>1 dna:chromosome chromosome:RGSC3.4:1:1:267910886:1 48337720 ID10872 M -
TAAATGTAAAACTATGGTCCATATGTCATT
>1 dna:chromosome chromosome:RGSC3.4:1:1:267910886:1 48337721 ID8921 M -
GTAAAACTATGGTCCATATGTCAT
>1 dna:chromosome chromosome:RGSC3.4:1:1:267910886:1 48337729 ID4168 M -
CATTAAATGTAAAACTATGGTCCA
>1 dna:chromosome chromosome:RGSC3.4:1:1:267910886:1 48337787 ID42037 M -
TGCCACAAACGGTCTTCAAAACTGTAGTAT
>1 dna:chromosome chromosome:RGSC3.4:1:1:267910886:1 48337799 ID46764 M -
TGGATACATACTTGCCACAAACGGTCTTCA
>1 dna:chromosome chromosome:RGSC3.4:1:1:267910886:1 48337802 ID46763 M -
TGGATACATACTTGCCACAAACGGTCT
>1 dna:chromosome chromosome:RGSC3.4:1:1:267910886:1 48338065 ID43151 M -
TGCCTGTACAGTAAGCCACATGATCCCAT
>1 dna:chromosome chromosome:RGSC3.4:1:1:267910886:1 48338078 ID40933 M -
TGCACCTGGAGAACTTGCCTGTACAGTAAGC
>1 dna:chromosome chromosome:RGSC3.4:1:1:267910886:1 48338089 ID24430 M -
TCAGCCTTGCACCTGGAGAACTTGCCT
>1 dna:chromosome chromosome:RGSC3.4:1:1:267910886:1 48338097 ID26522 M -
TCCATTGTTCAGCCTTGCACCTGGAGA
>1 dna:chromosome chromosome:RGSC3.4:1:1:267910886:1 48338125 ID494 M -
AAGGGAATAACTGGACTCAATGTGTGAGC
>1 dna:chromosome chromosome:RGSC3.4:1:1:267910886:1 48338248 ID1517 M -
AGATTGTGGTCAAAGGAAGTCACTAGA
>1 dna:chromosome chromosome:RGSC3.4:1:1:267910886:1 48338254 ID59746 M -
TTGACCAGATTGTGGTCAAAGGAAGTC
>1 dna:chromosome chromosome:RGSC3.4:1:1:267910886:1 48338274 ID35776 M -
TGACTCTTCTGCCTACTTTTTGACCA
>1 dna:chromosome chromosome:RGSC3.4:1:1:267910886:1 48338276 ID3968 M -
CAGTGACTCTTCTGCCTACTTTTTGAC
>1 dna:chromosome chromosome:RGSC3.4:1:1:267910886:1 48338277 ID4390 M -
CCAGTGACTCTTCTGCCTACTTTTTGA
>1 dna:chromosome chromosome:RGSC3.4:1:1:267910886:1 48338310 ID13036 M -
TAATCTGGTGTGGCCTCAAGAAACAAAGG
>1 dna:chromosome chromosome:RGSC3.4:1:1:267910886:1 48338316 ID49944 M -
TGGGTGTAATCTGGTGTGGCCTCAAGAAA
>1 dna:chromosome chromosome:RGSC3.4:1:1:267910886:1 48338328 ID26266 M -
TCCAGTGTGGGTGTAATCTGGTGT
>1 dna:chromosome chromosome:RGSC3.4:1:1:267910886:1 48338328 ID52737 M -
TGTCCAGTGTGGGTGTAATCTGGTGT
>1 dna:chromosome chromosome:RGSC3.4:1:1:267910886:1 48338336 ID46997 M -
TGGATGTATGTTTGTCCAGTGTGGGTGTAA
>1 dna:chromosome chromosome:RGSC3.4:1:1:267910886:1 48338337 ID46996 M -
TGGATGTATGTTTGTCCAGTGTGGGTGTA
>1 dna:chromosome chromosome:RGSC3.4:1:1:267910886:1 48338338 ID52322 M -
TGTATGTTTGTCCAGTGTGGGTGT
>1 dna:chromosome chromosome:RGSC3.4:1:1:267910886:1 48338342 ID46995 M -
TGGATGTATGTTTGTCCAGTGTGG
>1 dna:chromosome chromosome:RGSC3.4:1:1:267910886:1 48338344 ID42864 U -
TGCCGTGGATGTATGTTTGTCCAGTGT
>1 dna:chromosome chromosome:RGSC3.4:1:1:267910886:1 48338344 ID44506 U -
TGCTGCCGTGGATGTATGTTTGTCCAGTGT
>1 dna:chromosome chromosome:RGSC3.4:1:1:267910886:1 48338345 ID44505 U -
TGCTGCCGTGGATGTATGTTTGTCCAGTG
>1 dna:chromosome chromosome:RGSC3.4:1:1:267910886:1 48338347 ID44504 U -
TGCTGCCGTGGATGTATGTTTGTCCAG
>1 dna:chromosome chromosome:RGSC3.4:1:1:267910886:1 48338348 ID44503 U -
TGCTGCCGTGGATGTATGTTTGTCCA
>1 dna:chromosome chromosome:RGSC3.4:1:1:267910886:1 48338349 ID44502 U -
TGCTGCCGTGGATGTATGTTTGTCC
>1 dna:chromosome chromosome:RGSC3.4:1:1:267910886:1 48338350 ID44501 U -
TGCTGCCGTGGATGTATGTTTGTC
>1 dna:chromosome chromosome:RGSC3.4:1:1:267910886:1 48338371 ID40059 M -
TGATTGTTGAATGAATTCAGGCGACACTGC
>1 dna:chromosome chromosome:RGSC3.4:1:1:267910886:1 48338373 ID40058 M -
TGATTGTTGAATGAATTCAGGCGACACT
>1 dna:chromosome chromosome:RGSC3.4:1:1:267910886:1 48338376 ID37646 M -
TGAGGATGATTGTTGAATGAATTCAGGCGAC
>1 dna:chromosome chromosome:RGSC3.4:1:1:267910886:1 48338379 ID30837 M -
TCTGAGGATGATTGTTGAATGAATTCAGGC
>1 dna:chromosome chromosome:RGSC3.4:1:1:267910886:1 48338379 ID37645 M -
TGAGGATGATTGTTGAATGAATTCAGGC
>1 dna:chromosome chromosome:RGSC3.4:1:1:267910886:1 48338380 ID5426 M -
CTCTGAGGATGATTGTTGAATGAATTCAGG
>1 dna:chromosome chromosome:RGSC3.4:1:1:267910886:1 48338380 ID30836 M -
TCTGAGGATGATTGTTGAATGAATTCAGG
>1 dna:chromosome chromosome:RGSC3.4:1:1:267910886:1 48338396 ID5774 M -
CTGTTGTGTTCTCTCTGAGGATGATT
>1 dna:chromosome chromosome:RGSC3.4:1:1:267910886:1 48338401 ID30262 M -
TCTCATTGCTGTTGTGTTCTCTCTGAGGA
>1 dna:chromosome chromosome:RGSC3.4:1:1:267910886:1 48338408 ID55013 M -
TGTTCTCATTGCTGTTGTGTTCTCT
>1 dna:chromosome chromosome:RGSC3.4:1:1:267910886:1 48338412 ID41644 M -
TGCATTCCTGTGTTCTCATTGCTGTTGTGTT
>1 dna:chromosome chromosome:RGSC3.4:1:1:267910886:1 48338413 ID41643 M -
TGCATTCCTGTGTTCTCATTGCTGTTGTGT
>1 dna:chromosome chromosome:RGSC3.4:1:1:267910886:1 48338518 ID7119 M -
GAGTAGCAAACTAGGAGCAGGA
>1 dna:chromosome chromosome:RGSC3.4:1:1:267910886:1 48338519 ID55458 M -
TGTTTGGTTAGAGTAGCAAACTAGGAGCAGG
>1 dna:chromosome chromosome:RGSC3.4:1:1:267910886:1 48338522 ID55457 M -
TGTTTGGTTAGAGTAGCAAACTAGGAGC
>1 dna:chromosome chromosome:RGSC3.4:1:1:267910886:1 48338532 ID56362 M -
TTAAAGTTGTTTGGTTAGAGTAGCA
>1 dna:chromosome chromosome:RGSC3.4:1:1:267910886:1 48338533 ID3749 M -
CAGATTAAAGTTGTTTGGTTAGAGTAGC
>1 dna:chromosome chromosome:RGSC3.4:1:1:267910886:1 48338533 ID7343 M -
GATTAAAGTTGTTTGGTTAGAGTAGC
>1 dna:chromosome chromosome:RGSC3.4:1:1:267910886:1 48338542 ID8468 M -
GGCATTTCAGATTAAAGTTGTTTGGT
>1 dna:chromosome chromosome:RGSC3.4:1:1:267910886:1 48338565 ID7196 M -
GATAAGAAACGCAAGCAGCAGTCCAGGC
>1 dna:chromosome chromosome:RGSC3.4:1:1:267910886:1 48338595 ID31021 M -
TCTGCAGGTCGGGGAGATGGGGTGGAT
>1 dna:chromosome chromosome:RGSC3.4:1:1:267910886:1 48338646 ID56587 M -
TTACAAAAGACTAAGGCAAATCC
>1 dna:chromosome chromosome:RGSC3.4:1:1:267910886:1 48338649 ID50104 M -
TGGGTTTTCATTACAAAAGACTAAGGCAAA
>1 dna:chromosome chromosome:RGSC3.4:1:1:267910886:1 48338689 ID46551 M -
TGGAGATTTACCCCTATAAATCTGGCTAGT
>1 dna:chromosome chromosome:RGSC3.4:1:1:267910886:1 48338689 ID60416 M -
TTGGAGATTTACCCCTATAAATCTGGCTAGT
>1 dna:chromosome chromosome:RGSC3.4:1:1:267910886:1 48338735 ID2276 U -
ATATAATTGAGTTTTCTGTTTTTGC
>1 dna:chromosome chromosome:RGSC3.4:1:1:267910886:1 48338793 ID20773 M -
TATAAATGGGCAATAGAGTAGTGTAGTGGTA
>1 dna:chromosome chromosome:RGSC3.4:1:1:267910886:1 48340144 ID12896 M -
TAATATTTGCATAAACTTTGCCAGGCCTT
>1 dna:chromosome chromosome:RGSC3.4:1:1:267910886:1 48340196 ID57304 M -
TTATTTGTTTGTCCTGTGATTATTCTGTGC
>1 dna:chromosome chromosome:RGSC3.4:1:1:267910886:1 48340260 ID40033 M -
TGATTGTCTTGGGTACTAAGGTCAAAGTC
>1 dna:chromosome chromosome:RGSC3.4:1:1:267910886:1 48340291 ID18071 M -
TAGCACCATTGTACAGGTTCAGCATTTGC
>1 dna:chromosome chromosome:RGSC3.4:1:1:267910886:1 48340300 ID9447 M -
GTGTTAGCACCATTGTACAGGTTC
>1 dna:chromosome chromosome:RGSC3.4:1:1:267910886:1 48340300 ID22936 M -
TCAAAAGTGTTAGCACCATTGTACAGGTTC
>1 dna:chromosome chromosome:RGSC3.4:1:1:267910886:1 48340306 ID49288 M -
TGGGCATCAAAAGTGTTAGCACCATTGTAC
>1 dna:chromosome chromosome:RGSC3.4:1:1:267910886:1 48340334 ID24721 M -
TCATAAATTTATCCTAGGAAGAGTTCATG
>1 dna:chromosome chromosome:RGSC3.4:1:1:267910886:1 48340372 ID51890 M -
TGTAAGACTCTAGCATTCATATGTGGTTC
>1 dna:chromosome chromosome:RGSC3.4:1:1:267910886:1 48340509 ID50085 M -
TGGGTTTGACTGTCATTAAGTTGCTAAGC
>1 dna:chromosome chromosome:RGSC3.4:1:1:267910886:1 48340521 ID39487 M -
TGATGGATATATCTGGGTTTGACTGTCATT
>1 dna:chromosome chromosome:RGSC3.4:1:1:267910886:1 48340528 ID52950 M -
TGTCTATGATGGATATATCTGGGTTTGAC
>1 dna:chromosome chromosome:RGSC3.4:1:1:267910886:1 48340533 ID21360 M -
TATCATGTCTATGATGGATATATCTGGGT
>1 dna:chromosome chromosome:RGSC3.4:1:1:267910886:1 48340533 ID57142 M -
TTATCATGTCTATGATGGATATATCTGGGT
>1 dna:chromosome chromosome:RGSC3.4:1:1:267910886:1 48340534 ID57141 M -
TTATCATGTCTATGATGGATATATCTGGG
>1 dna:chromosome chromosome:RGSC3.4:1:1:267910886:1 48340553 ID32042 M -
TCTTTGAAGCAGGGGTGCATTATCATGTC
>1 dna:chromosome chromosome:RGSC3.4:1:1:267910886:1 48340562 ID26972 M -
TCCCATTCTTCTTTGAAGCAGGGGTGCAT
>1 dna:chromosome chromosome:RGSC3.4:1:1:267910886:1 48340579 ID19525 M -
TAGGGATTTGGGAAATGCTCCCATTCTTCT
>1 dna:chromosome chromosome:RGSC3.4:1:1:267910886:1 48340580 ID19524 M -
TAGGGATTTGGGAAATGCTCCCATTCTTC
>1 dna:chromosome chromosome:RGSC3.4:1:1:267910886:1 48340656 ID53117 M -
TGTCTTGTGTTTTGAATGGAACATATTGCA
>1 dna:chromosome chromosome:RGSC3.4:1:1:267910886:1 48340657 ID53116 M -
TGTCTTGTGTTTTGAATGGAACATATTGC
>1 dna:chromosome chromosome:RGSC3.4:1:1:267910886:1 48340678 ID38767 M -
TGATATAAAGGAACATTATGTCTTGT
>1 dna:chromosome chromosome:RGSC3.4:1:1:267910886:1 48340699 ID42464 M -
TGCCATGATCTGCTTAGACTTTCTTTGATA
>1 dna:chromosome chromosome:RGSC3.4:1:1:267910886:1 48340700 ID42463 M -
TGCCATGATCTGCTTAGACTTTCTTTGAT
>1 dna:chromosome chromosome:RGSC3.4:1:1:267910886:1 48340707 ID42462 M -
TGCCATGATCTGCTTAGACTTT
>1 dna:chromosome chromosome:RGSC3.4:1:1:267910886:1 48340711 ID12945 M -
TAATCAGTTGAATGCCATGATCTGCTTAGA
>1 dna:chromosome chromosome:RGSC3.4:1:1:267910886:1 48340712 ID12944 M -
TAATCAGTTGAATGCCATGATCTGCTTAG
>1 dna:chromosome chromosome:RGSC3.4:1:1:267910886:1 48340716 ID14339 M -
TACAGTAATCAGTTGAATGCCATGATCTGC
>1 dna:chromosome chromosome:RGSC3.4:1:1:267910886:1 48340721 ID28861 M -
TCCTTACAGTAATCAGTTGAATGCCATGA
>1 dna:chromosome chromosome:RGSC3.4:1:1:267910886:1 48340726 ID18439 M -
TAGCCTGTCCTTACAGTAATCAGTTGAATGC
>1 dna:chromosome chromosome:RGSC3.4:1:1:267910886:1 48340729 ID52840 M -
TGTCCTTACAGTAATCAGTTGAA
>1 dna:chromosome chromosome:RGSC3.4:1:1:267910886:1 48340782 ID11628 M -
TAACTGGAGTAACTGTCTGAGG
>1 dna:chromosome chromosome:RGSC3.4:1:1:267910886:1 48340786 ID46584 M -
TGGAGCCATAACTGGAGTAACTGTCT
>1 dna:chromosome chromosome:RGSC3.4:1:1:267910886:1 48340803 ID15922 M -
TACTCATCAAGGGTAGGGAATGGAGCCAT
>1 dna:chromosome chromosome:RGSC3.4:1:1:267910886:1 48340804 ID15921 M -
TACTCATCAAGGGTAGGGAATGGAGCCA
>1 dna:chromosome chromosome:RGSC3.4:1:1:267910886:1 48340835 ID41355 M -
TGCAGTTCAGGCCTAGTGCGGAAGTA
>1 dna:chromosome chromosome:RGSC3.4:1:1:267910886:1 48340866 ID25702 M -
TCCAATGTGCCAATGGTGGGTTGGTTTCCAC
>1 dna:chromosome chromosome:RGSC3.4:1:1:267910886:1 48340868 ID9094 M -
GTCCAATGTGCCAATGGTGGGTTGGTTTCC
>1 dna:chromosome chromosome:RGSC3.4:1:1:267910886:1 48340869 ID9093 M -
GTCCAATGTGCCAATGGTGGGTTGGTTTC
>1 dna:chromosome chromosome:RGSC3.4:1:1:267910886:1 48340871 ID9092 M -
GTCCAATGTGCCAATGGTGGGTTGGTT
>1 dna:chromosome chromosome:RGSC3.4:1:1:267910886:1 48340872 ID9091 M -
GTCCAATGTGCCAATGGTGGGTTGGT
>1 dna:chromosome chromosome:RGSC3.4:1:1:267910886:1 48340876 ID34640 M -
TGACAAGTCCAATGTGCCAATGGTGGGT
>1 dna:chromosome chromosome:RGSC3.4:1:1:267910886:1 48340877 ID34639 M -
TGACAAGTCCAATGTGCCAATGGTGGG
>1 dna:chromosome chromosome:RGSC3.4:1:1:267910886:1 48340880 ID48786 M -
TGGGAGATGACAAGTCCAATGTGCCAATGGT
>1 dna:chromosome chromosome:RGSC3.4:1:1:267910886:1 48340881 ID48785 M -
TGGGAGATGACAAGTCCAATGTGCCAATGG
>1 dna:chromosome chromosome:RGSC3.4:1:1:267910886:1 48340883 ID48784 M -
TGGGAGATGACAAGTCCAATGTGCCAAT
>1 dna:chromosome chromosome:RGSC3.4:1:1:267910886:1 48340894 ID10170 M -
TAAACAAGGCTATGGGAGATGACAAGTCC
>1 dna:chromosome chromosome:RGSC3.4:1:1:267910886:1 48340900 ID19345 M -
TAGGCATAAACAAGGCTATGGGAGATGAC
>1 dna:chromosome chromosome:RGSC3.4:1:1:267910886:1 48340907 ID33245 U -
TGAACATAGGCATAAACAAGGCTATGGG
>1 dna:chromosome chromosome:RGSC3.4:1:1:267910886:1 48340937 ID51486 M -
TGGTTCTTCTGAATCCTCTATGACTAGAAT
>1 dna:chromosome chromosome:RGSC3.4:1:1:267910886:1 48340998 ID52326 M -
TGTATGTTTTGTCCAGTGCAGGTGTCCTC
>1 dna:chromosome chromosome:RGSC3.4:1:1:267910886:1 48341000 ID52325 M -
TGTATGTTTTGTCCAGTGCAGGTGTCC
>1 dna:chromosome chromosome:RGSC3.4:1:1:267910886:1 48341001 ID52324 M -
TGTATGTTTTGTCCAGTGCAGGTGTC
>1 dna:chromosome chromosome:RGSC3.4:1:1:267910886:1 48341086 ID12836 M -
TAATAGGTTGTCTTCTGTGTTCTCA
>1 dna:chromosome chromosome:RGSC3.4:1:1:267910886:1 48341144 ID56319 M -
TTAAAGCCTTTTGGATGGCCACTACTGGG
>1 dna:chromosome chromosome:RGSC3.4:1:1:267910886:1 48341212 ID59339 M -
TTCTTTCTTGATGGAGAGCAGCAAC
>1 dna:chromosome chromosome:RGSC3.4:1:1:267910886:1 48341254 ID54042 M -
TGTGCTTCATTTCTCAAAAGAGACAAGGCGT
>1 dna:chromosome chromosome:RGSC3.4:1:1:267910886:1 48341255 ID54041 M -
TGTGCTTCATTTCTCAAAAGAGACAAGGCG
>1 dna:chromosome chromosome:RGSC3.4:1:1:267910886:1 48341401 ID20026 M -
TAGTACTTACAGAAGTTAAAAAGGAAAC
>1 dna:chromosome chromosome:RGSC3.4:1:1:267910886:1 48341604 ID45786 M -
TGGAAGATTCCATTAGCCCATAGTAGGCCT
>1 dna:chromosome chromosome:RGSC3.4:1:1:267910886:1 48341642 ID53791 M -
TGTGATTAATTGCCAGATATGTTAGGATCA
>1 dna:chromosome chromosome:RGSC3.4:1:1:267910886:1 48341645 ID61150 M -
TTGTGATTAATTGCCAGATATGTTAGGA
>1 dna:chromosome chromosome:RGSC3.4:1:1:267910886:1 48341654 ID31674 M -
TCTTCAGCTCTTGTGATTAATTGCCAGAT
>1 dna:chromosome chromosome:RGSC3.4:1:1:267910886:1 48341671 ID32272 M -
TGAAAACTTAAGAATTTGTTCTTCAGCTCTT
>1 dna:chromosome chromosome:RGSC3.4:1:1:267910886:1 48341672 ID32271 M -
TGAAAACTTAAGAATTTGTTCTTCAGCTCT
>1 dna:chromosome chromosome:RGSC3.4:1:1:267910886:1 48341691 ID46045 M -
TGGAATGTGATGTTACTTCTGAAAACTTAA
>1 dna:chromosome chromosome:RGSC3.4:1:1:267910886:1 48341715 ID57314 M -
TTATTTTTGAGGCGTAATGGAAT
>1 dna:chromosome chromosome:RGSC3.4:1:1:267910886:1 48341784 ID60031 M -
TTGCAGGACCTACATTGTCACAGGATCCACA
>1 dna:chromosome chromosome:RGSC3.4:1:1:267910886:1 48341793 ID5332 M -
CTCCAGTATTGCAGGACCTACATTGTCACA
>1 dna:chromosome chromosome:RGSC3.4:1:1:267910886:1 48341794 ID5331 M -
CTCCAGTATTGCAGGACCTACATTGTCAC
>1 dna:chromosome chromosome:RGSC3.4:1:1:267910886:1 48341842 ID25716 M -
TCCAATGTTGCCTGACCTCCAATGTAAAAGT
>1 dna:chromosome chromosome:RGSC3.4:1:1:267910886:1 48341845 ID25715 M -
TCCAATGTTGCCTGACCTCCAATGTAAA
>1 dna:chromosome chromosome:RGSC3.4:1:1:267910886:1 48342007 ID26226 M -
TCCAGTATGGTAATGACCCAGCACCTCCAC
>1 dna:chromosome chromosome:RGSC3.4:1:1:267910886:1 48342025 ID18130 M -
TAGCAGGACATCCACTGTTCCAGTATGGTA
>1 dna:chromosome chromosome:RGSC3.4:1:1:267910886:1 48342026 ID18129 M -
TAGCAGGACATCCACTGTTCCAGTATGGT
>1 dna:chromosome chromosome:RGSC3.4:1:1:267910886:1 48342047 ID14888 M -
TACCAGCACTTTGACAGCCACTGTAGCAGGA
>1 dna:chromosome chromosome:RGSC3.4:1:1:267910886:1 48342048 ID14887 M -
TACCAGCACTTTGACAGCCACTGTAGCAGG
>1 dna:chromosome chromosome:RGSC3.4:1:1:267910886:1 48342051 ID56734 M -
TTACCAGCACTTTGACAGCCACTGTAGC
>1 dna:chromosome chromosome:RGSC3.4:1:1:267910886:1 48342085 ID57939 M -
TTCATTACTGGCTGTCACCCTTGCT
>1 dna:chromosome chromosome:RGSC3.4:1:1:267910886:1 48342098 ID24580 M -
TCAGTACATGTGCCATCTTCATTACTGGC
>1 dna:chromosome chromosome:RGSC3.4:1:1:267910886:1 48342099 ID24579 M -
TCAGTACATGTGCCATCTTCATTACTGG
>1 dna:chromosome chromosome:RGSC3.4:1:1:267910886:1 48342110 ID50521 M -
TGGTCAAAAATCATCAGTACATGTGCCATC
>1 dna:chromosome chromosome:RGSC3.4:1:1:267910886:1 48342111 ID4070 M -
CATCAGTACATGTGCCAT
>1 dna:chromosome chromosome:RGSC3.4:1:1:267910886:1 48342111 ID50520 M -
TGGTCAAAAATCATCAGTACATGTGCCAT
>1 dna:chromosome chromosome:RGSC3.4:1:1:267910886:1 48342112 ID50519 M -
TGGTCAAAAATCATCAGTACATGTGCCA
>1 dna:chromosome chromosome:RGSC3.4:1:1:267910886:1 48342114 ID46026 M -
TGGAATGGTCAAAAATCATCAGTACATGTGC
>1 dna:chromosome chromosome:RGSC3.4:1:1:267910886:1 48342125 ID39728 M -
TGATGTTGGAATGGTCAAAAATCATC
>1 dna:chromosome chromosome:RGSC3.4:1:1:267910886:1 48342129 ID32958 M -
TGAAATGATGTTGGAATGGTCAAAAAT
>1 dna:chromosome chromosome:RGSC3.4:1:1:267910886:1 48342136 ID60460 M -
TTGGAGTAGTGAAATGATGTTGGAATGGT
>1 dna:chromosome chromosome:RGSC3.4:1:1:267910886:1 48342139 ID16414 M -
TACTTGGAGTAGTGAAATGATGTTGGAAT
>1 dna:chromosome chromosome:RGSC3.4:1:1:267910886:1 48342142 ID16413 M -
TACTTGGAGTAGTGAAATGATGTTGG
>1 dna:chromosome chromosome:RGSC3.4:1:1:267910886:1 48342144 ID23502 M -
TCAATTACTTGGAGTAGTGAAATGATGTT
>1 dna:chromosome chromosome:RGSC3.4:1:1:267910886:1 48342155 ID31939 M -
TCTTGTTTCAGACTCAATTACTTGGAGTAGT
>1 dna:chromosome chromosome:RGSC3.4:1:1:267910886:1 48342168 ID34622 M -
TGACAAGGTATTGTCTTGTTTCAGACTCAAT
>1 dna:chromosome chromosome:RGSC3.4:1:1:267910886:1 48342169 ID34621 M -
TGACAAGGTATTGTCTTGTTTCAGACTCAA
>1 dna:chromosome chromosome:RGSC3.4:1:1:267910886:1 48342200 ID51729 M -
TGTAAAACTGGTGACCTTCAAGTAGCGTC
>1 dna:chromosome chromosome:RGSC3.4:1:1:267910886:1 48342210 ID24197 M -
TCAGACGTGTCTGTAAAACTGGTGACCTTC
>1 dna:chromosome chromosome:RGSC3.4:1:1:267910886:1 48342211 ID24196 M -
TCAGACGTGTCTGTAAAACTGGTGACCTT
>1 dna:chromosome chromosome:RGSC3.4:1:1:267910886:1 48342213 ID54924 M -
TGTTCAGACGTGTCTGTAAAACTGGTGACC
>1 dna:chromosome chromosome:RGSC3.4:1:1:267910886:1 48342230 ID25846 M -
TCCACCAACTGGCCAGCTGTTCAGACGTGT
>1 dna:chromosome chromosome:RGSC3.4:1:1:267910886:1 48342310 ID8901 M -
GGTTTCTTTGAACTATTATGTGACTATGGC
>1 dna:chromosome chromosome:RGSC3.4:1:1:267910886:1 48342314 ID6012 M -
CTTTGAACTATTATGTGACTA
>1 dna:chromosome chromosome:RGSC3.4:1:1:267910886:1 48342357 ID6780 M -
GACTTTGACTTTTCCTTTCTTGTCCAAGAA
>1 dna:chromosome chromosome:RGSC3.4:1:1:267910886:1 48342630 ID11782 M -
TAAGAACTTATGCAGGTCATCCAGCTCTT
>1 dna:chromosome chromosome:RGSC3.4:1:1:267910886:1 48342656 ID7801 M -
GCCTGTATCTGGGGTTTACTCTCATTAA
>1 dna:chromosome chromosome:RGSC3.4:1:1:267910886:1 48342715 ID48564 M -
TGGGAATGCTTTTCTGTCTCTCTTGAAC
>1 dna:chromosome chromosome:RGSC3.4:1:1:267910886:1 48342721 ID19529 M -
TAGGGATTTGGGAATGCTTTTCTGTCTCTC
>1 dna:chromosome chromosome:RGSC3.4:1:1:267910886:1 48342737 ID24692 M -
TCAGTTGCTCATAGGGATTTGGGAA
>1 dna:chromosome chromosome:RGSC3.4:1:1:267910886:1 48343257 ID20026 M -
TAGTACTTACAGAAGTTAAAAAGGAAAC
>1 dna:chromosome chromosome:RGSC3.4:1:1:267910886:1 48343311 ID48400 M -
TGGGAACTAGAGAAATATAGAACAGCAAGA
>1 dna:chromosome chromosome:RGSC3.4:1:1:267910886:1 48343335 ID2361 M -
ATCAGTCATATTTAATGCCTGCTGGGAA
>1 dna:chromosome chromosome:RGSC3.4:1:1:267910886:1 48343460 ID45786 M -
TGGAAGATTCCATTAGCCCATAGTAGGCCT
>1 dna:chromosome chromosome:RGSC3.4:1:1:267910886:1 48343498 ID53791 M -
TGTGATTAATTGCCAGATATGTTAGGATCA
>1 dna:chromosome chromosome:RGSC3.4:1:1:267910886:1 48343501 ID61150 M -
TTGTGATTAATTGCCAGATATGTTAGGA
>1 dna:chromosome chromosome:RGSC3.4:1:1:267910886:1 48343510 ID31674 M -
TCTTCAGCTCTTGTGATTAATTGCCAGAT
>1 dna:chromosome chromosome:RGSC3.4:1:1:267910886:1 48343527 ID32272 M -
TGAAAACTTAAGAATTTGTTCTTCAGCTCTT
>1 dna:chromosome chromosome:RGSC3.4:1:1:267910886:1 48343528 ID32271 M -
TGAAAACTTAAGAATTTGTTCTTCAGCTCT
>1 dna:chromosome chromosome:RGSC3.4:1:1:267910886:1 48343547 ID46045 M -
TGGAATGTGATGTTACTTCTGAAAACTTAA
>1 dna:chromosome chromosome:RGSC3.4:1:1:267910886:1 48343571 ID57314 M -
TTATTTTTGAGGCGTAATGGAAT
>1 dna:chromosome chromosome:RGSC3.4:1:1:267910886:1 48343640 ID60031 M -
TTGCAGGACCTACATTGTCACAGGATCCACA
>1 dna:chromosome chromosome:RGSC3.4:1:1:267910886:1 48343649 ID5332 M -
CTCCAGTATTGCAGGACCTACATTGTCACA
>1 dna:chromosome chromosome:RGSC3.4:1:1:267910886:1 48343650 ID5331 M -
CTCCAGTATTGCAGGACCTACATTGTCAC
>1 dna:chromosome chromosome:RGSC3.4:1:1:267910886:1 48343698 ID25716 M -
TCCAATGTTGCCTGACCTCCAATGTAAAAGT
>1 dna:chromosome chromosome:RGSC3.4:1:1:267910886:1 48343701 ID25715 M -
TCCAATGTTGCCTGACCTCCAATGTAAA
>1 dna:chromosome chromosome:RGSC3.4:1:1:267910886:1 48343863 ID26226 M -
TCCAGTATGGTAATGACCCAGCACCTCCAC
>1 dna:chromosome chromosome:RGSC3.4:1:1:267910886:1 48343881 ID18130 M -
TAGCAGGACATCCACTGTTCCAGTATGGTA
>1 dna:chromosome chromosome:RGSC3.4:1:1:267910886:1 48343882 ID18129 M -
TAGCAGGACATCCACTGTTCCAGTATGGT
>1 dna:chromosome chromosome:RGSC3.4:1:1:267910886:1 48343903 ID14888 M -
TACCAGCACTTTGACAGCCACTGTAGCAGGA
>1 dna:chromosome chromosome:RGSC3.4:1:1:267910886:1 48343904 ID14887 M -
TACCAGCACTTTGACAGCCACTGTAGCAGG
>1 dna:chromosome chromosome:RGSC3.4:1:1:267910886:1 48343907 ID56734 M -
TTACCAGCACTTTGACAGCCACTGTAGC
>1 dna:chromosome chromosome:RGSC3.4:1:1:267910886:1 48343941 ID57939 M -
TTCATTACTGGCTGTCACCCTTGCT
>1 dna:chromosome chromosome:RGSC3.4:1:1:267910886:1 48343954 ID24580 M -
TCAGTACATGTGCCATCTTCATTACTGGC
>1 dna:chromosome chromosome:RGSC3.4:1:1:267910886:1 48343955 ID24579 M -
TCAGTACATGTGCCATCTTCATTACTGG
>1 dna:chromosome chromosome:RGSC3.4:1:1:267910886:1 48343966 ID50521 M -
TGGTCAAAAATCATCAGTACATGTGCCATC
>1 dna:chromosome chromosome:RGSC3.4:1:1:267910886:1 48343967 ID4070 M -
CATCAGTACATGTGCCAT
>1 dna:chromosome chromosome:RGSC3.4:1:1:267910886:1 48343967 ID50520 M -
TGGTCAAAAATCATCAGTACATGTGCCAT
>1 dna:chromosome chromosome:RGSC3.4:1:1:267910886:1 48343968 ID50519 M -
TGGTCAAAAATCATCAGTACATGTGCCA
>1 dna:chromosome chromosome:RGSC3.4:1:1:267910886:1 48343970 ID46026 M -
TGGAATGGTCAAAAATCATCAGTACATGTGC
>1 dna:chromosome chromosome:RGSC3.4:1:1:267910886:1 48343981 ID39728 M -
TGATGTTGGAATGGTCAAAAATCATC
>1 dna:chromosome chromosome:RGSC3.4:1:1:267910886:1 48343985 ID32958 M -
TGAAATGATGTTGGAATGGTCAAAAAT
>1 dna:chromosome chromosome:RGSC3.4:1:1:267910886:1 48343992 ID60460 M -
TTGGAGTAGTGAAATGATGTTGGAATGGT
>1 dna:chromosome chromosome:RGSC3.4:1:1:267910886:1 48343995 ID16414 M -
TACTTGGAGTAGTGAAATGATGTTGGAAT
>1 dna:chromosome chromosome:RGSC3.4:1:1:267910886:1 48343998 ID16413 M -
TACTTGGAGTAGTGAAATGATGTTGG
>1 dna:chromosome chromosome:RGSC3.4:1:1:267910886:1 48344000 ID23502 M -
TCAATTACTTGGAGTAGTGAAATGATGTT
>1 dna:chromosome chromosome:RGSC3.4:1:1:267910886:1 48344011 ID31939 M -
TCTTGTTTCAGACTCAATTACTTGGAGTAGT
>1 dna:chromosome chromosome:RGSC3.4:1:1:267910886:1 48344024 ID34622 M -
TGACAAGGTATTGTCTTGTTTCAGACTCAAT
>1 dna:chromosome chromosome:RGSC3.4:1:1:267910886:1 48344025 ID34621 M -
TGACAAGGTATTGTCTTGTTTCAGACTCAA
>1 dna:chromosome chromosome:RGSC3.4:1:1:267910886:1 48344056 ID51729 M -
TGTAAAACTGGTGACCTTCAAGTAGCGTC
>1 dna:chromosome chromosome:RGSC3.4:1:1:267910886:1 48344066 ID24197 M -
TCAGACGTGTCTGTAAAACTGGTGACCTTC
>1 dna:chromosome chromosome:RGSC3.4:1:1:267910886:1 48344067 ID24196 M -
TCAGACGTGTCTGTAAAACTGGTGACCTT
>1 dna:chromosome chromosome:RGSC3.4:1:1:267910886:1 48344069 ID54924 M -
TGTTCAGACGTGTCTGTAAAACTGGTGACC
>1 dna:chromosome chromosome:RGSC3.4:1:1:267910886:1 48344086 ID25846 M -
TCCACCAACTGGCCAGCTGTTCAGACGTGT
>1 dna:chromosome chromosome:RGSC3.4:1:1:267910886:1 48344166 ID8901 M -
GGTTTCTTTGAACTATTATGTGACTATGGC
>1 dna:chromosome chromosome:RGSC3.4:1:1:267910886:1 48344170 ID6012 M -
CTTTGAACTATTATGTGACTA
>1 dna:chromosome chromosome:RGSC3.4:1:1:267910886:1 48344213 ID6780 M -
GACTTTGACTTTTCCTTTCTTGTCCAAGAA
>1 dna:chromosome chromosome:RGSC3.4:1:1:267910886:1 48344486 ID11782 M -
TAAGAACTTATGCAGGTCATCCAGCTCTT
>1 dna:chromosome chromosome:RGSC3.4:1:1:267910886:1 48344512 ID7801 M -
GCCTGTATCTGGGGTTTACTCTCATTAA
>1 dna:chromosome chromosome:RGSC3.4:1:1:267910886:1 48344571 ID48564 M -
TGGGAATGCTTTTCTGTCTCTCTTGAAC
>1 dna:chromosome chromosome:RGSC3.4:1:1:267910886:1 48344577 ID19529 M -
TAGGGATTTGGGAATGCTTTTCTGTCTCTC
>1 dna:chromosome chromosome:RGSC3.4:1:1:267910886:1 48344593 ID24692 M -
TCAGTTGCTCATAGGGATTTGGGAA
>1 dna:chromosome chromosome:RGSC3.4:1:1:267910886:1 48344712 ID4618 M -
CCCTTGCAGTAAGCAATAGGATGCCATGGT
>1 dna:chromosome chromosome:RGSC3.4:1:1:267910886:1 48344743 ID41209 M -
TGCAGCCATGTCCCTTGATAGCCT
>1 dna:chromosome chromosome:RGSC3.4:1:1:267910886:1 48344790 ID23494 M -
TCAATGTTAGGGAATGGTGCCATAACTGT
>1 dna:chromosome chromosome:RGSC3.4:1:1:267910886:1 48345098 ID50885 M -
TGGTGAATATCTTGCACTCTTCTGAAGCAC
>1 dna:chromosome chromosome:RGSC3.4:1:1:267910886:1 48345196 ID33970 U -
TGAAGTTTCTTTCTTGATGTAAAGCCATGA
>1 dna:chromosome chromosome:RGSC3.4:1:1:267910886:1 48345199 ID33969 U -
TGAAGTTTCTTTCTTGATGTAAAGCCA
>1 dna:chromosome chromosome:RGSC3.4:1:1:267910886:1 48345205 ID43050 U -
TGCCTCTTGTGAAGTTTCTTTCTTGATGTA
>1 dna:chromosome chromosome:RGSC3.4:1:1:267910886:1 48345487 ID1548 M -
AGCAAGTGATAACTTTGTAGAGTGGGGTAT
>1 dna:chromosome chromosome:RGSC3.4:1:1:267910886:1 48345514 ID40740 M -
TGCAATTCAGGTGAAAGGATAGGATCAGC
>1 dna:chromosome chromosome:RGSC3.4:1:1:267910886:1 48345542 ID54166 M -
TGTGGGAGCTGTTGCCTTTCAGAGGGTAAT
>1 dna:chromosome chromosome:RGSC3.4:1:1:267910886:1 48345553 ID28184 M -
TCCTCACCTTGTGGGAGCTGTTGCCTTT
>1 dna:chromosome chromosome:RGSC3.4:1:1:267910886:1 48345598 ID18971 M -
TAGGACTGTTATCCCCTGGAAGATCACAAG
>1 dna:chromosome chromosome:RGSC3.4:1:1:267910886:1 48345814 ID61212 M -
TTGTTACAGTAATTCCACTATCTCTGTGCC
>1 dna:chromosome chromosome:RGSC3.4:1:1:267910886:1 48345857 ID4303 M -
CCAATATTTTATGATTGCCAATAA
>1 dna:chromosome chromosome:RGSC3.4:1:1:267910886:1 48345857 ID21481 M -
TATCTCCAATATTTTATGATTGCCAATAA
>1 dna:chromosome chromosome:RGSC3.4:1:1:267910886:1 48345857 ID57156 M -
TTATCTCCAATATTTTATGATTGCCAATAA
>1 dna:chromosome chromosome:RGSC3.4:1:1:267910886:1 48345858 ID57155 M -
TTATCTCCAATATTTTATGATTGCCAATA
>1 dna:chromosome chromosome:RGSC3.4:1:1:267910886:1 48345859 ID2850 M -
ATTATCTCCAATATTTTATGATTGCCAAT
>1 dna:chromosome chromosome:RGSC3.4:1:1:267910886:1 48345936 ID51534 M -
TGGTTGCAGGACATCCACTTTTACAGTGCC
>1 dna:chromosome chromosome:RGSC3.4:1:1:267910886:1 48346472 ID611 U -
AATCTACTGTCTCAGGACCTCTACTTTTGTA
>1 dna:chromosome chromosome:RGSC3.4:1:1:267910886:1 48346607 ID42143 M -
TGCCACTCTTGAAGGACCTTCACTATTGTA
>1 dna:chromosome chromosome:RGSC3.4:1:1:267910886:1 48346968 ID46912 M -
TGGATGAATTTGGAAAGCTGTTGAC
>1 dna:chromosome chromosome:RGSC3.4:1:1:267910886:1 48346981 ID19648 M -
TAGGTAGCCATACTTTTGGATGAATTTG
>1 dna:chromosome chromosome:RGSC3.4:1:1:267910886:1 48346984 ID55000 M -
TGTTCTAGGTAGCCATACTTTTGGATGAAT
>1 dna:chromosome chromosome:RGSC3.4:1:1:267910886:1 48347037 ID47486 U -
TGGCAGTAGATCATCACTGTTGTTCTTTGC
>1 dna:chromosome chromosome:RGSC3.4:1:1:267910886:1 48347536 ID25702 M -
TCCAATGTGCCAATGGTGGGTTGGTTTCCAC
>1 dna:chromosome chromosome:RGSC3.4:1:1:267910886:1 48347538 ID9094 M -
GTCCAATGTGCCAATGGTGGGTTGGTTTCC
>1 dna:chromosome chromosome:RGSC3.4:1:1:267910886:1 48347539 ID9093 M -
GTCCAATGTGCCAATGGTGGGTTGGTTTC
>1 dna:chromosome chromosome:RGSC3.4:1:1:267910886:1 48347541 ID9092 M -
GTCCAATGTGCCAATGGTGGGTTGGTT
>1 dna:chromosome chromosome:RGSC3.4:1:1:267910886:1 48347542 ID9091 M -
GTCCAATGTGCCAATGGTGGGTTGGT
>1 dna:chromosome chromosome:RGSC3.4:1:1:267910886:1 48347546 ID34640 M -
TGACAAGTCCAATGTGCCAATGGTGGGT
>1 dna:chromosome chromosome:RGSC3.4:1:1:267910886:1 48347547 ID34639 M -
TGACAAGTCCAATGTGCCAATGGTGGG
>1 dna:chromosome chromosome:RGSC3.4:1:1:267910886:1 48347669 ID18261 M -
TAGCATGTATTCTTTGTCCTGCATGGGTGT
>1 dna:chromosome chromosome:RGSC3.4:1:1:267910886:1 48347782 ID6780 M -
GACTTTGACTTTTCCTTTCTTGTCCAAGAA
>1 dna:chromosome chromosome:RGSC3.4:1:1:267910886:1 48348051 ID59361 M -
TTCTTTGGATGCTGTGTCTATCCCTCATT
>1 dna:chromosome chromosome:RGSC3.4:1:1:267910886:1 48348413 ID13295 M -
TAATTACCAGATGTGCTAGGATCAGTTGCC
>1 dna:chromosome chromosome:RGSC3.4:1:1:267910886:1 48348414 ID3746 M -
CAGATGTGCTAGGATCAGTTGC
>1 dna:chromosome chromosome:RGSC3.4:1:1:267910886:1 48348414 ID13294 M -
TAATTACCAGATGTGCTAGGATCAGTTGC
>1 dna:chromosome chromosome:RGSC3.4:1:1:267910886:1 48348417 ID39788 M -
TGATTAATTACCAGATGTGCTAGGATCAGT
>1 dna:chromosome chromosome:RGSC3.4:1:1:267910886:1 48348422 ID31925 M -
TCTTGTGATTAATTACCAGATGTGCTAGGA
>1 dna:chromosome chromosome:RGSC3.4:1:1:267910886:1 48348429 ID40885 M -
TGCACATCTTGTGATTAATTACCAGATGT
>1 dna:chromosome chromosome:RGSC3.4:1:1:267910886:1 48348985 ID26002 M -
TCCAGAACCTCCAATGGTGCAGGACCTCC
>1 dna:chromosome chromosome:RGSC3.4:1:1:267910886:1 48348986 ID54957 M -
TGTTCCAGAACCTCCAATGGTGCAGGACCTC
>1 dna:chromosome chromosome:RGSC3.4:1:1:267910886:1 48349003 ID30178 M -
TCTCAGGACCTCGATTGTTCCAGAACCTC
>1 dna:chromosome chromosome:RGSC3.4:1:1:267910886:1 48349058 ID3545 M -
CACTCTCACATGGCCTACAATGTTGCCTAA
>1 dna:chromosome chromosome:RGSC3.4:1:1:267910886:1 48349298 ID60965 U -
TTGTAATAGGACATTTACTCTTGCAGGACC
>1 dna:chromosome chromosome:RGSC3.4:1:1:267910886:1 48349549 ID27507 M -
TCCGCAGCTAGACTTTTGCAGGACCTCTAC
>1 dna:chromosome chromosome:RGSC3.4:1:1:267910886:1 48349652 ID7523 M -
GCAGGACCTCTACTAGCACAGGATGTCCA
>1 dna:chromosome chromosome:RGSC3.4:1:1:267910886:1 48349761 ID15726 M -
TACTAGCACAGGTCATCCACAGTTGCAGT
>1 dna:chromosome chromosome:RGSC3.4:1:1:267910886:1 48349785 ID1800 M -
AGGACTTTCAAATTGCAGGAACTCTACTA
>1 dna:chromosome chromosome:RGSC3.4:1:1:267910886:1 48349787 ID8282 M -
GGACTTTCAAATTGCAGGAACTCTAC
>1 dna:chromosome chromosome:RGSC3.4:1:1:267910886:1 48350042 ID27738 M -
TCCTAAGACCTCCCTTGTCACAGGACCTC
>1 dna:chromosome chromosome:RGSC3.4:1:1:267910886:1 48350173 ID38877 M -
TGATATTGGTGTGGATGAATATCTTCAT
>1 dna:chromosome chromosome:RGSC3.4:1:1:267910886:1 48350174 ID38876 M -
TGATATTGGTGTGGATGAATATCTTCA
>1 dna:chromosome chromosome:RGSC3.4:1:1:267910886:1 48350182 ID33708 M -
TGAAGCAATATGATATTGGTGTGGATGAA
>1 dna:chromosome chromosome:RGSC3.4:1:1:267910886:1 48350223 ID36314 M -
TGAGAAGGTATAGATGTGTCTCAGAC
>1 dna:chromosome chromosome:RGSC3.4:1:1:267910886:1 48350327 ID21430 M -
TATCGAGTCTGCTAATATTTGCCTAAATA
>1 dna:chromosome chromosome:RGSC3.4:1:1:267910886:1 48350571 ID13694 M -
TACAACAGTGAAATATAAGCCTACTCCT
>1 dna:chromosome chromosome:RGSC3.4:1:1:267910886:1 48350677 ID12086 M -
TAAGATGCTACACAGATCTCCAGCTCTT
>1 dna:chromosome chromosome:RGSC3.4:1:1:267910886:1 48351251 ID54995 M -
TGTTCTAATTGGTGCTGCTCTTGTAAGTGT
>1 dna:chromosome chromosome:RGSC3.4:1:1:267910886:1 48351284 ID194 M -
AACACCTGGAGAATAGGTTGTCCT
>1 dna:chromosome chromosome:RGSC3.4:1:1:267910886:1 48351284 ID34501 M -
TGACAAACACCTGGAGAATAGGTTGTCCT
>1 dna:chromosome chromosome:RGSC3.4:1:1:267910886:1 48351824 ID53788 M -
TGTGATTAATGGCCACATGTGCTAGGACC
>1 dna:chromosome chromosome:RGSC3.4:1:1:267910886:1 48352210 ID33720 M -
TGAAGCAGGACCTCTAATGATGCTGCAGCTT
>1 dna:chromosome chromosome:RGSC3.4:1:1:267910886:1 48352295 ID7768 M -
GCCTATAACCTCCACTGTCCCAGAACTTC
>1 dna:chromosome chromosome:RGSC3.4:1:1:267910886:1 48352333 ID47323 U -
TGGCACAGGATAAGCACTGTTGGTAGGC
>1 dna:chromosome chromosome:RGSC3.4:1:1:267910886:1 48352756 ID41445 M -
TGCATCACATGTGATTGATGACCACATA
>1 dna:chromosome chromosome:RGSC3.4:1:1:267910886:1 48352827 ID35218 M -
TGACATTGCTGGTTATTAGATTTGAGTCT
>1 dna:chromosome chromosome:RGSC3.4:1:1:267910886:1 48352842 ID16473 M -
TACTTTCACATTTTGTTGACATTGCTGGTT
>1 dna:chromosome chromosome:RGSC3.4:1:1:267910886:1 48353207 ID20042 M -
TAGTAGAGTTTTGCAGGACCTGTAGTGGC
>1 dna:chromosome chromosome:RGSC3.4:1:1:267910886:1 48353326 ID24010 M -
TCACTGTCGCAGGACCTACACTGTTGCAGG
>1 dna:chromosome chromosome:RGSC3.4:1:1:267910886:1 48353331 ID28912 M -
TCCTTCACTGTCGCAGGACCTACACTGTT
>1 dna:chromosome chromosome:RGSC3.4:1:1:267910886:1 48353413 ID11671 M -
TAACTGTTGGACCTCTAATGTCACA
>1 dna:chromosome chromosome:RGSC3.4:1:1:267910886:1 48353511 ID6614 M -
GACATTCACTGTTGCAGGATCTCCCA
>1 dna:chromosome chromosome:RGSC3.4:1:1:267910886:1 48353828 ID1925 M -
AGGGGTAAAGCACAAAGGTACCTCGG
>1 dna:chromosome chromosome:RGSC3.4:1:1:267910886:1 48354150 ID53788 M -
TGTGATTAATGGCCACATGTGCTAGGACC
>1 dna:chromosome chromosome:RGSC3.4:1:1:267910886:1 48354621 ID7768 M -
GCCTATAACCTCCACTGTCCCAGAACTTC
>1 dna:chromosome chromosome:RGSC3.4:1:1:267910886:1 48355082 ID41445 M -
TGCATCACATGTGATTGATGACCACATA
>1 dna:chromosome chromosome:RGSC3.4:1:1:267910886:1 48355153 ID35218 M -
TGACATTGCTGGTTATTAGATTTGAGTCT
>1 dna:chromosome chromosome:RGSC3.4:1:1:267910886:1 48355168 ID16473 M -
TACTTTCACATTTTGTTGACATTGCTGGTT
>1 dna:chromosome chromosome:RGSC3.4:1:1:267910886:1 48355257 ID25717 M -
TCCAATGTTGCTGGACTTCTACTGTTGC
>1 dna:chromosome chromosome:RGSC3.4:1:1:267910886:1 48355533 ID20042 M -
TAGTAGAGTTTTGCAGGACCTGTAGTGGC
>1 dna:chromosome chromosome:RGSC3.4:1:1:267910886:1 48360231 ID51934 U -
TGTAAGTTTTACATATTTGGTGATTAACAT
>1 dna:chromosome chromosome:RGSC3.4:1:1:267910886:1 48360497 ID55466 M -
TGTTTGTGGACTGTGCTTCAGAGATGATGA
>1 dna:chromosome chromosome:RGSC3.4:1:1:267910886:1 48361254 ID14528 U -
TACATCTTCAACTGAAGGCTGCTACTAGA
>1 dna:chromosome chromosome:RGSC3.4:1:1:267910886:1 48361486 ID11992 M -
TAAGAGGCCATGTCTCCTCAGGTGAAGACATC
>1 dna:chromosome chromosome:RGSC3.4:1:1:267910886:1 48362645 ID31991 M -
TCTTTATTTCTTGGGCTTAGAACTGAATA
>1 dna:chromosome chromosome:RGSC3.4:1:1:267910886:1 48362653 ID56305 M -
TTAAAGAATCTTTATTTCTTGGGCTTAGA
>1 dna:chromosome chromosome:RGSC3.4:1:1:267910886:1 48362656 ID40065 M -
TGATTTAAAGAATCTTTATTTCTTGGGCTT
>1 dna:chromosome chromosome:RGSC3.4:1:1:267910886:1 48362657 ID40064 M -
TGATTTAAAGAATCTTTATTTCTTGGGCT
>1 dna:chromosome chromosome:RGSC3.4:1:1:267910886:1 48362792 ID7545 M -
GCATAATCTTTAAGGGTAGGGAATGG
>1 dna:chromosome chromosome:RGSC3.4:1:1:267910886:1 48362836 ID51178 M -
TGGTGGGTTGGTTTCCACTCCTCTGA
>1 dna:chromosome chromosome:RGSC3.4:1:1:267910886:1 48362908 ID30711 M -
TCTGAATCTTCTATGACTAGAGTTATGGAC
>1 dna:chromosome chromosome:RGSC3.4:1:1:267910886:1 48363020 ID4585 M -
CCCTGAGGCTGCTTGTTGACTGAAGGC
>1 dna:chromosome chromosome:RGSC3.4:1:1:267910886:1 48363155 ID40146 M -
TGATTTGGATATTCCTAATTTCTTGGTCC
>1 dna:chromosome chromosome:RGSC3.4:1:1:267910886:1 48363156 ID59959 M -
TTGATTTGGATATTCCTAATTTCTTGGTC
>1 dna:chromosome chromosome:RGSC3.4:1:1:267910886:1 48363158 ID44956 M -
TGCTTGATTTGGATATTCCTAATTTCTTGG
>1 dna:chromosome chromosome:RGSC3.4:1:1:267910886:1 48363612 ID39787 M -
TGATTAATGTCCAGATGTGCTAGATCAGTA
>1 dna:chromosome chromosome:RGSC3.4:1:1:267910886:1 48363613 ID39786 M -
TGATTAATGTCCAGATGTGCTAGATCAGT
>1 dna:chromosome chromosome:RGSC3.4:1:1:267910886:1 48363614 ID39785 M -
TGATTAATGTCCAGATGTGCTAGATCAG
>1 dna:chromosome chromosome:RGSC3.4:1:1:267910886:1 48363757 ID14297 M -
TACAGGACCTACACTGTCAGAGGATCTGCA
>1 dna:chromosome chromosome:RGSC3.4:1:1:267910886:1 48363765 ID25957 M -
TCCACTGTTACAGGACCTACACTGTCAGAG
>1 dna:chromosome chromosome:RGSC3.4:1:1:267910886:1 48363793 ID9202 M -
GTGAAAGTAACTCCACTATCTCAGTGCCTC
>1 dna:chromosome chromosome:RGSC3.4:1:1:267910886:1 48363793 ID32771 M -
TGAAAGTAACTCCACTATCTCAGTGCCTC
>1 dna:chromosome chromosome:RGSC3.4:1:1:267910886:1 48363794 ID53179 M -
TGTGAAAGTAACTCCACTATCTCAGTGCCT
>1 dna:chromosome chromosome:RGSC3.4:1:1:267910886:1 48363796 ID53178 M -
TGTGAAAGTAACTCCACTATCTCAGTGC
>1 dna:chromosome chromosome:RGSC3.4:1:1:267910886:1 48363833 ID25902 M -
TCCACTCGTGCAGGTCTTCCAATGTTGCAT
>1 dna:chromosome chromosome:RGSC3.4:1:1:267910886:1 48363834 ID25901 M -
TCCACTCGTGCAGGTCTTCCAATGTTGCA
>1 dna:chromosome chromosome:RGSC3.4:1:1:267910886:1 48363835 ID58099 M -
TTCCACTCGTGCAGGTCTTCCAATGTTGC
>1 dna:chromosome chromosome:RGSC3.4:1:1:267910886:1 48363966 ID52103 M -
TGTAGAACCTTCACTGTCACAGGGCCT
>1 dna:chromosome chromosome:RGSC3.4:1:1:267910886:1 48363983 ID21246 M -
TATCACAGAAATGCCACTGTTGTAGAACCT
>1 dna:chromosome chromosome:RGSC3.4:1:1:267910886:1 48364023 ID26526 M -
TCCATTGTTGCTGGTCTTACATTGTCTAA
>1 dna:chromosome chromosome:RGSC3.4:1:1:267910886:1 48364024 ID26525 M -
TCCATTGTTGCTGGTCTTACATTGTCTA
>1 dna:chromosome chromosome:RGSC3.4:1:1:267910886:1 48364024 ID61247 M -
TTGTTGCTGGTCTTACATTGTCTA
>1 dna:chromosome chromosome:RGSC3.4:1:1:267910886:1 48364027 ID26524 M -
TCCATTGTTGCTGGTCTTACATTGT
>1 dna:chromosome chromosome:RGSC3.4:1:1:267910886:1 48364133 ID26002 M -
TCCAGAACCTCCAATGGTGCAGGACCTCC
>1 dna:chromosome chromosome:RGSC3.4:1:1:267910886:1 48364134 ID54957 M -
TGTTCCAGAACCTCCAATGGTGCAGGACCTC
>1 dna:chromosome chromosome:RGSC3.4:1:1:267910886:1 48364163 ID40497 M -
TGCAACTGCACTGTCTCAGGACCTCAATG
>1 dna:chromosome chromosome:RGSC3.4:1:1:267910886:1 48364167 ID29960 M -
TCTATGCAACTGCACTGTCTCAGGACCTC
>1 dna:chromosome chromosome:RGSC3.4:1:1:267910886:1 48364185 ID47449 M -
TGGCAGGAACTCCAATGTCTATGCAACT
>1 dna:chromosome chromosome:RGSC3.4:1:1:267910886:1 48364540 ID14123 M -
TACACTTTGGCAGGACCTCTATTGGCAGA
>1 dna:chromosome chromosome:RGSC3.4:1:1:267910886:1 48364760 ID52688 M -
TGTCATTGAAAATGCATTGTCTCATGA
>1 dna:chromosome chromosome:RGSC3.4:1:1:267910886:1 48364812 ID17177 M -
TAGAATTTGCAGGACCTCTACTGGCACAGA
>1 dna:chromosome chromosome:RGSC3.4:1:1:267910886:1 48364817 ID8053 M -
GCTTCTAGAATTTGCAGGACCTCTACTGGC
>1 dna:chromosome chromosome:RGSC3.4:1:1:267910886:1 48364821 ID24467 M -
TCAGCTTCTAGAATTTGCAGGACCTCTAC
>1 dna:chromosome chromosome:RGSC3.4:1:1:267910886:1 48364849 ID4484 M -
CCCACAGCGTTGCAGGACATGGACCCTCT
>1 dna:chromosome chromosome:RGSC3.4:1:1:267910886:1 48364988 ID27094 M -
TCCCCTCCAGTGTCATAGGACCTCCACTC
>1 dna:chromosome chromosome:RGSC3.4:1:1:267910886:1 48365027 ID56606 M -
TTACAAGGACCGCAATTTTGGCATGACCTC
>1 dna:chromosome chromosome:RGSC3.4:1:1:267910886:1 48365077 ID1510 M -
AGATGTCCACTGTTGCTAGACTTCCA
>1 dna:chromosome chromosome:RGSC3.4:1:1:267910886:1 48365097 ID54855 M -
TGTTATAGGACCTCTGCTGACACAAGATGT
>1 dna:chromosome chromosome:RGSC3.4:1:1:267910886:1 48365110 ID28004 M -
TCCTAGGACCTTTATGTTATAGGACCTCTGC
>1 dna:chromosome chromosome:RGSC3.4:1:1:267910886:1 48365285 ID52964 M -
TGTCTCAGGATCACTACTGTTGCAGGAC
>1 dna:chromosome chromosome:RGSC3.4:1:1:267910886:1 48365287 ID16211 M -
TACTGTCTCAGGATCACTACTGTTGCAGG
>1 dna:chromosome chromosome:RGSC3.4:1:1:267910886:1 48365469 ID59987 M -
TTGCAAGACCTTTACGGGCACTGGAAGT
>1 dna:chromosome chromosome:RGSC3.4:1:1:267910886:1 48365472 ID25446 M -
TCCAAATTGCAAGACCTTTACGGGCACTGGA
>1 dna:chromosome chromosome:RGSC3.4:1:1:267910886:1 48365473 ID25445 M -
TCCAAATTGCAAGACCTTTACGGGCACTGG
>1 dna:chromosome chromosome:RGSC3.4:1:1:267910886:1 48365541 ID25799 M -
TCCACAGTCAAAGGACCAATATTGTGGTA
>1 dna:chromosome chromosome:RGSC3.4:1:1:267910886:1 48365596 ID38463 M -
TGATAACCCCTGTAGCAGAACTTCCACTGT
>1 dna:chromosome chromosome:RGSC3.4:1:1:267910886:1 48365662 ID4175 M -
CATTATATTTGCCATGGTCA
>1 dna:chromosome chromosome:RGSC3.4:1:1:267910886:1 48365662 ID57945 M -
TTCATTATATTTGCCATGGTCA
>1 dna:chromosome chromosome:RGSC3.4:1:1:267910886:1 48365663 ID5857 M -
CTTCATTATATTTGCCATGGTC
>1 dna:chromosome chromosome:RGSC3.4:1:1:267910886:1 48365663 ID32419 M -
TGAAAATCTTCATTATATTTGCCATGGTC
>1 dna:chromosome chromosome:RGSC3.4:1:1:267910886:1 48365663 ID57944 M -
TTCATTATATTTGCCATGGTC
>1 dna:chromosome chromosome:RGSC3.4:1:1:267910886:1 48365664 ID6105 M -
GAAAATCTTCATTATATTTGCCATGGT
>1 dna:chromosome chromosome:RGSC3.4:1:1:267910886:1 48365679 ID55223 M -
TGTTGGGGTGGATGAAAATCTTCAT
>1 dna:chromosome chromosome:RGSC3.4:1:1:267910886:1 48365695 ID23526 M -
TCAATTGGAGAAGCAAGATGATGTTGGGGT
>1 dna:chromosome chromosome:RGSC3.4:1:1:267910886:1 48365696 ID23525 M -
TCAATTGGAGAAGCAAGATGATGTTGGGG
>1 dna:chromosome chromosome:RGSC3.4:1:1:267910886:1 48365752 ID8927 M -
GTAAAGCTGTAAAATTTCAACCAGTTTCA
>1 dna:chromosome chromosome:RGSC3.4:1:1:267910886:1 48365763 ID23158 M -
TCAAATGTATTTGTAAAGCTGTAAAATTTC
>1 dna:chromosome chromosome:RGSC3.4:1:1:267910886:1 48365844 ID7701 M -
GCCCATAGCCGTAGATTAAGCCTGCTAA
>1 dna:chromosome chromosome:RGSC3.4:1:1:267910886:1 48365849 ID62377 M -
TTTTACAGTGCCCATAGCCGTAGATTAAGCCT
>1 dna:chromosome chromosome:RGSC3.4:1:1:267910886:1 48365857 ID54270 M -
TGTGTACTTTTACAGTGCCCATAGCCGTAGA
>1 dna:chromosome chromosome:RGSC3.4:1:1:267910886:1 48365858 ID52098 M -
TGTACTTTTACAGTGCCCATAGCCGTAG
>1 dna:chromosome chromosome:RGSC3.4:1:1:267910886:1 48366174 ID53796 M -
TGTGATTCACTGTCATTAGGAGGCTAAGC
>1 dna:chromosome chromosome:RGSC3.4:1:1:267910886:1 48366185 ID18361 M -
TAGCCCATATCTGTGATTCACTGTCATTA
>1 dna:chromosome chromosome:RGSC3.4:1:1:267910886:1 48366230 ID56680 M -
TTACAGTCTTCATTGAGCATGGGTGTGTCA
>1 dna:chromosome chromosome:RGSC3.4:1:1:267910886:1 48366231 ID56679 M -
TTACAGTCTTCATTGAGCATGGGTGTGTC
>1 dna:chromosome chromosome:RGSC3.4:1:1:267910886:1 48366251 ID19527 M -
TAGGGATTTGGGAACCACTTACAGTCT
>1 dna:chromosome chromosome:RGSC3.4:1:1:267910886:1 48366252 ID19526 M -
TAGGGATTTGGGAACCACTTACAGTC
>1 dna:chromosome chromosome:RGSC3.4:1:1:267910886:1 48366253 ID4706 M -
CCTCATAGGGATTTGGGAACCACTTACAGT
>1 dna:chromosome chromosome:RGSC3.4:1:1:267910886:1 48366274 ID31182 M -
TCTGGCATGAGAGGGATCATTTCCTCATAGG
>1 dna:chromosome chromosome:RGSC3.4:1:1:267910886:1 48366327 ID13027 M -
TAATCTCTTGGCCTCAAAACCCAATATATTA
>1 dna:chromosome chromosome:RGSC3.4:1:1:267910886:1 48366343 ID7205 M -
GATACAGTGAATCTATAATCTCTTGGCCTC
>1 dna:chromosome chromosome:RGSC3.4:1:1:267910886:1 48366343 ID38580 M -
TGATACAGTGAATCTATAATCTCTTGGCCTC
>1 dna:chromosome chromosome:RGSC3.4:1:1:267910886:1 48366361 ID15374 M -
TACCTTCCCTGATACAGTGAAT
>1 dna:chromosome chromosome:RGSC3.4:1:1:267910886:1 48366376 ID12081 M -
TAAGATGCCATGCTCTGGTTGTACCTTC
>1 dna:chromosome chromosome:RGSC3.4:1:1:267910886:1 48366382 ID12504 M -
TAAGTAATAAGATGCCATGCTCTGGTTGT
>1 dna:chromosome chromosome:RGSC3.4:1:1:267910886:1 48366385 ID14630 M -
TACATTAAGTAATAAGATGCCATGCTCTGGT
>1 dna:chromosome chromosome:RGSC3.4:1:1:267910886:1 48366412 ID42830 M -
TGCCGGTGAATAGCTTCCCCTTACA
>1 dna:chromosome chromosome:RGSC3.4:1:1:267910886:1 48366422 ID50029 M -
TGGGTTATGCAGCCATGCCGGTGAATAGCT
>1 dna:chromosome chromosome:RGSC3.4:1:1:267910886:1 48366423 ID50028 M -
TGGGTTATGCAGCCATGCCGGTGAATAGC
>1 dna:chromosome chromosome:RGSC3.4:1:1:267910886:1 48366441 ID46133 M -
TGGACAAACTTGCTGAGCCTGGGTTATGCA
>1 dna:chromosome chromosome:RGSC3.4:1:1:267910886:1 48366442 ID46132 M -
TGGACAAACTTGCTGAGCCTGGGTTATGC
>1 dna:chromosome chromosome:RGSC3.4:1:1:267910886:1 48366456 ID49611 M -
TGGGGCCCTAACTGGACAAACTTGCTG
>1 dna:chromosome chromosome:RGSC3.4:1:1:267910886:1 48366507 ID22372 U -
TATTCCTCTTTAGTCCTAGAGGGAAATC
>1 dna:chromosome chromosome:RGSC3.4:1:1:267910886:1 48366529 ID54340 U -
TGTGTCTACAGTGTACTCACTTCTATTCC
>1 dna:chromosome chromosome:RGSC3.4:1:1:267910886:1 48366545 ID60306 M -
TTGGAAGATGAGACCAATGTGTCTACAGTG
>1 dna:chromosome chromosome:RGSC3.4:1:1:267910886:1 48366546 ID4211 M -
CATTGGAAGATGAGACCAATGTGTCTACAGT
>1 dna:chromosome chromosome:RGSC3.4:1:1:267910886:1 48366546 ID60305 M -
TTGGAAGATGAGACCAATGTGTCTACAGT
>1 dna:chromosome chromosome:RGSC3.4:1:1:267910886:1 48366654 ID45078 M -
TGCTTTATTCAGTGTGGGTGGCATT
