# Supplementary material for: proTRAC - a software for probabilistic piRNA cluster detection, visualization and analysis
Source: BMC Bioinformatics. 2012 Jan 10;13:5. doi: 10.1186/1471-2105-13-5 (PMC3293768; doi:10.1186/1471-2105-13-5)
Supplement: Additional file 6 — proTRAC results folder containing a picture and a FASTA file for each detected rat cluster. After decompression, the folder can be opened as former session in proTRAC. Alternatively, each file can be opened separately with any standard text-editor or graphic-viewer respectively. [file 1471-2105-13-5-S6.ZIP › proTRAC_results_rat/monodirectional_clusters/Cluster_142.fas]

>1 dna:chromosome chromosome:RGSC3.4:1:1:267910886:1 48995993 ID14880 M -
TACCAGAGCATAGCAGGAATTTGCATGGGT
>1 dna:chromosome chromosome:RGSC3.4:1:1:267910886:1 48996915 ID39851 M -
TGATTATTTAGTGAATTCAGGCGACA
>1 dna:chromosome chromosome:RGSC3.4:1:1:267910886:1 48997228 ID25740 M -
TCCAATTTGAAGGAACTCGACTGTTGCAG
>1 dna:chromosome chromosome:RGSC3.4:1:1:267910886:1 48997310 ID39198 M -
TGATGAAGCACCTCAACTGTCACAGTA
>1 dna:chromosome chromosome:RGSC3.4:1:1:267910886:1 48997449 ID19672 M -
TAGGTCAAAGATCCTGACTCGTGCATCA
>1 dna:chromosome chromosome:RGSC3.4:1:1:267910886:1 48997516 ID22294 M -
TATTATAGCATTTCTATTGTCGCCACACCT
>1 dna:chromosome chromosome:RGSC3.4:1:1:267910886:1 48998376 ID18944 M -
TAGGACCTTCACTGTTGCAGAAAATTGATTC
>1 dna:chromosome chromosome:RGSC3.4:1:1:267910886:1 48998388 ID22557 M -
TATTGTAGGACCTTCACTGTTGCA
>1 dna:chromosome chromosome:RGSC3.4:1:1:267910886:1 48998486 ID25833 M -
TCCACATTCTCAGGGCCTCCAAATTGCAGGG
>1 dna:chromosome chromosome:RGSC3.4:1:1:267910886:1 48998487 ID25832 M -
TCCACATTCTCAGGGCCTCCAAATTGCAGG
>1 dna:chromosome chromosome:RGSC3.4:1:1:267910886:1 48998642 ID1226 M -
ACTTGAAGAATCGAGATGATGTTGGGGT
>1 dna:chromosome chromosome:RGSC3.4:1:1:267910886:1 48998647 ID10912 M -
TAAATTACTTGAAGAATCGAGATGATGTT
>1 dna:chromosome chromosome:RGSC3.4:1:1:267910886:1 48998731 ID44250 M -
TGCTCTAGGTAGCCATACTTTTGGGTGTA
>1 dna:chromosome chromosome:RGSC3.4:1:1:267910886:1 48999041 ID3158 M -
CAAATGGAAACTTTCTGACTGCCA
>1 dna:chromosome chromosome:RGSC3.4:1:1:267910886:1 48999041 ID7129 M -
GAGTCAAATGGAAACTTTCTGACTGCCA
>1 dna:chromosome chromosome:RGSC3.4:1:1:267910886:1 48999052 ID6283 M -
GAAGAGAGAGTCAAATGGAAACTT
>1 dna:chromosome chromosome:RGSC3.4:1:1:267910886:1 48999207 ID31585 M -
TCTTAGTTGAACTAGGGTTGCATCATG
>1 dna:chromosome chromosome:RGSC3.4:1:1:267910886:1 48999208 ID20251 M -
TAGTCTTAGTTGAACTAGGGTTGCATCAT
>1 dna:chromosome chromosome:RGSC3.4:1:1:267910886:1 48999209 ID20250 M -
TAGTCTTAGTTGAACTAGGGTTGCATCA
>1 dna:chromosome chromosome:RGSC3.4:1:1:267910886:1 48999209 ID58835 M -
TTCTAGTCTTAGTTGAACTAGGGTTGCATCA
>1 dna:chromosome chromosome:RGSC3.4:1:1:267910886:1 48999210 ID20249 M -
TAGTCTTAGTTGAACTAGGGTTGCATC
>1 dna:chromosome chromosome:RGSC3.4:1:1:267910886:1 48999210 ID58834 M -
TTCTAGTCTTAGTTGAACTAGGGTTGCATC
>1 dna:chromosome chromosome:RGSC3.4:1:1:267910886:1 48999374 ID43375 M -
TGCCTTTGCAGAAGGAAGTAGGATGCCA
>1 dna:chromosome chromosome:RGSC3.4:1:1:267910886:1 48999376 ID28617 M -
TCCTGCCTTTGCAGAAGGAAGTAGGATGC
>1 dna:chromosome chromosome:RGSC3.4:1:1:267910886:1 48999856 ID22937 M -
TCAAAAGTGTTAGCACCGTAGTACAGGTTC
>1 dna:chromosome chromosome:RGSC3.4:1:1:267910886:1 49000089 ID25033 M -
TCATGTCTATGACTGATATTTCTGGGTTT
>1 dna:chromosome chromosome:RGSC3.4:1:1:267910886:1 49000111 ID32042 M -
TCTTTGAAGCAGGGGTGCATTATCATGTC
>1 dna:chromosome chromosome:RGSC3.4:1:1:267910886:1 49000222 ID31989 M -
TCTTTATGTCTTGTGTTTTGAATGGAAC
>1 dna:chromosome chromosome:RGSC3.4:1:1:267910886:1 49000227 ID10427 M -
TAAAGAATCTTTATGTCTTGTGTTTTGAAT
>1 dna:chromosome chromosome:RGSC3.4:1:1:267910886:1 49000241 ID6777 M -
GACTTTCTTTGATGTAAAGAATCTTTATGT
>1 dna:chromosome chromosome:RGSC3.4:1:1:267910886:1 49000256 ID42459 M -
TGCCATGATCCACTTAGACTTTCTTTGATGT
>1 dna:chromosome chromosome:RGSC3.4:1:1:267910886:1 49000362 ID12952 M -
TAATCATTAAGGGTAGGGAATGGAGCCA
>1 dna:chromosome chromosome:RGSC3.4:1:1:267910886:1 49000555 ID47609 M -
TGGCATGTATGTTTTGTCCAGGTCATC
>1 dna:chromosome chromosome:RGSC3.4:1:1:267910886:1 49000636 ID12836 M -
TAATAGGTTGTCTTCTGTGTTCTCA
>1 dna:chromosome chromosome:RGSC3.4:1:1:267910886:1 49000722 ID46810 M -
TGGATATTCCTAATTTCTTGGACCATCCCT
>1 dna:chromosome chromosome:RGSC3.4:1:1:267910886:1 49000731 ID44864 M -
TGCTTCATTTGGATATTCCTAATTTCTTGG
>1 dna:chromosome chromosome:RGSC3.4:1:1:267910886:1 49000758 ID31881 M -
TCTTGCTTGATTGAGCACAGGAACACTGC
>1 dna:chromosome chromosome:RGSC3.4:1:1:267910886:1 49001335 ID25958 M -
TCCACTGTTGAAGGACCTACAATGTCACGGG
>1 dna:chromosome chromosome:RGSC3.4:1:1:267910886:1 49001741 ID30178 M -
TCTCAGGACCTCGATTGTTCCAGAACCTC
>1 dna:chromosome chromosome:RGSC3.4:1:1:267910886:1 49001786 ID35400 M -
TGACCTACAATGGTGCATAAACTCCAATGT
>1 dna:chromosome chromosome:RGSC3.4:1:1:267910886:1 49001791 ID5160 M -
CTACAATGGTGCATAAACTCC
>1 dna:chromosome chromosome:RGSC3.4:1:1:267910886:1 49002064 ID41078 M -
TGCAGAACCTACAGTGTTGGAACAACTGCA
>1 dna:chromosome chromosome:RGSC3.4:1:1:267910886:1 49002163 ID25714 M -
TCCAATGTTGAAGGATGTTCACTGTTGCAG
>1 dna:chromosome chromosome:RGSC3.4:1:1:267910886:1 49002199 ID47355 M -
TGGCACTGACTCATGACATCCACTGTTGC
>1 dna:chromosome chromosome:RGSC3.4:1:1:267910886:1 49002289 ID16805 M -
TAGAACATGCACTCTTTTAGCAGCCAGACT
>1 dna:chromosome chromosome:RGSC3.4:1:1:267910886:1 49002839 ID11373 M -
TAACCATTGTAGCAGTACTTCCACTGTCCCA
>1 dna:chromosome chromosome:RGSC3.4:1:1:267910886:1 49002912 ID4175 M -
CATTATATTTGCCATGGTCA
>1 dna:chromosome chromosome:RGSC3.4:1:1:267910886:1 49002912 ID57945 M -
TTCATTATATTTGCCATGGTCA
>1 dna:chromosome chromosome:RGSC3.4:1:1:267910886:1 49002913 ID5857 M -
CTTCATTATATTTGCCATGGTC
>1 dna:chromosome chromosome:RGSC3.4:1:1:267910886:1 49002913 ID12862 M -
TAATATCTTCATTATATTTGCCATGGTC
>1 dna:chromosome chromosome:RGSC3.4:1:1:267910886:1 49002913 ID57944 M -
TTCATTATATTTGCCATGGTC
>1 dna:chromosome chromosome:RGSC3.4:1:1:267910886:1 49002964 ID17318 M -
TAGACGTGTCTCAGACTCAATTCCTTGGTGA
>1 dna:chromosome chromosome:RGSC3.4:1:1:267910886:1 49003068 ID26526 M -
TCCATTGTTGCTGGTCTTACATTGTCTAA
>1 dna:chromosome chromosome:RGSC3.4:1:1:267910886:1 49003069 ID26525 M -
TCCATTGTTGCTGGTCTTACATTGTCTA
>1 dna:chromosome chromosome:RGSC3.4:1:1:267910886:1 49003069 ID61247 M -
TTGTTGCTGGTCTTACATTGTCTA
>1 dna:chromosome chromosome:RGSC3.4:1:1:267910886:1 49003072 ID26524 M -
TCCATTGTTGCTGGTCTTACATTGT
>1 dna:chromosome chromosome:RGSC3.4:1:1:267910886:1 49003381 ID35416 M -
TGACCTCCAAAGTTGGAAGAACTGCA
>1 dna:chromosome chromosome:RGSC3.4:1:1:267910886:1 49003382 ID41525 M -
TGCATGACCTCCAAAGTTGGAAGAACTGC
>1 dna:chromosome chromosome:RGSC3.4:1:1:267910886:1 49003997 ID17177 M -
TAGAATTTGCAGGACCTCTACTGGCACAGA
>1 dna:chromosome chromosome:RGSC3.4:1:1:267910886:1 49004002 ID1581 M -
AGCAGCTAGAATTTGCAGGACCTCTACTGGC
>1 dna:chromosome chromosome:RGSC3.4:1:1:267910886:1 49004059 ID60044 M -
TTGCAGTACCTCAACTGTTGCAGGACCAA
>1 dna:chromosome chromosome:RGSC3.4:1:1:267910886:1 49004333 ID26491 M -
TCCATTCTCACAGGACCTCCAGTGCGTCA
>1 dna:chromosome chromosome:RGSC3.4:1:1:267910886:1 49004387 ID24269 M -
TCAGAGGACATTTACATTTGCTGTACTTC
>1 dna:chromosome chromosome:RGSC3.4:1:1:267910886:1 49004603 ID10366 M -
TAAACTTCCACTGTTGGAATACCTCAGCTA
>1 dna:chromosome chromosome:RGSC3.4:1:1:267910886:1 49004838 ID4175 M -
CATTATATTTGCCATGGTCA
>1 dna:chromosome chromosome:RGSC3.4:1:1:267910886:1 49004838 ID57945 M -
TTCATTATATTTGCCATGGTCA
>1 dna:chromosome chromosome:RGSC3.4:1:1:267910886:1 49004839 ID5857 M -
CTTCATTATATTTGCCATGGTC
>1 dna:chromosome chromosome:RGSC3.4:1:1:267910886:1 49004839 ID57944 M -
TTCATTATATTTGCCATGGTC
>1 dna:chromosome chromosome:RGSC3.4:1:1:267910886:1 49004871 ID23526 M -
TCAATTGGAGAAGCAAGATGATGTTGGGGT
>1 dna:chromosome chromosome:RGSC3.4:1:1:267910886:1 49004872 ID23525 M -
TCAATTGGAGAAGCAAGATGATGTTGGGG
>1 dna:chromosome chromosome:RGSC3.4:1:1:267910886:1 49004928 ID8927 M -
GTAAAGCTGTAAAATTTCAACCAGTTTCA
>1 dna:chromosome chromosome:RGSC3.4:1:1:267910886:1 49005007 ID2243 M -
ATAGATAAAGCCTGCTAATATTTGCCTAAAT
>1 dna:chromosome chromosome:RGSC3.4:1:1:267910886:1 49005024 ID14366 M -
TACAGTGCCCATAGCCATAGATAAAGCCTG
>1 dna:chromosome chromosome:RGSC3.4:1:1:267910886:1 49005026 ID57084 M -
TTATACAGTGCCCATAGCCATAGATAAAGCC
>1 dna:chromosome chromosome:RGSC3.4:1:1:267910886:1 49005032 ID5832 M -
CTTATACAGTGCCCATAGCCATAGAT
>1 dna:chromosome chromosome:RGSC3.4:1:1:267910886:1 49005032 ID33467 M -
TGAACTTATACAGTGCCCATAGCCATAGAT
>1 dna:chromosome chromosome:RGSC3.4:1:1:267910886:1 49005033 ID53225 M -
TGTGAACTTATACAGTGCCCATAGCCATAGA
>1 dna:chromosome chromosome:RGSC3.4:1:1:267910886:1 49005038 ID24013 M -
TCACTGTGAACTTATACAGTGCCCATAGCC
>1 dna:chromosome chromosome:RGSC3.4:1:1:267910886:1 49005039 ID24012 M -
TCACTGTGAACTTATACAGTGCCCATAGC
>1 dna:chromosome chromosome:RGSC3.4:1:1:267910886:1 49005082 ID36075 M -
TGACTTTTCTGTTCTTCTCTAACAAAATAT
>1 dna:chromosome chromosome:RGSC3.4:1:1:267910886:1 49005268 ID32863 M -
TGAAATATAAGCCTACTCCTAAGAT
>1 dna:chromosome chromosome:RGSC3.4:1:1:267910886:1 49005269 ID32862 M -
TGAAATATAAGCCTACTCCTAAGA
>1 dna:chromosome chromosome:RGSC3.4:1:1:267910886:1 49005270 ID6175 M -
GAAATATAAGCCTACTCCTAAG
>1 dna:chromosome chromosome:RGSC3.4:1:1:267910886:1 49005270 ID13697 M -
TACAACAGTGAAATATAAGCCTACTCCTAAG
>1 dna:chromosome chromosome:RGSC3.4:1:1:267910886:1 49005271 ID9203 M -
GTGAAATATAAGCCTACTCCTAA
>1 dna:chromosome chromosome:RGSC3.4:1:1:267910886:1 49005271 ID13696 M -
TACAACAGTGAAATATAAGCCTACTCCTAA
>1 dna:chromosome chromosome:RGSC3.4:1:1:267910886:1 49005271 ID32861 M -
TGAAATATAAGCCTACTCCTAA
>1 dna:chromosome chromosome:RGSC3.4:1:1:267910886:1 49005272 ID13695 M -
TACAACAGTGAAATATAAGCCTACTCCTA
>1 dna:chromosome chromosome:RGSC3.4:1:1:267910886:1 49005273 ID13694 M -
TACAACAGTGAAATATAAGCCTACTCCT
>1 dna:chromosome chromosome:RGSC3.4:1:1:267910886:1 49005783 ID18452 U -
TAGCCTTATGATCATATGCAGACACTAGGC
>1 dna:chromosome chromosome:RGSC3.4:1:1:267910886:1 49005924 ID7953 M -
GCTCTTCTAAGTGTGGCTGATTGTTGAGT
>1 dna:chromosome chromosome:RGSC3.4:1:1:267910886:1 49005964 ID8133 M -
GGAAAGTAGGTTGTCCTCTGTGTTC
>1 dna:chromosome chromosome:RGSC3.4:1:1:267910886:1 49006038 ID8224 M -
GGAATTGGTTCATCCTTTAATGCCTC
>1 dna:chromosome chromosome:RGSC3.4:1:1:267910886:1 49006039 ID60334 M -
TTGGAATTGGTTCATCCTTTAATGCCT
>1 dna:chromosome chromosome:RGSC3.4:1:1:267910886:1 49006629 ID23724 M -
TCACAGGATCTGCACTGTTGCAGCAACTGT
>1 dna:chromosome chromosome:RGSC3.4:1:1:267910886:1 49006804 ID24380 M -
TCAGCAATTCCAATTTTGCAGGACCTC
>1 dna:chromosome chromosome:RGSC3.4:1:1:267910886:1 49008534 ID26738 M -
TCCCACCTTGAATCTGCTGTTCC
