# Supplementary material for: proTRAC - a software for probabilistic piRNA cluster detection, visualization and analysis
Source: BMC Bioinformatics. 2012 Jan 10;13:5. doi: 10.1186/1471-2105-13-5 (PMC3293768; doi:10.1186/1471-2105-13-5)
Supplement: Additional file 6 — proTRAC results folder containing a picture and a FASTA file for each detected rat cluster. After decompression, the folder can be opened as former session in proTRAC. Alternatively, each file can be opened separately with any standard text-editor or graphic-viewer respectively. [file 1471-2105-13-5-S6.ZIP › proTRAC_results_rat/monodirectional_clusters/Cluster_144.fas]

>1 dna:chromosome chromosome:RGSC3.4:1:1:267910886:1 49853824 ID34012 M -
TGAATAGCCTAGTAAGAGCACCAGTGGAAGG
>1 dna:chromosome chromosome:RGSC3.4:1:1:267910886:1 49853832 ID51092 M +
TGGTGCTCTTACTAGGCTATTCATTGCTA
>1 dna:chromosome chromosome:RGSC3.4:1:1:267910886:1 49854508 ID438 M -
AAGCTGGAAAGAACCCAGATGCCCTTC
>1 dna:chromosome chromosome:RGSC3.4:1:1:267910886:1 49855371 ID48039 M +
TGGCTCCTTTGTCAAAAATCAAGTGCCC
>1 dna:chromosome chromosome:RGSC3.4:1:1:267910886:1 49855371 ID48040 M +
TGGCTCCTTTGTCAAAAATCAAGTGCCCAT
>1 dna:chromosome chromosome:RGSC3.4:1:1:267910886:1 49855401 ID1980 M +
AGGTGTGTGGGTTCATTTCTGGGTCTTCAAT
>1 dna:chromosome chromosome:RGSC3.4:1:1:267910886:1 49855591 ID1465 M -
AGAGTTAGACAGAACAATTTGCAAATTCATC
>1 dna:chromosome chromosome:RGSC3.4:1:1:267910886:1 49855658 ID59644 M +
TTGAATCTGTAGATCGCTTTTGGTAAA
>1 dna:chromosome chromosome:RGSC3.4:1:1:267910886:1 49857100 ID34012 M -
TGAATAGCCTAGTAAGAGCACCAGTGGAAGG
>1 dna:chromosome chromosome:RGSC3.4:1:1:267910886:1 49857108 ID51092 M +
TGGTGCTCTTACTAGGCTATTCATTGCTA
>1 dna:chromosome chromosome:RGSC3.4:1:1:267910886:1 49857167 ID52236 M +
TGTATAGTCTTTGGGTAGTGGCTTAGTCCC
>1 dna:chromosome chromosome:RGSC3.4:1:1:267910886:1 49857178 ID49761 M +
TGGGTAGTGGCTTAGTCCCTGGAAGCTCT
>1 dna:chromosome chromosome:RGSC3.4:1:1:267910886:1 49857214 ID47644 M +
TGGCATTGTTGTTCATATGGGGTCTCGAGC
>1 dna:chromosome chromosome:RGSC3.4:1:1:267910886:1 49857214 ID47645 M +
TGGCATTGTTGTTCATATGGGGTCTCGAGCC
>1 dna:chromosome chromosome:RGSC3.4:1:1:267910886:1 49857784 ID31585 M -
TCTTAGTTGAACTAGGGTTGCATCATG
>1 dna:chromosome chromosome:RGSC3.4:1:1:267910886:1 49857785 ID20251 M -
TAGTCTTAGTTGAACTAGGGTTGCATCAT
>1 dna:chromosome chromosome:RGSC3.4:1:1:267910886:1 49857786 ID20250 M -
TAGTCTTAGTTGAACTAGGGTTGCATCA
>1 dna:chromosome chromosome:RGSC3.4:1:1:267910886:1 49857786 ID58835 M -
TTCTAGTCTTAGTTGAACTAGGGTTGCATCA
>1 dna:chromosome chromosome:RGSC3.4:1:1:267910886:1 49857787 ID20249 M -
TAGTCTTAGTTGAACTAGGGTTGCATC
>1 dna:chromosome chromosome:RGSC3.4:1:1:267910886:1 49857787 ID58834 M -
TTCTAGTCTTAGTTGAACTAGGGTTGCATC
>1 dna:chromosome chromosome:RGSC3.4:1:1:267910886:1 49857790 ID44891 M -
TGCTTCTAGTCTTAGTTGAACTAGGGTTGC
>1 dna:chromosome chromosome:RGSC3.4:1:1:267910886:1 49857797 ID48421 M -
TGGGAACTGCTTCTAGTCTTAGTTGAACTA
>1 dna:chromosome chromosome:RGSC3.4:1:1:267910886:1 49857798 ID48420 M -
TGGGAACTGCTTCTAGTCTTAGTTGAACT
>1 dna:chromosome chromosome:RGSC3.4:1:1:267910886:1 49857799 ID48419 M -
TGGGAACTGCTTCTAGTCTTAGTTGAAC
>1 dna:chromosome chromosome:RGSC3.4:1:1:267910886:1 49857800 ID60682 M -
TTGGGAACTGCTTCTAGTCTTAGTTGAA
>1 dna:chromosome chromosome:RGSC3.4:1:1:267910886:1 49857801 ID48418 M -
TGGGAACTGCTTCTAGTCTTAGTTGA
>1 dna:chromosome chromosome:RGSC3.4:1:1:267910886:1 49857808 ID19528 M -
TAGGGATTTGGGAACTGCTTCTAGTCT
>1 dna:chromosome chromosome:RGSC3.4:1:1:267910886:1 49857809 ID24779 M -
TCATAGGGATTTGGGAACTGCTTCTAGTC
>1 dna:chromosome chromosome:RGSC3.4:1:1:267910886:1 49857821 ID24692 M -
TCAGTTGCTCATAGGGATTTGGGAA
>1 dna:chromosome chromosome:RGSC3.4:1:1:267910886:1 49858382 ID12407 M -
TAAGGCCAATGTCGATGATTTTGACTTTA
>1 dna:chromosome chromosome:RGSC3.4:1:1:267910886:1 49858383 ID12406 M -
TAAGGCCAATGTCGATGATTTTGACTTT
>1 dna:chromosome chromosome:RGSC3.4:1:1:267910886:1 49858439 ID22937 M -
TCAAAAGTGTTAGCACCGTAGTACAGGTTC
>1 dna:chromosome chromosome:RGSC3.4:1:1:267910886:1 49858672 ID25033 M -
TCATGTCTATGACTGATATTTCTGGGTTT
>1 dna:chromosome chromosome:RGSC3.4:1:1:267910886:1 49858694 ID32042 M -
TCTTTGAAGCAGGGGTGCATTATCATGTC
>1 dna:chromosome chromosome:RGSC3.4:1:1:267910886:1 49858702 ID26670 M -
TCCCAATCTTCTTTGAAGCAGGGGTGCATT
>1 dna:chromosome chromosome:RGSC3.4:1:1:267910886:1 49858839 ID42461 M -
TGCCATGATCCGCTTAGACTTTCTTTGATGT
>1 dna:chromosome chromosome:RGSC3.4:1:1:267910886:1 49858843 ID42460 M -
TGCCATGATCCGCTTAGACTTTCTTTG
>1 dna:chromosome chromosome:RGSC3.4:1:1:267910886:1 49858945 ID12952 M -
TAATCATTAAGGGTAGGGAATGGAGCCA
>1 dna:chromosome chromosome:RGSC3.4:1:1:267910886:1 49859007 ID25702 M -
TCCAATGTGCCAATGGTGGGTTGGTTTCCAC
>1 dna:chromosome chromosome:RGSC3.4:1:1:267910886:1 49859009 ID9094 M -
GTCCAATGTGCCAATGGTGGGTTGGTTTCC
>1 dna:chromosome chromosome:RGSC3.4:1:1:267910886:1 49859010 ID9093 M -
GTCCAATGTGCCAATGGTGGGTTGGTTTC
>1 dna:chromosome chromosome:RGSC3.4:1:1:267910886:1 49859012 ID9092 M -
GTCCAATGTGCCAATGGTGGGTTGGTT
>1 dna:chromosome chromosome:RGSC3.4:1:1:267910886:1 49859013 ID9091 M -
GTCCAATGTGCCAATGGTGGGTTGGT
>1 dna:chromosome chromosome:RGSC3.4:1:1:267910886:1 49859017 ID34640 M -
TGACAAGTCCAATGTGCCAATGGTGGGT
>1 dna:chromosome chromosome:RGSC3.4:1:1:267910886:1 49859018 ID34639 M -
TGACAAGTCCAATGTGCCAATGGTGGG
>1 dna:chromosome chromosome:RGSC3.4:1:1:267910886:1 49859138 ID47609 M -
TGGCATGTATGTTTTGTCCAGGTCATC
>1 dna:chromosome chromosome:RGSC3.4:1:1:267910886:1 49859222 ID12836 M -
TAATAGGTTGTCTTCTGTGTTCTCA
>1 dna:chromosome chromosome:RGSC3.4:1:1:267910886:1 49859308 ID46810 M -
TGGATATTCCTAATTTCTTGGACCATCCCT
>1 dna:chromosome chromosome:RGSC3.4:1:1:267910886:1 49859317 ID44864 M -
TGCTTCATTTGGATATTCCTAATTTCTTGG
>1 dna:chromosome chromosome:RGSC3.4:1:1:267910886:1 49859344 ID31881 M -
TCTTGCTTGATTGAGCACAGGAACACTGC
>1 dna:chromosome chromosome:RGSC3.4:1:1:267910886:1 49859917 ID33815 M -
TGAAGGACCTACAATGTCACGGGTGCTGCAC
>1 dna:chromosome chromosome:RGSC3.4:1:1:267910886:1 49859919 ID33814 M -
TGAAGGACCTACAATGTCACGGGTGCTGC
>1 dna:chromosome chromosome:RGSC3.4:1:1:267910886:1 49859919 ID59594 M -
TTGAAGGACCTACAATGTCACGGGTGCTGC
>1 dna:chromosome chromosome:RGSC3.4:1:1:267910886:1 49859925 ID25958 M -
TCCACTGTTGAAGGACCTACAATGTCACGGG
>1 dna:chromosome chromosome:RGSC3.4:1:1:267910886:1 49859954 ID40942 M -
TGCACGAACTACAATGTCTCTCAGTGCCTC
>1 dna:chromosome chromosome:RGSC3.4:1:1:267910886:1 49859955 ID40941 M -
TGCACGAACTACAATGTCTCTCAGTGCCT
>1 dna:chromosome chromosome:RGSC3.4:1:1:267910886:1 49859957 ID40940 M -
TGCACGAACTACAATGTCTCTCAGTGC
>1 dna:chromosome chromosome:RGSC3.4:1:1:267910886:1 49859959 ID1204 M -
ACTGTTGCACGAACTACAATGTCTCTCAGT
>1 dna:chromosome chromosome:RGSC3.4:1:1:267910886:1 49860380 ID26002 M -
TCCAGAACCTCCAATGGTGCAGGACCTCC
>1 dna:chromosome chromosome:RGSC3.4:1:1:267910886:1 49860381 ID54957 M -
TGTTCCAGAACCTCCAATGGTGCAGGACCTC
>1 dna:chromosome chromosome:RGSC3.4:1:1:267910886:1 49860722 ID41078 M -
TGCAGAACCTACAGTGTTGGAACAACTGCA
>1 dna:chromosome chromosome:RGSC3.4:1:1:267910886:1 49861485 ID29067 M -
TCCTTGCTGCTTCTTTCCATGCATTTTGA
>1 dna:chromosome chromosome:RGSC3.4:1:1:267910886:1 49861528 ID5857 M -
CTTCATTATATTTGCCATGGTC
>1 dna:chromosome chromosome:RGSC3.4:1:1:267910886:1 49861528 ID57944 M -
TTCATTATATTTGCCATGGTC
>1 dna:chromosome chromosome:RGSC3.4:1:1:267910886:1 49861777 ID26002 M -
TCCAGAACCTCCAATGGTGCAGGACCTCC
>1 dna:chromosome chromosome:RGSC3.4:1:1:267910886:1 49862084 ID41249 M -
TGCAGGACCTCAAATGTCCCAGGACCT
>1 dna:chromosome chromosome:RGSC3.4:1:1:267910886:1 49862859 ID10765 M -
TAAATCTTAAGATTGTTGGATAAAGCCTC
>1 dna:chromosome chromosome:RGSC3.4:1:1:267910886:1 49863085 ID47247 M +
TGGCAAGCCACTCTTGCAGTTAGGACTGC
>1 dna:chromosome chromosome:RGSC3.4:1:1:267910886:1 49867613 ID10765 M -
TAAATCTTAAGATTGTTGGATAAAGCCTC
>1 dna:chromosome chromosome:RGSC3.4:1:1:267910886:1 49867923 ID17177 M -
TAGAATTTGCAGGACCTCTACTGGCACAGA
>1 dna:chromosome chromosome:RGSC3.4:1:1:267910886:1 49868577 ID59986 M -
TTGCAAGACCTTTACGGACACTGGAAGTT
>1 dna:chromosome chromosome:RGSC3.4:1:1:267910886:1 49868581 ID40531 M -
TGCAAGACCTTTACGGACACTGGA
>1 dna:chromosome chromosome:RGSC3.4:1:1:267910886:1 49868774 ID4175 M -
CATTATATTTGCCATGGTCA
>1 dna:chromosome chromosome:RGSC3.4:1:1:267910886:1 49868774 ID57945 M -
TTCATTATATTTGCCATGGTCA
>1 dna:chromosome chromosome:RGSC3.4:1:1:267910886:1 49868775 ID5857 M -
CTTCATTATATTTGCCATGGTC
>1 dna:chromosome chromosome:RGSC3.4:1:1:267910886:1 49868775 ID57944 M -
TTCATTATATTTGCCATGGTC
>1 dna:chromosome chromosome:RGSC3.4:1:1:267910886:1 49868807 ID23526 M -
TCAATTGGAGAAGCAAGATGATGTTGGGGT
>1 dna:chromosome chromosome:RGSC3.4:1:1:267910886:1 49868808 ID23525 M -
TCAATTGGAGAAGCAAGATGATGTTGGGG
>1 dna:chromosome chromosome:RGSC3.4:1:1:267910886:1 49868864 ID8927 M -
GTAAAGCTGTAAAATTTCAACCAGTTTCA
>1 dna:chromosome chromosome:RGSC3.4:1:1:267910886:1 49868943 ID2243 M -
ATAGATAAAGCCTGCTAATATTTGCCTAAAT
>1 dna:chromosome chromosome:RGSC3.4:1:1:267910886:1 49869933 ID8224 M -
GGAATTGGTTCATCCTTTAATGCCTC
>1 dna:chromosome chromosome:RGSC3.4:1:1:267910886:1 49869934 ID60334 M -
TTGGAATTGGTTCATCCTTTAATGCCT
>1 dna:chromosome chromosome:RGSC3.4:1:1:267910886:1 49870539 ID23724 M -
TCACAGGATCTGCACTGTTGCAGCAACTGT
>1 dna:chromosome chromosome:RGSC3.4:1:1:267910886:1 49870714 ID24380 M -
TCAGCAATTCCAATTTTGCAGGACCTC
>1 dna:chromosome chromosome:RGSC3.4:1:1:267910886:1 49885797 ID28791 M -
TCCTGTGGGCCTGTGTCTTGAGTTCACCA
>1 dna:chromosome chromosome:RGSC3.4:1:1:267910886:1 49885905 ID52568 M -
TGTCAGGAGTGCTGTAGACCTGTTTTCCTG
>1 dna:chromosome chromosome:RGSC3.4:1:1:267910886:1 49885919 ID20836 M -
TATAAGCCTGTGTGTCAGGAGTGCTGTA
>1 dna:chromosome chromosome:RGSC3.4:1:1:267910886:1 49886063 ID55445 M -
TGTTTGCTTTGGTGGGAGAATTGGGCTC
>1 dna:chromosome chromosome:RGSC3.4:1:1:267910886:1 49886082 ID51317 M -
TGGTGTGTTTGGATATTCCATGTTTGCTT
>1 dna:chromosome chromosome:RGSC3.4:1:1:267910886:1 49886247 ID5589 M +
CTGCCCCACATGTGGCCCATACATATACAG
>1 dna:chromosome chromosome:RGSC3.4:1:1:267910886:1 49886467 ID60605 M -
TTGGCATTGTTGTACTTTTGGGGTCTC
>1 dna:chromosome chromosome:RGSC3.4:1:1:267910886:1 49886493 ID48161 M -
TGGCTTAGTCCCTGGAAGCTCTGGTTGCT
>1 dna:chromosome chromosome:RGSC3.4:1:1:267910886:1 49886494 ID20404 M -
TAGTGGCTTAGTCCCTGGAAGCTCTGGTTGC
>1 dna:chromosome chromosome:RGSC3.4:1:1:267910886:1 49886582 ID58284 M -
TTCCCCTTCCACTGGTGCTCTTACTAGGA
>1 dna:chromosome chromosome:RGSC3.4:1:1:267910886:1 49886598 ID2092 M +
AGTGGAAGGGGAAGCCCTGGGTCCTGCTAA
>1 dna:chromosome chromosome:RGSC3.4:1:1:267910886:1 49886601 ID8199 M +
GGAAGGGGAAGCCCTGGGTCCTGCTAA
>1 dna:chromosome chromosome:RGSC3.4:1:1:267910886:1 49887085 ID9015 M -
GTATTTCTTATATACATTTCGAGTG
