# Supplementary material for: proTRAC - a software for probabilistic piRNA cluster detection, visualization and analysis
Source: BMC Bioinformatics. 2012 Jan 10;13:5. doi: 10.1186/1471-2105-13-5 (PMC3293768; doi:10.1186/1471-2105-13-5)
Supplement: Additional file 6 — proTRAC results folder containing a picture and a FASTA file for each detected rat cluster. After decompression, the folder can be opened as former session in proTRAC. Alternatively, each file can be opened separately with any standard text-editor or graphic-viewer respectively. [file 1471-2105-13-5-S6.ZIP › proTRAC_results_rat/monodirectional_clusters/Cluster_145.fas]

>1 dna:chromosome chromosome:RGSC3.4:1:1:267910886:1 50001735 ID1581 M -
AGCAGCTAGAATTTGCAGGACCTCTACTGGC
>1 dna:chromosome chromosome:RGSC3.4:1:1:267910886:1 50001773 ID41248 M -
TGCAGGACCAACAAGGTTGCAGGACATAGA
>1 dna:chromosome chromosome:RGSC3.4:1:1:267910886:1 50001792 ID60044 M -
TTGCAGTACCTCAACTGTTGCAGGACCAA
>1 dna:chromosome chromosome:RGSC3.4:1:1:267910886:1 50001803 ID46402 M -
TGGACTTACACTGTTGCAGTACCTCAACTGT
>1 dna:chromosome chromosome:RGSC3.4:1:1:267910886:1 50001806 ID46401 M -
TGGACTTACACTGTTGCAGTACCTCAAC
>1 dna:chromosome chromosome:RGSC3.4:1:1:267910886:1 50002072 ID26491 M -
TCCATTCTCACAGGACCTCCAGTGCGTCA
>1 dna:chromosome chromosome:RGSC3.4:1:1:267910886:1 50002126 ID24269 M -
TCAGAGGACATTTACATTTGCTGTACTTC
>1 dna:chromosome chromosome:RGSC3.4:1:1:267910886:1 50002149 ID57838 M -
TTCAGTTTGTTGGAGCTCTCCTATCAGAG
>1 dna:chromosome chromosome:RGSC3.4:1:1:267910886:1 50002156 ID24373 M -
TCAGCAACTTCAGTTTGTTGGAGCTCTCCT
>1 dna:chromosome chromosome:RGSC3.4:1:1:267910886:1 50002157 ID24372 M -
TCAGCAACTTCAGTTTGTTGGAGCTCTCC
>1 dna:chromosome chromosome:RGSC3.4:1:1:267910886:1 50002207 ID14304 M -
TACAGGATCTCTACTGTCTTAGGACCACTGC
>1 dna:chromosome chromosome:RGSC3.4:1:1:267910886:1 50002220 ID5766 M -
CTGTTACAGGATCTCTACTGTC
>1 dna:chromosome chromosome:RGSC3.4:1:1:267910886:1 50002260 ID13600 M -
TACAAAGTAGTCCACTGTCAAAGGACCTCC
>1 dna:chromosome chromosome:RGSC3.4:1:1:267910886:1 50002299 ID15851 M -
TACTATTGTACAATCCCCTTGTCATAGCAC
>1 dna:chromosome chromosome:RGSC3.4:1:1:267910886:1 50002328 ID46670 M -
TGGAGTACCTCAACTATAACAAGGACCTCT
>1 dna:chromosome chromosome:RGSC3.4:1:1:267910886:1 50002378 ID40532 M -
TGCAAGACCTTTACGGGCACTGGAAGTCAC
>1 dna:chromosome chromosome:RGSC3.4:1:1:267910886:1 50002381 ID59987 M -
TTGCAAGACCTTTACGGGCACTGGAAGT
>1 dna:chromosome chromosome:RGSC3.4:1:1:267910886:1 50002384 ID25446 M -
TCCAAATTGCAAGACCTTTACGGGCACTGGA
>1 dna:chromosome chromosome:RGSC3.4:1:1:267910886:1 50002385 ID25445 M -
TCCAAATTGCAAGACCTTTACGGGCACTGG
>1 dna:chromosome chromosome:RGSC3.4:1:1:267910886:1 50002446 ID23071 M -
TCAAAGGACCAATATTGTGGTAGGGCGTC
>1 dna:chromosome chromosome:RGSC3.4:1:1:267910886:1 50002453 ID25799 M -
TCCACAGTCAAAGGACCAATATTGTGGTA
>1 dna:chromosome chromosome:RGSC3.4:1:1:267910886:1 50002508 ID38464 M -
TGATAACCCCTGTAGCAGAACTTCCTCTGT
>1 dna:chromosome chromosome:RGSC3.4:1:1:267910886:1 50002542 ID47333 M -
TGGCACCATTGCTTCTTCTTTGCATGC
>1 dna:chromosome chromosome:RGSC3.4:1:1:267910886:1 50002577 ID4175 M -
CATTATATTTGCCATGGTCA
>1 dna:chromosome chromosome:RGSC3.4:1:1:267910886:1 50002577 ID57945 M -
TTCATTATATTTGCCATGGTCA
>1 dna:chromosome chromosome:RGSC3.4:1:1:267910886:1 50002578 ID5857 M -
CTTCATTATATTTGCCATGGTC
>1 dna:chromosome chromosome:RGSC3.4:1:1:267910886:1 50002578 ID32211 M -
TGAAAAACTTCATTATATTTGCCATGGTC
>1 dna:chromosome chromosome:RGSC3.4:1:1:267910886:1 50002578 ID57944 M -
TTCATTATATTTGCCATGGTC
>1 dna:chromosome chromosome:RGSC3.4:1:1:267910886:1 50002593 ID39733 M -
TGATGTTGGGGTGGATGAAAAACTTCATT
>1 dna:chromosome chromosome:RGSC3.4:1:1:267910886:1 50002610 ID23526 M -
TCAATTGGAGAAGCAAGATGATGTTGGGGT
>1 dna:chromosome chromosome:RGSC3.4:1:1:267910886:1 50002611 ID23525 M -
TCAATTGGAGAAGCAAGATGATGTTGGGG
>1 dna:chromosome chromosome:RGSC3.4:1:1:267910886:1 50002667 ID8927 M -
GTAAAGCTGTAAAATTTCAACCAGTTTCA
>1 dna:chromosome chromosome:RGSC3.4:1:1:267910886:1 50002689 ID45396 M -
TGGAAAGACTTTCAGATGTATTTGTAAAGC
>1 dna:chromosome chromosome:RGSC3.4:1:1:267910886:1 50002693 ID29492 M -
TCGGTGGAAAGACTTTCAGATGTATTTGTA
>1 dna:chromosome chromosome:RGSC3.4:1:1:267910886:1 50002694 ID29491 M -
TCGGTGGAAAGACTTTCAGATGTATTTGT
>1 dna:chromosome chromosome:RGSC3.4:1:1:267910886:1 50002695 ID30406 M -
TCTCGGTGGAAAGACTTTCAGATGTATTTG
>1 dna:chromosome chromosome:RGSC3.4:1:1:267910886:1 50002698 ID28397 M -
TCCTCTCGGTGGAAAGACTTTCAGATGTAT
>1 dna:chromosome chromosome:RGSC3.4:1:1:267910886:1 50002699 ID28396 M -
TCCTCTCGGTGGAAAGACTTTCAGATGTA
>1 dna:chromosome chromosome:RGSC3.4:1:1:267910886:1 50002701 ID28395 M -
TCCTCTCGGTGGAAAGACTTTCAGATG
>1 dna:chromosome chromosome:RGSC3.4:1:1:267910886:1 50002702 ID5375 M -
CTCGGTGGAAAGACTTTCAGAT
>1 dna:chromosome chromosome:RGSC3.4:1:1:267910886:1 50002733 ID43712 M -
TGCTAATATTTGCCTAAATATTTCCTTGGCTC
>1 dna:chromosome chromosome:RGSC3.4:1:1:267910886:1 50002734 ID43711 M -
TGCTAATATTTGCCTAAATATTTCCTTGGCT
>1 dna:chromosome chromosome:RGSC3.4:1:1:267910886:1 50002735 ID43710 M -
TGCTAATATTTGCCTAAATATTTCCTTGGC
>1 dna:chromosome chromosome:RGSC3.4:1:1:267910886:1 50002746 ID2243 M -
ATAGATAAAGCCTGCTAATATTTGCCTAAAT
>1 dna:chromosome chromosome:RGSC3.4:1:1:267910886:1 50002763 ID14366 M -
TACAGTGCCCATAGCCATAGATAAAGCCTG
>1 dna:chromosome chromosome:RGSC3.4:1:1:267910886:1 50002765 ID57084 M -
TTATACAGTGCCCATAGCCATAGATAAAGCC
>1 dna:chromosome chromosome:RGSC3.4:1:1:267910886:1 50002771 ID5832 M -
CTTATACAGTGCCCATAGCCATAGAT
>1 dna:chromosome chromosome:RGSC3.4:1:1:267910886:1 50002771 ID33467 M -
TGAACTTATACAGTGCCCATAGCCATAGAT
>1 dna:chromosome chromosome:RGSC3.4:1:1:267910886:1 50002772 ID53225 M -
TGTGAACTTATACAGTGCCCATAGCCATAGA
>1 dna:chromosome chromosome:RGSC3.4:1:1:267910886:1 50002777 ID24013 M -
TCACTGTGAACTTATACAGTGCCCATAGCC
>1 dna:chromosome chromosome:RGSC3.4:1:1:267910886:1 50002778 ID24012 M -
TCACTGTGAACTTATACAGTGCCCATAGC
>1 dna:chromosome chromosome:RGSC3.4:1:1:267910886:1 50002802 ID10996 M -
TAACAAAATATAATCTGGTTTCAGGTCACT
>1 dna:chromosome chromosome:RGSC3.4:1:1:267910886:1 50002860 ID7376 M -
GATTTGTCTTGAGTTGAAGGCCAAAGT
>1 dna:chromosome chromosome:RGSC3.4:1:1:267910886:1 50002872 ID24412 M -
TCAGCATTTGCCCAGATTTGTCTTGAGTT
>1 dna:chromosome chromosome:RGSC3.4:1:1:267910886:1 50002873 ID24411 M -
TCAGCATTTGCCCAGATTTGTCTTGAGT
>1 dna:chromosome chromosome:RGSC3.4:1:1:267910886:1 50002874 ID9504 M -
GTTCAGCATTTGCCCAGATTTGTCTTGAG
>1 dna:chromosome chromosome:RGSC3.4:1:1:267910886:1 50002929 ID10660 M -
TAAAGTTGTCCTAGGAAGAGATCAGGTGCA
>1 dna:chromosome chromosome:RGSC3.4:1:1:267910886:1 50002932 ID10659 M -
TAAAGTTGTCCTAGGAAGAGATCAGGT
>1 dna:chromosome chromosome:RGSC3.4:1:1:267910886:1 50002982 ID2273 M -
ATATAAGCCTACTCCTAAGATCCATAT
>1 dna:chromosome chromosome:RGSC3.4:1:1:267910886:1 50002988 ID32863 M -
TGAAATATAAGCCTACTCCTAAGAT
>1 dna:chromosome chromosome:RGSC3.4:1:1:267910886:1 50002989 ID32862 M -
TGAAATATAAGCCTACTCCTAAGA
>1 dna:chromosome chromosome:RGSC3.4:1:1:267910886:1 50002990 ID6175 M -
GAAATATAAGCCTACTCCTAAG
>1 dna:chromosome chromosome:RGSC3.4:1:1:267910886:1 50002990 ID13697 M -
TACAACAGTGAAATATAAGCCTACTCCTAAG
>1 dna:chromosome chromosome:RGSC3.4:1:1:267910886:1 50002991 ID9203 M -
GTGAAATATAAGCCTACTCCTAA
>1 dna:chromosome chromosome:RGSC3.4:1:1:267910886:1 50002991 ID13696 M -
TACAACAGTGAAATATAAGCCTACTCCTAA
>1 dna:chromosome chromosome:RGSC3.4:1:1:267910886:1 50002991 ID32861 M -
TGAAATATAAGCCTACTCCTAA
>1 dna:chromosome chromosome:RGSC3.4:1:1:267910886:1 50002992 ID13695 M -
TACAACAGTGAAATATAAGCCTACTCCTA
>1 dna:chromosome chromosome:RGSC3.4:1:1:267910886:1 50002993 ID13694 M -
TACAACAGTGAAATATAAGCCTACTCCT
>1 dna:chromosome chromosome:RGSC3.4:1:1:267910886:1 50003021 ID30655 M -
TCTGAACTGTTGTATGTCAACAGAGTCAAA
>1 dna:chromosome chromosome:RGSC3.4:1:1:267910886:1 50003033 ID13712 M -
TACAACCTGTCTTCTGAACTGTTGTATGTC
>1 dna:chromosome chromosome:RGSC3.4:1:1:267910886:1 50003036 ID43757 M -
TGCTACAACCTGTCTTCTGAACTGTTGTAT
>1 dna:chromosome chromosome:RGSC3.4:1:1:267910886:1 50003037 ID43756 M -
TGCTACAACCTGTCTTCTGAACTGTTGTA
>1 dna:chromosome chromosome:RGSC3.4:1:1:267910886:1 50003066 ID34569 M -
TGACAACCCACAGTGAGCAGGGTACACACC
>1 dna:chromosome chromosome:RGSC3.4:1:1:267910886:1 50003106 ID20671 M -
TAGTTTGGATTTACTTTCAGTAATAGGCTAAG
>1 dna:chromosome chromosome:RGSC3.4:1:1:267910886:1 50003108 ID20670 M -
TAGTTTGGATTTACTTTCAGTAATAGGCTA
>1 dna:chromosome chromosome:RGSC3.4:1:1:267910886:1 50003110 ID20669 M -
TAGTTTGGATTTACTTTCAGTAATAGGC
>1 dna:chromosome chromosome:RGSC3.4:1:1:267910886:1 50003258 ID12901 M -
TAATATTTTACCTCAAACCTCAATATATTA
>1 dna:chromosome chromosome:RGSC3.4:1:1:267910886:1 50003310 ID12153 M -
TAAGCAATAGGATGCCATGTTCTGTTTATA
>1 dna:chromosome chromosome:RGSC3.4:1:1:267910886:1 50003315 ID14629 M -
TACATTAAGCAATAGGATGCCATGTTCTGT
>1 dna:chromosome chromosome:RGSC3.4:1:1:267910886:1 50003333 ID54295 M -
TGTGTATAACTTGATGTTACATTAAGCAA
>1 dna:chromosome chromosome:RGSC3.4:1:1:267910886:1 50003424 ID28144 M -
TCCTATTTAGTCCTAGAGGGAAATCAGC
>1 dna:chromosome chromosome:RGSC3.4:1:1:267910886:1 50003448 ID54349 M -
TGTGTCTATGTTGTGTTCACTTCTATTCCT
>1 dna:chromosome chromosome:RGSC3.4:1:1:267910886:1 50003449 ID54348 M -
TGTGTCTATGTTGTGTTCACTTCTATTCC
>1 dna:chromosome chromosome:RGSC3.4:1:1:267910886:1 50003467 ID45775 M -
TGGAAGATGAGGAGAACAATGTGTCTATGT
>1 dna:chromosome chromosome:RGSC3.4:1:1:267910886:1 50003496 ID57186 M -
TTATGATCATAGGGATACACTAGGCCATT
>1 dna:chromosome chromosome:RGSC3.4:1:1:267910886:1 50003569 ID49993 M -
TGGGTGTTGTCGGTAGTGTCCTGAAAAGA
>1 dna:chromosome chromosome:RGSC3.4:1:1:267910886:1 50003583 ID45185 M -
TGCTTTGTTCGCTGTGGGTGTTGTCGGTA
>1 dna:chromosome chromosome:RGSC3.4:1:1:267910886:1 50003588 ID45184 M -
TGCTTTGTTCGCTGTGGGTGTTGT
>1 dna:chromosome chromosome:RGSC3.4:1:1:267910886:1 50003597 ID51308 M -
TGGTGTGTATGTATGCTTTGTTCGCTGT
>1 dna:chromosome chromosome:RGSC3.4:1:1:267910886:1 50003597 ID59118 M -
TTCTGGTGTGTATGTATGCTTTGTTCGCTGT
>1 dna:chromosome chromosome:RGSC3.4:1:1:267910886:1 50003610 ID6519 M -
GACACAGGACACTTCTGGTGTGTATGTATG
>1 dna:chromosome chromosome:RGSC3.4:1:1:267910886:1 50003746 ID29111 M -
TCCTTTAATGCCTCTGGGAAATCCC
>1 dna:chromosome chromosome:RGSC3.4:1:1:267910886:1 50003757 ID8224 M -
GGAATTGGTTCATCCTTTAATGCCTC
>1 dna:chromosome chromosome:RGSC3.4:1:1:267910886:1 50003758 ID60334 M -
TTGGAATTGGTTCATCCTTTAATGCCT
>1 dna:chromosome chromosome:RGSC3.4:1:1:267910886:1 50003783 ID770 M -
ACACAACTTCATCAGTGAATTTCCCCATT
>1 dna:chromosome chromosome:RGSC3.4:1:1:267910886:1 50003785 ID769 M -
ACACAACTTCATCAGTGAATTTCCCCA
>1 dna:chromosome chromosome:RGSC3.4:1:1:267910886:1 50003813 ID51921 M -
TGTAAGGTTTCATTCTTGAAGGAAAGCAGC
>1 dna:chromosome chromosome:RGSC3.4:1:1:267910886:1 50003819 ID4551 M -
CCCCTTGTAAGGTTTCATTCTTGAAGGAA
>1 dna:chromosome chromosome:RGSC3.4:1:1:267910886:1 50003851 ID47812 M -
TGGCCTCATTTCTGGGAGAAAACTCTTCCTC
>1 dna:chromosome chromosome:RGSC3.4:1:1:267910886:1 50003911 ID8230 M -
GGACAAAGTACAAAGGCACTTGGGTTTTGC
>1 dna:chromosome chromosome:RGSC3.4:1:1:267910886:1 50004166 ID24063 M -
TCACTTTGTGGAAGCTGGTGTTTTTAGAGT
>1 dna:chromosome chromosome:RGSC3.4:1:1:267910886:1 50004173 ID25863 M -
TCCACCTCACTTTGTGGAAGCTGGTGTTT
>1 dna:chromosome chromosome:RGSC3.4:1:1:267910886:1 50004174 ID30290 M -
TCTCCACCTCACTTTGTGGAAGCTGGTGTT
>1 dna:chromosome chromosome:RGSC3.4:1:1:267910886:1 50004213 ID46282 M -
TGGACCAGTAAACTATGGAAGACTTCATGAGC
>1 dna:chromosome chromosome:RGSC3.4:1:1:267910886:1 50004235 ID38418 M -
TGATAAATGCCGTGTGTGCTTGGACCAGTA
>1 dna:chromosome chromosome:RGSC3.4:1:1:267910886:1 50004237 ID38417 M -
TGATAAATGCCGTGTGTGCTTGGACCAG
>1 dna:chromosome chromosome:RGSC3.4:1:1:267910886:1 50004238 ID53648 M -
TGTGATAAATGCCGTGTGTGCTTGGACCA
>1 dna:chromosome chromosome:RGSC3.4:1:1:267910886:1 50004293 ID1871 M -
AGGCTGAATGAAATGTGATGCTACTTTTGA
>1 dna:chromosome chromosome:RGSC3.4:1:1:267910886:1 50004360 ID23724 M -
TCACAGGATCTGCACTGTTGCAGCAACTGT
>1 dna:chromosome chromosome:RGSC3.4:1:1:267910886:1 50004448 ID39082 M -
TGATCTCAGTGCATCGATTTTCAAAGGACC
>1 dna:chromosome chromosome:RGSC3.4:1:1:267910886:1 50004632 ID7414 M -
GCAACTAAAGTGTTTCAGGACATCAACTG
>1 dna:chromosome chromosome:RGSC3.4:1:1:267910886:1 50004634 ID17987 M -
TAGCAACTAAAGTGTTTCAGGACATCAAC
>1 dna:chromosome chromosome:RGSC3.4:1:1:267910886:1 50004809 ID30068 M -
TCTCAAGTGTCACAGGACCTCCTTTGTCCA
>1 dna:chromosome chromosome:RGSC3.4:1:1:267910886:1 50004924 ID15251 M -
TACCTCAGGAAGTCCACTGTCTGTGTGTC
>1 dna:chromosome chromosome:RGSC3.4:1:1:267910886:1 50006301 ID26738 M -
TCCCACCTTGAATCTGCTGTTCC
