# Supplementary material for: proTRAC - a software for probabilistic piRNA cluster detection, visualization and analysis
Source: BMC Bioinformatics. 2012 Jan 10;13:5. doi: 10.1186/1471-2105-13-5 (PMC3293768; doi:10.1186/1471-2105-13-5)
Supplement: Additional file 6 — proTRAC results folder containing a picture and a FASTA file for each detected rat cluster. After decompression, the folder can be opened as former session in proTRAC. Alternatively, each file can be opened separately with any standard text-editor or graphic-viewer respectively. [file 1471-2105-13-5-S6.ZIP › proTRAC_results_rat/monodirectional_clusters/Cluster_146.fas]

>1 dna:chromosome chromosome:RGSC3.4:1:1:267910886:1 50585106 ID1581 M -
AGCAGCTAGAATTTGCAGGACCTCTACTGGC
>1 dna:chromosome chromosome:RGSC3.4:1:1:267910886:1 50585144 ID41248 M -
TGCAGGACCAACAAGGTTGCAGGACATAGA
>1 dna:chromosome chromosome:RGSC3.4:1:1:267910886:1 50585163 ID60044 M -
TTGCAGTACCTCAACTGTTGCAGGACCAA
>1 dna:chromosome chromosome:RGSC3.4:1:1:267910886:1 50585174 ID46402 M -
TGGACTTACACTGTTGCAGTACCTCAACTGT
>1 dna:chromosome chromosome:RGSC3.4:1:1:267910886:1 50585177 ID46401 M -
TGGACTTACACTGTTGCAGTACCTCAAC
>1 dna:chromosome chromosome:RGSC3.4:1:1:267910886:1 50585314 ID1158 M -
ACTGAAATTTTGGCATGACCTCC
>1 dna:chromosome chromosome:RGSC3.4:1:1:267910886:1 50585443 ID26492 M -
TCCATTCTCACAGGACCTCCAGTGTGTCA
>1 dna:chromosome chromosome:RGSC3.4:1:1:267910886:1 50585497 ID24269 M -
TCAGAGGACATTTACATTTGCTGTACTTC
>1 dna:chromosome chromosome:RGSC3.4:1:1:267910886:1 50585520 ID57838 M -
TTCAGTTTGTTGGAGCTCTCCTATCAGAG
>1 dna:chromosome chromosome:RGSC3.4:1:1:267910886:1 50585527 ID24373 M -
TCAGCAACTTCAGTTTGTTGGAGCTCTCCT
>1 dna:chromosome chromosome:RGSC3.4:1:1:267910886:1 50585528 ID24372 M -
TCAGCAACTTCAGTTTGTTGGAGCTCTCC
>1 dna:chromosome chromosome:RGSC3.4:1:1:267910886:1 50585578 ID14304 M -
TACAGGATCTCTACTGTCTTAGGACCACTGC
>1 dna:chromosome chromosome:RGSC3.4:1:1:267910886:1 50585591 ID5766 M -
CTGTTACAGGATCTCTACTGTC
>1 dna:chromosome chromosome:RGSC3.4:1:1:267910886:1 50585631 ID13600 M -
TACAAAGTAGTCCACTGTCAAAGGACCTCC
>1 dna:chromosome chromosome:RGSC3.4:1:1:267910886:1 50585670 ID15851 M -
TACTATTGTACAATCCCCTTGTCATAGCAC
>1 dna:chromosome chromosome:RGSC3.4:1:1:267910886:1 50585699 ID46670 M -
TGGAGTACCTCAACTATAACAAGGACCTCT
>1 dna:chromosome chromosome:RGSC3.4:1:1:267910886:1 50585749 ID40532 M -
TGCAAGACCTTTACGGGCACTGGAAGTCAC
>1 dna:chromosome chromosome:RGSC3.4:1:1:267910886:1 50585752 ID59987 M -
TTGCAAGACCTTTACGGGCACTGGAAGT
>1 dna:chromosome chromosome:RGSC3.4:1:1:267910886:1 50585755 ID25446 M -
TCCAAATTGCAAGACCTTTACGGGCACTGGA
>1 dna:chromosome chromosome:RGSC3.4:1:1:267910886:1 50585756 ID25445 M -
TCCAAATTGCAAGACCTTTACGGGCACTGG
>1 dna:chromosome chromosome:RGSC3.4:1:1:267910886:1 50585822 ID25804 M -
TCCACAGTCAAGGACCAATATTGTGGTAGG
>1 dna:chromosome chromosome:RGSC3.4:1:1:267910886:1 50585823 ID25803 M -
TCCACAGTCAAGGACCAATATTGTGGTAG
>1 dna:chromosome chromosome:RGSC3.4:1:1:267910886:1 50585878 ID38463 M -
TGATAACCCCTGTAGCAGAACTTCCACTGT
>1 dna:chromosome chromosome:RGSC3.4:1:1:267910886:1 50585912 ID47333 M -
TGGCACCATTGCTTCTTCTTTGCATGC
>1 dna:chromosome chromosome:RGSC3.4:1:1:267910886:1 50585946 ID32210 M -
TGAAAAACTTCATTATATTGCCATGGTCAT
>1 dna:chromosome chromosome:RGSC3.4:1:1:267910886:1 50585946 ID57943 M -
TTCATTATATTGCCATGGTCAT
>1 dna:chromosome chromosome:RGSC3.4:1:1:267910886:1 50585948 ID5856 M -
CTTCATTATATTGCCATGGTC
>1 dna:chromosome chromosome:RGSC3.4:1:1:267910886:1 50585962 ID39733 M -
TGATGTTGGGGTGGATGAAAAACTTCATT
>1 dna:chromosome chromosome:RGSC3.4:1:1:267910886:1 50585979 ID23526 M -
TCAATTGGAGAAGCAAGATGATGTTGGGGT
>1 dna:chromosome chromosome:RGSC3.4:1:1:267910886:1 50585980 ID23525 M -
TCAATTGGAGAAGCAAGATGATGTTGGGG
>1 dna:chromosome chromosome:RGSC3.4:1:1:267910886:1 50586036 ID8927 M -
GTAAAGCTGTAAAATTTCAACCAGTTTCA
>1 dna:chromosome chromosome:RGSC3.4:1:1:267910886:1 50586714 ID1581 M -
AGCAGCTAGAATTTGCAGGACCTCTACTGGC
>1 dna:chromosome chromosome:RGSC3.4:1:1:267910886:1 50586752 ID41248 M -
TGCAGGACCAACAAGGTTGCAGGACATAGA
>1 dna:chromosome chromosome:RGSC3.4:1:1:267910886:1 50586771 ID60044 M -
TTGCAGTACCTCAACTGTTGCAGGACCAA
>1 dna:chromosome chromosome:RGSC3.4:1:1:267910886:1 50586782 ID46402 M -
TGGACTTACACTGTTGCAGTACCTCAACTGT
>1 dna:chromosome chromosome:RGSC3.4:1:1:267910886:1 50586785 ID46401 M -
TGGACTTACACTGTTGCAGTACCTCAAC
>1 dna:chromosome chromosome:RGSC3.4:1:1:267910886:1 50586922 ID1158 M -
ACTGAAATTTTGGCATGACCTCC
>1 dna:chromosome chromosome:RGSC3.4:1:1:267910886:1 50587051 ID26492 M -
TCCATTCTCACAGGACCTCCAGTGTGTCA
>1 dna:chromosome chromosome:RGSC3.4:1:1:267910886:1 50587105 ID24269 M -
TCAGAGGACATTTACATTTGCTGTACTTC
>1 dna:chromosome chromosome:RGSC3.4:1:1:267910886:1 50587128 ID57838 M -
TTCAGTTTGTTGGAGCTCTCCTATCAGAG
>1 dna:chromosome chromosome:RGSC3.4:1:1:267910886:1 50587135 ID24373 M -
TCAGCAACTTCAGTTTGTTGGAGCTCTCCT
>1 dna:chromosome chromosome:RGSC3.4:1:1:267910886:1 50587136 ID24372 M -
TCAGCAACTTCAGTTTGTTGGAGCTCTCC
>1 dna:chromosome chromosome:RGSC3.4:1:1:267910886:1 50587186 ID14304 M -
TACAGGATCTCTACTGTCTTAGGACCACTGC
>1 dna:chromosome chromosome:RGSC3.4:1:1:267910886:1 50587199 ID5766 M -
CTGTTACAGGATCTCTACTGTC
>1 dna:chromosome chromosome:RGSC3.4:1:1:267910886:1 50587239 ID13600 M -
TACAAAGTAGTCCACTGTCAAAGGACCTCC
>1 dna:chromosome chromosome:RGSC3.4:1:1:267910886:1 50587278 ID15851 M -
TACTATTGTACAATCCCCTTGTCATAGCAC
>1 dna:chromosome chromosome:RGSC3.4:1:1:267910886:1 50587308 ID45960 M -
TGGAATACCTCAACTATAACAAGGACCTC
>1 dna:chromosome chromosome:RGSC3.4:1:1:267910886:1 50587357 ID40532 M -
TGCAAGACCTTTACGGGCACTGGAAGTCAC
>1 dna:chromosome chromosome:RGSC3.4:1:1:267910886:1 50587360 ID59987 M -
TTGCAAGACCTTTACGGGCACTGGAAGT
>1 dna:chromosome chromosome:RGSC3.4:1:1:267910886:1 50587363 ID25446 M -
TCCAAATTGCAAGACCTTTACGGGCACTGGA
>1 dna:chromosome chromosome:RGSC3.4:1:1:267910886:1 50587364 ID25445 M -
TCCAAATTGCAAGACCTTTACGGGCACTGG
>1 dna:chromosome chromosome:RGSC3.4:1:1:267910886:1 50587430 ID25804 M -
TCCACAGTCAAGGACCAATATTGTGGTAGG
>1 dna:chromosome chromosome:RGSC3.4:1:1:267910886:1 50587431 ID25803 M -
TCCACAGTCAAGGACCAATATTGTGGTAG
>1 dna:chromosome chromosome:RGSC3.4:1:1:267910886:1 50587486 ID38463 M -
TGATAACCCCTGTAGCAGAACTTCCACTGT
>1 dna:chromosome chromosome:RGSC3.4:1:1:267910886:1 50587520 ID47333 M -
TGGCACCATTGCTTCTTCTTTGCATGC
>1 dna:chromosome chromosome:RGSC3.4:1:1:267910886:1 50587554 ID32210 M -
TGAAAAACTTCATTATATTGCCATGGTCAT
>1 dna:chromosome chromosome:RGSC3.4:1:1:267910886:1 50587554 ID57943 M -
TTCATTATATTGCCATGGTCAT
>1 dna:chromosome chromosome:RGSC3.4:1:1:267910886:1 50587556 ID5856 M -
CTTCATTATATTGCCATGGTC
>1 dna:chromosome chromosome:RGSC3.4:1:1:267910886:1 50587570 ID39733 M -
TGATGTTGGGGTGGATGAAAAACTTCATT
>1 dna:chromosome chromosome:RGSC3.4:1:1:267910886:1 50587587 ID23526 M -
TCAATTGGAGAAGCAAGATGATGTTGGGGT
>1 dna:chromosome chromosome:RGSC3.4:1:1:267910886:1 50587588 ID23525 M -
TCAATTGGAGAAGCAAGATGATGTTGGGG
>1 dna:chromosome chromosome:RGSC3.4:1:1:267910886:1 50587644 ID8927 M -
GTAAAGCTGTAAAATTTCAACCAGTTTCA
>1 dna:chromosome chromosome:RGSC3.4:1:1:267910886:1 50587666 ID45396 M -
TGGAAAGACTTTCAGATGTATTTGTAAAGC
>1 dna:chromosome chromosome:RGSC3.4:1:1:267910886:1 50587670 ID29492 M -
TCGGTGGAAAGACTTTCAGATGTATTTGTA
>1 dna:chromosome chromosome:RGSC3.4:1:1:267910886:1 50587671 ID29491 M -
TCGGTGGAAAGACTTTCAGATGTATTTGT
>1 dna:chromosome chromosome:RGSC3.4:1:1:267910886:1 50587672 ID30406 M -
TCTCGGTGGAAAGACTTTCAGATGTATTTG
>1 dna:chromosome chromosome:RGSC3.4:1:1:267910886:1 50587675 ID28397 M -
TCCTCTCGGTGGAAAGACTTTCAGATGTAT
>1 dna:chromosome chromosome:RGSC3.4:1:1:267910886:1 50587676 ID28396 M -
TCCTCTCGGTGGAAAGACTTTCAGATGTA
>1 dna:chromosome chromosome:RGSC3.4:1:1:267910886:1 50587678 ID28395 M -
TCCTCTCGGTGGAAAGACTTTCAGATG
>1 dna:chromosome chromosome:RGSC3.4:1:1:267910886:1 50587679 ID5375 M -
CTCGGTGGAAAGACTTTCAGAT
>1 dna:chromosome chromosome:RGSC3.4:1:1:267910886:1 50587710 ID43712 M -
TGCTAATATTTGCCTAAATATTTCCTTGGCTC
>1 dna:chromosome chromosome:RGSC3.4:1:1:267910886:1 50587711 ID43711 M -
TGCTAATATTTGCCTAAATATTTCCTTGGCT
>1 dna:chromosome chromosome:RGSC3.4:1:1:267910886:1 50587712 ID43710 M -
TGCTAATATTTGCCTAAATATTTCCTTGGC
>1 dna:chromosome chromosome:RGSC3.4:1:1:267910886:1 50587723 ID2243 M -
ATAGATAAAGCCTGCTAATATTTGCCTAAAT
>1 dna:chromosome chromosome:RGSC3.4:1:1:267910886:1 50587740 ID14366 M -
TACAGTGCCCATAGCCATAGATAAAGCCTG
>1 dna:chromosome chromosome:RGSC3.4:1:1:267910886:1 50587742 ID57084 M -
TTATACAGTGCCCATAGCCATAGATAAAGCC
>1 dna:chromosome chromosome:RGSC3.4:1:1:267910886:1 50587748 ID5832 M -
CTTATACAGTGCCCATAGCCATAGAT
>1 dna:chromosome chromosome:RGSC3.4:1:1:267910886:1 50587748 ID33467 M -
TGAACTTATACAGTGCCCATAGCCATAGAT
>1 dna:chromosome chromosome:RGSC3.4:1:1:267910886:1 50587749 ID53225 M -
TGTGAACTTATACAGTGCCCATAGCCATAGA
>1 dna:chromosome chromosome:RGSC3.4:1:1:267910886:1 50587754 ID24013 M -
TCACTGTGAACTTATACAGTGCCCATAGCC
>1 dna:chromosome chromosome:RGSC3.4:1:1:267910886:1 50587755 ID24012 M -
TCACTGTGAACTTATACAGTGCCCATAGC
>1 dna:chromosome chromosome:RGSC3.4:1:1:267910886:1 50587779 ID10996 M -
TAACAAAATATAATCTGGTTTCAGGTCACT
>1 dna:chromosome chromosome:RGSC3.4:1:1:267910886:1 50587821 ID33843 M -
TGAAGGCCAAAGTCGATGCTTTTGACTTT
>1 dna:chromosome chromosome:RGSC3.4:1:1:267910886:1 50587824 ID38315 M -
TGAGTTGAAGGCCAAAGTCGATGCTTTTGAC
>1 dna:chromosome chromosome:RGSC3.4:1:1:267910886:1 50587827 ID38314 M -
TGAGTTGAAGGCCAAAGTCGATGCTTTT
>1 dna:chromosome chromosome:RGSC3.4:1:1:267910886:1 50587828 ID38313 M -
TGAGTTGAAGGCCAAAGTCGATGCTTT
>1 dna:chromosome chromosome:RGSC3.4:1:1:267910886:1 50587834 ID7377 M -
GATTTGTCTTGAGTTGAAGGCCAAAGTCGA
>1 dna:chromosome chromosome:RGSC3.4:1:1:267910886:1 50587837 ID7376 M -
GATTTGTCTTGAGTTGAAGGCCAAAGT
>1 dna:chromosome chromosome:RGSC3.4:1:1:267910886:1 50587849 ID24412 M -
TCAGCATTTGCCCAGATTTGTCTTGAGTT
>1 dna:chromosome chromosome:RGSC3.4:1:1:267910886:1 50587850 ID24411 M -
TCAGCATTTGCCCAGATTTGTCTTGAGT
>1 dna:chromosome chromosome:RGSC3.4:1:1:267910886:1 50587851 ID9504 M -
GTTCAGCATTTGCCCAGATTTGTCTTGAG
>1 dna:chromosome chromosome:RGSC3.4:1:1:267910886:1 50587906 ID10660 M -
TAAAGTTGTCCTAGGAAGAGATCAGGTGCA
>1 dna:chromosome chromosome:RGSC3.4:1:1:267910886:1 50587909 ID10659 M -
TAAAGTTGTCCTAGGAAGAGATCAGGT
>1 dna:chromosome chromosome:RGSC3.4:1:1:267910886:1 50587963 ID2273 M -
ATATAAGCCTACTCCTAAGATCCATAT
>1 dna:chromosome chromosome:RGSC3.4:1:1:267910886:1 50587969 ID32863 M -
TGAAATATAAGCCTACTCCTAAGAT
>1 dna:chromosome chromosome:RGSC3.4:1:1:267910886:1 50587970 ID32862 M -
TGAAATATAAGCCTACTCCTAAGA
>1 dna:chromosome chromosome:RGSC3.4:1:1:267910886:1 50587971 ID6175 M -
GAAATATAAGCCTACTCCTAAG
>1 dna:chromosome chromosome:RGSC3.4:1:1:267910886:1 50587971 ID13697 M -
TACAACAGTGAAATATAAGCCTACTCCTAAG
>1 dna:chromosome chromosome:RGSC3.4:1:1:267910886:1 50587972 ID9203 M -
GTGAAATATAAGCCTACTCCTAA
>1 dna:chromosome chromosome:RGSC3.4:1:1:267910886:1 50587972 ID13696 M -
TACAACAGTGAAATATAAGCCTACTCCTAA
>1 dna:chromosome chromosome:RGSC3.4:1:1:267910886:1 50587972 ID32861 M -
TGAAATATAAGCCTACTCCTAA
>1 dna:chromosome chromosome:RGSC3.4:1:1:267910886:1 50587973 ID13695 M -
TACAACAGTGAAATATAAGCCTACTCCTA
>1 dna:chromosome chromosome:RGSC3.4:1:1:267910886:1 50587974 ID13694 M -
TACAACAGTGAAATATAAGCCTACTCCT
>1 dna:chromosome chromosome:RGSC3.4:1:1:267910886:1 50588002 ID30655 M -
TCTGAACTGTTGTATGTCAACAGAGTCAAA
>1 dna:chromosome chromosome:RGSC3.4:1:1:267910886:1 50588014 ID13737 M -
TACAACTTGTCTTCTGAACTGTTGTATGTC
>1 dna:chromosome chromosome:RGSC3.4:1:1:267910886:1 50588017 ID43759 M -
TGCTACAACTTGTCTTCTGAACTGTTGTAT
>1 dna:chromosome chromosome:RGSC3.4:1:1:267910886:1 50588018 ID13736 M -
TACAACTTGTCTTCTGAACTGTTGTA
>1 dna:chromosome chromosome:RGSC3.4:1:1:267910886:1 50588018 ID43758 M -
TGCTACAACTTGTCTTCTGAACTGTTGTA
>1 dna:chromosome chromosome:RGSC3.4:1:1:267910886:1 50588047 ID34569 M -
TGACAACCCACAGTGAGCAGGGTACACACC
>1 dna:chromosome chromosome:RGSC3.4:1:1:267910886:1 50588087 ID20671 M -
TAGTTTGGATTTACTTTCAGTAATAGGCTAAG
>1 dna:chromosome chromosome:RGSC3.4:1:1:267910886:1 50588089 ID20670 M -
TAGTTTGGATTTACTTTCAGTAATAGGCTA
>1 dna:chromosome chromosome:RGSC3.4:1:1:267910886:1 50588091 ID20669 M -
TAGTTTGGATTTACTTTCAGTAATAGGC
>1 dna:chromosome chromosome:RGSC3.4:1:1:267910886:1 50588239 ID12901 M -
TAATATTTTACCTCAAACCTCAATATATTA
>1 dna:chromosome chromosome:RGSC3.4:1:1:267910886:1 50588291 ID12153 M -
TAAGCAATAGGATGCCATGTTCTGTTTATA
>1 dna:chromosome chromosome:RGSC3.4:1:1:267910886:1 50588296 ID14629 M -
TACATTAAGCAATAGGATGCCATGTTCTGT
>1 dna:chromosome chromosome:RGSC3.4:1:1:267910886:1 50588337 ID37332 M -
TGAGCCTGTGTTGTGAAGCAATTCCTGT
>1 dna:chromosome chromosome:RGSC3.4:1:1:267910886:1 50588342 ID44410 M -
TGCTGAGCCTGTGTTGTGAAGCAATT
>1 dna:chromosome chromosome:RGSC3.4:1:1:267910886:1 50588349 ID46137 M -
TGGACAAAGCTGCTGAGCCTGTGTTGTGA
>1 dna:chromosome chromosome:RGSC3.4:1:1:267910886:1 50588402 ID28144 M -
TCCTATTTAGTCCTAGAGGGAAATCAGC
>1 dna:chromosome chromosome:RGSC3.4:1:1:267910886:1 50588445 ID45775 M -
TGGAAGATGAGGAGAACAATGTGTCTATGT
>1 dna:chromosome chromosome:RGSC3.4:1:1:267910886:1 50588483 ID35634 M -
TGACTAGCCTTATGATCATAGGGAGACAC
>1 dna:chromosome chromosome:RGSC3.4:1:1:267910886:1 50588547 ID8755 M -
GGGTGTTGTCGGGAGTGTCCTGAAAAGA
>1 dna:chromosome chromosome:RGSC3.4:1:1:267910886:1 50588547 ID49991 M -
TGGGTGTTGTCGGGAGTGTCCTGAAAAGA
>1 dna:chromosome chromosome:RGSC3.4:1:1:267910886:1 50588548 ID49990 M -
TGGGTGTTGTCGGGAGTGTCCTGAAAAG
>1 dna:chromosome chromosome:RGSC3.4:1:1:267910886:1 50588549 ID49989 M -
TGGGTGTTGTCGGGAGTGTCCTGAAAA
>1 dna:chromosome chromosome:RGSC3.4:1:1:267910886:1 50588724 ID29111 M -
TCCTTTAATGCCTCTGGGAAATCCC
>1 dna:chromosome chromosome:RGSC3.4:1:1:267910886:1 50588735 ID8224 M -
GGAATTGGTTCATCCTTTAATGCCTC
>1 dna:chromosome chromosome:RGSC3.4:1:1:267910886:1 50588736 ID60334 M -
TTGGAATTGGTTCATCCTTTAATGCCT
>1 dna:chromosome chromosome:RGSC3.4:1:1:267910886:1 50588761 ID770 M -
ACACAACTTCATCAGTGAATTTCCCCATT
>1 dna:chromosome chromosome:RGSC3.4:1:1:267910886:1 50588763 ID769 M -
ACACAACTTCATCAGTGAATTTCCCCA
>1 dna:chromosome chromosome:RGSC3.4:1:1:267910886:1 50588791 ID51921 M -
TGTAAGGTTTCATTCTTGAAGGAAAGCAGC
>1 dna:chromosome chromosome:RGSC3.4:1:1:267910886:1 50588797 ID4551 M -
CCCCTTGTAAGGTTTCATTCTTGAAGGAA
>1 dna:chromosome chromosome:RGSC3.4:1:1:267910886:1 50588829 ID47812 M -
TGGCCTCATTTCTGGGAGAAAACTCTTCCTC
>1 dna:chromosome chromosome:RGSC3.4:1:1:267910886:1 50588889 ID8230 M -
GGACAAAGTACAAAGGCACTTGGGTTTTGC
>1 dna:chromosome chromosome:RGSC3.4:1:1:267910886:1 50589144 ID24063 M -
TCACTTTGTGGAAGCTGGTGTTTTTAGAGT
>1 dna:chromosome chromosome:RGSC3.4:1:1:267910886:1 50589151 ID25863 M -
TCCACCTCACTTTGTGGAAGCTGGTGTTT
>1 dna:chromosome chromosome:RGSC3.4:1:1:267910886:1 50589152 ID30290 M -
TCTCCACCTCACTTTGTGGAAGCTGGTGTT
>1 dna:chromosome chromosome:RGSC3.4:1:1:267910886:1 50589191 ID46282 M -
TGGACCAGTAAACTATGGAAGACTTCATGAGC
>1 dna:chromosome chromosome:RGSC3.4:1:1:267910886:1 50589213 ID38418 M -
TGATAAATGCCGTGTGTGCTTGGACCAGTA
>1 dna:chromosome chromosome:RGSC3.4:1:1:267910886:1 50589215 ID38417 M -
TGATAAATGCCGTGTGTGCTTGGACCAG
>1 dna:chromosome chromosome:RGSC3.4:1:1:267910886:1 50589216 ID53648 M -
TGTGATAAATGCCGTGTGTGCTTGGACCA
>1 dna:chromosome chromosome:RGSC3.4:1:1:267910886:1 50589238 ID11875 M -
TAAGAATTTGTTCTATAGCTCTTGTGATA
>1 dna:chromosome chromosome:RGSC3.4:1:1:267910886:1 50589264 ID33027 M -
TGAAATGTGATGCTACTTTTGAAAGCATAA
>1 dna:chromosome chromosome:RGSC3.4:1:1:267910886:1 50589272 ID1871 M -
AGGCTGAATGAAATGTGATGCTACTTTTGA
>1 dna:chromosome chromosome:RGSC3.4:1:1:267910886:1 50589339 ID23724 M -
TCACAGGATCTGCACTGTTGCAGCAACTGT
>1 dna:chromosome chromosome:RGSC3.4:1:1:267910886:1 50589427 ID39082 M -
TGATCTCAGTGCATCGATTTTCAAAGGACC
>1 dna:chromosome chromosome:RGSC3.4:1:1:267910886:1 50589445 ID19642 M -
TAGGTAGATTGACCTCCATGATCTCAGTGC
>1 dna:chromosome chromosome:RGSC3.4:1:1:267910886:1 50589514 ID24380 M -
TCAGCAATTCCAATTTTGCAGGACCTC
>1 dna:chromosome chromosome:RGSC3.4:1:1:267910886:1 50589611 ID7414 M -
GCAACTAAAGTGTTTCAGGACATCAACTG
>1 dna:chromosome chromosome:RGSC3.4:1:1:267910886:1 50589613 ID17987 M -
TAGCAACTAAAGTGTTTCAGGACATCAAC
>1 dna:chromosome chromosome:RGSC3.4:1:1:267910886:1 50589735 ID15849 M -
TACTATTGCGGGACCTCCACTGTCACAGG
>1 dna:chromosome chromosome:RGSC3.4:1:1:267910886:1 50589788 ID30068 M -
TCTCAAGTGTCACAGGACCTCCTTTGTCCA
>1 dna:chromosome chromosome:RGSC3.4:1:1:267910886:1 50589836 ID21249 U -
TATCACAGCACTTCTACTATTCAGG
>1 dna:chromosome chromosome:RGSC3.4:1:1:267910886:1 50591288 ID26738 M -
TCCCACCTTGAATCTGCTGTTCC
