# Supplementary material for: proTRAC - a software for probabilistic piRNA cluster detection, visualization and analysis
Source: BMC Bioinformatics. 2012 Jan 10;13:5. doi: 10.1186/1471-2105-13-5 (PMC3293768; doi:10.1186/1471-2105-13-5)
Supplement: Additional file 6 — proTRAC results folder containing a picture and a FASTA file for each detected rat cluster. After decompression, the folder can be opened as former session in proTRAC. Alternatively, each file can be opened separately with any standard text-editor or graphic-viewer respectively. [file 1471-2105-13-5-S6.ZIP › proTRAC_results_rat/monodirectional_clusters/Cluster_147.fas]

>1 dna:chromosome chromosome:RGSC3.4:1:1:267910886:1 50778825 ID24692 M -
TCAGTTGCTCATAGGGATTTGGGAA
>1 dna:chromosome chromosome:RGSC3.4:1:1:267910886:1 50778915 ID13503 M -
TAATTTTGTTCAGTTGAAGTGTCCTTAGT
>1 dna:chromosome chromosome:RGSC3.4:1:1:267910886:1 50778917 ID62261 M -
TTTGTTCAGTTGAAGTGTCCTTA
>1 dna:chromosome chromosome:RGSC3.4:1:1:267910886:1 50778955 ID43375 M -
TGCCTTTGCAGAAGGAAGTAGGATGCCA
>1 dna:chromosome chromosome:RGSC3.4:1:1:267910886:1 50778957 ID28617 M -
TCCTGCCTTTGCAGAAGGAAGTAGGATGC
>1 dna:chromosome chromosome:RGSC3.4:1:1:267910886:1 50779092 ID12601 M -
TAAGTGCTTCTTCCTCACAAGGACTT
>1 dna:chromosome chromosome:RGSC3.4:1:1:267910886:1 50779106 ID2944 M -
ATTGGATGGCATAAGTGCTTCTT
>1 dna:chromosome chromosome:RGSC3.4:1:1:267910886:1 50779108 ID50602 M -
TGGTCATTATTGGATGGCATAAGTGCTTC
>1 dna:chromosome chromosome:RGSC3.4:1:1:267910886:1 50779153 ID59583 M -
TTGAAGATGATGTTGGAGTGGTTAACCACA
>1 dna:chromosome chromosome:RGSC3.4:1:1:267910886:1 50779154 ID59582 M -
TTGAAGATGATGTTGGAGTGGTTAACCAC
>1 dna:chromosome chromosome:RGSC3.4:1:1:267910886:1 50779157 ID57258 M -
TTATTGAAGATGATGTTGGAGTGGTTAAC
>1 dna:chromosome chromosome:RGSC3.4:1:1:267910886:1 50779386 ID12407 M -
TAAGGCCAATGTCGATGATTTTGACTTTA
>1 dna:chromosome chromosome:RGSC3.4:1:1:267910886:1 50779387 ID12406 M -
TAAGGCCAATGTCGATGATTTTGACTTT
>1 dna:chromosome chromosome:RGSC3.4:1:1:267910886:1 50779476 ID24737 M -
TCATAAGTATAACCCAGGAAGAGTTCAGGG
>1 dna:chromosome chromosome:RGSC3.4:1:1:267910886:1 50779696 ID32040 M -
TCTTTGAAACAGGGGTGCATTATCATGTC
>1 dna:chromosome chromosome:RGSC3.4:1:1:267910886:1 50779701 ID31812 M -
TCTTCTTTGAAACAGGGGTGCATTATC
>1 dna:chromosome chromosome:RGSC3.4:1:1:267910886:1 50779820 ID32051 M -
TCTTTGATGTAAAGAATCTTTGTCTTGTG
>1 dna:chromosome chromosome:RGSC3.4:1:1:267910886:1 50779853 ID12180 U -
TAAGCAGTTGGATGCCATGAACCGCTTAG
>1 dna:chromosome chromosome:RGSC3.4:1:1:267910886:1 50779923 ID46594 M -
TGGAGCCATTACTAGACTCACTGTCTGAGC
>1 dna:chromosome chromosome:RGSC3.4:1:1:267910886:1 50779945 ID12952 M -
TAATCATTAAGGGTAGGGAATGGAGCCA
>1 dna:chromosome chromosome:RGSC3.4:1:1:267910886:1 50779974 ID41318 M -
TGCAGTCCAGTCCTAGAGGGACAGCAGC
>1 dna:chromosome chromosome:RGSC3.4:1:1:267910886:1 50780069 ID32737 M -
TGAAAGCTCTATGACTAGAATATGGAC
>1 dna:chromosome chromosome:RGSC3.4:1:1:267910886:1 50780137 ID30741 U -
TCTGACATGTATGTTTTGTCCAGGTCAT
>1 dna:chromosome chromosome:RGSC3.4:1:1:267910886:1 50780199 ID31385 M -
TCTGTGTTCTCATTGATGCTTCTGTTCGGC
>1 dna:chromosome chromosome:RGSC3.4:1:1:267910886:1 50780303 ID46810 M -
TGGATATTCCTAATTTCTTGGACCATCCCT
>1 dna:chromosome chromosome:RGSC3.4:1:1:267910886:1 50780312 ID44864 M -
TGCTTCATTTGGATATTCCTAATTTCTTGG
>1 dna:chromosome chromosome:RGSC3.4:1:1:267910886:1 50780339 ID31881 M -
TCTTGCTTGATTGAGCACAGGAACACTGC
>1 dna:chromosome chromosome:RGSC3.4:1:1:267910886:1 50780407 ID57315 M -
TTATTTTTTGGATGCTGTCTCCAGCCCTC
>1 dna:chromosome chromosome:RGSC3.4:1:1:267910886:1 50780719 ID7553 M -
GCATGAATCCATAGGCCTCTAGACCTCA
>1 dna:chromosome chromosome:RGSC3.4:1:1:267910886:1 50780758 ID13379 M -
TAATTGCCATATGTGCAAGGATCAGTTGCC
>1 dna:chromosome chromosome:RGSC3.4:1:1:267910886:1 50780795 ID34494 M -
TGACAAAATAAGAATTTGTTCCAAACCGC
>1 dna:chromosome chromosome:RGSC3.4:1:1:267910886:1 50780906 ID33815 M -
TGAAGGACCTACAATGTCACGGGTGCTGCAC
>1 dna:chromosome chromosome:RGSC3.4:1:1:267910886:1 50780908 ID33814 M -
TGAAGGACCTACAATGTCACGGGTGCTGC
>1 dna:chromosome chromosome:RGSC3.4:1:1:267910886:1 50780908 ID59594 M -
TTGAAGGACCTACAATGTCACGGGTGCTGC
>1 dna:chromosome chromosome:RGSC3.4:1:1:267910886:1 50780914 ID25958 M -
TCCACTGTTGAAGGACCTACAATGTCACGGG
>1 dna:chromosome chromosome:RGSC3.4:1:1:267910886:1 50780943 ID40942 M -
TGCACGAACTACAATGTCTCTCAGTGCCTC
>1 dna:chromosome chromosome:RGSC3.4:1:1:267910886:1 50780944 ID40941 M -
TGCACGAACTACAATGTCTCTCAGTGCCT
>1 dna:chromosome chromosome:RGSC3.4:1:1:267910886:1 50780946 ID40940 M -
TGCACGAACTACAATGTCTCTCAGTGC
>1 dna:chromosome chromosome:RGSC3.4:1:1:267910886:1 50780948 ID1204 M -
ACTGTTGCACGAACTACAATGTCTCTCAGT
>1 dna:chromosome chromosome:RGSC3.4:1:1:267910886:1 50780981 ID51733 M -
TGTAAAAGGACCTTCGCTATCTCAGTGCC
>1 dna:chromosome chromosome:RGSC3.4:1:1:267910886:1 50780984 ID34259 M -
TGAATGTAAAAGGACCTTCGCTATCTCAGT
>1 dna:chromosome chromosome:RGSC3.4:1:1:267910886:1 50780993 ID41538 M -
TGCATGATCTTGAATGTAAAAGGACCTTCGC
>1 dna:chromosome chromosome:RGSC3.4:1:1:267910886:1 50781150 ID10436 M -
TAAAGACAACCCCTATTGCAGGACCTTTA
>1 dna:chromosome chromosome:RGSC3.4:1:1:267910886:1 50781227 ID26518 M -
TCCATTGTGCCTGGTCTGACATTGTCTCA
>1 dna:chromosome chromosome:RGSC3.4:1:1:267910886:1 50781338 ID26002 M -
TCCAGAACCTCCAATGGTGCAGGACCTCC
>1 dna:chromosome chromosome:RGSC3.4:1:1:267910886:1 50781339 ID54957 M -
TGTTCCAGAACCTCCAATGGTGCAGGACCTC
>1 dna:chromosome chromosome:RGSC3.4:1:1:267910886:1 50781356 ID30178 M -
TCTCAGGACCTCGATTGTTCCAGAACCTC
>1 dna:chromosome chromosome:RGSC3.4:1:1:267910886:1 50781636 ID16263 U -
TACTGTTGCATGACCTGTAGAGTGGAAAC
>1 dna:chromosome chromosome:RGSC3.4:1:1:267910886:1 50781680 ID41078 M -
TGCAGAACCTACAGTGTTGGAACAACTGCA
>1 dna:chromosome chromosome:RGSC3.4:1:1:267910886:1 50781779 ID25714 M -
TCCAATGTTGAAGGATGTTCACTGTTGCAG
>1 dna:chromosome chromosome:RGSC3.4:1:1:267910886:1 50781815 ID47355 M -
TGGCACTGACTCATGACATCCACTGTTGC
>1 dna:chromosome chromosome:RGSC3.4:1:1:267910886:1 50781855 ID3002 U -
ATTTCCTCTGTTGTTGGACCTCCAC
>1 dna:chromosome chromosome:RGSC3.4:1:1:267910886:1 50781929 ID11670 M -
TAACTGTTGCAGGACCTCCAATTTAGAAC
>1 dna:chromosome chromosome:RGSC3.4:1:1:267910886:1 50782108 ID8437 M -
GGCACAGGTTATCCATTGACACTGCTTTTC
>1 dna:chromosome chromosome:RGSC3.4:1:1:267910886:1 50782252 ID52462 M -
TGTCACAGCACTTCAACTGTTTCAAGGACC
>1 dna:chromosome chromosome:RGSC3.4:1:1:267910886:1 50782371 ID52466 M -
TGTCACAGGACATCCACTGTGGTAGTAC
>1 dna:chromosome chromosome:RGSC3.4:1:1:267910886:1 50782381 ID11781 M -
TAAGAACTCCCTTGTCACAGGACATCCACT
>1 dna:chromosome chromosome:RGSC3.4:1:1:267910886:1 50782426 ID11373 M -
TAACCATTGTAGCAGTACTTCCACTGTCCCA
>1 dna:chromosome chromosome:RGSC3.4:1:1:267910886:1 50782457 ID29067 M -
TCCTTGCTGCTTCTTTCCATGCATTTTGA
>1 dna:chromosome chromosome:RGSC3.4:1:1:267910886:1 50782499 ID12863 M -
TAATATCTTCATTATATTTGCCATGGTCT
>1 dna:chromosome chromosome:RGSC3.4:1:1:267910886:1 50782500 ID5857 M -
CTTCATTATATTTGCCATGGTC
>1 dna:chromosome chromosome:RGSC3.4:1:1:267910886:1 50782500 ID12862 M -
TAATATCTTCATTATATTTGCCATGGTC
>1 dna:chromosome chromosome:RGSC3.4:1:1:267910886:1 50782500 ID57944 M -
TTCATTATATTTGCCATGGTC
>1 dna:chromosome chromosome:RGSC3.4:1:1:267910886:1 50782668 ID16150 M -
TACTGGAACAGGATCTCCATTGTGGCTGGT
>1 dna:chromosome chromosome:RGSC3.4:1:1:267910886:1 50782785 ID52962 M -
TGTCTCAGGACCTCGAATGATCCAGAACC
>1 dna:chromosome chromosome:RGSC3.4:1:1:267910886:1 50782841 ID25906 M -
TCCACTCTCACAGGACCTACACTGTTGC
>1 dna:chromosome chromosome:RGSC3.4:1:1:267910886:1 50782885 ID27832 M -
TCCTACACTGGACCTACACTGTCCATCACCT
>1 dna:chromosome chromosome:RGSC3.4:1:1:267910886:1 50782889 ID22369 M -
TATTCCTACACTGGACCTACACTGTCCATC
>1 dna:chromosome chromosome:RGSC3.4:1:1:267910886:1 50782900 ID18774 M -
TAGGAACACAATATTCCTACACTGGACCTA
>1 dna:chromosome chromosome:RGSC3.4:1:1:267910886:1 50782936 ID36665 M -
TGAGAGCCTCAACTGTTGTAGGACCTCCA
>1 dna:chromosome chromosome:RGSC3.4:1:1:267910886:1 50782970 ID35416 M -
TGACCTCCAAAGTTGGAAGAACTGCA
>1 dna:chromosome chromosome:RGSC3.4:1:1:267910886:1 50782971 ID41525 M -
TGCATGACCTCCAAAGTTGGAAGAACTGC
>1 dna:chromosome chromosome:RGSC3.4:1:1:267910886:1 50783075 ID41249 M -
TGCAGGACCTCAAATGTCCCAGGACCT
>1 dna:chromosome chromosome:RGSC3.4:1:1:267910886:1 50783110 ID58047 U -
TTCCAAGGTCATCTACAATGTCTTAGGACC
>1 dna:chromosome chromosome:RGSC3.4:1:1:267910886:1 50783162 ID52961 M -
TGTCTCAGGACATTTACTGGTGCAGAGCCTC
>1 dna:chromosome chromosome:RGSC3.4:1:1:267910886:1 50783592 ID1581 M -
AGCAGCTAGAATTTGCAGGACCTCTACTGGC
>1 dna:chromosome chromosome:RGSC3.4:1:1:267910886:1 50783630 ID41248 M -
TGCAGGACCAACAAGGTTGCAGGACATAGA
>1 dna:chromosome chromosome:RGSC3.4:1:1:267910886:1 50783649 ID60044 M -
TTGCAGTACCTCAACTGTTGCAGGACCAA
>1 dna:chromosome chromosome:RGSC3.4:1:1:267910886:1 50783660 ID46402 M -
TGGACTTACACTGTTGCAGTACCTCAACTGT
>1 dna:chromosome chromosome:RGSC3.4:1:1:267910886:1 50783663 ID46401 M -
TGGACTTACACTGTTGCAGTACCTCAAC
>1 dna:chromosome chromosome:RGSC3.4:1:1:267910886:1 50783929 ID26491 M -
TCCATTCTCACAGGACCTCCAGTGCGTCA
>1 dna:chromosome chromosome:RGSC3.4:1:1:267910886:1 50784006 ID57838 M -
TTCAGTTTGTTGGAGCTCTCCTATCAGAG
>1 dna:chromosome chromosome:RGSC3.4:1:1:267910886:1 50784064 ID14304 M -
TACAGGATCTCTACTGTCTTAGGACCACTGC
>1 dna:chromosome chromosome:RGSC3.4:1:1:267910886:1 50784077 ID5766 M -
CTGTTACAGGATCTCTACTGTC
>1 dna:chromosome chromosome:RGSC3.4:1:1:267910886:1 50784117 ID13600 M -
TACAAAGTAGTCCACTGTCAAAGGACCTCC
>1 dna:chromosome chromosome:RGSC3.4:1:1:267910886:1 50784156 ID15850 M -
TACTATTGTACAACCCCCTTGTCATAGCAC
>1 dna:chromosome chromosome:RGSC3.4:1:1:267910886:1 50784235 ID40532 M -
TGCAAGACCTTTACGGGCACTGGAAGTCAC
>1 dna:chromosome chromosome:RGSC3.4:1:1:267910886:1 50784238 ID59987 M -
TTGCAAGACCTTTACGGGCACTGGAAGT
>1 dna:chromosome chromosome:RGSC3.4:1:1:267910886:1 50784241 ID25446 M -
TCCAAATTGCAAGACCTTTACGGGCACTGGA
>1 dna:chromosome chromosome:RGSC3.4:1:1:267910886:1 50784242 ID25445 M -
TCCAAATTGCAAGACCTTTACGGGCACTGG
>1 dna:chromosome chromosome:RGSC3.4:1:1:267910886:1 50784310 ID25799 M -
TCCACAGTCAAAGGACCAATATTGTGGTA
>1 dna:chromosome chromosome:RGSC3.4:1:1:267910886:1 50784399 ID47333 M -
TGGCACCATTGCTTCTTCTTTGCATGC
>1 dna:chromosome chromosome:RGSC3.4:1:1:267910886:1 50784434 ID4175 M -
CATTATATTTGCCATGGTCA
>1 dna:chromosome chromosome:RGSC3.4:1:1:267910886:1 50784434 ID57945 M -
TTCATTATATTTGCCATGGTCA
>1 dna:chromosome chromosome:RGSC3.4:1:1:267910886:1 50784435 ID5857 M -
CTTCATTATATTTGCCATGGTC
>1 dna:chromosome chromosome:RGSC3.4:1:1:267910886:1 50784435 ID32211 M -
TGAAAAACTTCATTATATTTGCCATGGTC
>1 dna:chromosome chromosome:RGSC3.4:1:1:267910886:1 50784435 ID57944 M -
TTCATTATATTTGCCATGGTC
>1 dna:chromosome chromosome:RGSC3.4:1:1:267910886:1 50784450 ID39733 M -
TGATGTTGGGGTGGATGAAAAACTTCATT
>1 dna:chromosome chromosome:RGSC3.4:1:1:267910886:1 50784467 ID23526 M -
TCAATTGGAGAAGCAAGATGATGTTGGGGT
>1 dna:chromosome chromosome:RGSC3.4:1:1:267910886:1 50784468 ID23525 M -
TCAATTGGAGAAGCAAGATGATGTTGGGG
>1 dna:chromosome chromosome:RGSC3.4:1:1:267910886:1 50784620 ID14366 M -
TACAGTGCCCATAGCCATAGATAAAGCCTG
>1 dna:chromosome chromosome:RGSC3.4:1:1:267910886:1 50784622 ID57084 M -
TTATACAGTGCCCATAGCCATAGATAAAGCC
>1 dna:chromosome chromosome:RGSC3.4:1:1:267910886:1 50784628 ID5832 M -
CTTATACAGTGCCCATAGCCATAGAT
>1 dna:chromosome chromosome:RGSC3.4:1:1:267910886:1 50784628 ID33467 M -
TGAACTTATACAGTGCCCATAGCCATAGAT
>1 dna:chromosome chromosome:RGSC3.4:1:1:267910886:1 50784629 ID53225 M -
TGTGAACTTATACAGTGCCCATAGCCATAGA
>1 dna:chromosome chromosome:RGSC3.4:1:1:267910886:1 50784634 ID24013 M -
TCACTGTGAACTTATACAGTGCCCATAGCC
>1 dna:chromosome chromosome:RGSC3.4:1:1:267910886:1 50784635 ID24012 M -
TCACTGTGAACTTATACAGTGCCCATAGC
>1 dna:chromosome chromosome:RGSC3.4:1:1:267910886:1 50784659 ID10996 M -
TAACAAAATATAATCTGGTTTCAGGTCACT
>1 dna:chromosome chromosome:RGSC3.4:1:1:267910886:1 50784701 ID33843 M -
TGAAGGCCAAAGTCGATGCTTTTGACTTT
>1 dna:chromosome chromosome:RGSC3.4:1:1:267910886:1 50784704 ID38315 M -
TGAGTTGAAGGCCAAAGTCGATGCTTTTGAC
>1 dna:chromosome chromosome:RGSC3.4:1:1:267910886:1 50784707 ID38314 M -
TGAGTTGAAGGCCAAAGTCGATGCTTTT
>1 dna:chromosome chromosome:RGSC3.4:1:1:267910886:1 50784708 ID38313 M -
TGAGTTGAAGGCCAAAGTCGATGCTTT
>1 dna:chromosome chromosome:RGSC3.4:1:1:267910886:1 50784786 ID10660 M -
TAAAGTTGTCCTAGGAAGAGATCAGGTGCA
>1 dna:chromosome chromosome:RGSC3.4:1:1:267910886:1 50784789 ID10659 M -
TAAAGTTGTCCTAGGAAGAGATCAGGT
>1 dna:chromosome chromosome:RGSC3.4:1:1:267910886:1 50784795 ID40909 M -
TGCACCATCATAAAGTTGTCCTAGGAAGAGA
>1 dna:chromosome chromosome:RGSC3.4:1:1:267910886:1 50784842 ID20835 M -
TATAAGCCTACTCCTAAGATGCATACGTT
>1 dna:chromosome chromosome:RGSC3.4:1:1:267910886:1 50784851 ID32863 M -
TGAAATATAAGCCTACTCCTAAGAT
>1 dna:chromosome chromosome:RGSC3.4:1:1:267910886:1 50784852 ID32862 M -
TGAAATATAAGCCTACTCCTAAGA
>1 dna:chromosome chromosome:RGSC3.4:1:1:267910886:1 50784853 ID6175 M -
GAAATATAAGCCTACTCCTAAG
>1 dna:chromosome chromosome:RGSC3.4:1:1:267910886:1 50784853 ID13697 M -
TACAACAGTGAAATATAAGCCTACTCCTAAG
>1 dna:chromosome chromosome:RGSC3.4:1:1:267910886:1 50784854 ID9203 M -
GTGAAATATAAGCCTACTCCTAA
>1 dna:chromosome chromosome:RGSC3.4:1:1:267910886:1 50784854 ID13696 M -
TACAACAGTGAAATATAAGCCTACTCCTAA
>1 dna:chromosome chromosome:RGSC3.4:1:1:267910886:1 50784854 ID32861 M -
TGAAATATAAGCCTACTCCTAA
>1 dna:chromosome chromosome:RGSC3.4:1:1:267910886:1 50784855 ID13695 M -
TACAACAGTGAAATATAAGCCTACTCCTA
>1 dna:chromosome chromosome:RGSC3.4:1:1:267910886:1 50784856 ID13694 M -
TACAACAGTGAAATATAAGCCTACTCCT
>1 dna:chromosome chromosome:RGSC3.4:1:1:267910886:1 50784870 ID34557 M -
TGACAACAGAGTCAAATACAACAGTGAAAT
>1 dna:chromosome chromosome:RGSC3.4:1:1:267910886:1 50784873 ID2521 M -
ATGACAACAGAGTCAAATACAACAGTGA
>1 dna:chromosome chromosome:RGSC3.4:1:1:267910886:1 50784873 ID34556 M -
TGACAACAGAGTCAAATACAACAGTGA
>1 dna:chromosome chromosome:RGSC3.4:1:1:267910886:1 50784896 ID13711 M -
TACAACCTGTCTTCTGAACTGTTGTATGAC
>1 dna:chromosome chromosome:RGSC3.4:1:1:267910886:1 50784899 ID43757 M -
TGCTACAACCTGTCTTCTGAACTGTTGTAT
>1 dna:chromosome chromosome:RGSC3.4:1:1:267910886:1 50784900 ID43756 M -
TGCTACAACCTGTCTTCTGAACTGTTGTA
>1 dna:chromosome chromosome:RGSC3.4:1:1:267910886:1 50785407 ID1581 M -
AGCAGCTAGAATTTGCAGGACCTCTACTGGC
>1 dna:chromosome chromosome:RGSC3.4:1:1:267910886:1 50785445 ID41248 M -
TGCAGGACCAACAAGGTTGCAGGACATAGA
>1 dna:chromosome chromosome:RGSC3.4:1:1:267910886:1 50785464 ID60044 M -
TTGCAGTACCTCAACTGTTGCAGGACCAA
>1 dna:chromosome chromosome:RGSC3.4:1:1:267910886:1 50785475 ID46402 M -
TGGACTTACACTGTTGCAGTACCTCAACTGT
>1 dna:chromosome chromosome:RGSC3.4:1:1:267910886:1 50785478 ID46401 M -
TGGACTTACACTGTTGCAGTACCTCAAC
>1 dna:chromosome chromosome:RGSC3.4:1:1:267910886:1 50785744 ID26491 M -
TCCATTCTCACAGGACCTCCAGTGCGTCA
>1 dna:chromosome chromosome:RGSC3.4:1:1:267910886:1 50785821 ID57838 M -
TTCAGTTTGTTGGAGCTCTCCTATCAGAG
>1 dna:chromosome chromosome:RGSC3.4:1:1:267910886:1 50785879 ID14304 M -
TACAGGATCTCTACTGTCTTAGGACCACTGC
>1 dna:chromosome chromosome:RGSC3.4:1:1:267910886:1 50785892 ID5766 M -
CTGTTACAGGATCTCTACTGTC
>1 dna:chromosome chromosome:RGSC3.4:1:1:267910886:1 50785932 ID13600 M -
TACAAAGTAGTCCACTGTCAAAGGACCTCC
>1 dna:chromosome chromosome:RGSC3.4:1:1:267910886:1 50785971 ID15850 M -
TACTATTGTACAACCCCCTTGTCATAGCAC
>1 dna:chromosome chromosome:RGSC3.4:1:1:267910886:1 50786050 ID40532 M -
TGCAAGACCTTTACGGGCACTGGAAGTCAC
>1 dna:chromosome chromosome:RGSC3.4:1:1:267910886:1 50786053 ID59987 M -
TTGCAAGACCTTTACGGGCACTGGAAGT
>1 dna:chromosome chromosome:RGSC3.4:1:1:267910886:1 50786056 ID25446 M -
TCCAAATTGCAAGACCTTTACGGGCACTGGA
>1 dna:chromosome chromosome:RGSC3.4:1:1:267910886:1 50786057 ID25445 M -
TCCAAATTGCAAGACCTTTACGGGCACTGG
>1 dna:chromosome chromosome:RGSC3.4:1:1:267910886:1 50786125 ID25799 M -
TCCACAGTCAAAGGACCAATATTGTGGTA
>1 dna:chromosome chromosome:RGSC3.4:1:1:267910886:1 50786214 ID47333 M -
TGGCACCATTGCTTCTTCTTTGCATGC
>1 dna:chromosome chromosome:RGSC3.4:1:1:267910886:1 50786249 ID4175 M -
CATTATATTTGCCATGGTCA
>1 dna:chromosome chromosome:RGSC3.4:1:1:267910886:1 50786249 ID57945 M -
TTCATTATATTTGCCATGGTCA
>1 dna:chromosome chromosome:RGSC3.4:1:1:267910886:1 50786250 ID5857 M -
CTTCATTATATTTGCCATGGTC
>1 dna:chromosome chromosome:RGSC3.4:1:1:267910886:1 50786250 ID32211 M -
TGAAAAACTTCATTATATTTGCCATGGTC
>1 dna:chromosome chromosome:RGSC3.4:1:1:267910886:1 50786250 ID57944 M -
TTCATTATATTTGCCATGGTC
>1 dna:chromosome chromosome:RGSC3.4:1:1:267910886:1 50786265 ID39733 M -
TGATGTTGGGGTGGATGAAAAACTTCATT
>1 dna:chromosome chromosome:RGSC3.4:1:1:267910886:1 50786282 ID23526 M -
TCAATTGGAGAAGCAAGATGATGTTGGGGT
>1 dna:chromosome chromosome:RGSC3.4:1:1:267910886:1 50786283 ID23525 M -
TCAATTGGAGAAGCAAGATGATGTTGGGG
>1 dna:chromosome chromosome:RGSC3.4:1:1:267910886:1 50786339 ID8927 M -
GTAAAGCTGTAAAATTTCAACCAGTTTCA
>1 dna:chromosome chromosome:RGSC3.4:1:1:267910886:1 50786435 ID14366 M -
TACAGTGCCCATAGCCATAGATAAAGCCTG
>1 dna:chromosome chromosome:RGSC3.4:1:1:267910886:1 50786437 ID57084 M -
TTATACAGTGCCCATAGCCATAGATAAAGCC
>1 dna:chromosome chromosome:RGSC3.4:1:1:267910886:1 50786443 ID5832 M -
CTTATACAGTGCCCATAGCCATAGAT
>1 dna:chromosome chromosome:RGSC3.4:1:1:267910886:1 50786443 ID33467 M -
TGAACTTATACAGTGCCCATAGCCATAGAT
>1 dna:chromosome chromosome:RGSC3.4:1:1:267910886:1 50786444 ID53225 M -
TGTGAACTTATACAGTGCCCATAGCCATAGA
>1 dna:chromosome chromosome:RGSC3.4:1:1:267910886:1 50786449 ID24013 M -
TCACTGTGAACTTATACAGTGCCCATAGCC
>1 dna:chromosome chromosome:RGSC3.4:1:1:267910886:1 50786450 ID24012 M -
TCACTGTGAACTTATACAGTGCCCATAGC
>1 dna:chromosome chromosome:RGSC3.4:1:1:267910886:1 50786474 ID10996 M -
TAACAAAATATAATCTGGTTTCAGGTCACT
>1 dna:chromosome chromosome:RGSC3.4:1:1:267910886:1 50786535 ID42648 M -
TGCCCAGGTTTGTCTTGAGTTGAAGGCCAA
>1 dna:chromosome chromosome:RGSC3.4:1:1:267910886:1 50786601 ID10660 M -
TAAAGTTGTCCTAGGAAGAGATCAGGTGCA
>1 dna:chromosome chromosome:RGSC3.4:1:1:267910886:1 50786604 ID10659 M -
TAAAGTTGTCCTAGGAAGAGATCAGGT
>1 dna:chromosome chromosome:RGSC3.4:1:1:267910886:1 50786610 ID40909 M -
TGCACCATCATAAAGTTGTCCTAGGAAGAGA
>1 dna:chromosome chromosome:RGSC3.4:1:1:267910886:1 50786660 ID2273 M -
ATATAAGCCTACTCCTAAGATCCATAT
>1 dna:chromosome chromosome:RGSC3.4:1:1:267910886:1 50786666 ID32863 M -
TGAAATATAAGCCTACTCCTAAGAT
>1 dna:chromosome chromosome:RGSC3.4:1:1:267910886:1 50786667 ID32862 M -
TGAAATATAAGCCTACTCCTAAGA
>1 dna:chromosome chromosome:RGSC3.4:1:1:267910886:1 50786668 ID6175 M -
GAAATATAAGCCTACTCCTAAG
>1 dna:chromosome chromosome:RGSC3.4:1:1:267910886:1 50786669 ID9203 M -
GTGAAATATAAGCCTACTCCTAA
>1 dna:chromosome chromosome:RGSC3.4:1:1:267910886:1 50786669 ID32861 M -
TGAAATATAAGCCTACTCCTAA
>1 dna:chromosome chromosome:RGSC3.4:1:1:267910886:1 50786711 ID13711 M -
TACAACCTGTCTTCTGAACTGTTGTATGAC
>1 dna:chromosome chromosome:RGSC3.4:1:1:267910886:1 50786714 ID43757 M -
TGCTACAACCTGTCTTCTGAACTGTTGTAT
>1 dna:chromosome chromosome:RGSC3.4:1:1:267910886:1 50786715 ID43756 M -
TGCTACAACCTGTCTTCTGAACTGTTGTA
>1 dna:chromosome chromosome:RGSC3.4:1:1:267910886:1 50786786 ID20668 M -
TAGTTTGGATTGACTTTTATTAAGAGGCTA
>1 dna:chromosome chromosome:RGSC3.4:1:1:267910886:1 50786787 ID20667 M -
TAGTTTGGATTGACTTTTATTAAGAGGCT
>1 dna:chromosome chromosome:RGSC3.4:1:1:267910886:1 50786788 ID2270 M -
ATAGTTTGGATTGACTTTTATTAAGAGGC
>1 dna:chromosome chromosome:RGSC3.4:1:1:267910886:1 50786788 ID20666 M -
TAGTTTGGATTGACTTTTATTAAGAGGC
>1 dna:chromosome chromosome:RGSC3.4:1:1:267910886:1 50786968 ID59122 M -
TTCTGGTTATACCTTTTTGATGCAATGAAT
>1 dna:chromosome chromosome:RGSC3.4:1:1:267910886:1 50787059 ID48659 M -
TGGGACCGTAACTGGACAAAGCTGCTGAGC
>1 dna:chromosome chromosome:RGSC3.4:1:1:267910886:1 50787101 ID28144 M -
TCCTATTTAGTCCTAGAGGGAAATCAGC
>1 dna:chromosome chromosome:RGSC3.4:1:1:267910886:1 50787125 ID54349 M -
TGTGTCTATGTTGTGTTCACTTCTATTCCT
>1 dna:chromosome chromosome:RGSC3.4:1:1:267910886:1 50787126 ID54348 M -
TGTGTCTATGTTGTGTTCACTTCTATTCC
>1 dna:chromosome chromosome:RGSC3.4:1:1:267910886:1 50787144 ID45775 M -
TGGAAGATGAGGAGAACAATGTGTCTATGT
>1 dna:chromosome chromosome:RGSC3.4:1:1:267910886:1 50787182 ID35634 M -
TGACTAGCCTTATGATCATAGGGAGACAC
>1 dna:chromosome chromosome:RGSC3.4:1:1:267910886:1 50787284 ID6519 M -
GACACAGGACACTTCTGGTGTGTATGTATG
>1 dna:chromosome chromosome:RGSC3.4:1:1:267910886:1 50787293 ID38113 M -
TGAGTGAAGACACAGGACACTTCTGGTGT
>1 dna:chromosome chromosome:RGSC3.4:1:1:267910886:1 50787416 ID29112 M -
TCCTTTAATGCCTCTGGGAAATCCCCAGC
>1 dna:chromosome chromosome:RGSC3.4:1:1:267910886:1 50787420 ID29111 M -
TCCTTTAATGCCTCTGGGAAATCCC
>1 dna:chromosome chromosome:RGSC3.4:1:1:267910886:1 50787600 ID47333 M -
TGGCACCATTGCTTCTTCTTTGCATGC
>1 dna:chromosome chromosome:RGSC3.4:1:1:267910886:1 50787635 ID4175 M -
CATTATATTTGCCATGGTCA
>1 dna:chromosome chromosome:RGSC3.4:1:1:267910886:1 50787635 ID57945 M -
TTCATTATATTTGCCATGGTCA
>1 dna:chromosome chromosome:RGSC3.4:1:1:267910886:1 50787636 ID5857 M -
CTTCATTATATTTGCCATGGTC
>1 dna:chromosome chromosome:RGSC3.4:1:1:267910886:1 50787636 ID32211 M -
TGAAAAACTTCATTATATTTGCCATGGTC
>1 dna:chromosome chromosome:RGSC3.4:1:1:267910886:1 50787636 ID57944 M -
TTCATTATATTTGCCATGGTC
>1 dna:chromosome chromosome:RGSC3.4:1:1:267910886:1 50787651 ID39733 M -
TGATGTTGGGGTGGATGAAAAACTTCATT
>1 dna:chromosome chromosome:RGSC3.4:1:1:267910886:1 50787668 ID23526 M -
TCAATTGGAGAAGCAAGATGATGTTGGGGT
>1 dna:chromosome chromosome:RGSC3.4:1:1:267910886:1 50787669 ID23525 M -
TCAATTGGAGAAGCAAGATGATGTTGGGG
>1 dna:chromosome chromosome:RGSC3.4:1:1:267910886:1 50787821 ID14366 M -
TACAGTGCCCATAGCCATAGATAAAGCCTG
>1 dna:chromosome chromosome:RGSC3.4:1:1:267910886:1 50787823 ID57084 M -
TTATACAGTGCCCATAGCCATAGATAAAGCC
>1 dna:chromosome chromosome:RGSC3.4:1:1:267910886:1 50787829 ID5832 M -
CTTATACAGTGCCCATAGCCATAGAT
>1 dna:chromosome chromosome:RGSC3.4:1:1:267910886:1 50787829 ID33467 M -
TGAACTTATACAGTGCCCATAGCCATAGAT
>1 dna:chromosome chromosome:RGSC3.4:1:1:267910886:1 50787830 ID53225 M -
TGTGAACTTATACAGTGCCCATAGCCATAGA
>1 dna:chromosome chromosome:RGSC3.4:1:1:267910886:1 50787835 ID24013 M -
TCACTGTGAACTTATACAGTGCCCATAGCC
>1 dna:chromosome chromosome:RGSC3.4:1:1:267910886:1 50787836 ID24012 M -
TCACTGTGAACTTATACAGTGCCCATAGC
>1 dna:chromosome chromosome:RGSC3.4:1:1:267910886:1 50787860 ID10996 M -
TAACAAAATATAATCTGGTTTCAGGTCACT
>1 dna:chromosome chromosome:RGSC3.4:1:1:267910886:1 50787902 ID33843 M -
TGAAGGCCAAAGTCGATGCTTTTGACTTT
>1 dna:chromosome chromosome:RGSC3.4:1:1:267910886:1 50787905 ID38315 M -
TGAGTTGAAGGCCAAAGTCGATGCTTTTGAC
>1 dna:chromosome chromosome:RGSC3.4:1:1:267910886:1 50787908 ID38314 M -
TGAGTTGAAGGCCAAAGTCGATGCTTTT
>1 dna:chromosome chromosome:RGSC3.4:1:1:267910886:1 50787909 ID38313 M -
TGAGTTGAAGGCCAAAGTCGATGCTTT
>1 dna:chromosome chromosome:RGSC3.4:1:1:267910886:1 50787921 ID42648 M -
TGCCCAGGTTTGTCTTGAGTTGAAGGCCAA
>1 dna:chromosome chromosome:RGSC3.4:1:1:267910886:1 50787987 ID10660 M -
TAAAGTTGTCCTAGGAAGAGATCAGGTGCA
>1 dna:chromosome chromosome:RGSC3.4:1:1:267910886:1 50787990 ID10659 M -
TAAAGTTGTCCTAGGAAGAGATCAGGT
>1 dna:chromosome chromosome:RGSC3.4:1:1:267910886:1 50787996 ID40909 M -
TGCACCATCATAAAGTTGTCCTAGGAAGAGA
>1 dna:chromosome chromosome:RGSC3.4:1:1:267910886:1 50788049 ID2273 M -
ATATAAGCCTACTCCTAAGATCCATAT
>1 dna:chromosome chromosome:RGSC3.4:1:1:267910886:1 50788055 ID32863 M -
TGAAATATAAGCCTACTCCTAAGAT
>1 dna:chromosome chromosome:RGSC3.4:1:1:267910886:1 50788056 ID32862 M -
TGAAATATAAGCCTACTCCTAAGA
>1 dna:chromosome chromosome:RGSC3.4:1:1:267910886:1 50788057 ID6175 M -
GAAATATAAGCCTACTCCTAAG
>1 dna:chromosome chromosome:RGSC3.4:1:1:267910886:1 50788058 ID9203 M -
GTGAAATATAAGCCTACTCCTAA
>1 dna:chromosome chromosome:RGSC3.4:1:1:267910886:1 50788058 ID32861 M -
TGAAATATAAGCCTACTCCTAA
>1 dna:chromosome chromosome:RGSC3.4:1:1:267910886:1 50788100 ID13711 M -
TACAACCTGTCTTCTGAACTGTTGTATGAC
>1 dna:chromosome chromosome:RGSC3.4:1:1:267910886:1 50788103 ID43757 M -
TGCTACAACCTGTCTTCTGAACTGTTGTAT
>1 dna:chromosome chromosome:RGSC3.4:1:1:267910886:1 50788104 ID43756 M -
TGCTACAACCTGTCTTCTGAACTGTTGTA
>1 dna:chromosome chromosome:RGSC3.4:1:1:267910886:1 50788175 ID20668 M -
TAGTTTGGATTGACTTTTATTAAGAGGCTA
>1 dna:chromosome chromosome:RGSC3.4:1:1:267910886:1 50788176 ID20667 M -
TAGTTTGGATTGACTTTTATTAAGAGGCT
>1 dna:chromosome chromosome:RGSC3.4:1:1:267910886:1 50788177 ID2270 M -
ATAGTTTGGATTGACTTTTATTAAGAGGC
>1 dna:chromosome chromosome:RGSC3.4:1:1:267910886:1 50788177 ID20666 M -
TAGTTTGGATTGACTTTTATTAAGAGGC
>1 dna:chromosome chromosome:RGSC3.4:1:1:267910886:1 50788324 ID12901 M -
TAATATTTTACCTCAAACCTCAATATATTA
>1 dna:chromosome chromosome:RGSC3.4:1:1:267910886:1 50788376 ID12153 M -
TAAGCAATAGGATGCCATGTTCTGTTTATA
>1 dna:chromosome chromosome:RGSC3.4:1:1:267910886:1 50788381 ID14629 M -
TACATTAAGCAATAGGATGCCATGTTCTGT
>1 dna:chromosome chromosome:RGSC3.4:1:1:267910886:1 50788425 ID37332 M -
TGAGCCTGTGTTGTGAAGCAATTCCTGT
>1 dna:chromosome chromosome:RGSC3.4:1:1:267910886:1 50788430 ID44410 M -
TGCTGAGCCTGTGTTGTGAAGCAATT
>1 dna:chromosome chromosome:RGSC3.4:1:1:267910886:1 50788437 ID46137 M -
TGGACAAAGCTGCTGAGCCTGTGTTGTGA
>1 dna:chromosome chromosome:RGSC3.4:1:1:267910886:1 50788448 ID48659 M -
TGGGACCGTAACTGGACAAAGCTGCTGAGC
>1 dna:chromosome chromosome:RGSC3.4:1:1:267910886:1 50788490 ID28144 M -
TCCTATTTAGTCCTAGAGGGAAATCAGC
>1 dna:chromosome chromosome:RGSC3.4:1:1:267910886:1 50788514 ID54349 M -
TGTGTCTATGTTGTGTTCACTTCTATTCCT
>1 dna:chromosome chromosome:RGSC3.4:1:1:267910886:1 50788515 ID54348 M -
TGTGTCTATGTTGTGTTCACTTCTATTCC
>1 dna:chromosome chromosome:RGSC3.4:1:1:267910886:1 50788533 ID45775 M -
TGGAAGATGAGGAGAACAATGTGTCTATGT
>1 dna:chromosome chromosome:RGSC3.4:1:1:267910886:1 50788556 ID24760 M -
TCATAGAGATACACTAGGCCATTGGAAGA
>1 dna:chromosome chromosome:RGSC3.4:1:1:267910886:1 50788615 ID32286 M -
TGAAAAGAAGAAGGGCATGCCCAATGGC
>1 dna:chromosome chromosome:RGSC3.4:1:1:267910886:1 50788635 ID8755 M -
GGGTGTTGTCGGGAGTGTCCTGAAAAGA
>1 dna:chromosome chromosome:RGSC3.4:1:1:267910886:1 50788635 ID49991 M -
TGGGTGTTGTCGGGAGTGTCCTGAAAAGA
>1 dna:chromosome chromosome:RGSC3.4:1:1:267910886:1 50788636 ID49990 M -
TGGGTGTTGTCGGGAGTGTCCTGAAAAG
>1 dna:chromosome chromosome:RGSC3.4:1:1:267910886:1 50788637 ID49989 M -
TGGGTGTTGTCGGGAGTGTCCTGAAAA
>1 dna:chromosome chromosome:RGSC3.4:1:1:267910886:1 50788685 ID38113 M -
TGAGTGAAGACACAGGACACTTCTGGTGT
>1 dna:chromosome chromosome:RGSC3.4:1:1:267910886:1 50788808 ID29112 M -
TCCTTTAATGCCTCTGGGAAATCCCCAGC
>1 dna:chromosome chromosome:RGSC3.4:1:1:267910886:1 50788812 ID29111 M -
TCCTTTAATGCCTCTGGGAAATCCC
>1 dna:chromosome chromosome:RGSC3.4:1:1:267910886:1 50788823 ID8224 M -
GGAATTGGTTCATCCTTTAATGCCTC
>1 dna:chromosome chromosome:RGSC3.4:1:1:267910886:1 50788824 ID60334 M -
TTGGAATTGGTTCATCCTTTAATGCCT
>1 dna:chromosome chromosome:RGSC3.4:1:1:267910886:1 50788849 ID770 M -
ACACAACTTCATCAGTGAATTTCCCCATT
>1 dna:chromosome chromosome:RGSC3.4:1:1:267910886:1 50788851 ID769 M -
ACACAACTTCATCAGTGAATTTCCCCA
>1 dna:chromosome chromosome:RGSC3.4:1:1:267910886:1 50788917 ID47812 M -
TGGCCTCATTTCTGGGAGAAAACTCTTCCTC
>1 dna:chromosome chromosome:RGSC3.4:1:1:267910886:1 50789206 ID53642 M -
TGTGATAAACTTCAGGTGAATGGATTC
>1 dna:chromosome chromosome:RGSC3.4:1:1:267910886:1 50789232 ID24063 M -
TCACTTTGTGGAAGCTGGTGTTTTTAGAGT
>1 dna:chromosome chromosome:RGSC3.4:1:1:267910886:1 50789239 ID25863 M -
TCCACCTCACTTTGTGGAAGCTGGTGTTT
>1 dna:chromosome chromosome:RGSC3.4:1:1:267910886:1 50789240 ID30290 M -
TCTCCACCTCACTTTGTGGAAGCTGGTGTT
>1 dna:chromosome chromosome:RGSC3.4:1:1:267910886:1 50789326 ID11875 M -
TAAGAATTTGTTCTATAGCTCTTGTGATA
>1 dna:chromosome chromosome:RGSC3.4:1:1:267910886:1 50789360 ID1871 M -
AGGCTGAATGAAATGTGATGCTACTTTTGA
>1 dna:chromosome chromosome:RGSC3.4:1:1:267910886:1 50789427 ID23724 M -
TCACAGGATCTGCACTGTTGCAGCAACTGT
>1 dna:chromosome chromosome:RGSC3.4:1:1:267910886:1 50789602 ID24380 M -
TCAGCAATTCCAATTTTGCAGGACCTC
>1 dna:chromosome chromosome:RGSC3.4:1:1:267910886:1 50789699 ID7414 M -
GCAACTAAAGTGTTTCAGGACATCAACTG
>1 dna:chromosome chromosome:RGSC3.4:1:1:267910886:1 50789701 ID17987 M -
TAGCAACTAAAGTGTTTCAGGACATCAAC
>1 dna:chromosome chromosome:RGSC3.4:1:1:267910886:1 50789804 ID15848 M -
TACTATTGCAGGACTTCCACTGTAGGAGCAC
>1 dna:chromosome chromosome:RGSC3.4:1:1:267910886:1 50789806 ID15847 M -
TACTATTGCAGGACTTCCACTGTAGGAGC
>1 dna:chromosome chromosome:RGSC3.4:1:1:267910886:1 50789817 ID25556 M -
TCCAAGCAACACTACTATTGCAGGACTTCC
>1 dna:chromosome chromosome:RGSC3.4:1:1:267910886:1 50789859 ID30068 M -
TCTCAAGTGTCACAGGACCTCCTTTGTCCA
>1 dna:chromosome chromosome:RGSC3.4:1:1:267910886:1 50789974 ID15251 M -
TACCTCAGGAAGTCCACTGTCTGTGTGTC
>1 dna:chromosome chromosome:RGSC3.4:1:1:267910886:1 50791338 ID26738 M -
TCCCACCTTGAATCTGCTGTTCC
