# Supplementary material for: proTRAC - a software for probabilistic piRNA cluster detection, visualization and analysis
Source: BMC Bioinformatics. 2012 Jan 10;13:5. doi: 10.1186/1471-2105-13-5 (PMC3293768; doi:10.1186/1471-2105-13-5)
Supplement: Additional file 6 — proTRAC results folder containing a picture and a FASTA file for each detected rat cluster. After decompression, the folder can be opened as former session in proTRAC. Alternatively, each file can be opened separately with any standard text-editor or graphic-viewer respectively. [file 1471-2105-13-5-S6.ZIP › proTRAC_results_rat/monodirectional_clusters/Cluster_148.fas]

>1 dna:chromosome chromosome:RGSC3.4:1:1:267910886:1 50834852 ID1581 M -
AGCAGCTAGAATTTGCAGGACCTCTACTGGC
>1 dna:chromosome chromosome:RGSC3.4:1:1:267910886:1 50834890 ID41248 M -
TGCAGGACCAACAAGGTTGCAGGACATAGA
>1 dna:chromosome chromosome:RGSC3.4:1:1:267910886:1 50834909 ID60044 M -
TTGCAGTACCTCAACTGTTGCAGGACCAA
>1 dna:chromosome chromosome:RGSC3.4:1:1:267910886:1 50834920 ID46402 M -
TGGACTTACACTGTTGCAGTACCTCAACTGT
>1 dna:chromosome chromosome:RGSC3.4:1:1:267910886:1 50834923 ID46401 M -
TGGACTTACACTGTTGCAGTACCTCAAC
>1 dna:chromosome chromosome:RGSC3.4:1:1:267910886:1 50835189 ID26491 M -
TCCATTCTCACAGGACCTCCAGTGCGTCA
>1 dna:chromosome chromosome:RGSC3.4:1:1:267910886:1 50835266 ID57838 M -
TTCAGTTTGTTGGAGCTCTCCTATCAGAG
>1 dna:chromosome chromosome:RGSC3.4:1:1:267910886:1 50835273 ID24373 M -
TCAGCAACTTCAGTTTGTTGGAGCTCTCCT
>1 dna:chromosome chromosome:RGSC3.4:1:1:267910886:1 50835274 ID24372 M -
TCAGCAACTTCAGTTTGTTGGAGCTCTCC
>1 dna:chromosome chromosome:RGSC3.4:1:1:267910886:1 50835621 ID41078 M -
TGCAGAACCTACAGTGTTGGAACAACTGCA
>1 dna:chromosome chromosome:RGSC3.4:1:1:267910886:1 50835720 ID25714 M -
TCCAATGTTGAAGGATGTTCACTGTTGCAG
>1 dna:chromosome chromosome:RGSC3.4:1:1:267910886:1 50835755 ID47355 M -
TGGCACTGACTCATGACATCCACTGTTGC
>1 dna:chromosome chromosome:RGSC3.4:1:1:267910886:1 50835778 ID60364 M -
TTGGACCTCCACCGTCATTTCAATGGCAC
>1 dna:chromosome chromosome:RGSC3.4:1:1:267910886:1 50835799 ID47313 M -
TGGCACAATAATTCCTCTGTTGTTGGACCT
>1 dna:chromosome chromosome:RGSC3.4:1:1:267910886:1 50835869 ID11670 M -
TAACTGTTGCAGGACCTCCAATTTAGAAC
>1 dna:chromosome chromosome:RGSC3.4:1:1:267910886:1 50836048 ID8437 M -
GGCACAGGTTATCCATTGACACTGCTTTTC
>1 dna:chromosome chromosome:RGSC3.4:1:1:267910886:1 50836192 ID52462 M -
TGTCACAGCACTTCAACTGTTTCAAGGACC
>1 dna:chromosome chromosome:RGSC3.4:1:1:267910886:1 50836366 ID11373 M -
TAACCATTGTAGCAGTACTTCCACTGTCCCA
>1 dna:chromosome chromosome:RGSC3.4:1:1:267910886:1 50836397 ID29067 M -
TCCTTGCTGCTTCTTTCCATGCATTTTGA
>1 dna:chromosome chromosome:RGSC3.4:1:1:267910886:1 50836608 ID16150 M -
TACTGGAACAGGATCTCCATTGTGGCTGGT
>1 dna:chromosome chromosome:RGSC3.4:1:1:267910886:1 50836705 ID2381 M -
ATCCAGAACCTCTAATGGTGCAGGACCTCC
>1 dna:chromosome chromosome:RGSC3.4:1:1:267910886:1 50836724 ID52963 M -
TGTCTCAGGACCTCGAATGATCCAGAACCT
>1 dna:chromosome chromosome:RGSC3.4:1:1:267910886:1 50836725 ID52962 M -
TGTCTCAGGACCTCGAATGATCCAGAACC
>1 dna:chromosome chromosome:RGSC3.4:1:1:267910886:1 50836825 ID27832 M -
TCCTACACTGGACCTACACTGTCCATCACCT
>1 dna:chromosome chromosome:RGSC3.4:1:1:267910886:1 50836829 ID22369 M -
TATTCCTACACTGGACCTACACTGTCCATC
>1 dna:chromosome chromosome:RGSC3.4:1:1:267910886:1 50836840 ID18774 M -
TAGGAACACAATATTCCTACACTGGACCTA
>1 dna:chromosome chromosome:RGSC3.4:1:1:267910886:1 50836867 ID23267 M -
TCAACTGTTGCAGGACCTCCAATGTTGTAG
>1 dna:chromosome chromosome:RGSC3.4:1:1:267910886:1 50836877 ID21696 M -
TATGAGAGCCTCAACTGTTGCAGGACCTCC
>1 dna:chromosome chromosome:RGSC3.4:1:1:267910886:1 50836910 ID35416 M -
TGACCTCCAAAGTTGGAAGAACTGCA
>1 dna:chromosome chromosome:RGSC3.4:1:1:267910886:1 50836911 ID41525 M -
TGCATGACCTCCAAAGTTGGAAGAACTGC
>1 dna:chromosome chromosome:RGSC3.4:1:1:267910886:1 50837015 ID41249 M -
TGCAGGACCTCAAATGTCCCAGGACCT
>1 dna:chromosome chromosome:RGSC3.4:1:1:267910886:1 50837039 ID14111 M -
TACACTGTCTTAGGACCTCCAATATTGC
>1 dna:chromosome chromosome:RGSC3.4:1:1:267910886:1 50837102 ID52961 M -
TGTCTCAGGACATTTACTGGTGCAGAGCCTC
>1 dna:chromosome chromosome:RGSC3.4:1:1:267910886:1 50837204 ID29811 M -
TCTACGGTCAGTGCCAATGCATCGATTCA
>1 dna:chromosome chromosome:RGSC3.4:1:1:267910886:1 50837532 ID1581 M -
AGCAGCTAGAATTTGCAGGACCTCTACTGGC
>1 dna:chromosome chromosome:RGSC3.4:1:1:267910886:1 50837570 ID41248 M -
TGCAGGACCAACAAGGTTGCAGGACATAGA
>1 dna:chromosome chromosome:RGSC3.4:1:1:267910886:1 50837589 ID60044 M -
TTGCAGTACCTCAACTGTTGCAGGACCAA
>1 dna:chromosome chromosome:RGSC3.4:1:1:267910886:1 50837923 ID24269 M -
TCAGAGGACATTTACATTTGCTGTACTTC
>1 dna:chromosome chromosome:RGSC3.4:1:1:267910886:1 50837946 ID57838 M -
TTCAGTTTGTTGGAGCTCTCCTATCAGAG
>1 dna:chromosome chromosome:RGSC3.4:1:1:267910886:1 50837953 ID24373 M -
TCAGCAACTTCAGTTTGTTGGAGCTCTCCT
>1 dna:chromosome chromosome:RGSC3.4:1:1:267910886:1 50837954 ID24372 M -
TCAGCAACTTCAGTTTGTTGGAGCTCTCC
>1 dna:chromosome chromosome:RGSC3.4:1:1:267910886:1 50838017 ID5766 M -
CTGTTACAGGATCTCTACTGTC
>1 dna:chromosome chromosome:RGSC3.4:1:1:267910886:1 50838057 ID13600 M -
TACAAAGTAGTCCACTGTCAAAGGACCTCC
>1 dna:chromosome chromosome:RGSC3.4:1:1:267910886:1 50838096 ID15850 M -
TACTATTGTACAACCCCCTTGTCATAGCAC
>1 dna:chromosome chromosome:RGSC3.4:1:1:267910886:1 50838126 ID45960 M -
TGGAATACCTCAACTATAACAAGGACCTC
>1 dna:chromosome chromosome:RGSC3.4:1:1:267910886:1 50838175 ID40532 M -
TGCAAGACCTTTACGGGCACTGGAAGTCAC
>1 dna:chromosome chromosome:RGSC3.4:1:1:267910886:1 50838178 ID59987 M -
TTGCAAGACCTTTACGGGCACTGGAAGT
>1 dna:chromosome chromosome:RGSC3.4:1:1:267910886:1 50838181 ID25446 M -
TCCAAATTGCAAGACCTTTACGGGCACTGGA
>1 dna:chromosome chromosome:RGSC3.4:1:1:267910886:1 50838182 ID25445 M -
TCCAAATTGCAAGACCTTTACGGGCACTGG
>1 dna:chromosome chromosome:RGSC3.4:1:1:267910886:1 50838305 ID38463 M -
TGATAACCCCTGTAGCAGAACTTCCACTGT
>1 dna:chromosome chromosome:RGSC3.4:1:1:267910886:1 50838374 ID4175 M -
CATTATATTTGCCATGGTCA
>1 dna:chromosome chromosome:RGSC3.4:1:1:267910886:1 50838374 ID57945 M -
TTCATTATATTTGCCATGGTCA
>1 dna:chromosome chromosome:RGSC3.4:1:1:267910886:1 50838375 ID5857 M -
CTTCATTATATTTGCCATGGTC
>1 dna:chromosome chromosome:RGSC3.4:1:1:267910886:1 50838375 ID32211 M -
TGAAAAACTTCATTATATTTGCCATGGTC
>1 dna:chromosome chromosome:RGSC3.4:1:1:267910886:1 50838375 ID57944 M -
TTCATTATATTTGCCATGGTC
>1 dna:chromosome chromosome:RGSC3.4:1:1:267910886:1 50838390 ID39733 M -
TGATGTTGGGGTGGATGAAAAACTTCATT
>1 dna:chromosome chromosome:RGSC3.4:1:1:267910886:1 50838407 ID23526 M -
TCAATTGGAGAAGCAAGATGATGTTGGGGT
>1 dna:chromosome chromosome:RGSC3.4:1:1:267910886:1 50838408 ID23525 M -
TCAATTGGAGAAGCAAGATGATGTTGGGG
>1 dna:chromosome chromosome:RGSC3.4:1:1:267910886:1 50838464 ID8927 M -
GTAAAGCTGTAAAATTTCAACCAGTTTCA
>1 dna:chromosome chromosome:RGSC3.4:1:1:267910886:1 50838486 ID45396 M -
TGGAAAGACTTTCAGATGTATTTGTAAAGC
>1 dna:chromosome chromosome:RGSC3.4:1:1:267910886:1 50838490 ID29492 M -
TCGGTGGAAAGACTTTCAGATGTATTTGTA
>1 dna:chromosome chromosome:RGSC3.4:1:1:267910886:1 50838491 ID29491 M -
TCGGTGGAAAGACTTTCAGATGTATTTGT
>1 dna:chromosome chromosome:RGSC3.4:1:1:267910886:1 50838492 ID30406 M -
TCTCGGTGGAAAGACTTTCAGATGTATTTG
>1 dna:chromosome chromosome:RGSC3.4:1:1:267910886:1 50838495 ID28397 M -
TCCTCTCGGTGGAAAGACTTTCAGATGTAT
>1 dna:chromosome chromosome:RGSC3.4:1:1:267910886:1 50838496 ID28396 M -
TCCTCTCGGTGGAAAGACTTTCAGATGTA
>1 dna:chromosome chromosome:RGSC3.4:1:1:267910886:1 50838498 ID28395 M -
TCCTCTCGGTGGAAAGACTTTCAGATG
>1 dna:chromosome chromosome:RGSC3.4:1:1:267910886:1 50838499 ID5375 M -
CTCGGTGGAAAGACTTTCAGAT
>1 dna:chromosome chromosome:RGSC3.4:1:1:267910886:1 50838530 ID43712 M -
TGCTAATATTTGCCTAAATATTTCCTTGGCTC
>1 dna:chromosome chromosome:RGSC3.4:1:1:267910886:1 50838531 ID43711 M -
TGCTAATATTTGCCTAAATATTTCCTTGGCT
>1 dna:chromosome chromosome:RGSC3.4:1:1:267910886:1 50838532 ID43710 M -
TGCTAATATTTGCCTAAATATTTCCTTGGC
>1 dna:chromosome chromosome:RGSC3.4:1:1:267910886:1 50838543 ID2243 M -
ATAGATAAAGCCTGCTAATATTTGCCTAAAT
>1 dna:chromosome chromosome:RGSC3.4:1:1:267910886:1 50838560 ID14366 M -
TACAGTGCCCATAGCCATAGATAAAGCCTG
>1 dna:chromosome chromosome:RGSC3.4:1:1:267910886:1 50838562 ID57084 M -
TTATACAGTGCCCATAGCCATAGATAAAGCC
>1 dna:chromosome chromosome:RGSC3.4:1:1:267910886:1 50838568 ID5832 M -
CTTATACAGTGCCCATAGCCATAGAT
>1 dna:chromosome chromosome:RGSC3.4:1:1:267910886:1 50838568 ID33467 M -
TGAACTTATACAGTGCCCATAGCCATAGAT
>1 dna:chromosome chromosome:RGSC3.4:1:1:267910886:1 50838569 ID53225 M -
TGTGAACTTATACAGTGCCCATAGCCATAGA
>1 dna:chromosome chromosome:RGSC3.4:1:1:267910886:1 50838574 ID24013 M -
TCACTGTGAACTTATACAGTGCCCATAGCC
>1 dna:chromosome chromosome:RGSC3.4:1:1:267910886:1 50838575 ID24012 M -
TCACTGTGAACTTATACAGTGCCCATAGC
>1 dna:chromosome chromosome:RGSC3.4:1:1:267910886:1 50838599 ID10996 M -
TAACAAAATATAATCTGGTTTCAGGTCACT
>1 dna:chromosome chromosome:RGSC3.4:1:1:267910886:1 50838636 ID1611 U -
AGCCAAAGTCGATGCTTTTGACTTTTCTGT
>1 dna:chromosome chromosome:RGSC3.4:1:1:267910886:1 50838640 ID32712 U -
TGAAAGCCAAAGTCGATGCTTTTGACTTTT
>1 dna:chromosome chromosome:RGSC3.4:1:1:267910886:1 50838641 ID32711 U -
TGAAAGCCAAAGTCGATGCTTTTGACTTT
>1 dna:chromosome chromosome:RGSC3.4:1:1:267910886:1 50838669 ID24412 M -
TCAGCATTTGCCCAGATTTGTCTTGAGTT
>1 dna:chromosome chromosome:RGSC3.4:1:1:267910886:1 50838670 ID24411 M -
TCAGCATTTGCCCAGATTTGTCTTGAGT
>1 dna:chromosome chromosome:RGSC3.4:1:1:267910886:1 50838671 ID9504 M -
GTTCAGCATTTGCCCAGATTTGTCTTGAG
>1 dna:chromosome chromosome:RGSC3.4:1:1:267910886:1 50838726 ID10660 M -
TAAAGTTGTCCTAGGAAGAGATCAGGTGCA
>1 dna:chromosome chromosome:RGSC3.4:1:1:267910886:1 50838729 ID10659 M -
TAAAGTTGTCCTAGGAAGAGATCAGGT
>1 dna:chromosome chromosome:RGSC3.4:1:1:267910886:1 50838787 ID2273 M -
ATATAAGCCTACTCCTAAGATCCATAT
>1 dna:chromosome chromosome:RGSC3.4:1:1:267910886:1 50838793 ID32863 M -
TGAAATATAAGCCTACTCCTAAGAT
>1 dna:chromosome chromosome:RGSC3.4:1:1:267910886:1 50838794 ID32862 M -
TGAAATATAAGCCTACTCCTAAGA
>1 dna:chromosome chromosome:RGSC3.4:1:1:267910886:1 50838795 ID6175 M -
GAAATATAAGCCTACTCCTAAG
>1 dna:chromosome chromosome:RGSC3.4:1:1:267910886:1 50838795 ID13697 M -
TACAACAGTGAAATATAAGCCTACTCCTAAG
>1 dna:chromosome chromosome:RGSC3.4:1:1:267910886:1 50838796 ID9203 M -
GTGAAATATAAGCCTACTCCTAA
>1 dna:chromosome chromosome:RGSC3.4:1:1:267910886:1 50838796 ID13696 M -
TACAACAGTGAAATATAAGCCTACTCCTAA
>1 dna:chromosome chromosome:RGSC3.4:1:1:267910886:1 50838796 ID32861 M -
TGAAATATAAGCCTACTCCTAA
>1 dna:chromosome chromosome:RGSC3.4:1:1:267910886:1 50838797 ID13695 M -
TACAACAGTGAAATATAAGCCTACTCCTA
>1 dna:chromosome chromosome:RGSC3.4:1:1:267910886:1 50838798 ID13694 M -
TACAACAGTGAAATATAAGCCTACTCCT
>1 dna:chromosome chromosome:RGSC3.4:1:1:267910886:1 50838826 ID30655 M -
TCTGAACTGTTGTATGTCAACAGAGTCAAA
>1 dna:chromosome chromosome:RGSC3.4:1:1:267910886:1 50838838 ID13737 M -
TACAACTTGTCTTCTGAACTGTTGTATGTC
>1 dna:chromosome chromosome:RGSC3.4:1:1:267910886:1 50838841 ID43759 M -
TGCTACAACTTGTCTTCTGAACTGTTGTAT
>1 dna:chromosome chromosome:RGSC3.4:1:1:267910886:1 50838842 ID13736 M -
TACAACTTGTCTTCTGAACTGTTGTA
>1 dna:chromosome chromosome:RGSC3.4:1:1:267910886:1 50838842 ID43758 M -
TGCTACAACTTGTCTTCTGAACTGTTGTA
>1 dna:chromosome chromosome:RGSC3.4:1:1:267910886:1 50838898 ID24575 U -
TCAGTAATAGGCTAAGCTGTCTCTCCTGA
>1 dna:chromosome chromosome:RGSC3.4:1:1:267910886:1 50838911 ID20671 M -
TAGTTTGGATTTACTTTCAGTAATAGGCTAAG
>1 dna:chromosome chromosome:RGSC3.4:1:1:267910886:1 50838913 ID20670 M -
TAGTTTGGATTTACTTTCAGTAATAGGCTA
>1 dna:chromosome chromosome:RGSC3.4:1:1:267910886:1 50838915 ID20669 M -
TAGTTTGGATTTACTTTCAGTAATAGGC
>1 dna:chromosome chromosome:RGSC3.4:1:1:267910886:1 50839063 ID12901 M -
TAATATTTTACCTCAAACCTCAATATATTA
>1 dna:chromosome chromosome:RGSC3.4:1:1:267910886:1 50839115 ID12153 M -
TAAGCAATAGGATGCCATGTTCTGTTTATA
>1 dna:chromosome chromosome:RGSC3.4:1:1:267910886:1 50839120 ID14629 M -
TACATTAAGCAATAGGATGCCATGTTCTGT
>1 dna:chromosome chromosome:RGSC3.4:1:1:267910886:1 50839138 ID54295 M -
TGTGTATAACTTGATGTTACATTAAGCAA
>1 dna:chromosome chromosome:RGSC3.4:1:1:267910886:1 50839229 ID28144 M -
TCCTATTTAGTCCTAGAGGGAAATCAGC
>1 dna:chromosome chromosome:RGSC3.4:1:1:267910886:1 50839253 ID54349 M -
TGTGTCTATGTTGTGTTCACTTCTATTCCT
>1 dna:chromosome chromosome:RGSC3.4:1:1:267910886:1 50839254 ID54348 M -
TGTGTCTATGTTGTGTTCACTTCTATTCC
>1 dna:chromosome chromosome:RGSC3.4:1:1:267910886:1 50839272 ID45775 M -
TGGAAGATGAGGAGAACAATGTGTCTATGT
>1 dna:chromosome chromosome:RGSC3.4:1:1:267910886:1 50839310 ID35634 M -
TGACTAGCCTTATGATCATAGGGAGACAC
>1 dna:chromosome chromosome:RGSC3.4:1:1:267910886:1 50839440 ID12531 M -
TAAGTATGGCTGATTGTTGAGTGAAGAC
>1 dna:chromosome chromosome:RGSC3.4:1:1:267910886:1 50839549 ID29111 M -
TCCTTTAATGCCTCTGGGAAATCCC
>1 dna:chromosome chromosome:RGSC3.4:1:1:267910886:1 50839560 ID8224 M -
GGAATTGGTTCATCCTTTAATGCCTC
>1 dna:chromosome chromosome:RGSC3.4:1:1:267910886:1 50839561 ID60334 M -
TTGGAATTGGTTCATCCTTTAATGCCT
>1 dna:chromosome chromosome:RGSC3.4:1:1:267910886:1 50839586 ID770 M -
ACACAACTTCATCAGTGAATTTCCCCATT
>1 dna:chromosome chromosome:RGSC3.4:1:1:267910886:1 50839588 ID769 M -
ACACAACTTCATCAGTGAATTTCCCCA
>1 dna:chromosome chromosome:RGSC3.4:1:1:267910886:1 50839616 ID51921 M -
TGTAAGGTTTCATTCTTGAAGGAAAGCAGC
>1 dna:chromosome chromosome:RGSC3.4:1:1:267910886:1 50839653 ID47812 M -
TGGCCTCATTTCTGGGAGAAAACTCTTCCTC
>1 dna:chromosome chromosome:RGSC3.4:1:1:267910886:1 50839713 ID8230 M -
GGACAAAGTACAAAGGCACTTGGGTTTTGC
>1 dna:chromosome chromosome:RGSC3.4:1:1:267910886:1 50839968 ID24063 M -
TCACTTTGTGGAAGCTGGTGTTTTTAGAGT
>1 dna:chromosome chromosome:RGSC3.4:1:1:267910886:1 50839975 ID25863 M -
TCCACCTCACTTTGTGGAAGCTGGTGTTT
>1 dna:chromosome chromosome:RGSC3.4:1:1:267910886:1 50839976 ID30290 M -
TCTCCACCTCACTTTGTGGAAGCTGGTGTT
>1 dna:chromosome chromosome:RGSC3.4:1:1:267910886:1 50840062 ID11875 M -
TAAGAATTTGTTCTATAGCTCTTGTGATA
>1 dna:chromosome chromosome:RGSC3.4:1:1:267910886:1 50840096 ID1871 M -
AGGCTGAATGAAATGTGATGCTACTTTTGA
>1 dna:chromosome chromosome:RGSC3.4:1:1:267910886:1 50840136 ID13449 M -
TAATTTCAATTTTTCAAAGTCATTGCTGGTT
>1 dna:chromosome chromosome:RGSC3.4:1:1:267910886:1 50840166 ID23724 M -
TCACAGGATCTGCACTGTTGCAGCAACTGT
>1 dna:chromosome chromosome:RGSC3.4:1:1:267910886:1 50840254 ID39082 M -
TGATCTCAGTGCATCGATTTTCAAAGGACC
>1 dna:chromosome chromosome:RGSC3.4:1:1:267910886:1 50840272 ID19642 M -
TAGGTAGATTGACCTCCATGATCTCAGTGC
>1 dna:chromosome chromosome:RGSC3.4:1:1:267910886:1 50840542 ID24063 M -
TCACTTTGTGGAAGCTGGTGTTTTTAGAGT
>1 dna:chromosome chromosome:RGSC3.4:1:1:267910886:1 50840549 ID25863 M -
TCCACCTCACTTTGTGGAAGCTGGTGTTT
>1 dna:chromosome chromosome:RGSC3.4:1:1:267910886:1 50840550 ID30290 M -
TCTCCACCTCACTTTGTGGAAGCTGGTGTT
>1 dna:chromosome chromosome:RGSC3.4:1:1:267910886:1 50840636 ID11875 M -
TAAGAATTTGTTCTATAGCTCTTGTGATA
>1 dna:chromosome chromosome:RGSC3.4:1:1:267910886:1 50840662 ID33027 M -
TGAAATGTGATGCTACTTTTGAAAGCATAA
>1 dna:chromosome chromosome:RGSC3.4:1:1:267910886:1 50840710 ID13449 M -
TAATTTCAATTTTTCAAAGTCATTGCTGGTT
>1 dna:chromosome chromosome:RGSC3.4:1:1:267910886:1 50840740 ID23724 M -
TCACAGGATCTGCACTGTTGCAGCAACTGT
>1 dna:chromosome chromosome:RGSC3.4:1:1:267910886:1 50840915 ID24380 M -
TCAGCAATTCCAATTTTGCAGGACCTC
>1 dna:chromosome chromosome:RGSC3.4:1:1:267910886:1 50841012 ID7414 M -
GCAACTAAAGTGTTTCAGGACATCAACTG
>1 dna:chromosome chromosome:RGSC3.4:1:1:267910886:1 50841014 ID17987 M -
TAGCAACTAAAGTGTTTCAGGACATCAAC
>1 dna:chromosome chromosome:RGSC3.4:1:1:267910886:1 50841117 ID15848 M -
TACTATTGCAGGACTTCCACTGTAGGAGCAC
>1 dna:chromosome chromosome:RGSC3.4:1:1:267910886:1 50841119 ID15847 M -
TACTATTGCAGGACTTCCACTGTAGGAGC
>1 dna:chromosome chromosome:RGSC3.4:1:1:267910886:1 50841130 ID25556 M -
TCCAAGCAACACTACTATTGCAGGACTTCC
>1 dna:chromosome chromosome:RGSC3.4:1:1:267910886:1 50841172 ID30068 M -
TCTCAAGTGTCACAGGACCTCCTTTGTCCA
>1 dna:chromosome chromosome:RGSC3.4:1:1:267910886:1 50841287 ID15251 M -
TACCTCAGGAAGTCCACTGTCTGTGTGTC
>1 dna:chromosome chromosome:RGSC3.4:1:1:267910886:1 50855024 ID54295 M -
TGTGTATAACTTGATGTTACATTAAGCAA
>1 dna:chromosome chromosome:RGSC3.4:1:1:267910886:1 50855050 ID37332 M -
TGAGCCTGTGTTGTGAAGCAATTCCTGT
>1 dna:chromosome chromosome:RGSC3.4:1:1:267910886:1 50855055 ID44410 M -
TGCTGAGCCTGTGTTGTGAAGCAATT
>1 dna:chromosome chromosome:RGSC3.4:1:1:267910886:1 50855062 ID46137 M -
TGGACAAAGCTGCTGAGCCTGTGTTGTGA
>1 dna:chromosome chromosome:RGSC3.4:1:1:267910886:1 50855139 ID54349 M -
TGTGTCTATGTTGTGTTCACTTCTATTCCT
>1 dna:chromosome chromosome:RGSC3.4:1:1:267910886:1 50855140 ID54348 M -
TGTGTCTATGTTGTGTTCACTTCTATTCC
>1 dna:chromosome chromosome:RGSC3.4:1:1:267910886:1 50855158 ID45775 M -
TGGAAGATGAGGAGAACAATGTGTCTATGT
>1 dna:chromosome chromosome:RGSC3.4:1:1:267910886:1 50855196 ID35634 M -
TGACTAGCCTTATGATCATAGGGAGACAC
>1 dna:chromosome chromosome:RGSC3.4:1:1:267910886:1 50855240 ID32286 M -
TGAAAAGAAGAAGGGCATGCCCAATGGC
>1 dna:chromosome chromosome:RGSC3.4:1:1:267910886:1 50855260 ID49993 M -
TGGGTGTTGTCGGTAGTGTCCTGAAAAGA
>1 dna:chromosome chromosome:RGSC3.4:1:1:267910886:1 50855301 ID6519 M -
GACACAGGACACTTCTGGTGTGTATGTATG
>1 dna:chromosome chromosome:RGSC3.4:1:1:267910886:1 50855437 ID29111 M -
TCCTTTAATGCCTCTGGGAAATCCC
>1 dna:chromosome chromosome:RGSC3.4:1:1:267910886:1 50855448 ID8224 M -
GGAATTGGTTCATCCTTTAATGCCTC
>1 dna:chromosome chromosome:RGSC3.4:1:1:267910886:1 50855449 ID60334 M -
TTGGAATTGGTTCATCCTTTAATGCCT
>1 dna:chromosome chromosome:RGSC3.4:1:1:267910886:1 50855474 ID770 M -
ACACAACTTCATCAGTGAATTTCCCCATT
>1 dna:chromosome chromosome:RGSC3.4:1:1:267910886:1 50855476 ID769 M -
ACACAACTTCATCAGTGAATTTCCCCA
>1 dna:chromosome chromosome:RGSC3.4:1:1:267910886:1 50855504 ID51921 M -
TGTAAGGTTTCATTCTTGAAGGAAAGCAGC
>1 dna:chromosome chromosome:RGSC3.4:1:1:267910886:1 50855510 ID4551 M -
CCCCTTGTAAGGTTTCATTCTTGAAGGAA
>1 dna:chromosome chromosome:RGSC3.4:1:1:267910886:1 50855542 ID47812 M -
TGGCCTCATTTCTGGGAGAAAACTCTTCCTC
>1 dna:chromosome chromosome:RGSC3.4:1:1:267910886:1 50855857 ID24063 M -
TCACTTTGTGGAAGCTGGTGTTTTTAGAGT
>1 dna:chromosome chromosome:RGSC3.4:1:1:267910886:1 50855864 ID25863 M -
TCCACCTCACTTTGTGGAAGCTGGTGTTT
>1 dna:chromosome chromosome:RGSC3.4:1:1:267910886:1 50855865 ID30290 M -
TCTCCACCTCACTTTGTGGAAGCTGGTGTT
>1 dna:chromosome chromosome:RGSC3.4:1:1:267910886:1 50855904 ID46282 M -
TGGACCAGTAAACTATGGAAGACTTCATGAGC
>1 dna:chromosome chromosome:RGSC3.4:1:1:267910886:1 50855926 ID38418 M -
TGATAAATGCCGTGTGTGCTTGGACCAGTA
>1 dna:chromosome chromosome:RGSC3.4:1:1:267910886:1 50855928 ID38417 M -
TGATAAATGCCGTGTGTGCTTGGACCAG
>1 dna:chromosome chromosome:RGSC3.4:1:1:267910886:1 50855929 ID53648 M -
TGTGATAAATGCCGTGTGTGCTTGGACCA
>1 dna:chromosome chromosome:RGSC3.4:1:1:267910886:1 50855951 ID11875 M -
TAAGAATTTGTTCTATAGCTCTTGTGATA
>1 dna:chromosome chromosome:RGSC3.4:1:1:267910886:1 50855977 ID33027 M -
TGAAATGTGATGCTACTTTTGAAAGCATAA
>1 dna:chromosome chromosome:RGSC3.4:1:1:267910886:1 50855985 ID1871 M -
AGGCTGAATGAAATGTGATGCTACTTTTGA
>1 dna:chromosome chromosome:RGSC3.4:1:1:267910886:1 50856052 ID23724 M -
TCACAGGATCTGCACTGTTGCAGCAACTGT
>1 dna:chromosome chromosome:RGSC3.4:1:1:267910886:1 50856140 ID39082 M -
TGATCTCAGTGCATCGATTTTCAAAGGACC
>1 dna:chromosome chromosome:RGSC3.4:1:1:267910886:1 50856158 ID19642 M -
TAGGTAGATTGACCTCCATGATCTCAGTGC
>1 dna:chromosome chromosome:RGSC3.4:1:1:267910886:1 50856448 ID15849 M -
TACTATTGCGGGACCTCCACTGTCACAGG
>1 dna:chromosome chromosome:RGSC3.4:1:1:267910886:1 50856616 ID15251 M -
TACCTCAGGAAGTCCACTGTCTGTGTGTC
>1 dna:chromosome chromosome:RGSC3.4:1:1:267910886:1 50857979 ID26738 M -
TCCCACCTTGAATCTGCTGTTCC
