# Supplementary material for: proTRAC - a software for probabilistic piRNA cluster detection, visualization and analysis
Source: BMC Bioinformatics. 2012 Jan 10;13:5. doi: 10.1186/1471-2105-13-5 (PMC3293768; doi:10.1186/1471-2105-13-5)
Supplement: Additional file 6 — proTRAC results folder containing a picture and a FASTA file for each detected rat cluster. After decompression, the folder can be opened as former session in proTRAC. Alternatively, each file can be opened separately with any standard text-editor or graphic-viewer respectively. [file 1471-2105-13-5-S6.ZIP › proTRAC_results_rat/monodirectional_clusters/Cluster_149.fas]

>1 dna:chromosome chromosome:RGSC3.4:1:1:267910886:1 51021999 ID15251 M +
TACCTCAGGAAGTCCACTGTCTGTGTGTC
>1 dna:chromosome chromosome:RGSC3.4:1:1:267910886:1 51022167 ID15849 M +
TACTATTGCGGGACCTCCACTGTCACAGG
>1 dna:chromosome chromosome:RGSC3.4:1:1:267910886:1 51022289 ID17987 M +
TAGCAACTAAAGTGTTTCAGGACATCAAC
>1 dna:chromosome chromosome:RGSC3.4:1:1:267910886:1 51022291 ID7414 M +
GCAACTAAAGTGTTTCAGGACATCAACTG
>1 dna:chromosome chromosome:RGSC3.4:1:1:267910886:1 51022390 ID24380 M +
TCAGCAATTCCAATTTTGCAGGACCTC
>1 dna:chromosome chromosome:RGSC3.4:1:1:267910886:1 51022494 ID23072 U +
TCAAAGGACCTTCACTCTCACAGGACCGGC
>1 dna:chromosome chromosome:RGSC3.4:1:1:267910886:1 51022591 ID13449 M +
TAATTTCAATTTTTCAAAGTCATTGCTGGTT
>1 dna:chromosome chromosome:RGSC3.4:1:1:267910886:1 51022752 ID30290 M +
TCTCCACCTCACTTTGTGGAAGCTGGTGTT
>1 dna:chromosome chromosome:RGSC3.4:1:1:267910886:1 51022754 ID25863 M +
TCCACCTCACTTTGTGGAAGCTGGTGTTT
>1 dna:chromosome chromosome:RGSC3.4:1:1:267910886:1 51022760 ID24063 M +
TCACTTTGTGGAAGCTGGTGTTTTTAGAGT
>1 dna:chromosome chromosome:RGSC3.4:1:1:267910886:1 51023074 ID47812 M +
TGGCCTCATTTCTGGGAGAAAACTCTTCCTC
>1 dna:chromosome chromosome:RGSC3.4:1:1:267910886:1 51023108 ID4551 M +
CCCCTTGTAAGGTTTCATTCTTGAAGGAA
>1 dna:chromosome chromosome:RGSC3.4:1:1:267910886:1 51023113 ID51921 M +
TGTAAGGTTTCATTCTTGAAGGAAAGCAGC
>1 dna:chromosome chromosome:RGSC3.4:1:1:267910886:1 51023171 ID60334 M +
TTGGAATTGGTTCATCCTTTAATGCCT
>1 dna:chromosome chromosome:RGSC3.4:1:1:267910886:1 51023173 ID8224 M +
GGAATTGGTTCATCCTTTAATGCCTC
>1 dna:chromosome chromosome:RGSC3.4:1:1:267910886:1 51023185 ID29111 M +
TCCTTTAATGCCTCTGGGAAATCCC
>1 dna:chromosome chromosome:RGSC3.4:1:1:267910886:1 51023185 ID29112 M +
TCCTTTAATGCCTCTGGGAAATCCCCAGC
>1 dna:chromosome chromosome:RGSC3.4:1:1:267910886:1 51023316 ID6519 M +
GACACAGGACACTTCTGGTGTGTATGTATG
>1 dna:chromosome chromosome:RGSC3.4:1:1:267910886:1 51023328 ID59118 M +
TTCTGGTGTGTATGTATGCTTTGTTCGCTGT
>1 dna:chromosome chromosome:RGSC3.4:1:1:267910886:1 51023331 ID51308 M +
TGGTGTGTATGTATGCTTTGTTCGCTGT
>1 dna:chromosome chromosome:RGSC3.4:1:1:267910886:1 51023344 ID45184 M +
TGCTTTGTTCGCTGTGGGTGTTGT
>1 dna:chromosome chromosome:RGSC3.4:1:1:267910886:1 51023358 ID49989 M +
TGGGTGTTGTCGGGAGTGTCCTGAAAA
>1 dna:chromosome chromosome:RGSC3.4:1:1:267910886:1 51023358 ID49990 M +
TGGGTGTTGTCGGGAGTGTCCTGAAAAG
>1 dna:chromosome chromosome:RGSC3.4:1:1:267910886:1 51023358 ID49991 M +
TGGGTGTTGTCGGGAGTGTCCTGAAAAGA
>1 dna:chromosome chromosome:RGSC3.4:1:1:267910886:1 51023359 ID8755 M +
GGGTGTTGTCGGGAGTGTCCTGAAAAGA
>1 dna:chromosome chromosome:RGSC3.4:1:1:267910886:1 51023379 ID32286 M +
TGAAAAGAAGAAGGGCATGCCCAATGGC
>1 dna:chromosome chromosome:RGSC3.4:1:1:267910886:1 51023422 ID35634 M +
TGACTAGCCTTATGATCATAGGGAGACAC
>1 dna:chromosome chromosome:RGSC3.4:1:1:267910886:1 51023459 ID45775 M +
TGGAAGATGAGGAGAACAATGTGTCTATGT
>1 dna:chromosome chromosome:RGSC3.4:1:1:267910886:1 51023478 ID54348 M +
TGTGTCTATGTTGTGTTCACTTCTATTCC
>1 dna:chromosome chromosome:RGSC3.4:1:1:267910886:1 51023478 ID54349 M +
TGTGTCTATGTTGTGTTCACTTCTATTCCT
>1 dna:chromosome chromosome:RGSC3.4:1:1:267910886:1 51023504 ID28144 M +
TCCTATTTAGTCCTAGAGGGAAATCAGC
>1 dna:chromosome chromosome:RGSC3.4:1:1:267910886:1 51023544 ID48659 M +
TGGGACCGTAACTGGACAAAGCTGCTGAGC
>1 dna:chromosome chromosome:RGSC3.4:1:1:267910886:1 51023697 ID2372 U +
ATCCAAACTATGGGCTGACATTAAGAG
>1 dna:chromosome chromosome:RGSC3.4:1:1:267910886:1 51023697 ID2373 U +
ATCCAAACTATGGGCTGACATTAAGAGGT
>1 dna:chromosome chromosome:RGSC3.4:1:1:267910886:1 51023703 ID1114 M +
ACTATGGGCTGACATTAAGAGGT
>1 dna:chromosome chromosome:RGSC3.4:1:1:267910886:1 51023707 ID49448 M +
TGGGCTGACATTAAGAGGTTAAGCTGCCTC
>1 dna:chromosome chromosome:RGSC3.4:1:1:267910886:1 51023773 ID13711 M +
TACAACCTGTCTTCTGAACTGTTGTATGAC
>1 dna:chromosome chromosome:RGSC3.4:1:1:267910886:1 51023798 ID2521 M +
ATGACAACAGAGTCAAATACAACAGTGA
>1 dna:chromosome chromosome:RGSC3.4:1:1:267910886:1 51023799 ID34556 M +
TGACAACAGAGTCAAATACAACAGTGA
>1 dna:chromosome chromosome:RGSC3.4:1:1:267910886:1 51023799 ID34557 M +
TGACAACAGAGTCAAATACAACAGTGAAAT
>1 dna:chromosome chromosome:RGSC3.4:1:1:267910886:1 51023815 ID13694 M +
TACAACAGTGAAATATAAGCCTACTCCT
>1 dna:chromosome chromosome:RGSC3.4:1:1:267910886:1 51023815 ID13695 M +
TACAACAGTGAAATATAAGCCTACTCCTA
>1 dna:chromosome chromosome:RGSC3.4:1:1:267910886:1 51023815 ID13696 M +
TACAACAGTGAAATATAAGCCTACTCCTAA
>1 dna:chromosome chromosome:RGSC3.4:1:1:267910886:1 51023815 ID13697 M +
TACAACAGTGAAATATAAGCCTACTCCTAAG
>1 dna:chromosome chromosome:RGSC3.4:1:1:267910886:1 51023822 ID9203 M +
GTGAAATATAAGCCTACTCCTAA
>1 dna:chromosome chromosome:RGSC3.4:1:1:267910886:1 51023823 ID32861 M +
TGAAATATAAGCCTACTCCTAA
>1 dna:chromosome chromosome:RGSC3.4:1:1:267910886:1 51023823 ID32862 M +
TGAAATATAAGCCTACTCCTAAGA
>1 dna:chromosome chromosome:RGSC3.4:1:1:267910886:1 51023823 ID32863 M +
TGAAATATAAGCCTACTCCTAAGAT
>1 dna:chromosome chromosome:RGSC3.4:1:1:267910886:1 51023824 ID6175 M +
GAAATATAAGCCTACTCCTAAG
>1 dna:chromosome chromosome:RGSC3.4:1:1:267910886:1 51023827 ID2273 M +
ATATAAGCCTACTCCTAAGATCCATAT
>1 dna:chromosome chromosome:RGSC3.4:1:1:267910886:1 51023903 ID10659 M +
TAAAGTTGTCCTAGGAAGAGATCAGGT
>1 dna:chromosome chromosome:RGSC3.4:1:1:267910886:1 51023903 ID10660 M +
TAAAGTTGTCCTAGGAAGAGATCAGGTGCA
>1 dna:chromosome chromosome:RGSC3.4:1:1:267910886:1 51023969 ID42648 M +
TGCCCAGGTTTGTCTTGAGTTGAAGGCCAA
>1 dna:chromosome chromosome:RGSC3.4:1:1:267910886:1 51023984 ID38313 M +
TGAGTTGAAGGCCAAAGTCGATGCTTT
>1 dna:chromosome chromosome:RGSC3.4:1:1:267910886:1 51023984 ID38314 M +
TGAGTTGAAGGCCAAAGTCGATGCTTTT
>1 dna:chromosome chromosome:RGSC3.4:1:1:267910886:1 51023984 ID38315 M +
TGAGTTGAAGGCCAAAGTCGATGCTTTTGAC
>1 dna:chromosome chromosome:RGSC3.4:1:1:267910886:1 51023989 ID33843 M +
TGAAGGCCAAAGTCGATGCTTTTGACTTT
>1 dna:chromosome chromosome:RGSC3.4:1:1:267910886:1 51024030 ID10996 M +
TAACAAAATATAATCTGGTTTCAGGTCACT
>1 dna:chromosome chromosome:RGSC3.4:1:1:267910886:1 51024085 ID2243 M +
ATAGATAAAGCCTGCTAATATTTGCCTAAAT
>1 dna:chromosome chromosome:RGSC3.4:1:1:267910886:1 51024097 ID43710 M +
TGCTAATATTTGCCTAAATATTTCCTTGGC
>1 dna:chromosome chromosome:RGSC3.4:1:1:267910886:1 51024097 ID43711 M +
TGCTAATATTTGCCTAAATATTTCCTTGGCT
>1 dna:chromosome chromosome:RGSC3.4:1:1:267910886:1 51024097 ID43712 M +
TGCTAATATTTGCCTAAATATTTCCTTGGCTC
>1 dna:chromosome chromosome:RGSC3.4:1:1:267910886:1 51024134 ID28395 M +
TCCTCTCGGTGGAAAGACTTTCAGATG
>1 dna:chromosome chromosome:RGSC3.4:1:1:267910886:1 51024134 ID28396 M +
TCCTCTCGGTGGAAAGACTTTCAGATGTA
>1 dna:chromosome chromosome:RGSC3.4:1:1:267910886:1 51024134 ID28397 M +
TCCTCTCGGTGGAAAGACTTTCAGATGTAT
>1 dna:chromosome chromosome:RGSC3.4:1:1:267910886:1 51024137 ID30406 M +
TCTCGGTGGAAAGACTTTCAGATGTATTTG
>1 dna:chromosome chromosome:RGSC3.4:1:1:267910886:1 51024138 ID5375 M +
CTCGGTGGAAAGACTTTCAGAT
>1 dna:chromosome chromosome:RGSC3.4:1:1:267910886:1 51024139 ID29491 M +
TCGGTGGAAAGACTTTCAGATGTATTTGT
>1 dna:chromosome chromosome:RGSC3.4:1:1:267910886:1 51024139 ID29492 M +
TCGGTGGAAAGACTTTCAGATGTATTTGTA
>1 dna:chromosome chromosome:RGSC3.4:1:1:267910886:1 51024143 ID45396 M +
TGGAAAGACTTTCAGATGTATTTGTAAAGC
>1 dna:chromosome chromosome:RGSC3.4:1:1:267910886:1 51024254 ID32211 M +
TGAAAAACTTCATTATATTTGCCATGGTC
>1 dna:chromosome chromosome:RGSC3.4:1:1:267910886:1 51024261 ID5857 M +
CTTCATTATATTTGCCATGGTC
>1 dna:chromosome chromosome:RGSC3.4:1:1:267910886:1 51024262 ID57944 M +
TTCATTATATTTGCCATGGTC
>1 dna:chromosome chromosome:RGSC3.4:1:1:267910886:1 51024262 ID57945 M +
TTCATTATATTTGCCATGGTCA
>1 dna:chromosome chromosome:RGSC3.4:1:1:267910886:1 51024264 ID4175 M +
CATTATATTTGCCATGGTCA
>1 dna:chromosome chromosome:RGSC3.4:1:1:267910886:1 51024323 ID38463 M +
TGATAACCCCTGTAGCAGAACTTCCACTGT
>1 dna:chromosome chromosome:RGSC3.4:1:1:267910886:1 51024379 ID25799 M +
TCCACAGTCAAAGGACCAATATTGTGGTA
>1 dna:chromosome chromosome:RGSC3.4:1:1:267910886:1 51024386 ID23071 M +
TCAAAGGACCAATATTGTGGTAGGGCGTC
>1 dna:chromosome chromosome:RGSC3.4:1:1:267910886:1 51024446 ID25445 M +
TCCAAATTGCAAGACCTTTACGGGCACTGG
>1 dna:chromosome chromosome:RGSC3.4:1:1:267910886:1 51024446 ID25446 M +
TCCAAATTGCAAGACCTTTACGGGCACTGGA
>1 dna:chromosome chromosome:RGSC3.4:1:1:267910886:1 51024452 ID59987 M +
TTGCAAGACCTTTACGGGCACTGGAAGT
>1 dna:chromosome chromosome:RGSC3.4:1:1:267910886:1 51024453 ID40532 M +
TGCAAGACCTTTACGGGCACTGGAAGTCAC
>1 dna:chromosome chromosome:RGSC3.4:1:1:267910886:1 51024531 ID15850 M +
TACTATTGTACAACCCCCTTGTCATAGCAC
>1 dna:chromosome chromosome:RGSC3.4:1:1:267910886:1 51024570 ID13600 M +
TACAAAGTAGTCCACTGTCAAAGGACCTCC
>1 dna:chromosome chromosome:RGSC3.4:1:1:267910886:1 51024618 ID5766 M +
CTGTTACAGGATCTCTACTGTC
>1 dna:chromosome chromosome:RGSC3.4:1:1:267910886:1 51024674 ID24372 M +
TCAGCAACTTCAGTTTGTTGGAGCTCTCC
>1 dna:chromosome chromosome:RGSC3.4:1:1:267910886:1 51024674 ID24373 M +
TCAGCAACTTCAGTTTGTTGGAGCTCTCCT
>1 dna:chromosome chromosome:RGSC3.4:1:1:267910886:1 51024682 ID57838 M +
TTCAGTTTGTTGGAGCTCTCCTATCAGAG
>1 dna:chromosome chromosome:RGSC3.4:1:1:267910886:1 51024705 ID24269 M +
TCAGAGGACATTTACATTTGCTGTACTTC
>1 dna:chromosome chromosome:RGSC3.4:1:1:267910886:1 51025025 ID46401 M +
TGGACTTACACTGTTGCAGTACCTCAAC
>1 dna:chromosome chromosome:RGSC3.4:1:1:267910886:1 51025025 ID46402 M +
TGGACTTACACTGTTGCAGTACCTCAACTGT
>1 dna:chromosome chromosome:RGSC3.4:1:1:267910886:1 51025038 ID60044 M +
TTGCAGTACCTCAACTGTTGCAGGACCAA
>1 dna:chromosome chromosome:RGSC3.4:1:1:267910886:1 51025056 ID41248 M +
TGCAGGACCAACAAGGTTGCAGGACATAGA
>1 dna:chromosome chromosome:RGSC3.4:1:1:267910886:1 51025244 ID4952 U +
CGCAAGACTTCTACTTTTGTAGCACCT
>1 dna:chromosome chromosome:RGSC3.4:1:1:267910886:1 51025304 ID26505 U +
TCCATTGCCTCAGAGCATTCACTAATGCCAGC
>1 dna:chromosome chromosome:RGSC3.4:1:1:267910886:1 51025423 ID29776 U +
TCTACAGTCAGTGCCAATGCACCGATTCA
>1 dna:chromosome chromosome:RGSC3.4:1:1:267910886:1 51025589 ID14111 M +
TACACTGTCTTAGGACCTCCAATATTGC
>1 dna:chromosome chromosome:RGSC3.4:1:1:267910886:1 51025742 ID40927 M +
TGCACCGTATGAGAGCCTCAACTGTTGCA
>1 dna:chromosome chromosome:RGSC3.4:1:1:267910886:1 51025749 ID21696 M +
TATGAGAGCCTCAACTGTTGCAGGACCTCC
>1 dna:chromosome chromosome:RGSC3.4:1:1:267910886:1 51025759 ID23267 M +
TCAACTGTTGCAGGACCTCCAATGTTGTAG
>1 dna:chromosome chromosome:RGSC3.4:1:1:267910886:1 51025843 ID25906 M +
TCCACTCTCACAGGACCTACACTGTTGC
>1 dna:chromosome chromosome:RGSC3.4:1:1:267910886:1 51025898 ID52962 M +
TGTCTCAGGACCTCGAATGATCCAGAACC
>1 dna:chromosome chromosome:RGSC3.4:1:1:267910886:1 51025898 ID52963 M +
TGTCTCAGGACCTCGAATGATCCAGAACCT
>1 dna:chromosome chromosome:RGSC3.4:1:1:267910886:1 51025918 ID26003 M +
TCCAGAACCTCTAATGGTGTAGGACCTCCAC
>1 dna:chromosome chromosome:RGSC3.4:1:1:267910886:1 51026014 ID16150 M +
TACTGGAACAGGATCTCCATTGTGGCTGGT
>1 dna:chromosome chromosome:RGSC3.4:1:1:267910886:1 51026184 ID12862 M +
TAATATCTTCATTATATTTGCCATGGTC
>1 dna:chromosome chromosome:RGSC3.4:1:1:267910886:1 51026184 ID12863 M +
TAATATCTTCATTATATTTGCCATGGTCT
>1 dna:chromosome chromosome:RGSC3.4:1:1:267910886:1 51026190 ID5857 M +
CTTCATTATATTTGCCATGGTC
>1 dna:chromosome chromosome:RGSC3.4:1:1:267910886:1 51026191 ID57944 M +
TTCATTATATTTGCCATGGTC
>1 dna:chromosome chromosome:RGSC3.4:1:1:267910886:1 51026255 ID11373 M +
TAACCATTGTAGCAGTACTTCCACTGTCCCA
>1 dna:chromosome chromosome:RGSC3.4:1:1:267910886:1 51026301 ID11781 M +
TAAGAACTCCCTTGTCACAGGACATCCACT
>1 dna:chromosome chromosome:RGSC3.4:1:1:267910886:1 51026313 ID52466 M +
TGTCACAGGACATCCACTGTGGTAGTAC
>1 dna:chromosome chromosome:RGSC3.4:1:1:267910886:1 51026319 ID1787 M +
AGGACATCCACTGTGGTAGTACCTCGGC
>1 dna:chromosome chromosome:RGSC3.4:1:1:267910886:1 51026382 ID43438 M +
TGCGAGATCTCTACTGGCACAGGAATTCT
>1 dna:chromosome chromosome:RGSC3.4:1:1:267910886:1 51026430 ID52462 M +
TGTCACAGCACTTCAACTGTTTCAAGGACC
>1 dna:chromosome chromosome:RGSC3.4:1:1:267910886:1 51026693 ID53887 M +
TGTGCAGACCTCTACTAGCACAGGATATGC
>1 dna:chromosome chromosome:RGSC3.4:1:1:267910886:1 51026824 ID47313 M +
TGGCACAATAATTCCTCTGTTGTTGGACCT
>1 dna:chromosome chromosome:RGSC3.4:1:1:267910886:1 51026869 ID47355 M +
TGGCACTGACTCATGACATCCACTGTTGC
>1 dna:chromosome chromosome:RGSC3.4:1:1:267910886:1 51026904 ID25714 M +
TCCAATGTTGAAGGATGTTCACTGTTGCAG
>1 dna:chromosome chromosome:RGSC3.4:1:1:267910886:1 51027142 ID41247 U +
TGCAGGACACCCAATATTTCAGGACCTCAA
>1 dna:chromosome chromosome:RGSC3.4:1:1:267910886:1 51027184 ID5328 M +
CTCCACTGATGAAGGATCTCCAATAT
>1 dna:chromosome chromosome:RGSC3.4:1:1:267910886:1 51027282 ID35400 M +
TGACCTACAATGGTGCATAAACTCCAATGT
>1 dna:chromosome chromosome:RGSC3.4:1:1:267910886:1 51027286 ID5160 M +
CTACAATGGTGCATAAACTCC
>1 dna:chromosome chromosome:RGSC3.4:1:1:267910886:1 51027399 ID16803 M +
TAGAACATCCACTCTATCACCAACTCGAC
>1 dna:chromosome chromosome:RGSC3.4:1:1:267910886:1 51027415 ID23809 M +
TCACCAACTCGACTTGTGTAGAACCTCTC
>1 dna:chromosome chromosome:RGSC3.4:1:1:267910886:1 51027457 ID26518 M +
TCCATTGTGCCTGGTCTGACATTGTCTCA
>1 dna:chromosome chromosome:RGSC3.4:1:1:267910886:1 51027534 ID10436 M +
TAAAGACAACCCCTATTGCAGGACCTTTA
>1 dna:chromosome chromosome:RGSC3.4:1:1:267910886:1 51027689 ID41538 M +
TGCATGATCTTGAATGTAAAAGGACCTTCGC
>1 dna:chromosome chromosome:RGSC3.4:1:1:267910886:1 51027699 ID34259 M +
TGAATGTAAAAGGACCTTCGCTATCTCAGT
>1 dna:chromosome chromosome:RGSC3.4:1:1:267910886:1 51027703 ID51733 M +
TGTAAAAGGACCTTCGCTATCTCAGTGCC
>1 dna:chromosome chromosome:RGSC3.4:1:1:267910886:1 51027925 ID13379 M +
TAATTGCCATATGTGCAAGGATCAGTTGCC
>1 dna:chromosome chromosome:RGSC3.4:1:1:267910886:1 51027999 ID48384 M +
TGGGAACCCTTTACTTTCGGTGGTGATACC
>1 dna:chromosome chromosome:RGSC3.4:1:1:267910886:1 51028477 ID12837 U +
TAATAGGTTTTCTTCTATGTTCTCATTGA
>1 dna:chromosome chromosome:RGSC3.4:1:1:267910886:1 51028499 ID25132 M +
TCATTGATGCTTCTGTTCGGCCTAAGGCT
>1 dna:chromosome chromosome:RGSC3.4:1:1:267910886:1 51028519 ID4672 M +
CCTAAGGCTGCTTGTTGA
>1 dna:chromosome chromosome:RGSC3.4:1:1:267910886:1 51028675 ID34641 M +
TGACAAGTCCAATGTGTCAATGGTGGG
>1 dna:chromosome chromosome:RGSC3.4:1:1:267910886:1 51028681 ID9096 M +
GTCCAATGTGTCAATGGTGGGTTGG
>1 dna:chromosome chromosome:RGSC3.4:1:1:267910886:1 51028681 ID9097 M +
GTCCAATGTGTCAATGGTGGGTTGGT
>1 dna:chromosome chromosome:RGSC3.4:1:1:267910886:1 51028681 ID9098 M +
GTCCAATGTGTCAATGGTGGGTTGGTTT
>1 dna:chromosome chromosome:RGSC3.4:1:1:267910886:1 51028681 ID9099 M +
GTCCAATGTGTCAATGGTGGGTTGGTTTC
>1 dna:chromosome chromosome:RGSC3.4:1:1:267910886:1 51028682 ID25708 M +
TCCAATGTGTCAATGGTGGGTTG
>1 dna:chromosome chromosome:RGSC3.4:1:1:267910886:1 51028718 ID41318 M +
TGCAGTCCAGTCCTAGAGGGACAGCAGC
>1 dna:chromosome chromosome:RGSC3.4:1:1:267910886:1 51028779 ID17075 U +
TAGAATCACTGTCTGAGCCTGGGTATGAAG
>1 dna:chromosome chromosome:RGSC3.4:1:1:267910886:1 51028832 ID58171 M +
TTCCAGTAAGCAGTTGGATGCCATGAT
>1 dna:chromosome chromosome:RGSC3.4:1:1:267910886:1 51028850 ID42459 M +
TGCCATGATCCACTTAGACTTTCTTTGATGT
>1 dna:chromosome chromosome:RGSC3.4:1:1:267910886:1 51028866 ID6777 M +
GACTTTCTTTGATGTAAAGAATCTTTATGT
>1 dna:chromosome chromosome:RGSC3.4:1:1:267910886:1 51028880 ID10427 M +
TAAAGAATCTTTATGTCTTGTGTTTTGAAT
>1 dna:chromosome chromosome:RGSC3.4:1:1:267910886:1 51028887 ID31989 M +
TCTTTATGTCTTGTGTTTTGAATGGAAC
>1 dna:chromosome chromosome:RGSC3.4:1:1:267910886:1 51028898 ID54609 M +
TGTGTTTTGAATGGAACATGTTGCACTAC
>1 dna:chromosome chromosome:RGSC3.4:1:1:267910886:1 51028903 ID61960 U +
TTTGAATGGAACATGTTGCACTACTTA
>1 dna:chromosome chromosome:RGSC3.4:1:1:267910886:1 51028904 ID59668 U +
TTGAATGGAACATGTTGCACTACTTACAAA
>1 dna:chromosome chromosome:RGSC3.4:1:1:267910886:1 51028919 ID40975 U +
TGCACTACTTACAAAATTCCAGGGTGTGGC
>1 dna:chromosome chromosome:RGSC3.4:1:1:267910886:1 51028988 ID26670 M +
TCCCAATCTTCTTTGAAGCAGGGGTGCATT
>1 dna:chromosome chromosome:RGSC3.4:1:1:267910886:1 51028997 ID32042 M +
TCTTTGAAGCAGGGGTGCATTATCATGTC
>1 dna:chromosome chromosome:RGSC3.4:1:1:267910886:1 51029019 ID25033 M +
TCATGTCTATGACTGATATTTCTGGGTTT
>1 dna:chromosome chromosome:RGSC3.4:1:1:267910886:1 51029157 ID11312 U +
TAACATTTTCAGCTACCATAAAATGTAAGA
>1 dna:chromosome chromosome:RGSC3.4:1:1:267910886:1 51029257 ID54788 U +
TGTTAGCACCGTAGTACGGGTTCAGCATT
>1 dna:chromosome chromosome:RGSC3.4:1:1:267910886:1 51029308 ID12406 M +
TAAGGCCAATGTCGATGATTTTGACTTT
>1 dna:chromosome chromosome:RGSC3.4:1:1:267910886:1 51029308 ID12407 M +
TAAGGCCAATGTCGATGATTTTGACTTTA
>1 dna:chromosome chromosome:RGSC3.4:1:1:267910886:1 51029526 ID61731 U +
TTTCATGTCAATTATTGAAGATGATGTTGGA
>1 dna:chromosome chromosome:RGSC3.4:1:1:267910886:1 51029537 ID57258 M +
TTATTGAAGATGATGTTGGAGTGGTTAAC
>1 dna:chromosome chromosome:RGSC3.4:1:1:267910886:1 51029540 ID59582 M +
TTGAAGATGATGTTGGAGTGGTTAACCAC
>1 dna:chromosome chromosome:RGSC3.4:1:1:267910886:1 51029540 ID59583 M +
TTGAAGATGATGTTGGAGTGGTTAACCACA
>1 dna:chromosome chromosome:RGSC3.4:1:1:267910886:1 51029586 ID50602 M +
TGGTCATTATTGGATGGCATAAGTGCTTC
>1 dna:chromosome chromosome:RGSC3.4:1:1:267910886:1 51029594 ID2944 M +
ATTGGATGGCATAAGTGCTTCTT
>1 dna:chromosome chromosome:RGSC3.4:1:1:267910886:1 51029605 ID12601 M +
TAAGTGCTTCTTCCTCACAAGGACTT
>1 dna:chromosome chromosome:RGSC3.4:1:1:267910886:1 51029711 ID22145 U +
TATGTTGTGTTGTGTTGCCCCTGAATTT
>1 dna:chromosome chromosome:RGSC3.4:1:1:267910886:1 51029780 ID13503 M +
TAATTTTGTTCAGTTGAAGTGTCCTTAGT
>1 dna:chromosome chromosome:RGSC3.4:1:1:267910886:1 51029784 ID62261 M +
TTTGTTCAGTTGAAGTGTCCTTA
>1 dna:chromosome chromosome:RGSC3.4:1:1:267910886:1 51030062 ID6283 M +
GAAGAGAGAGTCAAATGGAAACTT
>1 dna:chromosome chromosome:RGSC3.4:1:1:267910886:1 51030069 ID7129 M +
GAGTCAAATGGAAACTTTCTGACTGCCA
>1 dna:chromosome chromosome:RGSC3.4:1:1:267910886:1 51030073 ID3158 M +
CAAATGGAAACTTTCTGACTGCCA
>1 dna:chromosome chromosome:RGSC3.4:1:1:267910886:1 51030304 ID53190 M +
TGTGAAATATTGTGCGCCCATAGCAGT
>1 dna:chromosome chromosome:RGSC3.4:1:1:267910886:1 51030304 ID53191 M +
TGTGAAATATTGTGCGCCCATAGCAGTAGC
>1 dna:chromosome chromosome:RGSC3.4:1:1:267910886:1 51030384 ID21019 M +
TATAGCCATACTTTTGGGTGTATTTGTAA
>1 dna:chromosome chromosome:RGSC3.4:1:1:267910886:1 51030438 ID33625 M +
TGAAGAGATGTATTGTTTTGGTCTAA
>1 dna:chromosome chromosome:RGSC3.4:1:1:267910886:1 51030438 ID33626 M +
TGAAGAGATGTATTGTTTTGGTCTAAA
>1 dna:chromosome chromosome:RGSC3.4:1:1:267910886:1 51030466 ID16382 U +
TACTTGAAGATTTGAGATGATGTTGGGGT
>1 dna:chromosome chromosome:RGSC3.4:1:1:267910886:1 51030477 ID59793 U +
TTGAGATGATGTTGGGGTGAT
>1 dna:chromosome chromosome:RGSC3.4:1:1:267910886:1 51030620 ID25832 M +
TCCACATTCTCAGGGCCTCCAAATTGCAGG
>1 dna:chromosome chromosome:RGSC3.4:1:1:267910886:1 51030620 ID25833 M +
TCCACATTCTCAGGGCCTCCAAATTGCAGGG
>1 dna:chromosome chromosome:RGSC3.4:1:1:267910886:1 51030720 ID34339 U +
TGAATTATTGTAGGACCTTCACTGTTGCAG
>1 dna:chromosome chromosome:RGSC3.4:1:1:267910886:1 51030725 ID22557 M +
TATTGTAGGACCTTCACTGTTGCA
>1 dna:chromosome chromosome:RGSC3.4:1:1:267910886:1 51030730 ID18944 M +
TAGGACCTTCACTGTTGCAGAAAATTGATTC
>1 dna:chromosome chromosome:RGSC3.4:1:1:267910886:1 51031061 ID29542 M +
TCGTTACAAGCACTTTGATGTGCACTGTAGC
>1 dna:chromosome chromosome:RGSC3.4:1:1:267910886:1 51031167 ID30119 U +
TCTCACTAACAGCGGCTGCATTGTGAAGA
>1 dna:chromosome chromosome:RGSC3.4:1:1:267910886:1 51031216 ID16203 M +
TACTGTCACAGTATGTGTACTGTTGCTGG
>1 dna:chromosome chromosome:RGSC3.4:1:1:267910886:1 51031227 ID22104 M +
TATGTGTACTGTTGCTGGACTTTCATTGT
>1 dna:chromosome chromosome:RGSC3.4:1:1:267910886:1 51031231 ID52095 M +
TGTACTGTTGCTGGACTTTCATTGT
>1 dna:chromosome chromosome:RGSC3.4:1:1:267910886:1 51031594 ID21017 U +
TATAGCATTTCTCTTGTCGCCA
>1 dna:chromosome chromosome:RGSC3.4:1:1:267910886:1 51031660 ID19672 M +
TAGGTCAAAGATCCTGACTCGTGCATCA
>1 dna:chromosome chromosome:RGSC3.4:1:1:267910886:1 51031800 ID39198 M +
TGATGAAGCACCTCAACTGTCACAGTA
>1 dna:chromosome chromosome:RGSC3.4:1:1:267910886:1 51031878 ID25740 M +
TCCAATTTGAAGGAACTCGACTGTTGCAG
>1 dna:chromosome chromosome:RGSC3.4:1:1:267910886:1 51032191 ID39851 M +
TGATTATTTAGTGAATTCAGGCGACA
>1 dna:chromosome chromosome:RGSC3.4:1:1:267910886:1 51032299 ID42885 U +
TGCCTAATCTTGGACCAGTTTATGGCCACAG
>1 dna:chromosome chromosome:RGSC3.4:1:1:267910886:1 51032442 ID33414 M +
TGAACTCAATGTGTGAGCCTCTGTTGTTC
>1 dna:chromosome chromosome:RGSC3.4:1:1:267910886:1 51033592 ID20340 M +
TAGTGCAATAGATCACATATTCAGATGAT
>1 dna:chromosome chromosome:RGSC3.4:1:1:267910886:1 51033592 ID20341 M +
TAGTGCAATAGATCACATATTCAGATGATGT
>1 dna:chromosome chromosome:RGSC3.4:1:1:267910886:1 51033770 ID32437 U +
TGAAAATGGAGCAGACCCATGTGGTTT
>1 dna:chromosome chromosome:RGSC3.4:1:1:267910886:1 51033802 ID1616 U +
AGCCACAAGTAGCTAGTTATTTCATAAATGG
>1 dna:chromosome chromosome:RGSC3.4:1:1:267910886:1 51033815 ID20524 U +
TAGTTATTTCATAAATGGGCAATAGAGTA
>1 dna:chromosome chromosome:RGSC3.4:1:1:267910886:1 51034352 ID41215 U +
TGCAGCCTACTCTTTGACAAGATTATG
>1 dna:chromosome chromosome:RGSC3.4:1:1:267910886:1 51034362 ID32045 U +
TCTTTGACAAGATTATGACCAAAGGGAGAC
>1 dna:chromosome chromosome:RGSC3.4:1:1:267910886:1 51034397 ID29201 U +
TCCTTTGGCAGATGATGAGACGAGTGTAT
>1 dna:chromosome chromosome:RGSC3.4:1:1:267910886:1 51034409 ID39283 U +
TGATGAGACGAGTGTATCTAGGGCGG
>1 dna:chromosome chromosome:RGSC3.4:1:1:267910886:1 51034879 ID8342 U +
GGATATATAGTTGCCACAACTGGTATTC
>1 dna:chromosome chromosome:RGSC3.4:1:1:267910886:1 51034955 ID2483 U +
ATGAAATGTAAGATTAAGGTCC
>1 dna:chromosome chromosome:RGSC3.4:1:1:267910886:1 51034956 ID33012 U +
TGAAATGTAAGATTAAGGTCCACATGTCA
>1 dna:chromosome chromosome:RGSC3.4:1:1:267910886:1 51034956 ID33013 U +
TGAAATGTAAGATTAAGGTCCACATGTCAT
>1 dna:chromosome chromosome:RGSC3.4:1:1:267910886:1 51035115 ID26531 M +
TCCATTTATGTCCAACATAATCTTATCTGGT
>1 dna:chromosome chromosome:RGSC3.4:1:1:267910886:1 51035135 ID31602 U +
TCTTATCTGGTTTGAGTTCCCTATGTACT
>1 dna:chromosome chromosome:RGSC3.4:1:1:267910886:1 51035181 ID56975 U +
TTAGCTCACAGTTGTTCTTATTTGCCTAA
>1 dna:chromosome chromosome:RGSC3.4:1:1:267910886:1 51035290 ID16391 U +
TACTTGAGGAAGTAAGTCGCTGTTCAGGT
>1 dna:chromosome chromosome:RGSC3.4:1:1:267910886:1 51035377 ID17077 U +
TAGAATCAGTTTGATGACCATGGGGCTGC
>1 dna:chromosome chromosome:RGSC3.4:1:1:267910886:1 51035436 ID47921 U +
TGGCGTTGCTCCTATGTCCCATGGTC
