# Supplementary material for: proTRAC - a software for probabilistic piRNA cluster detection, visualization and analysis
Source: BMC Bioinformatics. 2012 Jan 10;13:5. doi: 10.1186/1471-2105-13-5 (PMC3293768; doi:10.1186/1471-2105-13-5)
Supplement: Additional file 6 — proTRAC results folder containing a picture and a FASTA file for each detected rat cluster. After decompression, the folder can be opened as former session in proTRAC. Alternatively, each file can be opened separately with any standard text-editor or graphic-viewer respectively. [file 1471-2105-13-5-S6.ZIP › proTRAC_results_rat/monodirectional_clusters/Cluster_15.fas]

>11 dna:chromosome chromosome:RGSC3.4:11:1:87759784:1 82900876 ID5702 U -
CTGTAGACCAGGTTGGCTTAGAACTCAC
>11 dna:chromosome chromosome:RGSC3.4:11:1:87759784:1 82900982 ID26770 U -
TCCCAGAATTGTTTGCTGTAGC
>11 dna:chromosome chromosome:RGSC3.4:11:1:87759784:1 82901083 ID21328 U -
TATCAGTGTGAAGTTGAAACTGAGCGTGA
>11 dna:chromosome chromosome:RGSC3.4:11:1:87759784:1 82901349 ID3258 U -
CAAGTGGTCCTTATGCAGTGCAAGT
>11 dna:chromosome chromosome:RGSC3.4:11:1:87759784:1 82902276 ID3945 U -
CAGTAGACTAAGAAGGGGTACC
>11 dna:chromosome chromosome:RGSC3.4:11:1:87759784:1 82902641 ID32261 U -
TGAAAACCAGAGTAATGGGTGTGTGG
>11 dna:chromosome chromosome:RGSC3.4:11:1:87759784:1 82903189 ID58500 U -
TTCCTGTTAAAGGATTGGTGTTATTTCCTGC
>11 dna:chromosome chromosome:RGSC3.4:11:1:87759784:1 82903256 ID25810 U -
TCCACAGTGAGGAATGATGGGATTTC
>11 dna:chromosome chromosome:RGSC3.4:11:1:87759784:1 82903665 ID51595 U -
TGGTTTAAGTGTTCCTGCCTGGATGGAA
>11 dna:chromosome chromosome:RGSC3.4:11:1:87759784:1 82903710 ID17699 U -
TAGATCTTACTACTACTTCAGAATTGGTGT
>11 dna:chromosome chromosome:RGSC3.4:11:1:87759784:1 82903757 ID13897 U -
TACAATGCTAGAATGTCCTCTACCGTTGA
>11 dna:chromosome chromosome:RGSC3.4:11:1:87759784:1 82903794 ID673 U -
AATGTATGTAGCACCAGAGA
>11 dna:chromosome chromosome:RGSC3.4:11:1:87759784:1 82903838 ID40239 U -
TGCAAAAGTCAAATTTCTGTGCCTGTTGTC
>11 dna:chromosome chromosome:RGSC3.4:11:1:87759784:1 82903883 ID37273 U -
TGAGCCAAATTAAAGTCTTGGTCATGGT
>11 dna:chromosome chromosome:RGSC3.4:11:1:87759784:1 82904044 ID49783 U -
TGGGTATTATGTCATTGCTGGAGGCACAG
>11 dna:chromosome chromosome:RGSC3.4:11:1:87759784:1 82904355 ID33576 U -
TGAAGAAGTTGTTATAATTTGGAGCTGC
>11 dna:chromosome chromosome:RGSC3.4:11:1:87759784:1 82905215 ID7060 M +
GAGGGCATCAGATCTCATTACAGATGGTTGT
>11 dna:chromosome chromosome:RGSC3.4:11:1:87759784:1 82906755 ID740 U -
ACAACTAACCCCTGGAAGCTCTCAGAAAC
>11 dna:chromosome chromosome:RGSC3.4:11:1:87759784:1 82906760 ID6838 U -
GAGACAACTAACCCCTGGAAGCTCTCA
>11 dna:chromosome chromosome:RGSC3.4:11:1:87759784:1 82906952 ID39784 U -
TGATTAATGATCTTGTTATCCGTGCA
>11 dna:chromosome chromosome:RGSC3.4:11:1:87759784:1 82907101 ID10019 U -
TAAAATAAATGCTTATAAAGCAAAGGAAC
>11 dna:chromosome chromosome:RGSC3.4:11:1:87759784:1 82907804 ID35211 U -
TGACATTGAAATAGAATGTTTGTGGATGCA
>11 dna:chromosome chromosome:RGSC3.4:11:1:87759784:1 82907805 ID35210 U -
TGACATTGAAATAGAATGTTTGTGGATGC
>11 dna:chromosome chromosome:RGSC3.4:11:1:87759784:1 82907806 ID35209 U -
TGACATTGAAATAGAATGTTTGTGGATG
>11 dna:chromosome chromosome:RGSC3.4:11:1:87759784:1 82907856 ID17944 U -
TAGCAAACCATTGTTAGTTATCAGAGCC
>11 dna:chromosome chromosome:RGSC3.4:11:1:87759784:1 82907857 ID29876 U -
TCTAGCAAACCATTGTTAGTTATCAGAGC
>11 dna:chromosome chromosome:RGSC3.4:11:1:87759784:1 82907905 ID26224 U -
TCCAGTAGGAAAAACAGGAGAGATTGGA
>11 dna:chromosome chromosome:RGSC3.4:11:1:87759784:1 82908303 ID4528 U -
CCCCACAGCAAGAAGTACAAGCCATTTG
>11 dna:chromosome chromosome:RGSC3.4:11:1:87759784:1 82908341 ID42574 U -
TGCCATTGGGAATGAAATAAGTGAC
>11 dna:chromosome chromosome:RGSC3.4:11:1:87759784:1 82908355 ID720 U -
ACAAAAGGCAGCTTCATGCCATTGGGA
>11 dna:chromosome chromosome:RGSC3.4:11:1:87759784:1 82908436 ID3206 U -
CAAGAAGGCCTAGGCTTCAAGGTATGC
>11 dna:chromosome chromosome:RGSC3.4:11:1:87759784:1 82908436 ID10168 U -
TAAACAAGAAGGCCTAGGCTTCAAGGTATGC
>11 dna:chromosome chromosome:RGSC3.4:11:1:87759784:1 82908474 ID57358 U -
TTCAAAGAAAATTGTGAATAATCTGTTTTT
>11 dna:chromosome chromosome:RGSC3.4:11:1:87759784:1 82908475 ID57357 U -
TTCAAAGAAAATTGTGAATAATCTGTTTT
>11 dna:chromosome chromosome:RGSC3.4:11:1:87759784:1 82908559 ID50605 U -
TGGTCATTTGCAAAGAGACTATGAGCCACC
>11 dna:chromosome chromosome:RGSC3.4:11:1:87759784:1 82908597 ID22948 U -
TCAAAATATAAAGGTGCTTTAATGTGGGG
>11 dna:chromosome chromosome:RGSC3.4:11:1:87759784:1 82908655 ID51593 U -
TGGTTTAAGCCTGTATAATTCTTGCTAATT
>11 dna:chromosome chromosome:RGSC3.4:11:1:87759784:1 82908900 ID29974 U -
TCTATGGAATATACTCCCCGACCCGGGC
>11 dna:chromosome chromosome:RGSC3.4:11:1:87759784:1 82908905 ID60137 U -
TTGCCTATCTATGGAATATACTCCCCGACC
>11 dna:chromosome chromosome:RGSC3.4:11:1:87759784:1 82908906 ID42936 U -
TGCCTATCTATGGAATATACTCCCCGAC
>11 dna:chromosome chromosome:RGSC3.4:11:1:87759784:1 82908942 ID27700 U -
TCCTAACAAATGGATCAGGGGCTATGCCT
>11 dna:chromosome chromosome:RGSC3.4:11:1:87759784:1 82908943 ID27699 U -
TCCTAACAAATGGATCAGGGGCTATGCC
>11 dna:chromosome chromosome:RGSC3.4:11:1:87759784:1 82908944 ID27698 U -
TCCTAACAAATGGATCAGGGGCTATGC
>11 dna:chromosome chromosome:RGSC3.4:11:1:87759784:1 82908948 ID27697 U -
TCCTAACAAATGGATCAGGGGCT
>11 dna:chromosome chromosome:RGSC3.4:11:1:87759784:1 82908978 ID22137 U -
TATGTTGCAGATGTGCAGCTTGGTCTTCAC
>11 dna:chromosome chromosome:RGSC3.4:11:1:87759784:1 82909076 ID23252 U -
TCAACTAACCTGGGCCCTTCGGGACTCTCA
>11 dna:chromosome chromosome:RGSC3.4:11:1:87759784:1 82909077 ID23251 U -
TCAACTAACCTGGGCCCTTCGGGACTCTC
>11 dna:chromosome chromosome:RGSC3.4:11:1:87759784:1 82909082 ID23250 U -
TCAACTAACCTGGGCCCTTCGGGA
>11 dna:chromosome chromosome:RGSC3.4:11:1:87759784:1 82909266 ID20243 U -
TAGTCTGTTGTGTTTGCAGACAGGAGCCT
>11 dna:chromosome chromosome:RGSC3.4:11:1:87759784:1 82909330 ID1614 U -
AGCCAATCAATAATACCGCCAACGTTAGAC
>11 dna:chromosome chromosome:RGSC3.4:11:1:87759784:1 82909569 ID19229 M -
TAGGATGTGCCAGAGACCTGGGATGGG
>11 dna:chromosome chromosome:RGSC3.4:11:1:87759784:1 82909573 ID19228 M -
TAGGATGTGCCAGAGACCTGGGA
>11 dna:chromosome chromosome:RGSC3.4:11:1:87759784:1 82909573 ID30435 M -
TCTCTAGGATGTGCCAGAGACCTGGGA
>11 dna:chromosome chromosome:RGSC3.4:11:1:87759784:1 82909844 ID15164 U -
TACCTAAATGTTTTAAATCTCAAAATGCCA
>11 dna:chromosome chromosome:RGSC3.4:11:1:87759784:1 82909864 ID4234 U +
CATTTAGGTATGCCTTGTCCAG
>11 dna:chromosome chromosome:RGSC3.4:11:1:87759784:1 82909945 ID13512 U -
TACAAAAAGCTTAGTAGGGTATCAAATGC
>11 dna:chromosome chromosome:RGSC3.4:11:1:87759784:1 82909956 ID40426 U -
TGCAAATGTGAAATACAAAAAGCTTAGTAGG
>11 dna:chromosome chromosome:RGSC3.4:11:1:87759784:1 82910022 ID53154 U -
TGTGAAAAGCCATATCAGAATCTGATTGGA
>11 dna:chromosome chromosome:RGSC3.4:11:1:87759784:1 82910028 ID53153 U -
TGTGAAAAGCCATATCAGAATCTG
>11 dna:chromosome chromosome:RGSC3.4:11:1:87759784:1 82910047 ID13585 U -
TACAAAGATTAGGTAGAGCTGTGA
>11 dna:chromosome chromosome:RGSC3.4:11:1:87759784:1 82910088 ID2844 U -
ATTATACAAGGCTCAGGAGAC
>11 dna:chromosome chromosome:RGSC3.4:11:1:87759784:1 82910126 ID16785 U -
TAGAACAATGTTGAAGAGTCAGGAAAGAAA
>11 dna:chromosome chromosome:RGSC3.4:11:1:87759784:1 82910159 ID13742 U -
TACAAGAAGAGGTTCAGTTTGAAAACACAA
>11 dna:chromosome chromosome:RGSC3.4:11:1:87759784:1 82910237 ID48016 U -
TGGCTCAACACAATAGCATGAAGGAAG
>11 dna:chromosome chromosome:RGSC3.4:11:1:87759784:1 82910304 ID3815 U -
CAGCTGTACTAGAGGTTTGTCCTCGAT
>11 dna:chromosome chromosome:RGSC3.4:11:1:87759784:1 82910304 ID11176 U -
TAACAGCTGTACTAGAGGTTTGTCCTCGAT
>11 dna:chromosome chromosome:RGSC3.4:11:1:87759784:1 82910308 ID38447 U -
TGATAACAGCTGTACTAGAGGTTTGTCCT
>11 dna:chromosome chromosome:RGSC3.4:11:1:87759784:1 82910309 ID38446 U -
TGATAACAGCTGTACTAGAGGTTTGTCC
>11 dna:chromosome chromosome:RGSC3.4:11:1:87759784:1 82910366 ID66 U -
AAACTCTAAATAATTGGGCTACTTAAAATA
>11 dna:chromosome chromosome:RGSC3.4:11:1:87759784:1 82910366 ID5379 U -
CTCTAAATAATTGGGCTACTTAAAATA
>11 dna:chromosome chromosome:RGSC3.4:11:1:87759784:1 82910367 ID29626 U -
TCTAAATAATTGGGCTACTTAAAAT
>11 dna:chromosome chromosome:RGSC3.4:11:1:87759784:1 82910413 ID12376 U -
TAAGGAGGCAATTATGTCTAATGGGACGCA
>11 dna:chromosome chromosome:RGSC3.4:11:1:87759784:1 82910444 ID28726 U -
TCCTGTAGAAATGATGGACCTAAGGTGTT
>11 dna:chromosome chromosome:RGSC3.4:11:1:87759784:1 82910445 ID2413 U -
ATCCTGTAGAAATGATGGACCTAAGGTGT
>11 dna:chromosome chromosome:RGSC3.4:11:1:87759784:1 82910445 ID28725 U -
TCCTGTAGAAATGATGGACCTAAGGTGT
>11 dna:chromosome chromosome:RGSC3.4:11:1:87759784:1 82910504 ID17237 U -
TAGACAGCATGTGCCTGATAGTGGAGATT
>11 dna:chromosome chromosome:RGSC3.4:11:1:87759784:1 82910710 ID34073 U -
TGAATCAGAGAGTGGGTGATTCC
>11 dna:chromosome chromosome:RGSC3.4:11:1:87759784:1 82911190 ID26206 U -
TCCAGGTGTTTGCTGAGGCTGTTGTTGGGA
>11 dna:chromosome chromosome:RGSC3.4:11:1:87759784:1 82911211 ID46773 U -
TGGATACTTTGTTTCAAAAATCATCCAGGTGT
>11 dna:chromosome chromosome:RGSC3.4:11:1:87759784:1 82911212 ID46772 U -
TGGATACTTTGTTTCAAAAATCATCCAGGTG
>11 dna:chromosome chromosome:RGSC3.4:11:1:87759784:1 82911213 ID46771 U -
TGGATACTTTGTTTCAAAAATCATCCAGGT
>11 dna:chromosome chromosome:RGSC3.4:11:1:87759784:1 82911214 ID9332 U -
GTGGATACTTTGTTTCAAAAATCATCCAGG
>11 dna:chromosome chromosome:RGSC3.4:11:1:87759784:1 82911303 ID11014 U -
TAACAAATGGTTCCCAACATGGCAAGC
>11 dna:chromosome chromosome:RGSC3.4:11:1:87759784:1 82911356 ID12040 U -
TAAGATAAGGAAACGTTTTAAAAAAT
>11 dna:chromosome chromosome:RGSC3.4:11:1:87759784:1 82911375 ID11946 U -
TAAGAGAACTGATTGCTGCTTGTAAGATA
>11 dna:chromosome chromosome:RGSC3.4:11:1:87759784:1 82911383 ID47465 U -
TGGCAGGGAACTAAGAGAACTGATTGCTGCTT
>11 dna:chromosome chromosome:RGSC3.4:11:1:87759784:1 82911516 ID26465 M +
TCCATTACTAACAGCTGCAAACTATAACAAC
>11 dna:chromosome chromosome:RGSC3.4:11:1:87759784:1 82911622 ID54770 M -
TGTTAGAAGGCATTTGAAAGTGAATT
>11 dna:chromosome chromosome:RGSC3.4:11:1:87759784:1 82912308 ID57832 U +
TTCAGTTTCATTGGGCTAAGGTGGTT
>11 dna:chromosome chromosome:RGSC3.4:11:1:87759784:1 82912949 ID24613 M +
TCAGTCTGGAGGTTCCTCAGAAAATTGGACA
>11 dna:chromosome chromosome:RGSC3.4:11:1:87759784:1 82913098 ID438 M +
AAGCTGGAAAGAACCCAGATGCCCTTC
>11 dna:chromosome chromosome:RGSC3.4:11:1:87759784:1 82913159 ID13969 U +
TACACAATGGAGTACAAGGACTGAATGAAC
>11 dna:chromosome chromosome:RGSC3.4:11:1:87759784:1 82914223 ID18348 M -
TAGCCATTGGGTTGTCTCTGGTGTTTGC
