# Supplementary material for: proTRAC - a software for probabilistic piRNA cluster detection, visualization and analysis
Source: BMC Bioinformatics. 2012 Jan 10;13:5. doi: 10.1186/1471-2105-13-5 (PMC3293768; doi:10.1186/1471-2105-13-5)
Supplement: Additional file 6 — proTRAC results folder containing a picture and a FASTA file for each detected rat cluster. After decompression, the folder can be opened as former session in proTRAC. Alternatively, each file can be opened separately with any standard text-editor or graphic-viewer respectively. [file 1471-2105-13-5-S6.ZIP › proTRAC_results_rat/monodirectional_clusters/Cluster_150.fas]

>1 dna:chromosome chromosome:RGSC3.4:1:1:267910886:1 51117943 ID26738 M +
TCCCACCTTGAATCTGCTGTTCC
>1 dna:chromosome chromosome:RGSC3.4:1:1:267910886:1 51119084 ID10316 M +
TAAACTCACCCAACTTTTCGAAACCCACCAC
>1 dna:chromosome chromosome:RGSC3.4:1:1:267910886:1 51119320 ID15251 M +
TACCTCAGGAAGTCCACTGTCTGTGTGTC
>1 dna:chromosome chromosome:RGSC3.4:1:1:267910886:1 51119434 ID30068 M +
TCTCAAGTGTCACAGGACCTCCTTTGTCCA
>1 dna:chromosome chromosome:RGSC3.4:1:1:267910886:1 51119488 ID15849 M +
TACTATTGCGGGACCTCCACTGTCACAGG
>1 dna:chromosome chromosome:RGSC3.4:1:1:267910886:1 51119610 ID17987 M +
TAGCAACTAAAGTGTTTCAGGACATCAAC
>1 dna:chromosome chromosome:RGSC3.4:1:1:267910886:1 51119612 ID7414 M +
GCAACTAAAGTGTTTCAGGACATCAACTG
>1 dna:chromosome chromosome:RGSC3.4:1:1:267910886:1 51119795 ID39082 M +
TGATCTCAGTGCATCGATTTTCAAAGGACC
>1 dna:chromosome chromosome:RGSC3.4:1:1:267910886:1 51119950 ID1871 M +
AGGCTGAATGAAATGTGATGCTACTTTTGA
>1 dna:chromosome chromosome:RGSC3.4:1:1:267910886:1 51119958 ID33027 M +
TGAAATGTGATGCTACTTTTGAAAGCATAA
>1 dna:chromosome chromosome:RGSC3.4:1:1:267910886:1 51120007 ID53648 M +
TGTGATAAATGCCGTGTGTGCTTGGACCA
>1 dna:chromosome chromosome:RGSC3.4:1:1:267910886:1 51120009 ID38417 M +
TGATAAATGCCGTGTGTGCTTGGACCAG
>1 dna:chromosome chromosome:RGSC3.4:1:1:267910886:1 51120009 ID38418 M +
TGATAAATGCCGTGTGTGCTTGGACCAGTA
>1 dna:chromosome chromosome:RGSC3.4:1:1:267910886:1 51120029 ID46282 M +
TGGACCAGTAAACTATGGAAGACTTCATGAGC
>1 dna:chromosome chromosome:RGSC3.4:1:1:267910886:1 51120070 ID30290 M +
TCTCCACCTCACTTTGTGGAAGCTGGTGTT
>1 dna:chromosome chromosome:RGSC3.4:1:1:267910886:1 51120072 ID25863 M +
TCCACCTCACTTTGTGGAAGCTGGTGTTT
>1 dna:chromosome chromosome:RGSC3.4:1:1:267910886:1 51120078 ID24063 M +
TCACTTTGTGGAAGCTGGTGTTTTTAGAGT
>1 dna:chromosome chromosome:RGSC3.4:1:1:267910886:1 51120333 ID8230 M +
GGACAAAGTACAAAGGCACTTGGGTTTTGC
>1 dna:chromosome chromosome:RGSC3.4:1:1:267910886:1 51120392 ID47812 M +
TGGCCTCATTTCTGGGAGAAAACTCTTCCTC
>1 dna:chromosome chromosome:RGSC3.4:1:1:267910886:1 51120489 ID60334 M +
TTGGAATTGGTTCATCCTTTAATGCCT
>1 dna:chromosome chromosome:RGSC3.4:1:1:267910886:1 51120491 ID8224 M +
GGAATTGGTTCATCCTTTAATGCCTC
>1 dna:chromosome chromosome:RGSC3.4:1:1:267910886:1 51120503 ID29111 M +
TCCTTTAATGCCTCTGGGAAATCCC
>1 dna:chromosome chromosome:RGSC3.4:1:1:267910886:1 51120503 ID29112 M +
TCCTTTAATGCCTCTGGGAAATCCCCAGC
>1 dna:chromosome chromosome:RGSC3.4:1:1:267910886:1 51120602 ID7953 M +
GCTCTTCTAAGTGTGGCTGATTGTTGAGT
>1 dna:chromosome chromosome:RGSC3.4:1:1:267910886:1 51120626 ID38113 M +
TGAGTGAAGACACAGGACACTTCTGGTGT
>1 dna:chromosome chromosome:RGSC3.4:1:1:267910886:1 51120634 ID6519 M +
GACACAGGACACTTCTGGTGTGTATGTATG
>1 dna:chromosome chromosome:RGSC3.4:1:1:267910886:1 51120646 ID59118 M +
TTCTGGTGTGTATGTATGCTTTGTTCGCTGT
>1 dna:chromosome chromosome:RGSC3.4:1:1:267910886:1 51120649 ID51308 M +
TGGTGTGTATGTATGCTTTGTTCGCTGT
>1 dna:chromosome chromosome:RGSC3.4:1:1:267910886:1 51120662 ID45184 M +
TGCTTTGTTCGCTGTGGGTGTTGT
>1 dna:chromosome chromosome:RGSC3.4:1:1:267910886:1 51120662 ID45185 M +
TGCTTTGTTCGCTGTGGGTGTTGTCGGTA
>1 dna:chromosome chromosome:RGSC3.4:1:1:267910886:1 51120676 ID49993 M +
TGGGTGTTGTCGGTAGTGTCCTGAAAAGA
>1 dna:chromosome chromosome:RGSC3.4:1:1:267910886:1 51120697 ID32286 M +
TGAAAAGAAGAAGGGCATGCCCAATGGC
>1 dna:chromosome chromosome:RGSC3.4:1:1:267910886:1 51120740 ID35634 M +
TGACTAGCCTTATGATCATAGGGAGACAC
>1 dna:chromosome chromosome:RGSC3.4:1:1:267910886:1 51120777 ID45775 M +
TGGAAGATGAGGAGAACAATGTGTCTATGT
>1 dna:chromosome chromosome:RGSC3.4:1:1:267910886:1 51120796 ID54348 M +
TGTGTCTATGTTGTGTTCACTTCTATTCC
>1 dna:chromosome chromosome:RGSC3.4:1:1:267910886:1 51120796 ID54349 M +
TGTGTCTATGTTGTGTTCACTTCTATTCCT
>1 dna:chromosome chromosome:RGSC3.4:1:1:267910886:1 51120822 ID28144 M +
TCCTATTTAGTCCTAGAGGGAAATCAGC
>1 dna:chromosome chromosome:RGSC3.4:1:1:267910886:1 51120912 ID54295 M +
TGTGTATAACTTGATGTTACATTAAGCAA
>1 dna:chromosome chromosome:RGSC3.4:1:1:267910886:1 51120929 ID14629 M +
TACATTAAGCAATAGGATGCCATGTTCTGT
>1 dna:chromosome chromosome:RGSC3.4:1:1:267910886:1 51120934 ID12153 M +
TAAGCAATAGGATGCCATGTTCTGTTTATA
>1 dna:chromosome chromosome:RGSC3.4:1:1:267910886:1 51120986 ID12901 M +
TAATATTTTACCTCAAACCTCAATATATTA
>1 dna:chromosome chromosome:RGSC3.4:1:1:267910886:1 51121136 ID20669 M +
TAGTTTGGATTTACTTTCAGTAATAGGC
>1 dna:chromosome chromosome:RGSC3.4:1:1:267910886:1 51121136 ID20670 M +
TAGTTTGGATTTACTTTCAGTAATAGGCTA
>1 dna:chromosome chromosome:RGSC3.4:1:1:267910886:1 51121136 ID20671 M +
TAGTTTGGATTTACTTTCAGTAATAGGCTAAG
>1 dna:chromosome chromosome:RGSC3.4:1:1:267910886:1 51121178 ID34569 M +
TGACAACCCACAGTGAGCAGGGTACACACC
>1 dna:chromosome chromosome:RGSC3.4:1:1:267910886:1 51121208 ID43756 M +
TGCTACAACCTGTCTTCTGAACTGTTGTA
>1 dna:chromosome chromosome:RGSC3.4:1:1:267910886:1 51121208 ID43757 M +
TGCTACAACCTGTCTTCTGAACTGTTGTAT
>1 dna:chromosome chromosome:RGSC3.4:1:1:267910886:1 51121211 ID13712 M +
TACAACCTGTCTTCTGAACTGTTGTATGTC
>1 dna:chromosome chromosome:RGSC3.4:1:1:267910886:1 51121223 ID30655 M +
TCTGAACTGTTGTATGTCAACAGAGTCAAA
>1 dna:chromosome chromosome:RGSC3.4:1:1:267910886:1 51121253 ID13694 M +
TACAACAGTGAAATATAAGCCTACTCCT
>1 dna:chromosome chromosome:RGSC3.4:1:1:267910886:1 51121253 ID13695 M +
TACAACAGTGAAATATAAGCCTACTCCTA
>1 dna:chromosome chromosome:RGSC3.4:1:1:267910886:1 51121253 ID13696 M +
TACAACAGTGAAATATAAGCCTACTCCTAA
>1 dna:chromosome chromosome:RGSC3.4:1:1:267910886:1 51121253 ID13697 M +
TACAACAGTGAAATATAAGCCTACTCCTAAG
>1 dna:chromosome chromosome:RGSC3.4:1:1:267910886:1 51121260 ID9203 M +
GTGAAATATAAGCCTACTCCTAA
>1 dna:chromosome chromosome:RGSC3.4:1:1:267910886:1 51121261 ID32861 M +
TGAAATATAAGCCTACTCCTAA
>1 dna:chromosome chromosome:RGSC3.4:1:1:267910886:1 51121261 ID32862 M +
TGAAATATAAGCCTACTCCTAAGA
>1 dna:chromosome chromosome:RGSC3.4:1:1:267910886:1 51121261 ID32863 M +
TGAAATATAAGCCTACTCCTAAGAT
>1 dna:chromosome chromosome:RGSC3.4:1:1:267910886:1 51121262 ID6175 M +
GAAATATAAGCCTACTCCTAAG
>1 dna:chromosome chromosome:RGSC3.4:1:1:267910886:1 51121322 ID10659 M +
TAAAGTTGTCCTAGGAAGAGATCAGGT
>1 dna:chromosome chromosome:RGSC3.4:1:1:267910886:1 51121322 ID10660 M +
TAAAGTTGTCCTAGGAAGAGATCAGGTGCA
>1 dna:chromosome chromosome:RGSC3.4:1:1:267910886:1 51121378 ID9504 M +
GTTCAGCATTTGCCCAGATTTGTCTTGAG
>1 dna:chromosome chromosome:RGSC3.4:1:1:267910886:1 51121380 ID24411 M +
TCAGCATTTGCCCAGATTTGTCTTGAGT
>1 dna:chromosome chromosome:RGSC3.4:1:1:267910886:1 51121380 ID24412 M +
TCAGCATTTGCCCAGATTTGTCTTGAGTT
>1 dna:chromosome chromosome:RGSC3.4:1:1:267910886:1 51121394 ID7376 M +
GATTTGTCTTGAGTTGAAGGCCAAAGT
>1 dna:chromosome chromosome:RGSC3.4:1:1:267910886:1 51121394 ID7377 M +
GATTTGTCTTGAGTTGAAGGCCAAAGTCGA
>1 dna:chromosome chromosome:RGSC3.4:1:1:267910886:1 51121403 ID38313 M +
TGAGTTGAAGGCCAAAGTCGATGCTTT
>1 dna:chromosome chromosome:RGSC3.4:1:1:267910886:1 51121403 ID38314 M +
TGAGTTGAAGGCCAAAGTCGATGCTTTT
>1 dna:chromosome chromosome:RGSC3.4:1:1:267910886:1 51121403 ID38315 M +
TGAGTTGAAGGCCAAAGTCGATGCTTTTGAC
>1 dna:chromosome chromosome:RGSC3.4:1:1:267910886:1 51121408 ID33843 M +
TGAAGGCCAAAGTCGATGCTTTTGACTTT
>1 dna:chromosome chromosome:RGSC3.4:1:1:267910886:1 51121449 ID10996 M +
TAACAAAATATAATCTGGTTTCAGGTCACT
>1 dna:chromosome chromosome:RGSC3.4:1:1:267910886:1 51121474 ID24012 M +
TCACTGTGAACTTATACAGTGCCCATAGC
>1 dna:chromosome chromosome:RGSC3.4:1:1:267910886:1 51121474 ID24013 M +
TCACTGTGAACTTATACAGTGCCCATAGCC
>1 dna:chromosome chromosome:RGSC3.4:1:1:267910886:1 51121478 ID53225 M +
TGTGAACTTATACAGTGCCCATAGCCATAGA
>1 dna:chromosome chromosome:RGSC3.4:1:1:267910886:1 51121480 ID33467 M +
TGAACTTATACAGTGCCCATAGCCATAGAT
>1 dna:chromosome chromosome:RGSC3.4:1:1:267910886:1 51121484 ID5832 M +
CTTATACAGTGCCCATAGCCATAGAT
>1 dna:chromosome chromosome:RGSC3.4:1:1:267910886:1 51121485 ID57084 M +
TTATACAGTGCCCATAGCCATAGATAAAGCC
>1 dna:chromosome chromosome:RGSC3.4:1:1:267910886:1 51121488 ID14366 M +
TACAGTGCCCATAGCCATAGATAAAGCCTG
>1 dna:chromosome chromosome:RGSC3.4:1:1:267910886:1 51121504 ID2243 M +
ATAGATAAAGCCTGCTAATATTTGCCTAAAT
>1 dna:chromosome chromosome:RGSC3.4:1:1:267910886:1 51121516 ID43710 M +
TGCTAATATTTGCCTAAATATTTCCTTGGC
>1 dna:chromosome chromosome:RGSC3.4:1:1:267910886:1 51121516 ID43711 M +
TGCTAATATTTGCCTAAATATTTCCTTGGCT
>1 dna:chromosome chromosome:RGSC3.4:1:1:267910886:1 51121516 ID43712 M +
TGCTAATATTTGCCTAAATATTTCCTTGGCTC
>1 dna:chromosome chromosome:RGSC3.4:1:1:267910886:1 51121553 ID28395 M +
TCCTCTCGGTGGAAAGACTTTCAGATG
>1 dna:chromosome chromosome:RGSC3.4:1:1:267910886:1 51121553 ID28396 M +
TCCTCTCGGTGGAAAGACTTTCAGATGTA
>1 dna:chromosome chromosome:RGSC3.4:1:1:267910886:1 51121553 ID28397 M +
TCCTCTCGGTGGAAAGACTTTCAGATGTAT
>1 dna:chromosome chromosome:RGSC3.4:1:1:267910886:1 51121556 ID30406 M +
TCTCGGTGGAAAGACTTTCAGATGTATTTG
>1 dna:chromosome chromosome:RGSC3.4:1:1:267910886:1 51121557 ID5375 M +
CTCGGTGGAAAGACTTTCAGAT
>1 dna:chromosome chromosome:RGSC3.4:1:1:267910886:1 51121558 ID29491 M +
TCGGTGGAAAGACTTTCAGATGTATTTGT
>1 dna:chromosome chromosome:RGSC3.4:1:1:267910886:1 51121558 ID29492 M +
TCGGTGGAAAGACTTTCAGATGTATTTGTA
>1 dna:chromosome chromosome:RGSC3.4:1:1:267910886:1 51121641 ID23525 M +
TCAATTGGAGAAGCAAGATGATGTTGGGG
>1 dna:chromosome chromosome:RGSC3.4:1:1:267910886:1 51121641 ID23526 M +
TCAATTGGAGAAGCAAGATGATGTTGGGGT
>1 dna:chromosome chromosome:RGSC3.4:1:1:267910886:1 51121659 ID39733 M +
TGATGTTGGGGTGGATGAAAAACTTCATT
>1 dna:chromosome chromosome:RGSC3.4:1:1:267910886:1 51121674 ID32211 M +
TGAAAAACTTCATTATATTTGCCATGGTC
>1 dna:chromosome chromosome:RGSC3.4:1:1:267910886:1 51121681 ID5857 M +
CTTCATTATATTTGCCATGGTC
>1 dna:chromosome chromosome:RGSC3.4:1:1:267910886:1 51121682 ID57944 M +
TTCATTATATTTGCCATGGTC
>1 dna:chromosome chromosome:RGSC3.4:1:1:267910886:1 51121682 ID57945 M +
TTCATTATATTTGCCATGGTCA
>1 dna:chromosome chromosome:RGSC3.4:1:1:267910886:1 51121684 ID4175 M +
CATTATATTTGCCATGGTCA
>1 dna:chromosome chromosome:RGSC3.4:1:1:267910886:1 51121712 ID47333 M +
TGGCACCATTGCTTCTTCTTTGCATGC
>1 dna:chromosome chromosome:RGSC3.4:1:1:267910886:1 51121743 ID38464 M +
TGATAACCCCTGTAGCAGAACTTCCTCTGT
>1 dna:chromosome chromosome:RGSC3.4:1:1:267910886:1 51121799 ID25799 M +
TCCACAGTCAAAGGACCAATATTGTGGTA
>1 dna:chromosome chromosome:RGSC3.4:1:1:267910886:1 51121866 ID25445 M +
TCCAAATTGCAAGACCTTTACGGGCACTGG
>1 dna:chromosome chromosome:RGSC3.4:1:1:267910886:1 51121866 ID25446 M +
TCCAAATTGCAAGACCTTTACGGGCACTGGA
>1 dna:chromosome chromosome:RGSC3.4:1:1:267910886:1 51121872 ID59987 M +
TTGCAAGACCTTTACGGGCACTGGAAGT
>1 dna:chromosome chromosome:RGSC3.4:1:1:267910886:1 51121873 ID40532 M +
TGCAAGACCTTTACGGGCACTGGAAGTCAC
>1 dna:chromosome chromosome:RGSC3.4:1:1:267910886:1 51121923 ID45960 M +
TGGAATACCTCAACTATAACAAGGACCTC
>1 dna:chromosome chromosome:RGSC3.4:1:1:267910886:1 51121952 ID15851 M +
TACTATTGTACAATCCCCTTGTCATAGCAC
>1 dna:chromosome chromosome:RGSC3.4:1:1:267910886:1 51121991 ID13600 M +
TACAAAGTAGTCCACTGTCAAAGGACCTCC
>1 dna:chromosome chromosome:RGSC3.4:1:1:267910886:1 51122039 ID5766 M +
CTGTTACAGGATCTCTACTGTC
>1 dna:chromosome chromosome:RGSC3.4:1:1:267910886:1 51122043 ID14304 M +
TACAGGATCTCTACTGTCTTAGGACCACTGC
>1 dna:chromosome chromosome:RGSC3.4:1:1:267910886:1 51122095 ID24372 M +
TCAGCAACTTCAGTTTGTTGGAGCTCTCC
>1 dna:chromosome chromosome:RGSC3.4:1:1:267910886:1 51122095 ID24373 M +
TCAGCAACTTCAGTTTGTTGGAGCTCTCCT
>1 dna:chromosome chromosome:RGSC3.4:1:1:267910886:1 51122103 ID57838 M +
TTCAGTTTGTTGGAGCTCTCCTATCAGAG
>1 dna:chromosome chromosome:RGSC3.4:1:1:267910886:1 51122126 ID24269 M +
TCAGAGGACATTTACATTTGCTGTACTTC
>1 dna:chromosome chromosome:RGSC3.4:1:1:267910886:1 51122447 ID46401 M +
TGGACTTACACTGTTGCAGTACCTCAAC
>1 dna:chromosome chromosome:RGSC3.4:1:1:267910886:1 51122447 ID46402 M +
TGGACTTACACTGTTGCAGTACCTCAACTGT
>1 dna:chromosome chromosome:RGSC3.4:1:1:267910886:1 51122460 ID60044 M +
TTGCAGTACCTCAACTGTTGCAGGACCAA
>1 dna:chromosome chromosome:RGSC3.4:1:1:267910886:1 51122478 ID41248 M +
TGCAGGACCAACAAGGTTGCAGGACATAGA
>1 dna:chromosome chromosome:RGSC3.4:1:1:267910886:1 51122515 ID1581 M +
AGCAGCTAGAATTTGCAGGACCTCTACTGGC
