# Supplementary material for: proTRAC - a software for probabilistic piRNA cluster detection, visualization and analysis
Source: BMC Bioinformatics. 2012 Jan 10;13:5. doi: 10.1186/1471-2105-13-5 (PMC3293768; doi:10.1186/1471-2105-13-5)
Supplement: Additional file 6 — proTRAC results folder containing a picture and a FASTA file for each detected rat cluster. After decompression, the folder can be opened as former session in proTRAC. Alternatively, each file can be opened separately with any standard text-editor or graphic-viewer respectively. [file 1471-2105-13-5-S6.ZIP › proTRAC_results_rat/monodirectional_clusters/Cluster_151.fas]

>1 dna:chromosome chromosome:RGSC3.4:1:1:267910886:1 51650505 ID15251 M +
TACCTCAGGAAGTCCACTGTCTGTGTGTC
>1 dna:chromosome chromosome:RGSC3.4:1:1:267910886:1 51650619 ID30068 M +
TCTCAAGTGTCACAGGACCTCCTTTGTCCA
>1 dna:chromosome chromosome:RGSC3.4:1:1:267910886:1 51650673 ID15849 M +
TACTATTGCGGGACCTCCACTGTCACAGG
>1 dna:chromosome chromosome:RGSC3.4:1:1:267910886:1 51650896 ID24380 M +
TCAGCAATTCCAATTTTGCAGGACCTC
>1 dna:chromosome chromosome:RGSC3.4:1:1:267910886:1 51651078 ID41026 U +
TGCACTGTTGGAGCAACTGTAATTTCAATTT
>1 dna:chromosome chromosome:RGSC3.4:1:1:267910886:1 51651097 ID13449 M +
TAATTTCAATTTTTCAAAGTCATTGCTGGTT
>1 dna:chromosome chromosome:RGSC3.4:1:1:267910886:1 51651138 ID1871 M +
AGGCTGAATGAAATGTGATGCTACTTTTGA
>1 dna:chromosome chromosome:RGSC3.4:1:1:267910886:1 51651146 ID33027 M +
TGAAATGTGATGCTACTTTTGAAAGCATAA
>1 dna:chromosome chromosome:RGSC3.4:1:1:267910886:1 51651173 ID11875 M +
TAAGAATTTGTTCTATAGCTCTTGTGATA
>1 dna:chromosome chromosome:RGSC3.4:1:1:267910886:1 51651197 ID38416 M +
TGATAAATGCCGTGTGTGCTAGGACCACT
>1 dna:chromosome chromosome:RGSC3.4:1:1:267910886:1 51651258 ID30290 M +
TCTCCACCTCACTTTGTGGAAGCTGGTGTT
>1 dna:chromosome chromosome:RGSC3.4:1:1:267910886:1 51651260 ID25863 M +
TCCACCTCACTTTGTGGAAGCTGGTGTTT
>1 dna:chromosome chromosome:RGSC3.4:1:1:267910886:1 51651266 ID24063 M +
TCACTTTGTGGAAGCTGGTGTTTTTAGAGT
>1 dna:chromosome chromosome:RGSC3.4:1:1:267910886:1 51651579 ID47812 M +
TGGCCTCATTTCTGGGAGAAAACTCTTCCTC
>1 dna:chromosome chromosome:RGSC3.4:1:1:267910886:1 51651649 ID769 M +
ACACAACTTCATCAGTGAATTTCCCCA
>1 dna:chromosome chromosome:RGSC3.4:1:1:267910886:1 51651649 ID770 M +
ACACAACTTCATCAGTGAATTTCCCCATT
>1 dna:chromosome chromosome:RGSC3.4:1:1:267910886:1 51651650 ID3342 M +
CACAACTTCATCAGTGAATTTCCCCATTGT
>1 dna:chromosome chromosome:RGSC3.4:1:1:267910886:1 51651690 ID29111 M +
TCCTTTAATGCCTCTGGGAAATCCC
>1 dna:chromosome chromosome:RGSC3.4:1:1:267910886:1 51651690 ID29112 M +
TCCTTTAATGCCTCTGGGAAATCCCCAGC
>1 dna:chromosome chromosome:RGSC3.4:1:1:267910886:1 51651813 ID38113 M +
TGAGTGAAGACACAGGACACTTCTGGTGT
>1 dna:chromosome chromosome:RGSC3.4:1:1:267910886:1 51651821 ID6519 M +
GACACAGGACACTTCTGGTGTGTATGTATG
>1 dna:chromosome chromosome:RGSC3.4:1:1:267910886:1 51651924 ID35634 M +
TGACTAGCCTTATGATCATAGGGAGACAC
>1 dna:chromosome chromosome:RGSC3.4:1:1:267910886:1 51651961 ID45775 M +
TGGAAGATGAGGAGAACAATGTGTCTATGT
>1 dna:chromosome chromosome:RGSC3.4:1:1:267910886:1 51652006 ID28144 M +
TCCTATTTAGTCCTAGAGGGAAATCAGC
>1 dna:chromosome chromosome:RGSC3.4:1:1:267910886:1 51652046 ID48659 M +
TGGGACCGTAACTGGACAAAGCTGCTGAGC
>1 dna:chromosome chromosome:RGSC3.4:1:1:267910886:1 51652058 ID46137 M +
TGGACAAAGCTGCTGAGCCTGTGTTGTGA
>1 dna:chromosome chromosome:RGSC3.4:1:1:267910886:1 51652068 ID44410 M +
TGCTGAGCCTGTGTTGTGAAGCAATT
>1 dna:chromosome chromosome:RGSC3.4:1:1:267910886:1 51652071 ID37332 M +
TGAGCCTGTGTTGTGAAGCAATTCCTGT
>1 dna:chromosome chromosome:RGSC3.4:1:1:267910886:1 51652137 ID59122 M +
TTCTGGTTATACCTTTTTGATGCAATGAAT
>1 dna:chromosome chromosome:RGSC3.4:1:1:267910886:1 51652319 ID2270 M +
ATAGTTTGGATTGACTTTTATTAAGAGGC
>1 dna:chromosome chromosome:RGSC3.4:1:1:267910886:1 51652320 ID20666 M +
TAGTTTGGATTGACTTTTATTAAGAGGC
>1 dna:chromosome chromosome:RGSC3.4:1:1:267910886:1 51652320 ID20667 M +
TAGTTTGGATTGACTTTTATTAAGAGGCT
>1 dna:chromosome chromosome:RGSC3.4:1:1:267910886:1 51652320 ID20668 M +
TAGTTTGGATTGACTTTTATTAAGAGGCTA
>1 dna:chromosome chromosome:RGSC3.4:1:1:267910886:1 51652392 ID43756 M +
TGCTACAACCTGTCTTCTGAACTGTTGTA
>1 dna:chromosome chromosome:RGSC3.4:1:1:267910886:1 51652392 ID43757 M +
TGCTACAACCTGTCTTCTGAACTGTTGTAT
>1 dna:chromosome chromosome:RGSC3.4:1:1:267910886:1 51652395 ID13711 M +
TACAACCTGTCTTCTGAACTGTTGTATGAC
>1 dna:chromosome chromosome:RGSC3.4:1:1:267910886:1 51652420 ID2521 M +
ATGACAACAGAGTCAAATACAACAGTGA
>1 dna:chromosome chromosome:RGSC3.4:1:1:267910886:1 51652421 ID34556 M +
TGACAACAGAGTCAAATACAACAGTGA
>1 dna:chromosome chromosome:RGSC3.4:1:1:267910886:1 51652421 ID34557 M +
TGACAACAGAGTCAAATACAACAGTGAAAT
>1 dna:chromosome chromosome:RGSC3.4:1:1:267910886:1 51652437 ID13694 M +
TACAACAGTGAAATATAAGCCTACTCCT
>1 dna:chromosome chromosome:RGSC3.4:1:1:267910886:1 51652437 ID13695 M +
TACAACAGTGAAATATAAGCCTACTCCTA
>1 dna:chromosome chromosome:RGSC3.4:1:1:267910886:1 51652437 ID13696 M +
TACAACAGTGAAATATAAGCCTACTCCTAA
>1 dna:chromosome chromosome:RGSC3.4:1:1:267910886:1 51652437 ID13697 M +
TACAACAGTGAAATATAAGCCTACTCCTAAG
>1 dna:chromosome chromosome:RGSC3.4:1:1:267910886:1 51652444 ID9203 M +
GTGAAATATAAGCCTACTCCTAA
>1 dna:chromosome chromosome:RGSC3.4:1:1:267910886:1 51652445 ID32861 M +
TGAAATATAAGCCTACTCCTAA
>1 dna:chromosome chromosome:RGSC3.4:1:1:267910886:1 51652445 ID32862 M +
TGAAATATAAGCCTACTCCTAAGA
>1 dna:chromosome chromosome:RGSC3.4:1:1:267910886:1 51652445 ID32863 M +
TGAAATATAAGCCTACTCCTAAGAT
>1 dna:chromosome chromosome:RGSC3.4:1:1:267910886:1 51652446 ID6175 M +
GAAATATAAGCCTACTCCTAAG
>1 dna:chromosome chromosome:RGSC3.4:1:1:267910886:1 51652449 ID2273 M +
ATATAAGCCTACTCCTAAGATCCATAT
>1 dna:chromosome chromosome:RGSC3.4:1:1:267910886:1 51652493 ID40909 M +
TGCACCATCATAAAGTTGTCCTAGGAAGAGA
>1 dna:chromosome chromosome:RGSC3.4:1:1:267910886:1 51652503 ID10659 M +
TAAAGTTGTCCTAGGAAGAGATCAGGT
>1 dna:chromosome chromosome:RGSC3.4:1:1:267910886:1 51652503 ID10660 M +
TAAAGTTGTCCTAGGAAGAGATCAGGTGCA
>1 dna:chromosome chromosome:RGSC3.4:1:1:267910886:1 51652569 ID42648 M +
TGCCCAGGTTTGTCTTGAGTTGAAGGCCAA
>1 dna:chromosome chromosome:RGSC3.4:1:1:267910886:1 51652611 ID36075 M +
TGACTTTTCTGTTCTTCTCTAACAAAATAT
>1 dna:chromosome chromosome:RGSC3.4:1:1:267910886:1 51652655 ID24012 M +
TCACTGTGAACTTATACAGTGCCCATAGC
>1 dna:chromosome chromosome:RGSC3.4:1:1:267910886:1 51652655 ID24013 M +
TCACTGTGAACTTATACAGTGCCCATAGCC
>1 dna:chromosome chromosome:RGSC3.4:1:1:267910886:1 51652659 ID53225 M +
TGTGAACTTATACAGTGCCCATAGCCATAGA
>1 dna:chromosome chromosome:RGSC3.4:1:1:267910886:1 51652661 ID33467 M +
TGAACTTATACAGTGCCCATAGCCATAGAT
>1 dna:chromosome chromosome:RGSC3.4:1:1:267910886:1 51652665 ID5832 M +
CTTATACAGTGCCCATAGCCATAGAT
>1 dna:chromosome chromosome:RGSC3.4:1:1:267910886:1 51652666 ID57084 M +
TTATACAGTGCCCATAGCCATAGATAAAGCC
>1 dna:chromosome chromosome:RGSC3.4:1:1:267910886:1 51652669 ID14366 M +
TACAGTGCCCATAGCCATAGATAAAGCCTG
>1 dna:chromosome chromosome:RGSC3.4:1:1:267910886:1 51652685 ID2243 M +
ATAGATAAAGCCTGCTAATATTTGCCTAAAT
>1 dna:chromosome chromosome:RGSC3.4:1:1:267910886:1 51652697 ID43710 M +
TGCTAATATTTGCCTAAATATTTCCTTGGC
>1 dna:chromosome chromosome:RGSC3.4:1:1:267910886:1 51652697 ID43711 M +
TGCTAATATTTGCCTAAATATTTCCTTGGCT
>1 dna:chromosome chromosome:RGSC3.4:1:1:267910886:1 51652697 ID43712 M +
TGCTAATATTTGCCTAAATATTTCCTTGGCTC
>1 dna:chromosome chromosome:RGSC3.4:1:1:267910886:1 51653091 ID42648 M +
TGCCCAGGTTTGTCTTGAGTTGAAGGCCAA
>1 dna:chromosome chromosome:RGSC3.4:1:1:267910886:1 51653106 ID38313 M +
TGAGTTGAAGGCCAAAGTCGATGCTTT
>1 dna:chromosome chromosome:RGSC3.4:1:1:267910886:1 51653106 ID38314 M +
TGAGTTGAAGGCCAAAGTCGATGCTTTT
>1 dna:chromosome chromosome:RGSC3.4:1:1:267910886:1 51653106 ID38315 M +
TGAGTTGAAGGCCAAAGTCGATGCTTTTGAC
>1 dna:chromosome chromosome:RGSC3.4:1:1:267910886:1 51653111 ID33843 M +
TGAAGGCCAAAGTCGATGCTTTTGACTTT
>1 dna:chromosome chromosome:RGSC3.4:1:1:267910886:1 51653133 ID36075 M +
TGACTTTTCTGTTCTTCTCTAACAAAATAT
>1 dna:chromosome chromosome:RGSC3.4:1:1:267910886:1 51653152 ID10994 U +
TAACAAAATATAATCTGGTTTAAGGTCGC
>1 dna:chromosome chromosome:RGSC3.4:1:1:267910886:1 51653152 ID10995 U +
TAACAAAATATAATCTGGTTTAAGGTCGCT
>1 dna:chromosome chromosome:RGSC3.4:1:1:267910886:1 51653181 ID53225 M +
TGTGAACTTATACAGTGCCCATAGCCATAGA
>1 dna:chromosome chromosome:RGSC3.4:1:1:267910886:1 51653183 ID33467 M +
TGAACTTATACAGTGCCCATAGCCATAGAT
>1 dna:chromosome chromosome:RGSC3.4:1:1:267910886:1 51653187 ID5832 M +
CTTATACAGTGCCCATAGCCATAGAT
>1 dna:chromosome chromosome:RGSC3.4:1:1:267910886:1 51653188 ID57084 M +
TTATACAGTGCCCATAGCCATAGATAAAGCC
>1 dna:chromosome chromosome:RGSC3.4:1:1:267910886:1 51653191 ID14366 M +
TACAGTGCCCATAGCCATAGATAAAGCCTG
>1 dna:chromosome chromosome:RGSC3.4:1:1:267910886:1 51653207 ID2243 M +
ATAGATAAAGCCTGCTAATATTTGCCTAAAT
>1 dna:chromosome chromosome:RGSC3.4:1:1:267910886:1 51653219 ID43710 M +
TGCTAATATTTGCCTAAATATTTCCTTGGC
>1 dna:chromosome chromosome:RGSC3.4:1:1:267910886:1 51653219 ID43711 M +
TGCTAATATTTGCCTAAATATTTCCTTGGCT
>1 dna:chromosome chromosome:RGSC3.4:1:1:267910886:1 51653219 ID43712 M +
TGCTAATATTTGCCTAAATATTTCCTTGGCTC
>1 dna:chromosome chromosome:RGSC3.4:1:1:267910886:1 51653256 ID28395 M +
TCCTCTCGGTGGAAAGACTTTCAGATG
>1 dna:chromosome chromosome:RGSC3.4:1:1:267910886:1 51653256 ID28396 M +
TCCTCTCGGTGGAAAGACTTTCAGATGTA
>1 dna:chromosome chromosome:RGSC3.4:1:1:267910886:1 51653256 ID28397 M +
TCCTCTCGGTGGAAAGACTTTCAGATGTAT
>1 dna:chromosome chromosome:RGSC3.4:1:1:267910886:1 51653259 ID30406 M +
TCTCGGTGGAAAGACTTTCAGATGTATTTG
>1 dna:chromosome chromosome:RGSC3.4:1:1:267910886:1 51653260 ID5375 M +
CTCGGTGGAAAGACTTTCAGAT
>1 dna:chromosome chromosome:RGSC3.4:1:1:267910886:1 51653261 ID29491 M +
TCGGTGGAAAGACTTTCAGATGTATTTGT
>1 dna:chromosome chromosome:RGSC3.4:1:1:267910886:1 51653261 ID29492 M +
TCGGTGGAAAGACTTTCAGATGTATTTGTA
>1 dna:chromosome chromosome:RGSC3.4:1:1:267910886:1 51653265 ID45396 M +
TGGAAAGACTTTCAGATGTATTTGTAAAGC
>1 dna:chromosome chromosome:RGSC3.4:1:1:267910886:1 51653344 ID23525 M +
TCAATTGGAGAAGCAAGATGATGTTGGGG
>1 dna:chromosome chromosome:RGSC3.4:1:1:267910886:1 51653344 ID23526 M +
TCAATTGGAGAAGCAAGATGATGTTGGGGT
>1 dna:chromosome chromosome:RGSC3.4:1:1:267910886:1 51653362 ID39733 M +
TGATGTTGGGGTGGATGAAAAACTTCATT
>1 dna:chromosome chromosome:RGSC3.4:1:1:267910886:1 51653377 ID32211 M +
TGAAAAACTTCATTATATTTGCCATGGTC
>1 dna:chromosome chromosome:RGSC3.4:1:1:267910886:1 51653384 ID5857 M +
CTTCATTATATTTGCCATGGTC
>1 dna:chromosome chromosome:RGSC3.4:1:1:267910886:1 51653385 ID57944 M +
TTCATTATATTTGCCATGGTC
>1 dna:chromosome chromosome:RGSC3.4:1:1:267910886:1 51653385 ID57945 M +
TTCATTATATTTGCCATGGTCA
>1 dna:chromosome chromosome:RGSC3.4:1:1:267910886:1 51653387 ID4175 M +
CATTATATTTGCCATGGTCA
>1 dna:chromosome chromosome:RGSC3.4:1:1:267910886:1 51653415 ID47333 M +
TGGCACCATTGCTTCTTCTTTGCATGC
>1 dna:chromosome chromosome:RGSC3.4:1:1:267910886:1 51653446 ID38463 M +
TGATAACCCCTGTAGCAGAACTTCCACTGT
>1 dna:chromosome chromosome:RGSC3.4:1:1:267910886:1 51653502 ID25799 M +
TCCACAGTCAAAGGACCAATATTGTGGTA
>1 dna:chromosome chromosome:RGSC3.4:1:1:267910886:1 51653509 ID23071 M +
TCAAAGGACCAATATTGTGGTAGGGCGTC
>1 dna:chromosome chromosome:RGSC3.4:1:1:267910886:1 51653657 ID15850 M +
TACTATTGTACAACCCCCTTGTCATAGCAC
>1 dna:chromosome chromosome:RGSC3.4:1:1:267910886:1 51653696 ID13600 M +
TACAAAGTAGTCCACTGTCAAAGGACCTCC
>1 dna:chromosome chromosome:RGSC3.4:1:1:267910886:1 51653744 ID5766 M +
CTGTTACAGGATCTCTACTGTC
>1 dna:chromosome chromosome:RGSC3.4:1:1:267910886:1 51653800 ID24372 M +
TCAGCAACTTCAGTTTGTTGGAGCTCTCC
>1 dna:chromosome chromosome:RGSC3.4:1:1:267910886:1 51653800 ID24373 M +
TCAGCAACTTCAGTTTGTTGGAGCTCTCCT
>1 dna:chromosome chromosome:RGSC3.4:1:1:267910886:1 51653808 ID57838 M +
TTCAGTTTGTTGGAGCTCTCCTATCAGAG
>1 dna:chromosome chromosome:RGSC3.4:1:1:267910886:1 51654165 ID60044 M +
TTGCAGTACCTCAACTGTTGCAGGACCAA
>1 dna:chromosome chromosome:RGSC3.4:1:1:267910886:1 51654183 ID41248 M +
TGCAGGACCAACAAGGTTGCAGGACATAGA
>1 dna:chromosome chromosome:RGSC3.4:1:1:267910886:1 51654650 ID52961 M +
TGTCTCAGGACATTTACTGGTGCAGAGCCTC
>1 dna:chromosome chromosome:RGSC3.4:1:1:267910886:1 51654716 ID14111 M +
TACACTGTCTTAGGACCTCCAATATTGC
>1 dna:chromosome chromosome:RGSC3.4:1:1:267910886:1 51654829 ID35400 M +
TGACCTACAATGGTGCATAAACTCCAATGT
>1 dna:chromosome chromosome:RGSC3.4:1:1:267910886:1 51654833 ID5160 M +
CTACAATGGTGCATAAACTCC
>1 dna:chromosome chromosome:RGSC3.4:1:1:267910886:1 51654875 ID30178 M +
TCTCAGGACCTCGATTGTTCCAGAACCTC
>1 dna:chromosome chromosome:RGSC3.4:1:1:267910886:1 51654946 ID16803 M +
TAGAACATCCACTCTATCACCAACTCGAC
>1 dna:chromosome chromosome:RGSC3.4:1:1:267910886:1 51655004 ID26518 M +
TCCATTGTGCCTGGTCTGACATTGTCTCA
>1 dna:chromosome chromosome:RGSC3.4:1:1:267910886:1 51655081 ID10436 M +
TAAAGACAACCCCTATTGCAGGACCTTTA
>1 dna:chromosome chromosome:RGSC3.4:1:1:267910886:1 51655236 ID41538 M +
TGCATGATCTTGAATGTAAAAGGACCTTCGC
>1 dna:chromosome chromosome:RGSC3.4:1:1:267910886:1 51655246 ID34259 M +
TGAATGTAAAAGGACCTTCGCTATCTCAGT
>1 dna:chromosome chromosome:RGSC3.4:1:1:267910886:1 51655250 ID51733 M +
TGTAAAAGGACCTTCGCTATCTCAGTGCC
>1 dna:chromosome chromosome:RGSC3.4:1:1:267910886:1 51655282 ID1204 M +
ACTGTTGCACGAACTACAATGTCTCTCAGT
>1 dna:chromosome chromosome:RGSC3.4:1:1:267910886:1 51655287 ID40940 M +
TGCACGAACTACAATGTCTCTCAGTGC
>1 dna:chromosome chromosome:RGSC3.4:1:1:267910886:1 51655287 ID40941 M +
TGCACGAACTACAATGTCTCTCAGTGCCT
>1 dna:chromosome chromosome:RGSC3.4:1:1:267910886:1 51655287 ID40942 M +
TGCACGAACTACAATGTCTCTCAGTGCCTC
>1 dna:chromosome chromosome:RGSC3.4:1:1:267910886:1 51655315 ID25958 M +
TCCACTGTTGAAGGACCTACAATGTCACGGG
>1 dna:chromosome chromosome:RGSC3.4:1:1:267910886:1 51655322 ID59594 M +
TTGAAGGACCTACAATGTCACGGGTGCTGC
>1 dna:chromosome chromosome:RGSC3.4:1:1:267910886:1 51655323 ID33814 M +
TGAAGGACCTACAATGTCACGGGTGCTGC
>1 dna:chromosome chromosome:RGSC3.4:1:1:267910886:1 51655323 ID33815 M +
TGAAGGACCTACAATGTCACGGGTGCTGCAC
>1 dna:chromosome chromosome:RGSC3.4:1:1:267910886:1 51655513 ID7553 M +
GCATGAATCCATAGGCCTCTAGACCTCA
>1 dna:chromosome chromosome:RGSC3.4:1:1:267910886:1 51655876 ID42646 U +
TGCCCAGGAGAGTTTTCTTGCTTGATTGA
>1 dna:chromosome chromosome:RGSC3.4:1:1:267910886:1 51655891 ID31881 M +
TCTTGCTTGATTGAGCACAGGAACACTGC
>1 dna:chromosome chromosome:RGSC3.4:1:1:267910886:1 51655917 ID44864 M +
TGCTTCATTTGGATATTCCTAATTTCTTGG
>1 dna:chromosome chromosome:RGSC3.4:1:1:267910886:1 51655926 ID46810 M +
TGGATATTCCTAATTTCTTGGACCATCCCT
>1 dna:chromosome chromosome:RGSC3.4:1:1:267910886:1 51656030 ID31385 M +
TCTGTGTTCTCATTGATGCTTCTGTTCGGC
>1 dna:chromosome chromosome:RGSC3.4:1:1:267910886:1 51656096 ID47609 M +
TGGCATGTATGTTTTGTCCAGGTCATC
>1 dna:chromosome chromosome:RGSC3.4:1:1:267910886:1 51656215 ID34641 M +
TGACAAGTCCAATGTGTCAATGGTGGG
>1 dna:chromosome chromosome:RGSC3.4:1:1:267910886:1 51656221 ID9096 M +
GTCCAATGTGTCAATGGTGGGTTGG
>1 dna:chromosome chromosome:RGSC3.4:1:1:267910886:1 51656222 ID25708 M +
TCCAATGTGTCAATGGTGGGTTG
>1 dna:chromosome chromosome:RGSC3.4:1:1:267910886:1 51656258 ID41318 M +
TGCAGTCCAGTCCTAGAGGGACAGCAGC
>1 dna:chromosome chromosome:RGSC3.4:1:1:267910886:1 51656287 ID12952 M +
TAATCATTAAGGGTAGGGAATGGAGCCA
>1 dna:chromosome chromosome:RGSC3.4:1:1:267910886:1 51656372 ID58171 M +
TTCCAGTAAGCAGTTGGATGCCATGAT
>1 dna:chromosome chromosome:RGSC3.4:1:1:267910886:1 51656390 ID42460 M +
TGCCATGATCCGCTTAGACTTTCTTTG
>1 dna:chromosome chromosome:RGSC3.4:1:1:267910886:1 51656390 ID42461 M +
TGCCATGATCCGCTTAGACTTTCTTTGATGT
>1 dna:chromosome chromosome:RGSC3.4:1:1:267910886:1 51656406 ID6777 M +
GACTTTCTTTGATGTAAAGAATCTTTATGT
>1 dna:chromosome chromosome:RGSC3.4:1:1:267910886:1 51656420 ID10427 M +
TAAAGAATCTTTATGTCTTGTGTTTTGAAT
>1 dna:chromosome chromosome:RGSC3.4:1:1:267910886:1 51656427 ID31989 M +
TCTTTATGTCTTGTGTTTTGAATGGAAC
>1 dna:chromosome chromosome:RGSC3.4:1:1:267910886:1 51656438 ID54609 M +
TGTGTTTTGAATGGAACATGTTGCACTAC
>1 dna:chromosome chromosome:RGSC3.4:1:1:267910886:1 51656740 ID34641 M +
TGACAAGTCCAATGTGTCAATGGTGGG
>1 dna:chromosome chromosome:RGSC3.4:1:1:267910886:1 51656746 ID9096 M +
GTCCAATGTGTCAATGGTGGGTTGG
>1 dna:chromosome chromosome:RGSC3.4:1:1:267910886:1 51656747 ID25708 M +
TCCAATGTGTCAATGGTGGGTTG
>1 dna:chromosome chromosome:RGSC3.4:1:1:267910886:1 51656783 ID41318 M +
TGCAGTCCAGTCCTAGAGGGACAGCAGC
>1 dna:chromosome chromosome:RGSC3.4:1:1:267910886:1 51656812 ID12952 M +
TAATCATTAAGGGTAGGGAATGGAGCCA
>1 dna:chromosome chromosome:RGSC3.4:1:1:267910886:1 51656897 ID58171 M +
TTCCAGTAAGCAGTTGGATGCCATGAT
>1 dna:chromosome chromosome:RGSC3.4:1:1:267910886:1 51656915 ID42460 M +
TGCCATGATCCGCTTAGACTTTCTTTG
>1 dna:chromosome chromosome:RGSC3.4:1:1:267910886:1 51656915 ID42461 M +
TGCCATGATCCGCTTAGACTTTCTTTGATGT
>1 dna:chromosome chromosome:RGSC3.4:1:1:267910886:1 51656931 ID6777 M +
GACTTTCTTTGATGTAAAGAATCTTTATGT
>1 dna:chromosome chromosome:RGSC3.4:1:1:267910886:1 51656945 ID10427 M +
TAAAGAATCTTTATGTCTTGTGTTTTGAAT
>1 dna:chromosome chromosome:RGSC3.4:1:1:267910886:1 51656952 ID31989 M +
TCTTTATGTCTTGTGTTTTGAATGGAAC
>1 dna:chromosome chromosome:RGSC3.4:1:1:267910886:1 51656963 ID54609 M +
TGTGTTTTGAATGGAACATGTTGCACTAC
>1 dna:chromosome chromosome:RGSC3.4:1:1:267910886:1 51657053 ID26670 M +
TCCCAATCTTCTTTGAAGCAGGGGTGCATT
>1 dna:chromosome chromosome:RGSC3.4:1:1:267910886:1 51657062 ID32042 M +
TCTTTGAAGCAGGGGTGCATTATCATGTC
>1 dna:chromosome chromosome:RGSC3.4:1:1:267910886:1 51657084 ID25033 M +
TCATGTCTATGACTGATATTTCTGGGTTT
>1 dna:chromosome chromosome:RGSC3.4:1:1:267910886:1 51657281 ID24737 M +
TCATAAGTATAACCCAGGAAGAGTTCAGGG
>1 dna:chromosome chromosome:RGSC3.4:1:1:267910886:1 51657372 ID12406 M +
TAAGGCCAATGTCGATGATTTTGACTTT
>1 dna:chromosome chromosome:RGSC3.4:1:1:267910886:1 51657372 ID12407 M +
TAAGGCCAATGTCGATGATTTTGACTTTA
>1 dna:chromosome chromosome:RGSC3.4:1:1:267910886:1 51657601 ID57258 M +
TTATTGAAGATGATGTTGGAGTGGTTAAC
>1 dna:chromosome chromosome:RGSC3.4:1:1:267910886:1 51657604 ID59582 M +
TTGAAGATGATGTTGGAGTGGTTAACCAC
>1 dna:chromosome chromosome:RGSC3.4:1:1:267910886:1 51657604 ID59583 M +
TTGAAGATGATGTTGGAGTGGTTAACCACA
>1 dna:chromosome chromosome:RGSC3.4:1:1:267910886:1 51657650 ID50602 M +
TGGTCATTATTGGATGGCATAAGTGCTTC
>1 dna:chromosome chromosome:RGSC3.4:1:1:267910886:1 51657658 ID2944 M +
ATTGGATGGCATAAGTGCTTCTT
>1 dna:chromosome chromosome:RGSC3.4:1:1:267910886:1 51657801 ID28617 M +
TCCTGCCTTTGCAGAAGGAAGTAGGATGC
>1 dna:chromosome chromosome:RGSC3.4:1:1:267910886:1 51657804 ID43375 M +
TGCCTTTGCAGAAGGAAGTAGGATGCCA
>1 dna:chromosome chromosome:RGSC3.4:1:1:267910886:1 51657843 ID13503 M +
TAATTTTGTTCAGTTGAAGTGTCCTTAGT
>1 dna:chromosome chromosome:RGSC3.4:1:1:267910886:1 51657847 ID62261 M +
TTTGTTCAGTTGAAGTGTCCTTA
>1 dna:chromosome chromosome:RGSC3.4:1:1:267910886:1 51657937 ID24692 M +
TCAGTTGCTCATAGGGATTTGGGAA
>1 dna:chromosome chromosome:RGSC3.4:1:1:267910886:1 51658020 ID21459 M +
TATCTAGGGTTGACTGTCATTACGAGGC
>1 dna:chromosome chromosome:RGSC3.4:1:1:267910886:1 51658122 ID6283 M +
GAAGAGAGAGTCAAATGGAAACTT
>1 dna:chromosome chromosome:RGSC3.4:1:1:267910886:1 51658129 ID7129 M +
GAGTCAAATGGAAACTTTCTGACTGCCA
>1 dna:chromosome chromosome:RGSC3.4:1:1:267910886:1 51658133 ID3158 M +
CAAATGGAAACTTTCTGACTGCCA
>1 dna:chromosome chromosome:RGSC3.4:1:1:267910886:1 51658366 ID32870 M +
TGAAATATTGTGTGCCCATAGCAGTAGCTC
>1 dna:chromosome chromosome:RGSC3.4:1:1:267910886:1 51658437 ID44250 M +
TGCTCTAGGTAGCCATACTTTTGGGTGTA
>1 dna:chromosome chromosome:RGSC3.4:1:1:267910886:1 51658498 ID34011 M +
TGAATAGATGTATTGTTTTGGTCTAAATT
>1 dna:chromosome chromosome:RGSC3.4:1:1:267910886:1 51658521 ID10912 M +
TAAATTACTTGAAGAATCGAGATGATGTT
>1 dna:chromosome chromosome:RGSC3.4:1:1:267910886:1 51658527 ID1226 M +
ACTTGAAGAATCGAGATGATGTTGGGGT
>1 dna:chromosome chromosome:RGSC3.4:1:1:267910886:1 51658680 ID25832 M +
TCCACATTCTCAGGGCCTCCAAATTGCAGG
>1 dna:chromosome chromosome:RGSC3.4:1:1:267910886:1 51658680 ID25833 M +
TCCACATTCTCAGGGCCTCCAAATTGCAGGG
>1 dna:chromosome chromosome:RGSC3.4:1:1:267910886:1 51658785 ID22557 M +
TATTGTAGGACCTTCACTGTTGCA
>1 dna:chromosome chromosome:RGSC3.4:1:1:267910886:1 51658790 ID18944 M +
TAGGACCTTCACTGTTGCAGAAAATTGATTC
>1 dna:chromosome chromosome:RGSC3.4:1:1:267910886:1 51659288 ID16203 M +
TACTGTCACAGTATGTGTACTGTTGCTGG
>1 dna:chromosome chromosome:RGSC3.4:1:1:267910886:1 51659662 ID22294 M +
TATTATAGCATTTCTATTGTCGCCACACCT
>1 dna:chromosome chromosome:RGSC3.4:1:1:267910886:1 51659731 ID19672 M +
TAGGTCAAAGATCCTGACTCGTGCATCA
>1 dna:chromosome chromosome:RGSC3.4:1:1:267910886:1 51659871 ID39198 M +
TGATGAAGCACCTCAACTGTCACAGTA
>1 dna:chromosome chromosome:RGSC3.4:1:1:267910886:1 51659951 ID25740 M +
TCCAATTTGAAGGAACTCGACTGTTGCAG
