# Supplementary material for: proTRAC - a software for probabilistic piRNA cluster detection, visualization and analysis
Source: BMC Bioinformatics. 2012 Jan 10;13:5. doi: 10.1186/1471-2105-13-5 (PMC3293768; doi:10.1186/1471-2105-13-5)
Supplement: Additional file 6 — proTRAC results folder containing a picture and a FASTA file for each detected rat cluster. After decompression, the folder can be opened as former session in proTRAC. Alternatively, each file can be opened separately with any standard text-editor or graphic-viewer respectively. [file 1471-2105-13-5-S6.ZIP › proTRAC_results_rat/monodirectional_clusters/Cluster_152.fas]

>1 dna:chromosome chromosome:RGSC3.4:1:1:267910886:1 52815136 ID15251 M +
TACCTCAGGAAGTCCACTGTCTGTGTGTC
>1 dna:chromosome chromosome:RGSC3.4:1:1:267910886:1 52815250 ID30068 M +
TCTCAAGTGTCACAGGACCTCCTTTGTCCA
>1 dna:chromosome chromosome:RGSC3.4:1:1:267910886:1 52815292 ID25556 M +
TCCAAGCAACACTACTATTGCAGGACTTCC
>1 dna:chromosome chromosome:RGSC3.4:1:1:267910886:1 52815304 ID15847 M +
TACTATTGCAGGACTTCCACTGTAGGAGC
>1 dna:chromosome chromosome:RGSC3.4:1:1:267910886:1 52815304 ID15848 M +
TACTATTGCAGGACTTCCACTGTAGGAGCAC
>1 dna:chromosome chromosome:RGSC3.4:1:1:267910886:1 52815409 ID17987 M +
TAGCAACTAAAGTGTTTCAGGACATCAAC
>1 dna:chromosome chromosome:RGSC3.4:1:1:267910886:1 52815411 ID7414 M +
GCAACTAAAGTGTTTCAGGACATCAACTG
>1 dna:chromosome chromosome:RGSC3.4:1:1:267910886:1 52815510 ID24380 M +
TCAGCAATTCCAATTTTGCAGGACCTC
>1 dna:chromosome chromosome:RGSC3.4:1:1:267910886:1 52815682 ID23724 M +
TCACAGGATCTGCACTGTTGCAGCAACTGT
>1 dna:chromosome chromosome:RGSC3.4:1:1:267910886:1 52815711 ID13449 M +
TAATTTCAATTTTTCAAAGTCATTGCTGGTT
>1 dna:chromosome chromosome:RGSC3.4:1:1:267910886:1 52815752 ID1871 M +
AGGCTGAATGAAATGTGATGCTACTTTTGA
>1 dna:chromosome chromosome:RGSC3.4:1:1:267910886:1 52815787 ID11875 M +
TAAGAATTTGTTCTATAGCTCTTGTGATA
>1 dna:chromosome chromosome:RGSC3.4:1:1:267910886:1 52815872 ID30290 M +
TCTCCACCTCACTTTGTGGAAGCTGGTGTT
>1 dna:chromosome chromosome:RGSC3.4:1:1:267910886:1 52815874 ID25863 M +
TCCACCTCACTTTGTGGAAGCTGGTGTTT
>1 dna:chromosome chromosome:RGSC3.4:1:1:267910886:1 52815880 ID24063 M +
TCACTTTGTGGAAGCTGGTGTTTTTAGAGT
>1 dna:chromosome chromosome:RGSC3.4:1:1:267910886:1 52815909 ID53642 M +
TGTGATAAACTTCAGGTGAATGGATTC
>1 dna:chromosome chromosome:RGSC3.4:1:1:267910886:1 52816194 ID47812 M +
TGGCCTCATTTCTGGGAGAAAACTCTTCCTC
>1 dna:chromosome chromosome:RGSC3.4:1:1:267910886:1 52816264 ID769 M +
ACACAACTTCATCAGTGAATTTCCCCA
>1 dna:chromosome chromosome:RGSC3.4:1:1:267910886:1 52816264 ID770 M +
ACACAACTTCATCAGTGAATTTCCCCATT
>1 dna:chromosome chromosome:RGSC3.4:1:1:267910886:1 52816265 ID3342 M +
CACAACTTCATCAGTGAATTTCCCCATTGT
>1 dna:chromosome chromosome:RGSC3.4:1:1:267910886:1 52816305 ID29111 M +
TCCTTTAATGCCTCTGGGAAATCCC
>1 dna:chromosome chromosome:RGSC3.4:1:1:267910886:1 52816404 ID7952 M +
GCTCTTCTAAGTGTGGATGATTGTTGAGT
>1 dna:chromosome chromosome:RGSC3.4:1:1:267910886:1 52816408 ID58733 M +
TTCTAAGTGTGGATGATTGTTGAGTGAA
>1 dna:chromosome chromosome:RGSC3.4:1:1:267910886:1 52816428 ID38113 M +
TGAGTGAAGACACAGGACACTTCTGGTGT
>1 dna:chromosome chromosome:RGSC3.4:1:1:267910886:1 52816436 ID6519 M +
GACACAGGACACTTCTGGTGTGTATGTATG
>1 dna:chromosome chromosome:RGSC3.4:1:1:267910886:1 52816478 ID49989 M +
TGGGTGTTGTCGGGAGTGTCCTGAAAA
>1 dna:chromosome chromosome:RGSC3.4:1:1:267910886:1 52816478 ID49990 M +
TGGGTGTTGTCGGGAGTGTCCTGAAAAG
>1 dna:chromosome chromosome:RGSC3.4:1:1:267910886:1 52816478 ID49991 M +
TGGGTGTTGTCGGGAGTGTCCTGAAAAGA
>1 dna:chromosome chromosome:RGSC3.4:1:1:267910886:1 52816479 ID8755 M +
GGGTGTTGTCGGGAGTGTCCTGAAAAGA
>1 dna:chromosome chromosome:RGSC3.4:1:1:267910886:1 52816557 ID24760 M +
TCATAGAGATACACTAGGCCATTGGAAGA
>1 dna:chromosome chromosome:RGSC3.4:1:1:267910886:1 52816579 ID45775 M +
TGGAAGATGAGGAGAACAATGTGTCTATGT
>1 dna:chromosome chromosome:RGSC3.4:1:1:267910886:1 52816598 ID54348 M +
TGTGTCTATGTTGTGTTCACTTCTATTCC
>1 dna:chromosome chromosome:RGSC3.4:1:1:267910886:1 52816598 ID54349 M +
TGTGTCTATGTTGTGTTCACTTCTATTCCT
>1 dna:chromosome chromosome:RGSC3.4:1:1:267910886:1 52816664 ID48659 M +
TGGGACCGTAACTGGACAAAGCTGCTGAGC
>1 dna:chromosome chromosome:RGSC3.4:1:1:267910886:1 52816676 ID46137 M +
TGGACAAAGCTGCTGAGCCTGTGTTGTGA
>1 dna:chromosome chromosome:RGSC3.4:1:1:267910886:1 52816686 ID44410 M +
TGCTGAGCCTGTGTTGTGAAGCAATT
>1 dna:chromosome chromosome:RGSC3.4:1:1:267910886:1 52816689 ID37332 M +
TGAGCCTGTGTTGTGAAGCAATTCCTGT
>1 dna:chromosome chromosome:RGSC3.4:1:1:267910886:1 52816755 ID59122 M +
TTCTGGTTATACCTTTTTGATGCAATGAAT
>1 dna:chromosome chromosome:RGSC3.4:1:1:267910886:1 52816937 ID2270 M +
ATAGTTTGGATTGACTTTTATTAAGAGGC
>1 dna:chromosome chromosome:RGSC3.4:1:1:267910886:1 52816938 ID20666 M +
TAGTTTGGATTGACTTTTATTAAGAGGC
>1 dna:chromosome chromosome:RGSC3.4:1:1:267910886:1 52816938 ID20667 M +
TAGTTTGGATTGACTTTTATTAAGAGGCT
>1 dna:chromosome chromosome:RGSC3.4:1:1:267910886:1 52816938 ID20668 M +
TAGTTTGGATTGACTTTTATTAAGAGGCTA
>1 dna:chromosome chromosome:RGSC3.4:1:1:267910886:1 52817010 ID43756 M +
TGCTACAACCTGTCTTCTGAACTGTTGTA
>1 dna:chromosome chromosome:RGSC3.4:1:1:267910886:1 52817010 ID43757 M +
TGCTACAACCTGTCTTCTGAACTGTTGTAT
>1 dna:chromosome chromosome:RGSC3.4:1:1:267910886:1 52817013 ID13711 M +
TACAACCTGTCTTCTGAACTGTTGTATGAC
>1 dna:chromosome chromosome:RGSC3.4:1:1:267910886:1 52817038 ID2521 M +
ATGACAACAGAGTCAAATACAACAGTGA
>1 dna:chromosome chromosome:RGSC3.4:1:1:267910886:1 52817039 ID34556 M +
TGACAACAGAGTCAAATACAACAGTGA
>1 dna:chromosome chromosome:RGSC3.4:1:1:267910886:1 52817039 ID34557 M +
TGACAACAGAGTCAAATACAACAGTGAAAT
>1 dna:chromosome chromosome:RGSC3.4:1:1:267910886:1 52817055 ID13692 M +
TACAACAGTGAAATATAAGCCTACTCCCAA
>1 dna:chromosome chromosome:RGSC3.4:1:1:267910886:1 52817055 ID13693 M +
TACAACAGTGAAATATAAGCCTACTCCCAAGA
>1 dna:chromosome chromosome:RGSC3.4:1:1:267910886:1 52817124 ID10659 M +
TAAAGTTGTCCTAGGAAGAGATCAGGT
>1 dna:chromosome chromosome:RGSC3.4:1:1:267910886:1 52817124 ID10660 M +
TAAAGTTGTCCTAGGAAGAGATCAGGTGCA
>1 dna:chromosome chromosome:RGSC3.4:1:1:267910886:1 52817251 ID11140 M +
TAACAGAATATAATCTGGTTTCAGGTC
>1 dna:chromosome chromosome:RGSC3.4:1:1:267910886:1 52817251 ID11141 M +
TAACAGAATATAATCTGGTTTCAGGTCACT
>1 dna:chromosome chromosome:RGSC3.4:1:1:267910886:1 52817276 ID24012 M +
TCACTGTGAACTTATACAGTGCCCATAGC
>1 dna:chromosome chromosome:RGSC3.4:1:1:267910886:1 52817276 ID24013 M +
TCACTGTGAACTTATACAGTGCCCATAGCC
>1 dna:chromosome chromosome:RGSC3.4:1:1:267910886:1 52817280 ID53225 M +
TGTGAACTTATACAGTGCCCATAGCCATAGA
>1 dna:chromosome chromosome:RGSC3.4:1:1:267910886:1 52817282 ID33467 M +
TGAACTTATACAGTGCCCATAGCCATAGAT
>1 dna:chromosome chromosome:RGSC3.4:1:1:267910886:1 52817286 ID5832 M +
CTTATACAGTGCCCATAGCCATAGAT
>1 dna:chromosome chromosome:RGSC3.4:1:1:267910886:1 52817443 ID23527 U +
TCAATTGGAGAAGCAAGATGATGTTGGGT
>1 dna:chromosome chromosome:RGSC3.4:1:1:267910886:1 52817476 ID32211 M +
TGAAAAACTTCATTATATTTGCCATGGTC
>1 dna:chromosome chromosome:RGSC3.4:1:1:267910886:1 52817483 ID5857 M +
CTTCATTATATTTGCCATGGTC
>1 dna:chromosome chromosome:RGSC3.4:1:1:267910886:1 52817484 ID57944 M +
TTCATTATATTTGCCATGGTC
>1 dna:chromosome chromosome:RGSC3.4:1:1:267910886:1 52817484 ID57945 M +
TTCATTATATTTGCCATGGTCA
>1 dna:chromosome chromosome:RGSC3.4:1:1:267910886:1 52817486 ID4175 M +
CATTATATTTGCCATGGTCA
>1 dna:chromosome chromosome:RGSC3.4:1:1:267910886:1 52817514 ID47333 M +
TGGCACCATTGCTTCTTCTTTGCATGC
>1 dna:chromosome chromosome:RGSC3.4:1:1:267910886:1 52817545 ID38463 M +
TGATAACCCCTGTAGCAGAACTTCCACTGT
>1 dna:chromosome chromosome:RGSC3.4:1:1:267910886:1 52817601 ID25799 M +
TCCACAGTCAAAGGACCAATATTGTGGTA
>1 dna:chromosome chromosome:RGSC3.4:1:1:267910886:1 52817608 ID23071 M +
TCAAAGGACCAATATTGTGGTAGGGCGTC
>1 dna:chromosome chromosome:RGSC3.4:1:1:267910886:1 52817668 ID25445 M +
TCCAAATTGCAAGACCTTTACGGGCACTGG
>1 dna:chromosome chromosome:RGSC3.4:1:1:267910886:1 52817668 ID25446 M +
TCCAAATTGCAAGACCTTTACGGGCACTGGA
>1 dna:chromosome chromosome:RGSC3.4:1:1:267910886:1 52817674 ID59987 M +
TTGCAAGACCTTTACGGGCACTGGAAGT
>1 dna:chromosome chromosome:RGSC3.4:1:1:267910886:1 52817675 ID40532 M +
TGCAAGACCTTTACGGGCACTGGAAGTCAC
>1 dna:chromosome chromosome:RGSC3.4:1:1:267910886:1 52817725 ID46670 M +
TGGAGTACCTCAACTATAACAAGGACCTCT
>1 dna:chromosome chromosome:RGSC3.4:1:1:267910886:1 52817754 ID15850 M +
TACTATTGTACAACCCCCTTGTCATAGCAC
>1 dna:chromosome chromosome:RGSC3.4:1:1:267910886:1 52817793 ID13600 M +
TACAAAGTAGTCCACTGTCAAAGGACCTCC
>1 dna:chromosome chromosome:RGSC3.4:1:1:267910886:1 52817841 ID5766 M +
CTGTTACAGGATCTCTACTGTC
>1 dna:chromosome chromosome:RGSC3.4:1:1:267910886:1 52817845 ID14304 M +
TACAGGATCTCTACTGTCTTAGGACCACTGC
>1 dna:chromosome chromosome:RGSC3.4:1:1:267910886:1 52817897 ID24372 M +
TCAGCAACTTCAGTTTGTTGGAGCTCTCC
>1 dna:chromosome chromosome:RGSC3.4:1:1:267910886:1 52817897 ID24373 M +
TCAGCAACTTCAGTTTGTTGGAGCTCTCCT
>1 dna:chromosome chromosome:RGSC3.4:1:1:267910886:1 52817905 ID57838 M +
TTCAGTTTGTTGGAGCTCTCCTATCAGAG
>1 dna:chromosome chromosome:RGSC3.4:1:1:267910886:1 52818249 ID46401 M +
TGGACTTACACTGTTGCAGTACCTCAAC
>1 dna:chromosome chromosome:RGSC3.4:1:1:267910886:1 52818249 ID46402 M +
TGGACTTACACTGTTGCAGTACCTCAACTGT
>1 dna:chromosome chromosome:RGSC3.4:1:1:267910886:1 52818262 ID60044 M +
TTGCAGTACCTCAACTGTTGCAGGACCAA
>1 dna:chromosome chromosome:RGSC3.4:1:1:267910886:1 52818280 ID41248 M +
TGCAGGACCAACAAGGTTGCAGGACATAGA
>1 dna:chromosome chromosome:RGSC3.4:1:1:267910886:1 52818747 ID52961 M +
TGTCTCAGGACATTTACTGGTGCAGAGCCTC
>1 dna:chromosome chromosome:RGSC3.4:1:1:267910886:1 52818813 ID14111 M +
TACACTGTCTTAGGACCTCCAATATTGC
>1 dna:chromosome chromosome:RGSC3.4:1:1:267910886:1 52818838 ID41249 M +
TGCAGGACCTCAAATGTCCCAGGACCT
>1 dna:chromosome chromosome:RGSC3.4:1:1:267910886:1 52818940 ID41525 M +
TGCATGACCTCCAAAGTTGGAAGAACTGC
>1 dna:chromosome chromosome:RGSC3.4:1:1:267910886:1 52818944 ID35416 M +
TGACCTCCAAAGTTGGAAGAACTGCA
>1 dna:chromosome chromosome:RGSC3.4:1:1:267910886:1 52818975 ID36665 M +
TGAGAGCCTCAACTGTTGTAGGACCTCCA
>1 dna:chromosome chromosome:RGSC3.4:1:1:267910886:1 52819010 ID18774 M +
TAGGAACACAATATTCCTACACTGGACCTA
>1 dna:chromosome chromosome:RGSC3.4:1:1:267910886:1 52819021 ID22369 M +
TATTCCTACACTGGACCTACACTGTCCATC
>1 dna:chromosome chromosome:RGSC3.4:1:1:267910886:1 52819024 ID27832 M +
TCCTACACTGGACCTACACTGTCCATCACCT
>1 dna:chromosome chromosome:RGSC3.4:1:1:267910886:1 52819126 ID52962 M +
TGTCTCAGGACCTCGAATGATCCAGAACC
>1 dna:chromosome chromosome:RGSC3.4:1:1:267910886:1 52819126 ID52963 M +
TGTCTCAGGACCTCGAATGATCCAGAACCT
>1 dna:chromosome chromosome:RGSC3.4:1:1:267910886:1 52819145 ID2381 M +
ATCCAGAACCTCTAATGGTGCAGGACCTCC
>1 dna:chromosome chromosome:RGSC3.4:1:1:267910886:1 52819242 ID16150 M +
TACTGGAACAGGATCTCCATTGTGGCTGGT
>1 dna:chromosome chromosome:RGSC3.4:1:1:267910886:1 52819356 ID17318 M +
TAGACGTGTCTCAGACTCAATTCCTTGGTGA
>1 dna:chromosome chromosome:RGSC3.4:1:1:267910886:1 52819410 ID12862 M +
TAATATCTTCATTATATTTGCCATGGTC
>1 dna:chromosome chromosome:RGSC3.4:1:1:267910886:1 52819410 ID12863 M +
TAATATCTTCATTATATTTGCCATGGTCT
>1 dna:chromosome chromosome:RGSC3.4:1:1:267910886:1 52819416 ID5857 M +
CTTCATTATATTTGCCATGGTC
>1 dna:chromosome chromosome:RGSC3.4:1:1:267910886:1 52819417 ID57944 M +
TTCATTATATTTGCCATGGTC
>1 dna:chromosome chromosome:RGSC3.4:1:1:267910886:1 52819452 ID29067 M +
TCCTTGCTGCTTCTTTCCATGCATTTTGA
>1 dna:chromosome chromosome:RGSC3.4:1:1:267910886:1 52819527 ID11781 M +
TAAGAACTCCCTTGTCACAGGACATCCACT
>1 dna:chromosome chromosome:RGSC3.4:1:1:267910886:1 52819656 ID52462 M +
TGTCACAGCACTTCAACTGTTTCAAGGACC
>1 dna:chromosome chromosome:RGSC3.4:1:1:267910886:1 52819800 ID8437 M +
GGCACAGGTTATCCATTGACACTGCTTTTC
>1 dna:chromosome chromosome:RGSC3.4:1:1:267910886:1 52819980 ID11670 M +
TAACTGTTGCAGGACCTCCAATTTAGAAC
>1 dna:chromosome chromosome:RGSC3.4:1:1:267910886:1 52820003 ID16805 M +
TAGAACATGCACTCTTTTAGCAGCCAGACT
>1 dna:chromosome chromosome:RGSC3.4:1:1:267910886:1 52820049 ID47313 M +
TGGCACAATAATTCCTCTGTTGTTGGACCT
>1 dna:chromosome chromosome:RGSC3.4:1:1:267910886:1 52820094 ID47355 M +
TGGCACTGACTCATGACATCCACTGTTGC
>1 dna:chromosome chromosome:RGSC3.4:1:1:267910886:1 52820129 ID25714 M +
TCCAATGTTGAAGGATGTTCACTGTTGCAG
>1 dna:chromosome chromosome:RGSC3.4:1:1:267910886:1 52820228 ID41078 M +
TGCAGAACCTACAGTGTTGGAACAACTGCA
>1 dna:chromosome chromosome:RGSC3.4:1:1:267910886:1 52820507 ID35400 M +
TGACCTACAATGGTGCATAAACTCCAATGT
>1 dna:chromosome chromosome:RGSC3.4:1:1:267910886:1 52820511 ID5160 M +
CTACAATGGTGCATAAACTCC
>1 dna:chromosome chromosome:RGSC3.4:1:1:267910886:1 52820553 ID30178 M +
TCTCAGGACCTCGATTGTTCCAGAACCTC
>1 dna:chromosome chromosome:RGSC3.4:1:1:267910886:1 52820759 ID10436 M +
TAAAGACAACCCCTATTGCAGGACCTTTA
>1 dna:chromosome chromosome:RGSC3.4:1:1:267910886:1 52820914 ID41538 M +
TGCATGATCTTGAATGTAAAAGGACCTTCGC
>1 dna:chromosome chromosome:RGSC3.4:1:1:267910886:1 52820924 ID34259 M +
TGAATGTAAAAGGACCTTCGCTATCTCAGT
>1 dna:chromosome chromosome:RGSC3.4:1:1:267910886:1 52820928 ID51733 M +
TGTAAAAGGACCTTCGCTATCTCAGTGCC
>1 dna:chromosome chromosome:RGSC3.4:1:1:267910886:1 52820960 ID1204 M +
ACTGTTGCACGAACTACAATGTCTCTCAGT
>1 dna:chromosome chromosome:RGSC3.4:1:1:267910886:1 52820965 ID40940 M +
TGCACGAACTACAATGTCTCTCAGTGC
>1 dna:chromosome chromosome:RGSC3.4:1:1:267910886:1 52820965 ID40941 M +
TGCACGAACTACAATGTCTCTCAGTGCCT
>1 dna:chromosome chromosome:RGSC3.4:1:1:267910886:1 52820965 ID40942 M +
TGCACGAACTACAATGTCTCTCAGTGCCTC
>1 dna:chromosome chromosome:RGSC3.4:1:1:267910886:1 52821000 ID59594 M +
TTGAAGGACCTACAATGTCACGGGTGCTGC
>1 dna:chromosome chromosome:RGSC3.4:1:1:267910886:1 52821001 ID33814 M +
TGAAGGACCTACAATGTCACGGGTGCTGC
>1 dna:chromosome chromosome:RGSC3.4:1:1:267910886:1 52821001 ID33815 M +
TGAAGGACCTACAATGTCACGGGTGCTGCAC
>1 dna:chromosome chromosome:RGSC3.4:1:1:267910886:1 52821150 ID13379 M +
TAATTGCCATATGTGCAAGGATCAGTTGCC
>1 dna:chromosome chromosome:RGSC3.4:1:1:267910886:1 52821191 ID7553 M +
GCATGAATCCATAGGCCTCTAGACCTCA
>1 dna:chromosome chromosome:RGSC3.4:1:1:267910886:1 52821502 ID57315 M +
TTATTTTTTGGATGCTGTCTCCAGCCCTC
>1 dna:chromosome chromosome:RGSC3.4:1:1:267910886:1 52821605 ID46810 M +
TGGATATTCCTAATTTCTTGGACCATCCCT
>1 dna:chromosome chromosome:RGSC3.4:1:1:267910886:1 52821775 ID47609 M +
TGGCATGTATGTTTTGTCCAGGTCATC
>1 dna:chromosome chromosome:RGSC3.4:1:1:267910886:1 52821842 ID32737 M +
TGAAAGCTCTATGACTAGAATATGGAC
>1 dna:chromosome chromosome:RGSC3.4:1:1:267910886:1 52821894 ID34641 M +
TGACAAGTCCAATGTGTCAATGGTGGG
>1 dna:chromosome chromosome:RGSC3.4:1:1:267910886:1 52821900 ID9096 M +
GTCCAATGTGTCAATGGTGGGTTGG
>1 dna:chromosome chromosome:RGSC3.4:1:1:267910886:1 52821900 ID9097 M +
GTCCAATGTGTCAATGGTGGGTTGGT
>1 dna:chromosome chromosome:RGSC3.4:1:1:267910886:1 52821900 ID9098 M +
GTCCAATGTGTCAATGGTGGGTTGGTTT
>1 dna:chromosome chromosome:RGSC3.4:1:1:267910886:1 52821900 ID9099 M +
GTCCAATGTGTCAATGGTGGGTTGGTTTC
>1 dna:chromosome chromosome:RGSC3.4:1:1:267910886:1 52821901 ID25708 M +
TCCAATGTGTCAATGGTGGGTTG
>1 dna:chromosome chromosome:RGSC3.4:1:1:267910886:1 52821937 ID41318 M +
TGCAGTCCAGTCCTAGAGGGACAGCAGC
>1 dna:chromosome chromosome:RGSC3.4:1:1:267910886:1 52821966 ID12952 M +
TAATCATTAAGGGTAGGGAATGGAGCCA
>1 dna:chromosome chromosome:RGSC3.4:1:1:267910886:1 52821986 ID46594 M +
TGGAGCCATTACTAGACTCACTGTCTGAGC
>1 dna:chromosome chromosome:RGSC3.4:1:1:267910886:1 52822051 ID58171 M +
TTCCAGTAAGCAGTTGGATGCCATGAT
>1 dna:chromosome chromosome:RGSC3.4:1:1:267910886:1 52822069 ID42460 M +
TGCCATGATCCGCTTAGACTTTCTTTG
>1 dna:chromosome chromosome:RGSC3.4:1:1:267910886:1 52822069 ID42461 M +
TGCCATGATCCGCTTAGACTTTCTTTGATGT
>1 dna:chromosome chromosome:RGSC3.4:1:1:267910886:1 52822090 ID32051 M +
TCTTTGATGTAAAGAATCTTTGTCTTGTG
>1 dna:chromosome chromosome:RGSC3.4:1:1:267910886:1 52822115 ID54609 M +
TGTGTTTTGAATGGAACATGTTGCACTAC
>1 dna:chromosome chromosome:RGSC3.4:1:1:267910886:1 52822211 ID31812 M +
TCTTCTTTGAAACAGGGGTGCATTATC
>1 dna:chromosome chromosome:RGSC3.4:1:1:267910886:1 52822214 ID32040 M +
TCTTTGAAACAGGGGTGCATTATCATGTC
>1 dna:chromosome chromosome:RGSC3.4:1:1:267910886:1 52822466 ID22937 M +
TCAAAAGTGTTAGCACCGTAGTACAGGTTC
>1 dna:chromosome chromosome:RGSC3.4:1:1:267910886:1 52822524 ID12406 M +
TAAGGCCAATGTCGATGATTTTGACTTT
>1 dna:chromosome chromosome:RGSC3.4:1:1:267910886:1 52822524 ID12407 M +
TAAGGCCAATGTCGATGATTTTGACTTTA
>1 dna:chromosome chromosome:RGSC3.4:1:1:267910886:1 52822753 ID57258 M +
TTATTGAAGATGATGTTGGAGTGGTTAAC
>1 dna:chromosome chromosome:RGSC3.4:1:1:267910886:1 52822756 ID59582 M +
TTGAAGATGATGTTGGAGTGGTTAACCAC
>1 dna:chromosome chromosome:RGSC3.4:1:1:267910886:1 52822756 ID59583 M +
TTGAAGATGATGTTGGAGTGGTTAACCACA
>1 dna:chromosome chromosome:RGSC3.4:1:1:267910886:1 52822802 ID50602 M +
TGGTCATTATTGGATGGCATAAGTGCTTC
>1 dna:chromosome chromosome:RGSC3.4:1:1:267910886:1 52822810 ID2944 M +
ATTGGATGGCATAAGTGCTTCTT
>1 dna:chromosome chromosome:RGSC3.4:1:1:267910886:1 52822821 ID12601 M +
TAAGTGCTTCTTCCTCACAAGGACTT
>1 dna:chromosome chromosome:RGSC3.4:1:1:267910886:1 52822995 ID13503 M +
TAATTTTGTTCAGTTGAAGTGTCCTTAGT
>1 dna:chromosome chromosome:RGSC3.4:1:1:267910886:1 52822999 ID62261 M +
TTTGTTCAGTTGAAGTGTCCTTA
>1 dna:chromosome chromosome:RGSC3.4:1:1:267910886:1 52823089 ID24692 M +
TCAGTTGCTCATAGGGATTTGGGAA
>1 dna:chromosome chromosome:RGSC3.4:1:1:267910886:1 52823274 ID6283 M +
GAAGAGAGAGTCAAATGGAAACTT
>1 dna:chromosome chromosome:RGSC3.4:1:1:267910886:1 52823281 ID7129 M +
GAGTCAAATGGAAACTTTCTGACTGCCA
>1 dna:chromosome chromosome:RGSC3.4:1:1:267910886:1 52823285 ID3158 M +
CAAATGGAAACTTTCTGACTGCCA
