# Supplementary material for: proTRAC - a software for probabilistic piRNA cluster detection, visualization and analysis
Source: BMC Bioinformatics. 2012 Jan 10;13:5. doi: 10.1186/1471-2105-13-5 (PMC3293768; doi:10.1186/1471-2105-13-5)
Supplement: Additional file 6 — proTRAC results folder containing a picture and a FASTA file for each detected rat cluster. After decompression, the folder can be opened as former session in proTRAC. Alternatively, each file can be opened separately with any standard text-editor or graphic-viewer respectively. [file 1471-2105-13-5-S6.ZIP › proTRAC_results_rat/monodirectional_clusters/Cluster_153.fas]

>1 dna:chromosome chromosome:RGSC3.4:1:1:267910886:1 92601967 ID61912 U -
TTTGAAATTGGATGATTTGACTATTTGATA
>1 dna:chromosome chromosome:RGSC3.4:1:1:267910886:1 92601968 ID61911 U -
TTTGAAATTGGATGATTTGACTATTTGAT
>1 dna:chromosome chromosome:RGSC3.4:1:1:267910886:1 92602104 ID58683 U -
TTCTAACAGACGATGGTGTCTCAAAGAGGT
>1 dna:chromosome chromosome:RGSC3.4:1:1:267910886:1 92602181 ID15039 U -
TACCCACTAAATATGAAGGAGTGTTCCCGTT
>1 dna:chromosome chromosome:RGSC3.4:1:1:267910886:1 92603210 ID50260 U -
TGGTACATGCTTACTCAAGCAATGTTGACTA
>1 dna:chromosome chromosome:RGSC3.4:1:1:267910886:1 92603716 ID59644 M -
TTGAATCTGTAGATCGCTTTTGGTAAA
>1 dna:chromosome chromosome:RGSC3.4:1:1:267910886:1 92604000 ID48040 M -
TGGCTCCTTTGTCAAAAATCAAGTGCCCAT
>1 dna:chromosome chromosome:RGSC3.4:1:1:267910886:1 92604002 ID48039 M -
TGGCTCCTTTGTCAAAAATCAAGTGCCC
>1 dna:chromosome chromosome:RGSC3.4:1:1:267910886:1 92604080 ID41655 M -
TGCATTCTTCTACATGTTGACCTCCAGTT
>1 dna:chromosome chromosome:RGSC3.4:1:1:267910886:1 92604346 ID4475 M -
CCCAATCTGTTGGTTGCCGTTTTGTCCTA
>1 dna:chromosome chromosome:RGSC3.4:1:1:267910886:1 92604731 ID24613 M +
TCAGTCTGGAGGTTCCTCAGAAAATTGGACA
>1 dna:chromosome chromosome:RGSC3.4:1:1:267910886:1 92604765 ID6894 M -
GAGAGGTATAGCTGGATCCTCAGGCAGTT
>1 dna:chromosome chromosome:RGSC3.4:1:1:267910886:1 92604773 ID21870 M -
TATGCCCAAGAGAGGTATAGCTGGATCCTC
>1 dna:chromosome chromosome:RGSC3.4:1:1:267910886:1 92604880 ID438 M +
AAGCTGGAAAGAACCCAGATGCCCTTC
>1 dna:chromosome chromosome:RGSC3.4:1:1:267910886:1 92605073 ID23319 M -
TCAAGCATTTGGGCTAATAGCCACTTATCAA
>1 dna:chromosome chromosome:RGSC3.4:1:1:267910886:1 92605258 ID5589 M +
CTGCCCCACATGTGGCCCATACATATACAG
>1 dna:chromosome chromosome:RGSC3.4:1:1:267910886:1 92605694 ID57204 M -
TTATGGGTGTTCCCCTCCCCA
>1 dna:chromosome chromosome:RGSC3.4:1:1:267910886:1 92605699 ID27120 M -
TCCCCTTCTTTATGGGTGTTCCCCT
>1 dna:chromosome chromosome:RGSC3.4:1:1:267910886:1 92606960 ID7887 U -
GCTAGTACTGTTTTATGCACCTGCATGTCCA
>1 dna:chromosome chromosome:RGSC3.4:1:1:267910886:1 92607483 ID59942 U -
TTGATTACTGTAGCTTCTTCCTCCTTGCAAC
>1 dna:chromosome chromosome:RGSC3.4:1:1:267910886:1 92607577 ID50714 U -
TGGTCTATGGTTCCTTGTTTGTAGGATTAT
>1 dna:chromosome chromosome:RGSC3.4:1:1:267910886:1 92607649 ID11561 U -
TAACTCATGTTGTTTTGGAACTC
>1 dna:chromosome chromosome:RGSC3.4:1:1:267910886:1 92607788 ID15759 U -
TACTAGTAAACAACAGAAGGACTGATGATG
>1 dna:chromosome chromosome:RGSC3.4:1:1:267910886:1 92607914 ID19472 U -
TAGGCTTTGATCCTTGGACCAGCTTCATC
>1 dna:chromosome chromosome:RGSC3.4:1:1:267910886:1 92607920 ID45173 U -
TGCTTTGTAGGCTTTGATCCTTGGACCAGC
>1 dna:chromosome chromosome:RGSC3.4:1:1:267910886:1 92607946 ID57955 U -
TTCATTCCGTTTCATCCCTGCT
>1 dna:chromosome chromosome:RGSC3.4:1:1:267910886:1 92607977 ID22737 U -
TATTTGACTCTTCTGGCCCATGTTGGACTC
>1 dna:chromosome chromosome:RGSC3.4:1:1:267910886:1 92608062 ID38142 U -
TGAGTGCATTGAAGCCATCTTGTAGGAGAC
>1 dna:chromosome chromosome:RGSC3.4:1:1:267910886:1 92608113 ID33144 U -
TGAACAAAGGGAGATTAAAGGACTCCTTTGT
>1 dna:chromosome chromosome:RGSC3.4:1:1:267910886:1 92608248 ID19233 U -
TAGGATGTGTCACATTCCAAAAGAATGTAGTT
>1 dna:chromosome chromosome:RGSC3.4:1:1:267910886:1 92608295 ID9463 U -
GTGTTTCTTGTCAAATTCGGGAAC
>1 dna:chromosome chromosome:RGSC3.4:1:1:267910886:1 92608473 ID39636 U -
TGATGTCATAAATCAGGCTGTAGCCAATG
>1 dna:chromosome chromosome:RGSC3.4:1:1:267910886:1 92608519 ID45343 U -
TGGAAACCTCAGGATTCTACCAGGTGCTGA
>1 dna:chromosome chromosome:RGSC3.4:1:1:267910886:1 92608771 ID5138 U -
CTAAGGAAAGATGTAATAAA
>1 dna:chromosome chromosome:RGSC3.4:1:1:267910886:1 92608949 ID32113 U -
TCTTTTAAGATTAAACAGCCTAGAGCCCA
>1 dna:chromosome chromosome:RGSC3.4:1:1:267910886:1 92609141 ID28906 U -
TCCTTCAAGATCATCTCTTCAGGTTTGAC
>1 dna:chromosome chromosome:RGSC3.4:1:1:267910886:1 92609451 ID37662 U -
TGAGGATTTCCCACCTGTGTCAGTTAGTGT
>1 dna:chromosome chromosome:RGSC3.4:1:1:267910886:1 92609502 ID58433 U -
TTCCTCTGATTTTTGTTAATTGCCCATAA
>1 dna:chromosome chromosome:RGSC3.4:1:1:267910886:1 92609624 ID54591 U -
TGTGTTTATGAATTTATGTATATAGCCCAC
>1 dna:chromosome chromosome:RGSC3.4:1:1:267910886:1 92609912 ID43399 U -
TGCCTTTTCCTGTGCGTGTCTCTTTA
>1 dna:chromosome chromosome:RGSC3.4:1:1:267910886:1 92609976 ID22873 U -
TCAAAAACTGTGCCCTAGAGTAAAAGTGT
>1 dna:chromosome chromosome:RGSC3.4:1:1:267910886:1 92609986 ID53372 U -
TGTGACACTGCCTCAAAAACTGTGCCCTAGA
>1 dna:chromosome chromosome:RGSC3.4:1:1:267910886:1 92610125 ID20110 U -
TAGTCAAAATGACACTCATTTGATCAGCCA
>1 dna:chromosome chromosome:RGSC3.4:1:1:267910886:1 92610132 ID47344 U -
TGGCACTAGTCAAAATGACACTCATTTGA
>1 dna:chromosome chromosome:RGSC3.4:1:1:267910886:1 92610132 ID60576 U -
TTGGCACTAGTCAAAATGACACTCATTTGA
>1 dna:chromosome chromosome:RGSC3.4:1:1:267910886:1 92610211 ID30309 U -
TCTCCAGTTTGTACTGGCTGGGATTGTCTA
>1 dna:chromosome chromosome:RGSC3.4:1:1:267910886:1 92610213 ID30308 U -
TCTCCAGTTTGTACTGGCTGGGATTGTC
>1 dna:chromosome chromosome:RGSC3.4:1:1:267910886:1 92610254 ID39461 M -
TGATGCTTTCTAGGTTCCTGTG
>1 dna:chromosome chromosome:RGSC3.4:1:1:267910886:1 92610265 ID45270 U -
TGGAAAAATGGTGAGGTTGATGCTTTCT
>1 dna:chromosome chromosome:RGSC3.4:1:1:267910886:1 92610424 ID8831 U -
GGTGAATTCATATCTGGGGTGGAGAC
>1 dna:chromosome chromosome:RGSC3.4:1:1:267910886:1 92610427 ID1632 U -
AGCCATGGTGAATTCATATCTGGGGTGGA
>1 dna:chromosome chromosome:RGSC3.4:1:1:267910886:1 92610433 ID50385 U -
TGGTAGGAGCCATGGTGAATTCATATCTGG
>1 dna:chromosome chromosome:RGSC3.4:1:1:267910886:1 92610483 ID1953 U -
AGGTAGGCATTACCCATGAGTGGCTGG
>1 dna:chromosome chromosome:RGSC3.4:1:1:267910886:1 92610522 ID24595 U -
TCAGTCAGCACTGTCAGCATGGTTGTGCCA
>1 dna:chromosome chromosome:RGSC3.4:1:1:267910886:1 92610592 ID44871 U -
TGCTTCCAGGGAAATCCCATTTGAGAGC
>1 dna:chromosome chromosome:RGSC3.4:1:1:267910886:1 92610627 ID14655 U -
TACATTGACTCCCTGGAGTGCCTCTTCCCTC
>1 dna:chromosome chromosome:RGSC3.4:1:1:267910886:1 92610784 ID52260 U -
TGTATCCTTGATTTGGCATCTGCGGTGG
>1 dna:chromosome chromosome:RGSC3.4:1:1:267910886:1 92611112 ID15681 U -
TACTACTAAAATGTAGAGGTCTGTCTCCTT
>1 dna:chromosome chromosome:RGSC3.4:1:1:267910886:1 92611130 ID4584 U -
CCCTCTTTGTGGGGTGTCTACTACTAAAAT
>1 dna:chromosome chromosome:RGSC3.4:1:1:267910886:1 92611203 ID30609 U -
TCTCTTTTAATAGAGTCTAAAGTTGGGTA
>1 dna:chromosome chromosome:RGSC3.4:1:1:267910886:1 92611215 ID54148 U -
TGTGGCCTTGCATTCTCTTTTAATAGAGTC
>1 dna:chromosome chromosome:RGSC3.4:1:1:267910886:1 92611236 ID12719 U -
TAATAAGGATGGTTGCCACTCACTGTGGCCTT
>1 dna:chromosome chromosome:RGSC3.4:1:1:267910886:1 92611244 ID16281 U -
TACTTAATAAGGATGGTTGCCACTCACT
>1 dna:chromosome chromosome:RGSC3.4:1:1:267910886:1 92611244 ID56803 U -
TTACTTAATAAGGATGGTTGCCACTCACT
>1 dna:chromosome chromosome:RGSC3.4:1:1:267910886:1 92611245 ID56802 U -
TTACTTAATAAGGATGGTTGCCACTCAC
>1 dna:chromosome chromosome:RGSC3.4:1:1:267910886:1 92611246 ID22233 U -
TATTACTTAATAAGGATGGTTGCCACTCA
>1 dna:chromosome chromosome:RGSC3.4:1:1:267910886:1 92611281 ID8987 U -
GTAGTTACCTGTGTGACTGTGGTGTGCTT
>1 dna:chromosome chromosome:RGSC3.4:1:1:267910886:1 92611480 ID58795 U -
TTCTAGAACAAGTGCTGAGAATCTGGGAA
>1 dna:chromosome chromosome:RGSC3.4:1:1:267910886:1 92611481 ID58794 U -
TTCTAGAACAAGTGCTGAGAATCTGGGA
>1 dna:chromosome chromosome:RGSC3.4:1:1:267910886:1 92611508 ID22816 U -
TATTTTCTCTACAATTTTAAGTGTCAGAAAAT
>1 dna:chromosome chromosome:RGSC3.4:1:1:267910886:1 92611514 ID2330 U -
ATATTTTCTCTACAATTTTAAGTGTCA
>1 dna:chromosome chromosome:RGSC3.4:1:1:267910886:1 92611516 ID14059 U -
TACACCATATTTTCTCTACAATTTTAAGTGT
>1 dna:chromosome chromosome:RGSC3.4:1:1:267910886:1 92611605 ID55541 U -
TGTTTTTGGACATGGGTTACCTCTGAAGT
>1 dna:chromosome chromosome:RGSC3.4:1:1:267910886:1 92611692 ID23626 U -
TCACAATCTTATAAGTGGAATGGAAAATGGT
>1 dna:chromosome chromosome:RGSC3.4:1:1:267910886:1 92611760 ID4233 U -
CATTTAGGTACTCCTGTAAGTCAAG
>1 dna:chromosome chromosome:RGSC3.4:1:1:267910886:1 92611919 ID22189 U -
TATTAAGACTGCCTCTAATTTTCGTGGAA
>1 dna:chromosome chromosome:RGSC3.4:1:1:267910886:1 92611965 ID34321 U -
TGAATTACCTTGATGTGTGCTCCTCACTT
>1 dna:chromosome chromosome:RGSC3.4:1:1:267910886:1 92611966 ID35783 U -
TGACTGAATTACCTTGATGTGTGCTCCTCACT
>1 dna:chromosome chromosome:RGSC3.4:1:1:267910886:1 92611994 ID45722 U -
TGGAAGAATACCGTCAATGGTACAGTGAC
>1 dna:chromosome chromosome:RGSC3.4:1:1:267910886:1 92612015 ID28908 U -
TCCTTCAAGTTTGCGTAGTTTGTGGAAGAA
>1 dna:chromosome chromosome:RGSC3.4:1:1:267910886:1 92612102 ID46980 U -
TGGATGGTACTTCTGTTGGAAGACAGGTGG
>1 dna:chromosome chromosome:RGSC3.4:1:1:267910886:1 92612261 ID26827 U -
TCCCAGGGACGTCTCCATTTGAACCACTGG
>1 dna:chromosome chromosome:RGSC3.4:1:1:267910886:1 92612356 ID34951 U -
TGACAGCTGATGGCCTTATCTGAGAAACC
>1 dna:chromosome chromosome:RGSC3.4:1:1:267910886:1 92612388 ID19028 U -
TAGGAGCAGTTAATGCCCTGTCCC
