# Supplementary material for: proTRAC - a software for probabilistic piRNA cluster detection, visualization and analysis
Source: BMC Bioinformatics. 2012 Jan 10;13:5. doi: 10.1186/1471-2105-13-5 (PMC3293768; doi:10.1186/1471-2105-13-5)
Supplement: Additional file 6 — proTRAC results folder containing a picture and a FASTA file for each detected rat cluster. After decompression, the folder can be opened as former session in proTRAC. Alternatively, each file can be opened separately with any standard text-editor or graphic-viewer respectively. [file 1471-2105-13-5-S6.ZIP › proTRAC_results_rat/monodirectional_clusters/Cluster_154.fas]

>1 dna:chromosome chromosome:RGSC3.4:1:1:267910886:1 102012268 ID20966 M -
TATACTCTCATTCCTGAGTAGGACAC
>1 dna:chromosome chromosome:RGSC3.4:1:1:267910886:1 102012395 ID16709 U -
TAGAAAGTTTTTCTGGGAGACCACAG
>1 dna:chromosome chromosome:RGSC3.4:1:1:267910886:1 102013176 ID37566 U -
TGAGGAATTTATGATAGAGGACAAAGGTT
>1 dna:chromosome chromosome:RGSC3.4:1:1:267910886:1 102013410 ID31726 U -
TCTTCCCCTGTGAGCTGTATTATGTGT
>1 dna:chromosome chromosome:RGSC3.4:1:1:267910886:1 102013452 ID9682 U -
TAAAAACTCACCAGTTTAGATACACCCTGC
>1 dna:chromosome chromosome:RGSC3.4:1:1:267910886:1 102013486 ID52269 U -
TGTATCTGACTGAGAGTAGATTTGGC
>1 dna:chromosome chromosome:RGSC3.4:1:1:267910886:1 102013495 ID24239 U -
TCAGAGATAATTCTGTATCTGACTGAGAGT
>1 dna:chromosome chromosome:RGSC3.4:1:1:267910886:1 102013505 ID50547 U -
TGGTCACCCATCAGAGATAATTCTGTATCT
>1 dna:chromosome chromosome:RGSC3.4:1:1:267910886:1 102013508 ID50546 U -
TGGTCACCCATCAGAGATAATTCTGTA
>1 dna:chromosome chromosome:RGSC3.4:1:1:267910886:1 102013522 ID11554 U -
TAACTCAATAAGTTTGGTCACCCATCA
>1 dna:chromosome chromosome:RGSC3.4:1:1:267910886:1 102013562 ID50949 U -
TGGTGACTGTGTAGCTAGAGGAAGGCCTA
>1 dna:chromosome chromosome:RGSC3.4:1:1:267910886:1 102013632 ID20884 U -
TATAATGAATAGTTTGTAGAAGCCAAG
>1 dna:chromosome chromosome:RGSC3.4:1:1:267910886:1 102013785 ID22132 U -
TATGTTCTATTTGACCAAACTCAAGGCC
>1 dna:chromosome chromosome:RGSC3.4:1:1:267910886:1 102014031 ID2461 U -
ATCTTAAGAGAATGCCTGCACTT
>1 dna:chromosome chromosome:RGSC3.4:1:1:267910886:1 102014032 ID15801 U -
TACTATGATCTTAAGAGAATGCCTGCACT
>1 dna:chromosome chromosome:RGSC3.4:1:1:267910886:1 102014212 ID10345 U -
TAAACTGCTTCAACCCTCATATCTATCCAA
>1 dna:chromosome chromosome:RGSC3.4:1:1:267910886:1 102014283 ID46680 M -
TGGAGTCACTGGGGGTACTTAGT
>1 dna:chromosome chromosome:RGSC3.4:1:1:267910886:1 102014313 ID51959 M -
TGTAATGAGAGGAGACACTGAGGTAC
>1 dna:chromosome chromosome:RGSC3.4:1:1:267910886:1 102014315 ID25083 M -
TCATTATGTAATGAGAGGAGACACTGAGGT
>1 dna:chromosome chromosome:RGSC3.4:1:1:267910886:1 102014317 ID25082 M -
TCATTATGTAATGAGAGGAGACACTGAG
>1 dna:chromosome chromosome:RGSC3.4:1:1:267910886:1 102014318 ID25081 M -
TCATTATGTAATGAGAGGAGACACTGA
>1 dna:chromosome chromosome:RGSC3.4:1:1:267910886:1 102014355 ID2940 M -
ATTGCTTAGCTGATGTGCACCACCTC
>1 dna:chromosome chromosome:RGSC3.4:1:1:267910886:1 102014355 ID22513 M -
TATTGCTTAGCTGATGTGCACCACCTC
>1 dna:chromosome chromosome:RGSC3.4:1:1:267910886:1 102014355 ID46813 M -
TGGATATTGCTTAGCTGATGTGCACCACCTC
>1 dna:chromosome chromosome:RGSC3.4:1:1:267910886:1 102014356 ID22512 M -
TATTGCTTAGCTGATGTGCACCACCT
>1 dna:chromosome chromosome:RGSC3.4:1:1:267910886:1 102014356 ID46812 M -
TGGATATTGCTTAGCTGATGTGCACCACCT
>1 dna:chromosome chromosome:RGSC3.4:1:1:267910886:1 102014357 ID22511 M -
TATTGCTTAGCTGATGTGCACCACC
>1 dna:chromosome chromosome:RGSC3.4:1:1:267910886:1 102014357 ID31169 M -
TCTGGATATTGCTTAGCTGATGTGCACCACC
>1 dna:chromosome chromosome:RGSC3.4:1:1:267910886:1 102014358 ID31168 M -
TCTGGATATTGCTTAGCTGATGTGCACCAC
>1 dna:chromosome chromosome:RGSC3.4:1:1:267910886:1 102014359 ID31167 M -
TCTGGATATTGCTTAGCTGATGTGCACCA
>1 dna:chromosome chromosome:RGSC3.4:1:1:267910886:1 102014360 ID5432 M -
CTCTGGATATTGCTTAGCTGATGTGCACC
>1 dna:chromosome chromosome:RGSC3.4:1:1:267910886:1 102014360 ID31166 M -
TCTGGATATTGCTTAGCTGATGTGCACC
>1 dna:chromosome chromosome:RGSC3.4:1:1:267910886:1 102014360 ID46811 M -
TGGATATTGCTTAGCTGATGTGCACC
>1 dna:chromosome chromosome:RGSC3.4:1:1:267910886:1 102014361 ID2322 M -
ATATTGCTTAGCTGATGTGCAC
>1 dna:chromosome chromosome:RGSC3.4:1:1:267910886:1 102014362 ID1034 M -
ACCTCTGGATATTGCTTAGCTGATGTGCA
>1 dna:chromosome chromosome:RGSC3.4:1:1:267910886:1 102014363 ID1033 M -
ACCTCTGGATATTGCTTAGCTGATGTGC
>1 dna:chromosome chromosome:RGSC3.4:1:1:267910886:1 102014363 ID31165 M -
TCTGGATATTGCTTAGCTGATGTGC
>1 dna:chromosome chromosome:RGSC3.4:1:1:267910886:1 102014400 ID26483 U -
TCCATTCGCAATCATGATTTGAATTCTTGC
>1 dna:chromosome chromosome:RGSC3.4:1:1:267910886:1 102014402 ID4193 U -
CATTCGCAATCATGATTTGAATTCTT
>1 dna:chromosome chromosome:RGSC3.4:1:1:267910886:1 102014462 ID37820 U -
TGAGGTAAAAGGCTGTACTCCTGAACTTC
>1 dna:chromosome chromosome:RGSC3.4:1:1:267910886:1 102014462 ID59817 U -
TTGAGGTAAAAGGCTGTACTCCTGAACTTC
>1 dna:chromosome chromosome:RGSC3.4:1:1:267910886:1 102014522 ID34762 U -
TGACACAGTGCATGTTCGCCATATCAGTAC
>1 dna:chromosome chromosome:RGSC3.4:1:1:267910886:1 102014523 ID34761 U -
TGACACAGTGCATGTTCGCCATATCAGTA
>1 dna:chromosome chromosome:RGSC3.4:1:1:267910886:1 102014524 ID34760 U -
TGACACAGTGCATGTTCGCCATATCAGT
>1 dna:chromosome chromosome:RGSC3.4:1:1:267910886:1 102014533 ID14274 U -
TACAGCTAGTCTGACACAGTGCATGTTCGC
>1 dna:chromosome chromosome:RGSC3.4:1:1:267910886:1 102014543 ID52391 U -
TGTCAACAAGTACAGCTAGTCTGACACAGT
>1 dna:chromosome chromosome:RGSC3.4:1:1:267910886:1 102014574 ID10349 U -
TAAACTGGCACATTCAGCAAACATTAC
>1 dna:chromosome chromosome:RGSC3.4:1:1:267910886:1 102014674 ID41426 U -
TGCATAGTTTTAGAAGTTTCTGGAGTTTA
>1 dna:chromosome chromosome:RGSC3.4:1:1:267910886:1 102014678 ID62244 U -
TTTGTGCATAGTTTTAGAAGTTTCTGGAG
>1 dna:chromosome chromosome:RGSC3.4:1:1:267910886:1 102014695 ID60395 U -
TTGGACTTTTGTGCATAGT
>1 dna:chromosome chromosome:RGSC3.4:1:1:267910886:1 102014716 ID57397 M -
TTCAAATGTCTAAATGAGGCCTTGAGGAA
>1 dna:chromosome chromosome:RGSC3.4:1:1:267910886:1 102014717 ID23160 M -
TCAAATGTCTAAATGAGGCCTTGAGGA
>1 dna:chromosome chromosome:RGSC3.4:1:1:267910886:1 102014717 ID57396 M -
TTCAAATGTCTAAATGAGGCCTTGAGGA
>1 dna:chromosome chromosome:RGSC3.4:1:1:267910886:1 102014746 ID9810 U -
TAAAACAGAGTGCCTAGGCTATGCAGACAA
>1 dna:chromosome chromosome:RGSC3.4:1:1:267910886:1 102014748 ID9809 U -
TAAAACAGAGTGCCTAGGCTATGCAGAC
>1 dna:chromosome chromosome:RGSC3.4:1:1:267910886:1 102014754 ID10544 U -
TAAAGGAATAAAACAGAGTGCCTAGGCTAT
>1 dna:chromosome chromosome:RGSC3.4:1:1:267910886:1 102014757 ID574 U -
AATAAAACAGAGTGCCTAGGC
>1 dna:chromosome chromosome:RGSC3.4:1:1:267910886:1 102014757 ID29610 U -
TCTAAAGGAATAAAACAGAGTGCCTAGGC
>1 dna:chromosome chromosome:RGSC3.4:1:1:267910886:1 102014808 ID34924 U -
TGACAGCATACTTTTGATAGTTCTGTTCTGT
>1 dna:chromosome chromosome:RGSC3.4:1:1:267910886:1 102014864 ID38959 M -
TGATCAGGCACATAGAGAATAAAGAGCCACC
>1 dna:chromosome chromosome:RGSC3.4:1:1:267910886:1 102014866 ID3878 M -
CAGGCACATAGAGAATAAAGAGCCA
>1 dna:chromosome chromosome:RGSC3.4:1:1:267910886:1 102014932 ID25759 M -
TCCACACACTGTCAGCATCTGTGGC
>1 dna:chromosome chromosome:RGSC3.4:1:1:267910886:1 102014969 ID28428 M -
TCCTCTGTACTGAACTCCTGAGGCAGC
>1 dna:chromosome chromosome:RGSC3.4:1:1:267910886:1 102015047 ID42179 M -
TGCCAGAAAAGAGACAAAGAATACAAGTTGGG
>1 dna:chromosome chromosome:RGSC3.4:1:1:267910886:1 102015051 ID13133 M -
TAATGCCAGAAAAGAGACAAAGAATACAAGT
>1 dna:chromosome chromosome:RGSC3.4:1:1:267910886:1 102015053 ID644 M -
AATGCCAGAAAAGAGACAAAGAATACAA
>1 dna:chromosome chromosome:RGSC3.4:1:1:267910886:1 102015053 ID13132 M -
TAATGCCAGAAAAGAGACAAAGAATACAA
>1 dna:chromosome chromosome:RGSC3.4:1:1:267910886:1 102015055 ID58745 M -
TTCTAATGCCAGAAAAGAGACAAAGAATAC
>1 dna:chromosome chromosome:RGSC3.4:1:1:267910886:1 102015064 ID18055 U -
TAGCACAGTTCTAATGCCAGAAAAGAGAC
>1 dna:chromosome chromosome:RGSC3.4:1:1:267910886:1 102015065 ID56952 U -
TTAGCACAGTTCTAATGCCAGAAAAGAGA
>1 dna:chromosome chromosome:RGSC3.4:1:1:267910886:1 102015072 ID49554 M -
TGGGGAATTAGCACAGTTCTAATGCCAGA
>1 dna:chromosome chromosome:RGSC3.4:1:1:267910886:1 102015084 ID2211 M -
ATACCAAAATGGGGAATTAGCACAGT
>1 dna:chromosome chromosome:RGSC3.4:1:1:267910886:1 102015084 ID4267 M -
CCAAAATGGGGAATTAGCACAGT
>1 dna:chromosome chromosome:RGSC3.4:1:1:267910886:1 102015084 ID13860 M -
TACAATACCAAAATGGGGAATTAGCACAGT
>1 dna:chromosome chromosome:RGSC3.4:1:1:267910886:1 102015089 ID40637 M -
TGCAATACAATACCAAAATGGGGAATTAGC
>1 dna:chromosome chromosome:RGSC3.4:1:1:267910886:1 102015102 ID2046 M -
AGTCTGCAATACAATACCAAA
>1 dna:chromosome chromosome:RGSC3.4:1:1:267910886:1 102015144 ID17147 M -
TAGAATGTTCTTCTTCAGCTCCTCTGC
>1 dna:chromosome chromosome:RGSC3.4:1:1:267910886:1 102015158 ID5917 M -
CTTGATTCCTTAGAATGTTCTTC
>1 dna:chromosome chromosome:RGSC3.4:1:1:267910886:1 102015163 ID21146 M -
TATATTCTTCCCTTGATTCCTTAGAATGT
>1 dna:chromosome chromosome:RGSC3.4:1:1:267910886:1 102015169 ID62429 M -
TTTTATATTCTTCCCTTGATTCCTTA
>1 dna:chromosome chromosome:RGSC3.4:1:1:267910886:1 102015172 ID62428 M -
TTTTATATTCTTCCCTTGATTCC
>1 dna:chromosome chromosome:RGSC3.4:1:1:267910886:1 102015231 ID17188 U -
TAGACAAAGTAGTTTACACTCAATCTTGTC
>1 dna:chromosome chromosome:RGSC3.4:1:1:267910886:1 102015320 ID34770 U -
TGACACATGTATGCGTGCACTCAAGGGCAT
>1 dna:chromosome chromosome:RGSC3.4:1:1:267910886:1 102015403 ID21571 U -
TATCTTTCTTCAGTAAAGCTAGGTCTCAGTC
>1 dna:chromosome chromosome:RGSC3.4:1:1:267910886:1 102015472 ID30163 M -
TCTCAGCCTATGGTCTGTATCCCTGGTGT
>1 dna:chromosome chromosome:RGSC3.4:1:1:267910886:1 102015477 ID35119 M -
TGACATCTCAGCCTATGGTCTGTATCCCT
>1 dna:chromosome chromosome:RGSC3.4:1:1:267910886:1 102015572 ID43059 U -
TGCCTGAAGGGAAAAGGATTTAGGTCAA
>1 dna:chromosome chromosome:RGSC3.4:1:1:267910886:1 102015632 ID12102 U -
TAAGATGGTTCTTATTTCCTCCAAGATGGCT
>1 dna:chromosome chromosome:RGSC3.4:1:1:267910886:1 102015633 ID12101 U -
TAAGATGGTTCTTATTTCCTCCAAGATGGC
>1 dna:chromosome chromosome:RGSC3.4:1:1:267910886:1 102015637 ID12100 U -
TAAGATGGTTCTTATTTCCTCCAAGA
>1 dna:chromosome chromosome:RGSC3.4:1:1:267910886:1 102015645 ID28643 U -
TCCTGCTGTTACTAAGATGGTTCTTATTTC
>1 dna:chromosome chromosome:RGSC3.4:1:1:267910886:1 102015650 ID5608 U -
CTGCTGTTACTAAGATGGTTCTT
>1 dna:chromosome chromosome:RGSC3.4:1:1:267910886:1 102015650 ID10057 U -
TAAAATCCTGCTGTTACTAAGATGGTTCTT
>1 dna:chromosome chromosome:RGSC3.4:1:1:267910886:1 102015653 ID51741 U -
TGTAAAATCCTGCTGTTACTAAGATGGTT
>1 dna:chromosome chromosome:RGSC3.4:1:1:267910886:1 102015735 ID54721 U -
TGTTAATGGAACTTTAGAGGTCACCTCCCC
>1 dna:chromosome chromosome:RGSC3.4:1:1:267910886:1 102015738 ID39695 U -
TGATGTTAATGGAACTTTAGAGGTCACCTC
>1 dna:chromosome chromosome:RGSC3.4:1:1:267910886:1 102015739 ID39694 U -
TGATGTTAATGGAACTTTAGAGGTCACCT
>1 dna:chromosome chromosome:RGSC3.4:1:1:267910886:1 102015742 ID39693 U -
TGATGTTAATGGAACTTTAGAGGTCA
>1 dna:chromosome chromosome:RGSC3.4:1:1:267910886:1 102015767 ID60761 U -
TTGGTACTGAAGATTGCTGAGCTCCCTTT
>1 dna:chromosome chromosome:RGSC3.4:1:1:267910886:1 102015770 ID50292 U -
TGGTACTGAAGATTGCTGAGCTCCC
>1 dna:chromosome chromosome:RGSC3.4:1:1:267910886:1 102015775 ID62580 U -
TTTTGGTACTGAAGATTGCTGAG
>1 dna:chromosome chromosome:RGSC3.4:1:1:267910886:1 102015776 ID1921 U -
AGGGCTTTTTTGGTACTGAAGATTGCTGA
>1 dna:chromosome chromosome:RGSC3.4:1:1:267910886:1 102015800 ID28481 U -
TCCTGAACAAACCACTGGTCGCTGAAGGGC
>1 dna:chromosome chromosome:RGSC3.4:1:1:267910886:1 102015801 ID3106 U -
CAAACCACTGGTCGCTGAAGGG
>1 dna:chromosome chromosome:RGSC3.4:1:1:267910886:1 102015808 ID1514 U -
AGATTCATTTCCTGAACAAACCACTGGTCGC
>1 dna:chromosome chromosome:RGSC3.4:1:1:267910886:1 102015808 ID25190 U -
TCATTTCCTGAACAAACCACTGGTCGC
>1 dna:chromosome chromosome:RGSC3.4:1:1:267910886:1 102015874 ID25489 U -
TCCAACGTGCTAGTTTCTGCAGCCTCCTTG
>1 dna:chromosome chromosome:RGSC3.4:1:1:267910886:1 102015882 ID47885 U -
TGGCCTTTCCAACGTGCTAGTTTCTGCAG
>1 dna:chromosome chromosome:RGSC3.4:1:1:267910886:1 102015909 ID7237 U -
GATCAGAAACCTGGGGTGACTCGCCTG
>1 dna:chromosome chromosome:RGSC3.4:1:1:267910886:1 102015980 ID15763 U -
TACTAGTAAGCTTTAGTCTCACTCCTGTGT
>1 dna:chromosome chromosome:RGSC3.4:1:1:267910886:1 102015984 ID15762 U -
TACTAGTAAGCTTTAGTCTCACTCCT
>1 dna:chromosome chromosome:RGSC3.4:1:1:267910886:1 102016039 ID47405 U -
TGGCAGAGATTCAGAACTGTCTGTGGGGTT
>1 dna:chromosome chromosome:RGSC3.4:1:1:267910886:1 102016054 ID6278 U -
GAAGACTGAGGAGTTGGCAGAGATTCAGA
>1 dna:chromosome chromosome:RGSC3.4:1:1:267910886:1 102016061 ID16935 U -
TAGAAGCAGAAGACTGAGGAGTTGGCAGAG
>1 dna:chromosome chromosome:RGSC3.4:1:1:267910886:1 102016069 ID47042 U -
TGGATTCATAGAAGCAGAAGACTGAGGAGT
>1 dna:chromosome chromosome:RGSC3.4:1:1:267910886:1 102016102 ID23639 U -
TCACACAAGGTTCTTACCATAGGAGGGT
>1 dna:chromosome chromosome:RGSC3.4:1:1:267910886:1 102016103 ID24854 U -
TCATCACACAAGGTTCTTACCATAGGAGGG
>1 dna:chromosome chromosome:RGSC3.4:1:1:267910886:1 102016104 ID24853 U -
TCATCACACAAGGTTCTTACCATAGGAGG
>1 dna:chromosome chromosome:RGSC3.4:1:1:267910886:1 102016175 ID22475 U -
TATTGATCTGTCTGCACAAGCCA
>1 dna:chromosome chromosome:RGSC3.4:1:1:267910886:1 102016175 ID25992 U -
TCCAGAAATATTGATCTGTCTGCACAAGCCA
>1 dna:chromosome chromosome:RGSC3.4:1:1:267910886:1 102016176 ID2317 U -
ATATTGATCTGTCTGCACAAGCC
>1 dna:chromosome chromosome:RGSC3.4:1:1:267910886:1 102016176 ID22474 U -
TATTGATCTGTCTGCACAAGCC
>1 dna:chromosome chromosome:RGSC3.4:1:1:267910886:1 102016176 ID25991 U -
TCCAGAAATATTGATCTGTCTGCACAAGCC
>1 dna:chromosome chromosome:RGSC3.4:1:1:267910886:1 102016177 ID4348 U -
CCAGAAATATTGATCTGTCTGCACAAGC
>1 dna:chromosome chromosome:RGSC3.4:1:1:267910886:1 102016177 ID22473 U -
TATTGATCTGTCTGCACAAGC
>1 dna:chromosome chromosome:RGSC3.4:1:1:267910886:1 102016177 ID25990 U -
TCCAGAAATATTGATCTGTCTGCACAAGC
>1 dna:chromosome chromosome:RGSC3.4:1:1:267910886:1 102016178 ID25989 U -
TCCAGAAATATTGATCTGTCTGCACAAG
>1 dna:chromosome chromosome:RGSC3.4:1:1:267910886:1 102016560 ID37867 U -
TGAGGTCTCACTTGTGTTTTCCTGTGTA
>1 dna:chromosome chromosome:RGSC3.4:1:1:267910886:1 102016721 ID22086 U -
TATGTGCACAGACTCATTGGACAGAGTCCTC
>1 dna:chromosome chromosome:RGSC3.4:1:1:267910886:1 102016736 ID3005 M -
ATTTCTCTGTATGTGCACAGACTCA
>1 dna:chromosome chromosome:RGSC3.4:1:1:267910886:1 102016736 ID10139 M -
TAAAATTTCTCTGTATGTGCACAGACTCA
>1 dna:chromosome chromosome:RGSC3.4:1:1:267910886:1 102016737 ID58987 M -
TTCTCTGTATGTGCACAGACTC
>1 dna:chromosome chromosome:RGSC3.4:1:1:267910886:1 102016738 ID61819 M -
TTTCTCTGTATGTGCACAGACT
>1 dna:chromosome chromosome:RGSC3.4:1:1:267910886:1 102016744 ID10138 M -
TAAAATTTCTCTGTATGTGCA
>1 dna:chromosome chromosome:RGSC3.4:1:1:267910886:1 102016764 ID22722 M -
TATTTCTGGATGCAACTGTCAGCTGATTGT
>1 dna:chromosome chromosome:RGSC3.4:1:1:267910886:1 102016833 ID25583 U -
TCCAAGCTTTGGATCCTGGTGTCTGGGAGA
>1 dna:chromosome chromosome:RGSC3.4:1:1:267910886:1 102017042 ID1782 U -
AGGAATTTTTCACATAAATCCCTAGGG
>1 dna:chromosome chromosome:RGSC3.4:1:1:267910886:1 102017068 ID29178 U -
TCCTTTCTTAGTGTTCTTCCTTGAGGCGA
>1 dna:chromosome chromosome:RGSC3.4:1:1:267910886:1 102017326 ID17103 U -
TAGAATGAAAATATCTAACTATAGCATTGAC
>1 dna:chromosome chromosome:RGSC3.4:1:1:267910886:1 102017385 ID18803 U -
TAGGAAGACTCCTGCCTCAGTATGCCAGT
>1 dna:chromosome chromosome:RGSC3.4:1:1:267910886:1 102017392 ID11704 U -
TAACTTGTAGGAAGACTCCTGCCTCAGTA
>1 dna:chromosome chromosome:RGSC3.4:1:1:267910886:1 102017404 ID37739 U -
TGAGGCTGATTTTAACTTGTAGGAAGACT
>1 dna:chromosome chromosome:RGSC3.4:1:1:267910886:1 102017422 ID12417 U -
TAAGGCGCTCTGACTATGAGGCTGATT
>1 dna:chromosome chromosome:RGSC3.4:1:1:267910886:1 102017451 ID45209 U -
TGCTTTTCGGTCTGCCTTGTTTTCC
>1 dna:chromosome chromosome:RGSC3.4:1:1:267910886:1 102017475 ID43332 U -
TGCCTTGTGCCTGGCTGTCTGCCTCTCT
>1 dna:chromosome chromosome:RGSC3.4:1:1:267910886:1 102017507 ID29227 U -
TCCTTTTCTTTTTGCAACTGACAAGACTTT
>1 dna:chromosome chromosome:RGSC3.4:1:1:267910886:1 102017514 ID38053 U -
TGAGTCCTCCTTTTCTTTTTGCAACTGACA
>1 dna:chromosome chromosome:RGSC3.4:1:1:267910886:1 102017553 ID6373 U -
GAATAGGTATTCAGACCAGGACCC
>1 dna:chromosome chromosome:RGSC3.4:1:1:267910886:1 102017553 ID14866 U -
TACCAGAATAGGTATTCAGACCAGGACCC
>1 dna:chromosome chromosome:RGSC3.4:1:1:267910886:1 102017573 ID40081 U -
TGATTTATATTCCTAGGCTTACCAGAAT
>1 dna:chromosome chromosome:RGSC3.4:1:1:267910886:1 102017593 ID19147 U -
TAGGATCCGGAGGTGGTGAGATGATTTAT
>1 dna:chromosome chromosome:RGSC3.4:1:1:267910886:1 102017615 ID29930 U -
TCTATCAGCCTGCAGGTCTGCTTAGGATC
>1 dna:chromosome chromosome:RGSC3.4:1:1:267910886:1 102017631 ID22134 U -
TATGTTCTTCCCTCTATCAGCCTGC
>1 dna:chromosome chromosome:RGSC3.4:1:1:267910886:1 102017631 ID49343 U -
TGGGCCTATGTTCTTCCCTCTATCAGCCTGC
>1 dna:chromosome chromosome:RGSC3.4:1:1:267910886:1 102017633 ID49342 U -
TGGGCCTATGTTCTTCCCTCTATCAGCCT
>1 dna:chromosome chromosome:RGSC3.4:1:1:267910886:1 102017634 ID49341 U -
TGGGCCTATGTTCTTCCCTCTATCAGCC
>1 dna:chromosome chromosome:RGSC3.4:1:1:267910886:1 102017702 ID6059 U -
CTTTTGCTGAGGTACAGTATAAAGGAATA
>1 dna:chromosome chromosome:RGSC3.4:1:1:267910886:1 102017703 ID32164 U -
TCTTTTGCTGAGGTACAGTATAAAGGAAT
>1 dna:chromosome chromosome:RGSC3.4:1:1:267910886:1 102017723 ID11914 U -
TAAGACCTTGGGTGCTCTTGTCTTTTGCT
>1 dna:chromosome chromosome:RGSC3.4:1:1:267910886:1 102017735 ID32084 U -
TCTTTGGTGTTTTAAGACCTTGGGTGCTC
>1 dna:chromosome chromosome:RGSC3.4:1:1:267910886:1 102017737 ID30605 U -
TCTCTTTGGTGTTTTAAGACCTTGGGTGC
>1 dna:chromosome chromosome:RGSC3.4:1:1:267910886:1 102017745 ID55544 U -
TGTTTTTTATCTCTTTGGTGTTTTAAGACC
>1 dna:chromosome chromosome:RGSC3.4:1:1:267910886:1 102017746 ID55543 U -
TGTTTTTTATCTCTTTGGTGTTTTAAGAC
>1 dna:chromosome chromosome:RGSC3.4:1:1:267910886:1 102017753 ID44101 U -
TGCTCAATGTTTTTTATCTCTTTGGTGTT
>1 dna:chromosome chromosome:RGSC3.4:1:1:267910886:1 102017754 ID39439 U -
TGATGCTCAATGTTTTTTATCTCTTTGGTGT
>1 dna:chromosome chromosome:RGSC3.4:1:1:267910886:1 102017756 ID39438 U -
TGATGCTCAATGTTTTTTATCTCTTTGGT
>1 dna:chromosome chromosome:RGSC3.4:1:1:267910886:1 102017884 ID8217 U -
GGAATTAGGATGTTAGTCACCTGAAA
>1 dna:chromosome chromosome:RGSC3.4:1:1:267910886:1 102017910 ID9881 U -
TAAAAGAAATCTGGGCCTCCTTTCTGGACA
>1 dna:chromosome chromosome:RGSC3.4:1:1:267910886:1 102017911 ID9880 U -
TAAAAGAAATCTGGGCCTCCTTTCTGGAC
>1 dna:chromosome chromosome:RGSC3.4:1:1:267910886:1 102017912 ID9879 U -
TAAAAGAAATCTGGGCCTCCTTTCTGGA
>1 dna:chromosome chromosome:RGSC3.4:1:1:267910886:1 102017916 ID9878 U -
TAAAAGAAATCTGGGCCTCCTTTC
>1 dna:chromosome chromosome:RGSC3.4:1:1:267910886:1 102017916 ID18197 U -
TAGCATAAAAGAAATCTGGGCCTCCTTTC
>1 dna:chromosome chromosome:RGSC3.4:1:1:267910886:1 102017917 ID18196 U -
TAGCATAAAAGAAATCTGGGCCTCCTTT
>1 dna:chromosome chromosome:RGSC3.4:1:1:267910886:1 102017918 ID4013 U -
CATAAAAGAAATCTGGGCCTCCTT
>1 dna:chromosome chromosome:RGSC3.4:1:1:267910886:1 102017922 ID62633 U -
TTTTTAGCATAAAAGAAATCTGGGCCT
>1 dna:chromosome chromosome:RGSC3.4:1:1:267910886:1 102017924 ID28270 U -
TCCTCATTTTTAGCATAAAAGAAATCTGGGC
>1 dna:chromosome chromosome:RGSC3.4:1:1:267910886:1 102017963 ID11813 U -
TAAGAAGTCACAGTTCTTCTTGTATGAGGA
>1 dna:chromosome chromosome:RGSC3.4:1:1:267910886:1 102017975 ID2387 U -
ATCCAGCCTAATGTAAGAAGTCACAGTTCTT
>1 dna:chromosome chromosome:RGSC3.4:1:1:267910886:1 102017976 ID2386 U -
ATCCAGCCTAATGTAAGAAGTCACAGTTCT
>1 dna:chromosome chromosome:RGSC3.4:1:1:267910886:1 102017977 ID2385 U -
ATCCAGCCTAATGTAAGAAGTCACAGTTC
>1 dna:chromosome chromosome:RGSC3.4:1:1:267910886:1 102017981 ID2384 U -
ATCCAGCCTAATGTAAGAAGTCACA
>1 dna:chromosome chromosome:RGSC3.4:1:1:267910886:1 102017983 ID2383 U -
ATCCAGCCTAATGTAAGAAGTCA
>1 dna:chromosome chromosome:RGSC3.4:1:1:267910886:1 102018100 ID35910 U -
TGACTGTGTTCAGAGATGATGATCTGGAAT
>1 dna:chromosome chromosome:RGSC3.4:1:1:267910886:1 102018224 ID43961 U -
TGCTAGTTTCCTCGAAGACTCACATG
