# Supplementary material for: proTRAC - a software for probabilistic piRNA cluster detection, visualization and analysis
Source: BMC Bioinformatics. 2012 Jan 10;13:5. doi: 10.1186/1471-2105-13-5 (PMC3293768; doi:10.1186/1471-2105-13-5)
Supplement: Additional file 6 — proTRAC results folder containing a picture and a FASTA file for each detected rat cluster. After decompression, the folder can be opened as former session in proTRAC. Alternatively, each file can be opened separately with any standard text-editor or graphic-viewer respectively. [file 1471-2105-13-5-S6.ZIP › proTRAC_results_rat/monodirectional_clusters/Cluster_155.fas]

>1 dna:chromosome chromosome:RGSC3.4:1:1:267910886:1 102748901 ID23635 M +
TCACAATTGTGAAAGTGGAAGGTTCC
>1 dna:chromosome chromosome:RGSC3.4:1:1:267910886:1 102748910 ID32803 M +
TGAAAGTGGAAGGTTCCCGAAAAGC
>1 dna:chromosome chromosome:RGSC3.4:1:1:267910886:1 102748910 ID32804 M +
TGAAAGTGGAAGGTTCCCGAAAAGCAAC
>1 dna:chromosome chromosome:RGSC3.4:1:1:267910886:1 102748992 ID61294 U +
TTGTTTGGGTGACATTTCTCACTGTGTA
>1 dna:chromosome chromosome:RGSC3.4:1:1:267910886:1 102750177 ID46814 M +
TGGATCAAAAAAGCTAAGGGCCTGGAA
>1 dna:chromosome chromosome:RGSC3.4:1:1:267910886:1 102750199 ID46015 U +
TGGAATGCCAACAGCAGAACCAATGTGG
>1 dna:chromosome chromosome:RGSC3.4:1:1:267910886:1 102750204 ID41858 U +
TGCCAACAGCAGAACCAATGTGGTGGCC
>1 dna:chromosome chromosome:RGSC3.4:1:1:267910886:1 102750607 ID27958 U +
TCCTAGATCAACTCTGGCCTAAACAGAACA
>1 dna:chromosome chromosome:RGSC3.4:1:1:267910886:1 102750846 ID50552 M +
TGGTCACCTGCGTCATGGAAAGCACCTGA
>1 dna:chromosome chromosome:RGSC3.4:1:1:267910886:1 102750849 ID23875 M +
TCACCTGCGTCATGGAAAGCACCTGAA
>1 dna:chromosome chromosome:RGSC3.4:1:1:267910886:1 102750861 ID45410 M +
TGGAAAGCACCTGAATGGTTCTTT
>1 dna:chromosome chromosome:RGSC3.4:1:1:267910886:1 102750872 ID34256 M +
TGAATGGTTCTTTGTACTTGTTGATGG
>1 dna:chromosome chromosome:RGSC3.4:1:1:267910886:1 102758882 ID60562 U +
TTGGCAACCTACTATTCTCATCGCAGA
>1 dna:chromosome chromosome:RGSC3.4:1:1:267910886:1 102758883 ID47212 U +
TGGCAACCTACTATTCTCATCGCAGA
>1 dna:chromosome chromosome:RGSC3.4:1:1:267910886:1 102759013 ID59752 M +
TTGACCGTGGTCAGAGATGATCTGGAATGGA
>1 dna:chromosome chromosome:RGSC3.4:1:1:267910886:1 102759014 ID35392 M +
TGACCGTGGTCAGAGATGATCTGGAATGGAA
>1 dna:chromosome chromosome:RGSC3.4:1:1:267910886:1 102759035 ID46020 M +
TGGAATGGAATGACTCAGTGCAGAGCAAG
>1 dna:chromosome chromosome:RGSC3.4:1:1:267910886:1 102759189 ID25228 U +
TCATTTTCAGCATAACAATAATGTCGGCCT
>1 dna:chromosome chromosome:RGSC3.4:1:1:267910886:1 102759195 ID24403 U +
TCAGCATAACAATAATGTCGGCCTCTTT
>1 dna:chromosome chromosome:RGSC3.4:1:1:267910886:1 102759201 ID11066 U +
TAACAATAATGTCGGCCTCTTTTC
>1 dna:chromosome chromosome:RGSC3.4:1:1:267910886:1 102759201 ID11067 U +
TAACAATAATGTCGGCCTCTTTTCTAGA
>1 dna:chromosome chromosome:RGSC3.4:1:1:267910886:1 102759220 ID62495 U +
TTTTCTAGAGTGGAATTATGATGTTAGTC
>1 dna:chromosome chromosome:RGSC3.4:1:1:267910886:1 102759227 ID7151 U +
GAGTGGAATTATGATGTTAGTCACATG
>1 dna:chromosome chromosome:RGSC3.4:1:1:267910886:1 102759235 ID57188 U +
TTATGATGTTAGTCACATGATACTCTTCT
>1 dna:chromosome chromosome:RGSC3.4:1:1:267910886:1 102759236 ID21795 U +
TATGATGTTAGTCACATGATACTCTTCTCC
>1 dna:chromosome chromosome:RGSC3.4:1:1:267910886:1 102759241 ID54835 U +
TGTTAGTCACATGATACTCTTCTCCAA
>1 dna:chromosome chromosome:RGSC3.4:1:1:267910886:1 102759241 ID54836 U +
TGTTAGTCACATGATACTCTTCTCCAACCT
>1 dna:chromosome chromosome:RGSC3.4:1:1:267910886:1 102759280 ID11027 U +
TAACAACTTGTGACAATTCTTGGAGGTC
>1 dna:chromosome chromosome:RGSC3.4:1:1:267910886:1 102759280 ID11028 U +
TAACAACTTGTGACAATTCTTGGAGGTCT
>1 dna:chromosome chromosome:RGSC3.4:1:1:267910886:1 102759287 ID61132 U +
TTGTGACAATTCTTGGAGGTC
>1 dna:chromosome chromosome:RGSC3.4:1:1:267910886:1 102759373 ID5344 M +
CTCCCTTTGGTGTTTTAAGACCTTGGATGC
>1 dna:chromosome chromosome:RGSC3.4:1:1:267910886:1 102759374 ID27435 M +
TCCCTTTGGTGTTTTAAGACCTTGGATGC
>1 dna:chromosome chromosome:RGSC3.4:1:1:267910886:1 102759380 ID51355 M +
TGGTGTTTTAAGACCTTGGATGCTCTTGT
>1 dna:chromosome chromosome:RGSC3.4:1:1:267910886:1 102759380 ID51356 M +
TGGTGTTTTAAGACCTTGGATGCTCTTGTC
>1 dna:chromosome chromosome:RGSC3.4:1:1:267910886:1 102759395 ID60515 M +
TTGGATGCTCTTGTCCTTTGCTGAGGTAC
>1 dna:chromosome chromosome:RGSC3.4:1:1:267910886:1 102759396 ID46948 M +
TGGATGCTCTTGTCCTTTGCTGAGGTAC
>1 dna:chromosome chromosome:RGSC3.4:1:1:267910886:1 102759406 ID52854 M +
TGTCCTTTGCTGAGGTACAGTATAAAGGAA
>1 dna:chromosome chromosome:RGSC3.4:1:1:267910886:1 102759416 ID37838 M +
TGAGGTACAGTATAAAGGAACAG
>1 dna:chromosome chromosome:RGSC3.4:1:1:267910886:1 102759571 ID15896 U +
TACTCAGACCAGGACCCAAAAGCAATTGACT
>1 dna:chromosome chromosome:RGSC3.4:1:1:267910886:1 102759758 ID42000 U +
TGCCAATGACTGGAATTACTGTCACTAGC
>1 dna:chromosome chromosome:RGSC3.4:1:1:267910886:1 102759758 ID42001 U +
TGCCAATGACTGGAATTACTGTCACTAGCC
>1 dna:chromosome chromosome:RGSC3.4:1:1:267910886:1 102760041 ID40960 U +
TGCACGTCTAGATTCCTTTCTTGGTGTTC
>1 dna:chromosome chromosome:RGSC3.4:1:1:267910886:1 102760041 ID40961 U +
TGCACGTCTAGATTCCTTTCTTGGTGTTCT
>1 dna:chromosome chromosome:RGSC3.4:1:1:267910886:1 102760049 ID17897 U +
TAGATTCCTTTCTTGGTGTTCTTCCTCGC
>1 dna:chromosome chromosome:RGSC3.4:1:1:267910886:1 102760290 ID25311 U +
TCCAAACTCTGGATCCTGTTGTCTGA
>1 dna:chromosome chromosome:RGSC3.4:1:1:267910886:1 102760362 ID22720 U +
TATTTCTGGATGCAACTCTTACCCGATTCT
>1 dna:chromosome chromosome:RGSC3.4:1:1:267910886:1 102760391 ID10140 U +
TAAAATTTCTCTGTATGTGCCCAGACT
>1 dna:chromosome chromosome:RGSC3.4:1:1:267910886:1 102760391 ID10141 U +
TAAAATTTCTCTGTATGTGCCCAGACTCA
>1 dna:chromosome chromosome:RGSC3.4:1:1:267910886:1 102760391 ID10142 U +
TAAAATTTCTCTGTATGTGCCCAGACTCAT
>1 dna:chromosome chromosome:RGSC3.4:1:1:267910886:1 102760396 ID61820 U +
TTTCTCTGTATGTGCCCAGACTC
>1 dna:chromosome chromosome:RGSC3.4:1:1:267910886:1 102760396 ID61821 U +
TTTCTCTGTATGTGCCCAGACTCA
>1 dna:chromosome chromosome:RGSC3.4:1:1:267910886:1 102760406 ID53951 U +
TGTGCCCAGACTCATTGGACAAAGTCCTCT
>1 dna:chromosome chromosome:RGSC3.4:1:1:267910886:1 102760444 ID50968 U +
TGGTGAGCACCATAAGTATCCTGTAAGCT
>1 dna:chromosome chromosome:RGSC3.4:1:1:267910886:1 102760488 ID45281 U +
TGGAAAACATTTGCTGTGTCTCTCCTAGC
>1 dna:chromosome chromosome:RGSC3.4:1:1:267910886:1 102760488 ID45282 U +
TGGAAAACATTTGCTGTGTCTCTCCTAGCA
>1 dna:chromosome chromosome:RGSC3.4:1:1:267910886:1 102760580 ID46428 M +
TGGACTTGTGTTGTCCTATGTACTCCTGAGT
>1 dna:chromosome chromosome:RGSC3.4:1:1:267910886:1 102760634 ID12570 U +
TAAGTGACTTACAGGGTCTTTGACTTC
>1 dna:chromosome chromosome:RGSC3.4:1:1:267910886:1 102760723 ID48571 U +
TGGGAATGGTCAATCATATGGAGCATTTTC
>1 dna:chromosome chromosome:RGSC3.4:1:1:267910886:1 102760786 ID21138 U +
TATATTAAGAGGTTGGAGACAAGACA
>1 dna:chromosome chromosome:RGSC3.4:1:1:267910886:1 102760954 ID25994 U +
TCCAGAAATATTGCTCTGTCTGCACAAG
>1 dna:chromosome chromosome:RGSC3.4:1:1:267910886:1 102760954 ID25995 U +
TCCAGAAATATTGCTCTGTCTGCACAAGT
>1 dna:chromosome chromosome:RGSC3.4:1:1:267910886:1 102760962 ID22506 U +
TATTGCTCTGTCTGCACAAGT
>1 dna:chromosome chromosome:RGSC3.4:1:1:267910886:1 102761014 ID54 U +
AAACAGACAGCACTCGTCACATGAGG
>1 dna:chromosome chromosome:RGSC3.4:1:1:267910886:1 102761035 ID37735 U +
TGAGGCTCTTATCATAGGAGAATAGT
>1 dna:chromosome chromosome:RGSC3.4:1:1:267910886:1 102761035 ID37736 U +
TGAGGCTCTTATCATAGGAGAATAGTG
>1 dna:chromosome chromosome:RGSC3.4:1:1:267910886:1 102761038 ID8574 U +
GGCTCTTATCATAGGAGAATAGTGAA
>1 dna:chromosome chromosome:RGSC3.4:1:1:267910886:1 102761054 ID6374 U +
GAATAGTGAATTCATGGAGAAGACTGAGG
>1 dna:chromosome chromosome:RGSC3.4:1:1:267910886:1 102761060 ID34348 U +
TGAATTCATGGAGAAGACTGAGGATGTAGC
>1 dna:chromosome chromosome:RGSC3.4:1:1:267910886:1 102761061 ID6440 U +
GAATTCATGGAGAAGACTGAGGATGT
>1 dna:chromosome chromosome:RGSC3.4:1:1:267910886:1 102761086 ID18630 U +
TAGCTGAGATTCAATATTCTCTGTGGGGCT
>1 dna:chromosome chromosome:RGSC3.4:1:1:267910886:1 102761090 ID36999 U +
TGAGATTCAATATTCTCTGTGGGGCT
>1 dna:chromosome chromosome:RGSC3.4:1:1:267910886:1 102761090 ID37000 U +
TGAGATTCAATATTCTCTGTGGGGCTC
>1 dna:chromosome chromosome:RGSC3.4:1:1:267910886:1 102761090 ID37001 U +
TGAGATTCAATATTCTCTGTGGGGCTCAG
>1 dna:chromosome chromosome:RGSC3.4:1:1:267910886:1 102761090 ID37002 U +
TGAGATTCAATATTCTCTGTGGGGCTCAGT
>1 dna:chromosome chromosome:RGSC3.4:1:1:267910886:1 102761140 ID58811 U +
TTCTAGCACCTCTACCTTACCTTACTGGT
>1 dna:chromosome chromosome:RGSC3.4:1:1:267910886:1 102761143 ID18075 U +
TAGCACCTCTACCTTACCTTACTGGTGAGC
>1 dna:chromosome chromosome:RGSC3.4:1:1:267910886:1 102761152 ID15363 U +
TACCTTACCTTACTGGTGAGCTTCAGT
>1 dna:chromosome chromosome:RGSC3.4:1:1:267910886:1 102761223 ID13802 U +
TACAAGGCTTGTCCAATTCAGAAACCTGTG
>1 dna:chromosome chromosome:RGSC3.4:1:1:267910886:1 102761231 ID61070 U +
TTGTCCAATTCAGAAACCTGTGGTGAC
>1 dna:chromosome chromosome:RGSC3.4:1:1:267910886:1 102761234 ID25725 U +
TCCAATTCAGAAACCTGTGGTGACTCACCT
>1 dna:chromosome chromosome:RGSC3.4:1:1:267910886:1 102761234 ID25726 U +
TCCAATTCAGAAACCTGTGGTGACTCACCTG
>1 dna:chromosome chromosome:RGSC3.4:1:1:267910886:1 102761240 ID24074 M +
TCAGAAACCTGTGGTGACTC
>1 dna:chromosome chromosome:RGSC3.4:1:1:267910886:1 102761249 ID54206 U +
TGTGGTGACTCACCTGCCCTTTAAATGATGAC
>1 dna:chromosome chromosome:RGSC3.4:1:1:267910886:1 102761268 ID61378 U +
TTTAAATGATGACAGTTTTTGCAGCCTCCC
>1 dna:chromosome chromosome:RGSC3.4:1:1:267910886:1 102761269 ID56393 U +
TTAAATGATGACAGTTTTTGCAGCCTCCCT
>1 dna:chromosome chromosome:RGSC3.4:1:1:267910886:1 102761270 ID10799 U +
TAAATGATGACAGTTTTTGCAGCCTCCCTG
>1 dna:chromosome chromosome:RGSC3.4:1:1:267910886:1 102761274 ID39235 M +
TGATGACAGTTTTTGCAGCCTCCC
>1 dna:chromosome chromosome:RGSC3.4:1:1:267910886:1 102761274 ID39236 M +
TGATGACAGTTTTTGCAGCCTCCCT
>1 dna:chromosome chromosome:RGSC3.4:1:1:267910886:1 102761345 ID30678 U +
TCTGAAGGCACTACTGGTGGGCTGAAATT
>1 dna:chromosome chromosome:RGSC3.4:1:1:267910886:1 102761347 ID33841 U +
TGAAGGCACTACTGGTGGGCTGAAAT
>1 dna:chromosome chromosome:RGSC3.4:1:1:267910886:1 102761359 ID51174 U +
TGGTGGGCTGAAATTTCTTGTTGGT
>1 dna:chromosome chromosome:RGSC3.4:1:1:267910886:1 102761367 ID33122 U +
TGAAATTTCTTGTTGGTAGTGAAGAC
>1 dna:chromosome chromosome:RGSC3.4:1:1:267910886:1 102761367 ID33123 U +
TGAAATTTCTTGTTGGTAGTGAAGACGGC
>1 dna:chromosome chromosome:RGSC3.4:1:1:267910886:1 102761396 ID37515 U +
TGAGCTTTCTTTGATGATAAAGGGGCTC
>1 dna:chromosome chromosome:RGSC3.4:1:1:267910886:1 102761407 ID39319 U +
TGATGATAAAGGGGCTCCAGTGCCCACCTC
>1 dna:chromosome chromosome:RGSC3.4:1:1:267910886:1 102761439 ID15416 U +
TACCTTTCTGAACCCTAGAGTTTTGCAAAGGA
>1 dna:chromosome chromosome:RGSC3.4:1:1:267910886:1 102761454 ID17596 U +
TAGAGTTTTGCAAAGGAAAGGAAGACC
>1 dna:chromosome chromosome:RGSC3.4:1:1:267910886:1 102761484 ID16593 U +
TAGAAAATGCCCTAAGAAGGATTTCC
>1 dna:chromosome chromosome:RGSC3.4:1:1:267910886:1 102761658 ID35119 M +
TGACATCTCAGCCTATGGTCTGTATCCCT
>1 dna:chromosome chromosome:RGSC3.4:1:1:267910886:1 102761663 ID30163 M +
TCTCAGCCTATGGTCTGTATCCCTGGTGT
>1 dna:chromosome chromosome:RGSC3.4:1:1:267910886:1 102761725 ID30694 U +
TCTGAATATCTGTCTTCAGTAAAGCTAGGTC
>1 dna:chromosome chromosome:RGSC3.4:1:1:267910886:1 102761928 ID18777 M +
TAGGAACAGACAAAGTAGTTTACACTCAATC
>1 dna:chromosome chromosome:RGSC3.4:1:1:267910886:1 102762000 ID62428 M +
TTTTATATTCTTCCCTTGATTCC
>1 dna:chromosome chromosome:RGSC3.4:1:1:267910886:1 102762000 ID62429 M +
TTTTATATTCTTCCCTTGATTCCTTA
>1 dna:chromosome chromosome:RGSC3.4:1:1:267910886:1 102762003 ID21146 M +
TATATTCTTCCCTTGATTCCTTAGAATGT
>1 dna:chromosome chromosome:RGSC3.4:1:1:267910886:1 102762014 ID5917 M +
CTTGATTCCTTAGAATGTTCTTC
>1 dna:chromosome chromosome:RGSC3.4:1:1:267910886:1 102762024 ID17147 M +
TAGAATGTTCTTCTTCAGCTCCTCTGC
>1 dna:chromosome chromosome:RGSC3.4:1:1:267910886:1 102762055 ID22874 U +
TCAAAAACTTTGTTTATAGTCTGCAATACA
>1 dna:chromosome chromosome:RGSC3.4:1:1:267910886:1 102762072 ID2046 M +
AGTCTGCAATACAATACCAAA
>1 dna:chromosome chromosome:RGSC3.4:1:1:267910886:1 102762076 ID40637 M +
TGCAATACAATACCAAAATGGGGAATTAGC
>1 dna:chromosome chromosome:RGSC3.4:1:1:267910886:1 102762081 ID13860 M +
TACAATACCAAAATGGGGAATTAGCACAGT
>1 dna:chromosome chromosome:RGSC3.4:1:1:267910886:1 102762085 ID2211 M +
ATACCAAAATGGGGAATTAGCACAGT
>1 dna:chromosome chromosome:RGSC3.4:1:1:267910886:1 102762088 ID4267 M +
CCAAAATGGGGAATTAGCACAGT
>1 dna:chromosome chromosome:RGSC3.4:1:1:267910886:1 102762094 ID49554 M +
TGGGGAATTAGCACAGTTCTAATGCCAGA
>1 dna:chromosome chromosome:RGSC3.4:1:1:267910886:1 102762158 ID57153 U +
TTATCTCACGCATGACTTGAACTCCATT
>1 dna:chromosome chromosome:RGSC3.4:1:1:267910886:1 102762238 ID25759 M +
TCCACACACTGTCAGCATCTGTGGC
>1 dna:chromosome chromosome:RGSC3.4:1:1:267910886:1 102762284 ID44284 U +
TGCTCTGGAGATATTTGCTCAACCACATAGA
>1 dna:chromosome chromosome:RGSC3.4:1:1:267910886:1 102762302 ID23223 U +
TCAACCACATAGAGATGAAGACCCATTTT
>1 dna:chromosome chromosome:RGSC3.4:1:1:267910886:1 102762370 ID46786 U +
TGGATAGTTTTCCACATAGAGTCTAAAGGAA
>1 dna:chromosome chromosome:RGSC3.4:1:1:267910886:1 102762417 ID8564 M +
GGCTATGCAGAGAAATTCAAATGTCTAAA
>1 dna:chromosome chromosome:RGSC3.4:1:1:267910886:1 102762422 ID41126 M +
TGCAGAGAAATTCAAATGTCTAAATGAG
>1 dna:chromosome chromosome:RGSC3.4:1:1:267910886:1 102762422 ID41127 M +
TGCAGAGAAATTCAAATGTCTAAATGAGGC
>1 dna:chromosome chromosome:RGSC3.4:1:1:267910886:1 102762432 ID57396 M +
TTCAAATGTCTAAATGAGGCCTTGAGGA
>1 dna:chromosome chromosome:RGSC3.4:1:1:267910886:1 102762432 ID57397 M +
TTCAAATGTCTAAATGAGGCCTTGAGGAA
>1 dna:chromosome chromosome:RGSC3.4:1:1:267910886:1 102762433 ID23160 M +
TCAAATGTCTAAATGAGGCCTTGAGGA
>1 dna:chromosome chromosome:RGSC3.4:1:1:267910886:1 102762454 ID37547 M +
TGAGGAAATTTGGCCTCTGTATGCACGGT
>1 dna:chromosome chromosome:RGSC3.4:1:1:267910886:1 102762464 ID47837 M +
TGGCCTCTGTATGCACGGTTTTAGATGCTC
>1 dna:chromosome chromosome:RGSC3.4:1:1:267910886:1 102762475 ID40954 M +
TGCACGGTTTTAGATGCTCCTGGAGTTT
>1 dna:chromosome chromosome:RGSC3.4:1:1:267910886:1 102762534 ID15009 M +
TACCATTTCTGTACCTGGAGAGAGACGTA
>1 dna:chromosome chromosome:RGSC3.4:1:1:267910886:1 102762573 ID25883 M +
TCCACTAAACTGGCACATTCAGCGAAC
>1 dna:chromosome chromosome:RGSC3.4:1:1:267910886:1 102762578 ID10350 M +
TAAACTGGCACATTCAGCGAACATAGCATAG
>1 dna:chromosome chromosome:RGSC3.4:1:1:267910886:1 102762578 ID10351 M +
TAAACTGGCACATTCAGCGAACATAGCATAGC
>1 dna:chromosome chromosome:RGSC3.4:1:1:267910886:1 102762587 ID870 M +
ACATTCAGCGAACATAGCATAG
>1 dna:chromosome chromosome:RGSC3.4:1:1:267910886:1 102762610 ID17357 M +
TAGACTGACATAGTACATGTTTGACATCTA
>1 dna:chromosome chromosome:RGSC3.4:1:1:267910886:1 102762629 ID61978 M +
TTTGACATCTAAGTACTAAGAAGAGACC
>1 dna:chromosome chromosome:RGSC3.4:1:1:267910886:1 102762676 ID37529 M +
TGAGGAAACAGGTTCTACTCCCTAA
>1 dna:chromosome chromosome:RGSC3.4:1:1:267910886:1 102762676 ID37530 M +
TGAGGAAACAGGTTCTACTCCCTAAC
>1 dna:chromosome chromosome:RGSC3.4:1:1:267910886:1 102762676 ID37531 M +
TGAGGAAACAGGTTCTACTCCCTAACT
>1 dna:chromosome chromosome:RGSC3.4:1:1:267910886:1 102762676 ID37532 M +
TGAGGAAACAGGTTCTACTCCCTAACTTC
>1 dna:chromosome chromosome:RGSC3.4:1:1:267910886:1 102762676 ID37533 M +
TGAGGAAACAGGTTCTACTCCCTAACTTCA
>1 dna:chromosome chromosome:RGSC3.4:1:1:267910886:1 102762684 ID3925 M +
CAGGTTCTACTCCCTAACTT
>1 dna:chromosome chromosome:RGSC3.4:1:1:267910886:1 102762709 ID9701 U +
TAAAAAGCAAAGACAATGGTCTCTGTCTTC
>1 dna:chromosome chromosome:RGSC3.4:1:1:267910886:1 102762737 ID26490 U +
TCCATTCTCAATCATGATTTGAACCCTTGC
>1 dna:chromosome chromosome:RGSC3.4:1:1:267910886:1 102762761 ID4864 U +
CCTTGCACACAGCACCTCTGGAT
>1 dna:chromosome chromosome:RGSC3.4:1:1:267910886:1 102762774 ID1033 M +
ACCTCTGGATATTGCTTAGCTGATGTGC
>1 dna:chromosome chromosome:RGSC3.4:1:1:267910886:1 102762774 ID1034 M +
ACCTCTGGATATTGCTTAGCTGATGTGCA
>1 dna:chromosome chromosome:RGSC3.4:1:1:267910886:1 102762776 ID5432 M +
CTCTGGATATTGCTTAGCTGATGTGCACC
>1 dna:chromosome chromosome:RGSC3.4:1:1:267910886:1 102762777 ID31165 M +
TCTGGATATTGCTTAGCTGATGTGC
>1 dna:chromosome chromosome:RGSC3.4:1:1:267910886:1 102762777 ID31166 M +
TCTGGATATTGCTTAGCTGATGTGCACC
>1 dna:chromosome chromosome:RGSC3.4:1:1:267910886:1 102762777 ID31167 M +
TCTGGATATTGCTTAGCTGATGTGCACCA
>1 dna:chromosome chromosome:RGSC3.4:1:1:267910886:1 102762777 ID31168 M +
TCTGGATATTGCTTAGCTGATGTGCACCAC
>1 dna:chromosome chromosome:RGSC3.4:1:1:267910886:1 102762777 ID31169 M +
TCTGGATATTGCTTAGCTGATGTGCACCACC
>1 dna:chromosome chromosome:RGSC3.4:1:1:267910886:1 102762779 ID46811 M +
TGGATATTGCTTAGCTGATGTGCACC
>1 dna:chromosome chromosome:RGSC3.4:1:1:267910886:1 102762779 ID46812 M +
TGGATATTGCTTAGCTGATGTGCACCACCT
>1 dna:chromosome chromosome:RGSC3.4:1:1:267910886:1 102762779 ID46813 M +
TGGATATTGCTTAGCTGATGTGCACCACCTC
>1 dna:chromosome chromosome:RGSC3.4:1:1:267910886:1 102762782 ID2322 M +
ATATTGCTTAGCTGATGTGCAC
>1 dna:chromosome chromosome:RGSC3.4:1:1:267910886:1 102762783 ID22511 M +
TATTGCTTAGCTGATGTGCACCACC
>1 dna:chromosome chromosome:RGSC3.4:1:1:267910886:1 102762783 ID22512 M +
TATTGCTTAGCTGATGTGCACCACCT
>1 dna:chromosome chromosome:RGSC3.4:1:1:267910886:1 102762783 ID22513 M +
TATTGCTTAGCTGATGTGCACCACCTC
>1 dna:chromosome chromosome:RGSC3.4:1:1:267910886:1 102762784 ID2940 M +
ATTGCTTAGCTGATGTGCACCACCTC
>1 dna:chromosome chromosome:RGSC3.4:1:1:267910886:1 102762820 ID25079 U +
TCATTATGTAATGAGAGGACACACTGAGG
>1 dna:chromosome chromosome:RGSC3.4:1:1:267910886:1 102762820 ID25080 U +
TCATTATGTAATGAGAGGACACACTGAGGT
>1 dna:chromosome chromosome:RGSC3.4:1:1:267910886:1 102762826 ID51957 U +
TGTAATGAGAGGACACACTGAGGTAC
>1 dna:chromosome chromosome:RGSC3.4:1:1:267910886:1 102762826 ID51958 U +
TGTAATGAGAGGACACACTGAGGTACT
>1 dna:chromosome chromosome:RGSC3.4:1:1:267910886:1 102762831 ID36694 U +
TGAGAGGACACACTGAGGTACTTAATGC
>1 dna:chromosome chromosome:RGSC3.4:1:1:267910886:1 102762849 ID16286 U +
TACTTAATGCTGGAGTCACTGGTGGTAC
>1 dna:chromosome chromosome:RGSC3.4:1:1:267910886:1 102762917 ID55182 U +
TGTTGCTAAACTGCTTCAACCCTCATATC
>1 dna:chromosome chromosome:RGSC3.4:1:1:267910886:1 102763022 ID45438 M +
TGGAAAGCTGATGTTTTGGAGGACATAT
>1 dna:chromosome chromosome:RGSC3.4:1:1:267910886:1 102763030 ID39762 M +
TGATGTTTTGGAGGACATATGAGTC
>1 dna:chromosome chromosome:RGSC3.4:1:1:267910886:1 102763175 ID19107 U +
TAGGAGTTGAACAACATGGATAATGCAAAC
>1 dna:chromosome chromosome:RGSC3.4:1:1:267910886:1 102763284 ID33842 U +
TGAAGGCATGTCCAGAAAATCCCTC
>1 dna:chromosome chromosome:RGSC3.4:1:1:267910886:1 102763315 ID25807 U +
TCCACAGTCCCTGAGTGCCTGAGTCATGT
>1 dna:chromosome chromosome:RGSC3.4:1:1:267910886:1 102763353 ID22133 M +
TATGTTCTATTTGACCAAACTCAGGGCCA
>1 dna:chromosome chromosome:RGSC3.4:1:1:267910886:1 102763355 ID55006 M +
TGTTCTATTTGACCAAACTCAGGGCCA
>1 dna:chromosome chromosome:RGSC3.4:1:1:267910886:1 102763355 ID55007 M +
TGTTCTATTTGACCAAACTCAGGGCCATTC
>1 dna:chromosome chromosome:RGSC3.4:1:1:267910886:1 102763355 ID55008 M +
TGTTCTATTTGACCAAACTCAGGGCCATTCA
>1 dna:chromosome chromosome:RGSC3.4:1:1:267910886:1 102763361 ID3016 M +
ATTTGACCAAACTCAGGGCCA
>1 dna:chromosome chromosome:RGSC3.4:1:1:267910886:1 102763390 ID51298 U +
TGGTGTGACATTTTGTTTTATTCTGTT
>1 dna:chromosome chromosome:RGSC3.4:1:1:267910886:1 102763437 ID52504 U +
TGTCACTGAGACTATATGTGTTATTTCCTGA
>1 dna:chromosome chromosome:RGSC3.4:1:1:267910886:1 102763499 ID56742 U +
TTACCCAATATAGTGAATATTTTGTGGGAGC
>1 dna:chromosome chromosome:RGSC3.4:1:1:267910886:1 102763516 ID22839 U +
TATTTTGTGGGAGCCAAAGAGTGCTT
>1 dna:chromosome chromosome:RGSC3.4:1:1:267910886:1 102763577 ID2514 U +
ATGAATGTGTAGCTACAGGAAGGCCT
>1 dna:chromosome chromosome:RGSC3.4:1:1:267910886:1 102763578 ID34300 M +
TGAATGTGTAGCTACAGGAAGGCCTA
>1 dna:chromosome chromosome:RGSC3.4:1:1:267910886:1 102763642 ID24238 U +
TCAGAGATAATTCTGTATATGTCTGAAAGT
>1 dna:chromosome chromosome:RGSC3.4:1:1:267910886:1 102763665 ID32776 U +
TGAAAGTAGATTTGGAAGTCTAAAT
>1 dna:chromosome chromosome:RGSC3.4:1:1:267910886:1 102763689 ID15877 U +
TACTCACAAGGTCAGATACACCCTGCTTT
>1 dna:chromosome chromosome:RGSC3.4:1:1:267910886:1 102763733 ID27104 U +
TCCCCTGAGAGCTGTACTACGTGTGCAC
>1 dna:chromosome chromosome:RGSC3.4:1:1:267910886:1 102763987 ID8899 U +
GGTTTCACACGTGAGAAATTTGATAGAGCA
>1 dna:chromosome chromosome:RGSC3.4:1:1:267910886:1 102764030 ID16443 U +
TACTTGTCCACATTTATCCTGGTTGGCTGC
>1 dna:chromosome chromosome:RGSC3.4:1:1:267910886:1 102764076 ID58411 U +
TTCCTCAGCCTCATGTAAGTAGCCAACGA
>1 dna:chromosome chromosome:RGSC3.4:1:1:267910886:1 102764097 ID7586 U +
GCCAACGAAATATTGTTGATTTCAGTGTT
>1 dna:chromosome chromosome:RGSC3.4:1:1:267910886:1 102764107 ID22599 U +
TATTGTTGATTTCAGTGTTCTGCC
>1 dna:chromosome chromosome:RGSC3.4:1:1:267910886:1 102764107 ID22600 U +
TATTGTTGATTTCAGTGTTCTGCCCAAG
>1 dna:chromosome chromosome:RGSC3.4:1:1:267910886:1 102764459 ID56692 U +
TTACATAGACTCTGTTGTA
>1 dna:chromosome chromosome:RGSC3.4:1:1:267910886:1 102764551 ID42935 U +
TGCCTATCTAGGAATGATTGTCAGTTTA
>1 dna:chromosome chromosome:RGSC3.4:1:1:267910886:1 102764614 ID42426 U +
TGCCATATTGAATCTCCATTAAAAATTC
>1 dna:chromosome chromosome:RGSC3.4:1:1:267910886:1 102764961 ID20966 M +
TATACTCTCATTCCTGAGTAGGACAC
>1 dna:chromosome chromosome:RGSC3.4:1:1:267910886:1 102766132 ID40971 U +
TGCACTAAGTGTTGGTACTACTATGTCTTC
