# Supplementary material for: proTRAC - a software for probabilistic piRNA cluster detection, visualization and analysis
Source: BMC Bioinformatics. 2012 Jan 10;13:5. doi: 10.1186/1471-2105-13-5 (PMC3293768; doi:10.1186/1471-2105-13-5)
Supplement: Additional file 6 — proTRAC results folder containing a picture and a FASTA file for each detected rat cluster. After decompression, the folder can be opened as former session in proTRAC. Alternatively, each file can be opened separately with any standard text-editor or graphic-viewer respectively. [file 1471-2105-13-5-S6.ZIP › proTRAC_results_rat/monodirectional_clusters/Cluster_156.fas]

>1 dna:chromosome chromosome:RGSC3.4:1:1:267910886:1 102857727 ID26751 M -
TCCCACTATTATTGTGTGAGGTGCAATGT
>1 dna:chromosome chromosome:RGSC3.4:1:1:267910886:1 102858263 ID17489 M -
TAGAGCTTTTAGGTGTGCTGTCAAGCTGCT
>1 dna:chromosome chromosome:RGSC3.4:1:1:267910886:1 102858974 ID51135 M -
TGGTGGATGATTGTTTTGATGTGCTCT
>1 dna:chromosome chromosome:RGSC3.4:1:1:267910886:1 102858997 ID43138 M -
TGCCTGGGATGAAGCCTACTTGATCATGGT
>1 dna:chromosome chromosome:RGSC3.4:1:1:267910886:1 102859338 ID55264 M -
TGTTGTCTGATTGCTCTGGCTAGAAC
>1 dna:chromosome chromosome:RGSC3.4:1:1:267910886:1 102859477 ID1711 M +
AGCTGATAAACAACTTCAGCAAAGTGGCT
>1 dna:chromosome chromosome:RGSC3.4:1:1:267910886:1 102859500 ID38259 M -
TGAGTTAATTTTATACCCAGCCAC
>1 dna:chromosome chromosome:RGSC3.4:1:1:267910886:1 102859517 ID11552 M +
TAACTCAAATAAATCAGTTGCCTTCCTC
>1 dna:chromosome chromosome:RGSC3.4:1:1:267910886:1 102859553 ID1397 M +
AGAGAAACAAGCCGAGAAAGAAATTA
>1 dna:chromosome chromosome:RGSC3.4:1:1:267910886:1 102859832 ID1465 M +
AGAGTTAGACAGAACAATTTGCAAATTCATC
>1 dna:chromosome chromosome:RGSC3.4:1:1:267910886:1 102859924 ID16145 M -
TACTGCTTGAGTTCAGGGATAGTGATTCC
>1 dna:chromosome chromosome:RGSC3.4:1:1:267910886:1 102859934 ID2938 M -
ATTGCTCTGTAATACTGCTTGAGTTCAGGGA
>1 dna:chromosome chromosome:RGSC3.4:1:1:267910886:1 102859934 ID44289 M -
TGCTCTGTAATACTGCTTGAGTTCAGGGA
>1 dna:chromosome chromosome:RGSC3.4:1:1:267910886:1 102860058 ID48038 M -
TGGCTCCTTTGTCAAAAATCAAGTGA
>1 dna:chromosome chromosome:RGSC3.4:1:1:267910886:1 102860134 ID41658 M -
TGCATTCTTCTACATGTTGCCCTCCAGTT
>1 dna:chromosome chromosome:RGSC3.4:1:1:267910886:1 102860136 ID41657 M -
TGCATTCTTCTACATGTTGCCCTCCAG
>1 dna:chromosome chromosome:RGSC3.4:1:1:267910886:1 102860204 ID51659 M -
TGGTTTGATGTGGAGGTCCTTGATCCACT
>1 dna:chromosome chromosome:RGSC3.4:1:1:267910886:1 102860785 ID24613 M +
TCAGTCTGGAGGTTCCTCAGAAAATTGGACA
>1 dna:chromosome chromosome:RGSC3.4:1:1:267910886:1 102861127 ID23319 M -
TCAAGCATTTGGGCTAATAGCCACTTATCAA
>1 dna:chromosome chromosome:RGSC3.4:1:1:267910886:1 102861554 ID48161 M -
TGGCTTAGTCCCTGGAAGCTCTGGTTGCT
>1 dna:chromosome chromosome:RGSC3.4:1:1:267910886:1 102861555 ID20404 M -
TAGTGGCTTAGTCCCTGGAAGCTCTGGTTGC
>1 dna:chromosome chromosome:RGSC3.4:1:1:267910886:1 102861609 ID5625 M +
CTGGACTCTGACCTCATAGGTAGCAATGAA
>1 dna:chromosome chromosome:RGSC3.4:1:1:267910886:1 102861657 ID2092 M +
AGTGGAAGGGGAAGCCCTGGGTCCTGCTAA
>1 dna:chromosome chromosome:RGSC3.4:1:1:267910886:1 102861660 ID8199 M +
GGAAGGGGAAGCCCTGGGTCCTGCTAA
>1 dna:chromosome chromosome:RGSC3.4:1:1:267910886:1 102861815 ID9015 M -
GTATTTCTTATATACATTTCGAGTG
>1 dna:chromosome chromosome:RGSC3.4:1:1:267910886:1 102873419 ID2092 M +
AGTGGAAGGGGAAGCCCTGGGTCCTGCTAA
>1 dna:chromosome chromosome:RGSC3.4:1:1:267910886:1 102873422 ID8199 M +
GGAAGGGGAAGCCCTGGGTCCTGCTAA
>1 dna:chromosome chromosome:RGSC3.4:1:1:267910886:1 102874386 ID60605 M -
TTGGCATTGTTGTACTTTTGGGGTCTC
>1 dna:chromosome chromosome:RGSC3.4:1:1:267910886:1 102874412 ID48161 M -
TGGCTTAGTCCCTGGAAGCTCTGGTTGCT
>1 dna:chromosome chromosome:RGSC3.4:1:1:267910886:1 102874413 ID20404 M -
TAGTGGCTTAGTCCCTGGAAGCTCTGGTTGC
>1 dna:chromosome chromosome:RGSC3.4:1:1:267910886:1 102874501 ID58284 M -
TTCCCCTTCCACTGGTGCTCTTACTAGGA
>1 dna:chromosome chromosome:RGSC3.4:1:1:267910886:1 102874517 ID2092 M +
AGTGGAAGGGGAAGCCCTGGGTCCTGCTAA
>1 dna:chromosome chromosome:RGSC3.4:1:1:267910886:1 102874520 ID8199 M +
GGAAGGGGAAGCCCTGGGTCCTGCTAA
>1 dna:chromosome chromosome:RGSC3.4:1:1:267910886:1 102880933 ID9015 M +
GTATTTCTTATATACATTTCGAGTG
>1 dna:chromosome chromosome:RGSC3.4:1:1:267910886:1 102881279 ID20404 M +
TAGTGGCTTAGTCCCTGGAAGCTCTGGTTGC
>1 dna:chromosome chromosome:RGSC3.4:1:1:267910886:1 102881282 ID48161 M +
TGGCTTAGTCCCTGGAAGCTCTGGTTGCT
>1 dna:chromosome chromosome:RGSC3.4:1:1:267910886:1 102881310 ID60605 M +
TTGGCATTGTTGTACTTTTGGGGTCTC
>1 dna:chromosome chromosome:RGSC3.4:1:1:267910886:1 102881527 ID5589 M -
CTGCCCCACATGTGGCCCATACATATACAG
>1 dna:chromosome chromosome:RGSC3.4:1:1:267910886:1 102881710 ID23319 M +
TCAAGCATTTGGGCTAATAGCCACTTATCAA
>1 dna:chromosome chromosome:RGSC3.4:1:1:267910886:1 102882011 ID21870 M +
TATGCCCAAGAGAGGTATAGCTGGATCCTC
>1 dna:chromosome chromosome:RGSC3.4:1:1:267910886:1 102882119 ID4475 M -
CCCAATCTGTTGGTTGCCGTTTTGTCCTA
>1 dna:chromosome chromosome:RGSC3.4:1:1:267910886:1 102882374 ID31560 M -
TCTTAGCCAATCGCACTGGTGTGAGGTGA
>1 dna:chromosome chromosome:RGSC3.4:1:1:267910886:1 102882504 ID24613 M +
TCAGTCTGGAGGTTCCTCAGAAAATTGGACA
>1 dna:chromosome chromosome:RGSC3.4:1:1:267910886:1 102883640 ID2092 M -
AGTGGAAGGGGAAGCCCTGGGTCCTGCTAA
>1 dna:chromosome chromosome:RGSC3.4:1:1:267910886:1 102883640 ID8199 M -
GGAAGGGGAAGCCCTGGGTCCTGCTAA
>1 dna:chromosome chromosome:RGSC3.4:1:1:267910886:1 102883657 ID58284 M +
TTCCCCTTCCACTGGTGCTCTTACTAGGA
>1 dna:chromosome chromosome:RGSC3.4:1:1:267910886:1 102883743 ID20404 M +
TAGTGGCTTAGTCCCTGGAAGCTCTGGTTGC
>1 dna:chromosome chromosome:RGSC3.4:1:1:267910886:1 102883746 ID48161 M +
TGGCTTAGTCCCTGGAAGCTCTGGTTGCT
>1 dna:chromosome chromosome:RGSC3.4:1:1:267910886:1 102883767 ID51552 M +
TGGTTGCTTGACATTGTTGTACTTTTGGGGT
>1 dna:chromosome chromosome:RGSC3.4:1:1:267910886:1 102883770 ID60225 M +
TTGCTTGACATTGTTGTACTTTTGGGGTCT
>1 dna:chromosome chromosome:RGSC3.4:1:1:267910886:1 102884174 ID23319 M +
TCAAGCATTTGGGCTAATAGCCACTTATCAA
>1 dna:chromosome chromosome:RGSC3.4:1:1:267910886:1 102884516 ID24613 M -
TCAGTCTGGAGGTTCCTCAGAAAATTGGACA
>1 dna:chromosome chromosome:RGSC3.4:1:1:267910886:1 102885169 ID41657 M +
TGCATTCTTCTACATGTTGCCCTCCAG
>1 dna:chromosome chromosome:RGSC3.4:1:1:267910886:1 102885169 ID41658 M +
TGCATTCTTCTACATGTTGCCCTCCAGTT
>1 dna:chromosome chromosome:RGSC3.4:1:1:267910886:1 102885248 ID48038 M +
TGGCTCCTTTGTCAAAAATCAAGTGA
>1 dna:chromosome chromosome:RGSC3.4:1:1:267910886:1 102885278 ID1980 M +
AGGTGTGTGGGTTCATTTCTGGGTCTTCAAT
>1 dna:chromosome chromosome:RGSC3.4:1:1:267910886:1 102890748 ID9015 M +
GTATTTCTTATATACATTTCGAGTG
>1 dna:chromosome chromosome:RGSC3.4:1:1:267910886:1 102890818 ID57204 M +
TTATGGGTGTTCCCCTCCCCA
>1 dna:chromosome chromosome:RGSC3.4:1:1:267910886:1 102890893 ID2092 M -
AGTGGAAGGGGAAGCCCTGGGTCCTGCTAA
>1 dna:chromosome chromosome:RGSC3.4:1:1:267910886:1 102890893 ID8199 M -
GGAAGGGGAAGCCCTGGGTCCTGCTAA
>1 dna:chromosome chromosome:RGSC3.4:1:1:267910886:1 102890910 ID58284 M +
TTCCCCTTCCACTGGTGCTCTTACTAGGA
>1 dna:chromosome chromosome:RGSC3.4:1:1:267910886:1 102890996 ID20404 M +
TAGTGGCTTAGTCCCTGGAAGCTCTGGTTGC
>1 dna:chromosome chromosome:RGSC3.4:1:1:267910886:1 102890999 ID48161 M +
TGGCTTAGTCCCTGGAAGCTCTGGTTGCT
>1 dna:chromosome chromosome:RGSC3.4:1:1:267910886:1 102891405 ID29890 M +
TCTAGGCATCTAGGGTAATTCAAGCATTTG
>1 dna:chromosome chromosome:RGSC3.4:1:1:267910886:1 102891607 ID26482 M +
TCCATTCCTTTGTTGAAGGGCATCTG
>1 dna:chromosome chromosome:RGSC3.4:1:1:267910886:1 102891621 ID438 M -
AAGCTGGAAAGAACCCAGATGCCCTTC
>1 dna:chromosome chromosome:RGSC3.4:1:1:267910886:1 102891725 ID21870 M +
TATGCCCAAGAGAGGTATAGCTGGATCCTC
>1 dna:chromosome chromosome:RGSC3.4:1:1:267910886:1 102891734 ID6894 M +
GAGAGGTATAGCTGGATCCTCAGGCAGTT
>1 dna:chromosome chromosome:RGSC3.4:1:1:267910886:1 102921939 ID28550 U -
TCCTGATAAGCTGGTCCTGCTAGTCATGC
>1 dna:chromosome chromosome:RGSC3.4:1:1:267910886:1 102922388 ID39844 U -
TGATTATTGAACTGTGTCTTGTGAAGT
>1 dna:chromosome chromosome:RGSC3.4:1:1:267910886:1 102922726 ID58880 M -
TTCTCAAAATATATGGGAAAATTCAAGGAA
>1 dna:chromosome chromosome:RGSC3.4:1:1:267910886:1 102923122 ID47422 U -
TGGCAGCAGCTTTTCCTTACTTCCC
>1 dna:chromosome chromosome:RGSC3.4:1:1:267910886:1 102923205 ID20966 M -
TATACTCTCATTCCTGAGTAGGACAC
>1 dna:chromosome chromosome:RGSC3.4:1:1:267910886:1 102923230 ID10250 M -
TAAACCCCAGGTCCATGAGGGTT
>1 dna:chromosome chromosome:RGSC3.4:1:1:267910886:1 102923561 ID10603 U -
TAAAGTAATGCCCATTTTGCCTAATTGA
>1 dna:chromosome chromosome:RGSC3.4:1:1:267910886:1 102923589 ID61217 U -
TTGTTAGTTTATGTTAATGTACGTGTTGC
>1 dna:chromosome chromosome:RGSC3.4:1:1:267910886:1 102923702 ID22225 U -
TATTACATAGACTCTGTTGTTCTGAGTGC
>1 dna:chromosome chromosome:RGSC3.4:1:1:267910886:1 102924063 ID51923 U -
TGTAAGTAGCCAAGGAAAAATTGTTGATTT
>1 dna:chromosome chromosome:RGSC3.4:1:1:267910886:1 102924156 ID61569 U -
TTTATGATAGAGCACAAAGGCTG
>1 dna:chromosome chromosome:RGSC3.4:1:1:267910886:1 102924480 ID17923 U -
TAGATTTGGAAGTCTAGATACTCACCAGTT
>1 dna:chromosome chromosome:RGSC3.4:1:1:267910886:1 102924481 ID17922 U -
TAGATTTGGAAGTCTAGATACTCACCAGT
>1 dna:chromosome chromosome:RGSC3.4:1:1:267910886:1 102924486 ID36360 U -
TGAGAATAGATTTGGAAGTCTAGATACTCA
>1 dna:chromosome chromosome:RGSC3.4:1:1:267910886:1 102924500 ID28733 U -
TCCTGTATCTGTCTGAGAATAGATTTGGA
>1 dna:chromosome chromosome:RGSC3.4:1:1:267910886:1 102924536 ID11557 U -
TAACTCAGTAAATTTGGTCACCCATCA
>1 dna:chromosome chromosome:RGSC3.4:1:1:267910886:1 102924544 ID27040 U -
TCCCCCATATAACTCAGTAAATTTGGTC
>1 dna:chromosome chromosome:RGSC3.4:1:1:267910886:1 102924576 ID34300 M -
TGAATGTGTAGCTACAGGAAGGCCTA
>1 dna:chromosome chromosome:RGSC3.4:1:1:267910886:1 102924576 ID50891 U -
TGGTGAATGTGTAGCTACAGGAAGGCCTA
>1 dna:chromosome chromosome:RGSC3.4:1:1:267910886:1 102924577 ID50890 U -
TGGTGAATGTGTAGCTACAGGAAGGCCT
>1 dna:chromosome chromosome:RGSC3.4:1:1:267910886:1 102924578 ID50889 U -
TGGTGAATGTGTAGCTACAGGAAGGCC
>1 dna:chromosome chromosome:RGSC3.4:1:1:267910886:1 102924579 ID28421 U -
TCCTCTGGTGAATGTGTAGCTACAGGAAGGC
>1 dna:chromosome chromosome:RGSC3.4:1:1:267910886:1 102924579 ID50888 U -
TGGTGAATGTGTAGCTACAGGAAGGC
>1 dna:chromosome chromosome:RGSC3.4:1:1:267910886:1 102924580 ID28420 U -
TCCTCTGGTGAATGTGTAGCTACAGGAAGG
>1 dna:chromosome chromosome:RGSC3.4:1:1:267910886:1 102924582 ID50887 U -
TGGTGAATGTGTAGCTACAGGAA
>1 dna:chromosome chromosome:RGSC3.4:1:1:267910886:1 102924583 ID28419 U -
TCCTCTGGTGAATGTGTAGCTACAGGA
>1 dna:chromosome chromosome:RGSC3.4:1:1:267910886:1 102924645 ID20883 U -
TATAATGAACAATTTCAGGGACCCAAGC
>1 dna:chromosome chromosome:RGSC3.4:1:1:267910886:1 102924646 ID20882 U -
TATAATGAACAATTTCAGGGACCCAAG
>1 dna:chromosome chromosome:RGSC3.4:1:1:267910886:1 102924649 ID56741 U -
TTACCCAATATAATGAACAATTTCAGGGACCC
>1 dna:chromosome chromosome:RGSC3.4:1:1:267910886:1 102924651 ID4474 U -
CCCAATATAATGAACAATTTCAGGGAC
>1 dna:chromosome chromosome:RGSC3.4:1:1:267910886:1 102924651 ID15029 U -
TACCCAATATAATGAACAATTTCAGGGAC
>1 dna:chromosome chromosome:RGSC3.4:1:1:267910886:1 102924767 ID45011 U -
TGCTTGGTGTGACATTTTCTTTTATTC
>1 dna:chromosome chromosome:RGSC3.4:1:1:267910886:1 102924775 ID57904 U -
TTCATGCTTGGTGTGACATTTTC
>1 dna:chromosome chromosome:RGSC3.4:1:1:267910886:1 102924794 ID55008 M -
TGTTCTATTTGACCAAACTCAGGGCCATTCA
>1 dna:chromosome chromosome:RGSC3.4:1:1:267910886:1 102924795 ID55007 M -
TGTTCTATTTGACCAAACTCAGGGCCATTC
>1 dna:chromosome chromosome:RGSC3.4:1:1:267910886:1 102924798 ID3016 M -
ATTTGACCAAACTCAGGGCCA
>1 dna:chromosome chromosome:RGSC3.4:1:1:267910886:1 102924798 ID22133 M -
TATGTTCTATTTGACCAAACTCAGGGCCA
>1 dna:chromosome chromosome:RGSC3.4:1:1:267910886:1 102924798 ID55006 M -
TGTTCTATTTGACCAAACTCAGGGCCA
>1 dna:chromosome chromosome:RGSC3.4:1:1:267910886:1 102924898 ID31456 U -
TCTTAAGAGAATGCCTGCAATTTACTGAA
>1 dna:chromosome chromosome:RGSC3.4:1:1:267910886:1 102924899 ID39132 U -
TGATCTTAAGAGAATGCCTGCAATTTACTGA
>1 dna:chromosome chromosome:RGSC3.4:1:1:267910886:1 102924900 ID39131 U -
TGATCTTAAGAGAATGCCTGCAATTTACTG
>1 dna:chromosome chromosome:RGSC3.4:1:1:267910886:1 102924901 ID2548 U -
ATGATCTTAAGAGAATGCCTGCAATTTACT
>1 dna:chromosome chromosome:RGSC3.4:1:1:267910886:1 102924904 ID15800 U -
TACTATGATCTTAAGAGAATGCCTGCAATTT
>1 dna:chromosome chromosome:RGSC3.4:1:1:267910886:1 102924904 ID39130 U -
TGATCTTAAGAGAATGCCTGCAATTT
>1 dna:chromosome chromosome:RGSC3.4:1:1:267910886:1 102924984 ID39762 M -
TGATGTTTTGGAGGACATATGAGTC
>1 dna:chromosome chromosome:RGSC3.4:1:1:267910886:1 102924989 ID45438 M -
TGGAAAGCTGATGTTTTGGAGGACATAT
>1 dna:chromosome chromosome:RGSC3.4:1:1:267910886:1 102925020 ID15436 U -
TACGAAGAGCCTATGACCAGAAACTCA
>1 dna:chromosome chromosome:RGSC3.4:1:1:267910886:1 102925022 ID29834 U -
TCTACTTACGAAGAGCCTATGACCAGAAACT
>1 dna:chromosome chromosome:RGSC3.4:1:1:267910886:1 102925023 ID6287 U -
GAAGAGCCTATGACCAGAAAC
>1 dna:chromosome chromosome:RGSC3.4:1:1:267910886:1 102925023 ID16291 U -
TACTTACGAAGAGCCTATGACCAGAAAC
>1 dna:chromosome chromosome:RGSC3.4:1:1:267910886:1 102925023 ID29833 U -
TCTACTTACGAAGAGCCTATGACCAGAAAC
>1 dna:chromosome chromosome:RGSC3.4:1:1:267910886:1 102925024 ID16290 U -
TACTTACGAAGAGCCTATGACCAGAAA
>1 dna:chromosome chromosome:RGSC3.4:1:1:267910886:1 102925031 ID22872 U -
TCAAAAACTCTACTTACGAAGAGCCTATGA
>1 dna:chromosome chromosome:RGSC3.4:1:1:267910886:1 102925093 ID55280 U -
TGTTGTTAAACTGCTTCAACCCTCATATC
>1 dna:chromosome chromosome:RGSC3.4:1:1:267910886:1 102925099 ID12388 U -
TAAGGATGTTGTTAAACTGCTTCAACCCT
>1 dna:chromosome chromosome:RGSC3.4:1:1:267910886:1 102925104 ID40930 U -
TGCACCTAAGGATGTTGTTAAACTGCTTCA
>1 dna:chromosome chromosome:RGSC3.4:1:1:267910886:1 102925108 ID44485 U -
TGCTGCACCTAAGGATGTTGTTAAACTGC
>1 dna:chromosome chromosome:RGSC3.4:1:1:267910886:1 102925157 ID46680 M -
TGGAGTCACTGGGGGTACTTAGT
>1 dna:chromosome chromosome:RGSC3.4:1:1:267910886:1 102925187 ID51959 M -
TGTAATGAGAGGAGACACTGAGGTAC
>1 dna:chromosome chromosome:RGSC3.4:1:1:267910886:1 102925189 ID25083 M -
TCATTATGTAATGAGAGGAGACACTGAGGT
>1 dna:chromosome chromosome:RGSC3.4:1:1:267910886:1 102925191 ID25082 M -
TCATTATGTAATGAGAGGAGACACTGAG
>1 dna:chromosome chromosome:RGSC3.4:1:1:267910886:1 102925192 ID25081 M -
TCATTATGTAATGAGAGGAGACACTGA
>1 dna:chromosome chromosome:RGSC3.4:1:1:267910886:1 102925229 ID2940 M -
ATTGCTTAGCTGATGTGCACCACCTC
>1 dna:chromosome chromosome:RGSC3.4:1:1:267910886:1 102925229 ID22513 M -
TATTGCTTAGCTGATGTGCACCACCTC
>1 dna:chromosome chromosome:RGSC3.4:1:1:267910886:1 102925229 ID46813 M -
TGGATATTGCTTAGCTGATGTGCACCACCTC
>1 dna:chromosome chromosome:RGSC3.4:1:1:267910886:1 102925230 ID22512 M -
TATTGCTTAGCTGATGTGCACCACCT
>1 dna:chromosome chromosome:RGSC3.4:1:1:267910886:1 102925230 ID46812 M -
TGGATATTGCTTAGCTGATGTGCACCACCT
>1 dna:chromosome chromosome:RGSC3.4:1:1:267910886:1 102925231 ID22511 M -
TATTGCTTAGCTGATGTGCACCACC
>1 dna:chromosome chromosome:RGSC3.4:1:1:267910886:1 102925231 ID31169 M -
TCTGGATATTGCTTAGCTGATGTGCACCACC
>1 dna:chromosome chromosome:RGSC3.4:1:1:267910886:1 102925232 ID31168 M -
TCTGGATATTGCTTAGCTGATGTGCACCAC
>1 dna:chromosome chromosome:RGSC3.4:1:1:267910886:1 102925233 ID31167 M -
TCTGGATATTGCTTAGCTGATGTGCACCA
>1 dna:chromosome chromosome:RGSC3.4:1:1:267910886:1 102925234 ID5432 M -
CTCTGGATATTGCTTAGCTGATGTGCACC
>1 dna:chromosome chromosome:RGSC3.4:1:1:267910886:1 102925234 ID31166 M -
TCTGGATATTGCTTAGCTGATGTGCACC
>1 dna:chromosome chromosome:RGSC3.4:1:1:267910886:1 102925234 ID46811 M -
TGGATATTGCTTAGCTGATGTGCACC
>1 dna:chromosome chromosome:RGSC3.4:1:1:267910886:1 102925235 ID2322 M -
ATATTGCTTAGCTGATGTGCAC
>1 dna:chromosome chromosome:RGSC3.4:1:1:267910886:1 102925236 ID1034 M -
ACCTCTGGATATTGCTTAGCTGATGTGCA
>1 dna:chromosome chromosome:RGSC3.4:1:1:267910886:1 102925237 ID1033 M -
ACCTCTGGATATTGCTTAGCTGATGTGC
>1 dna:chromosome chromosome:RGSC3.4:1:1:267910886:1 102925237 ID31165 M -
TCTGGATATTGCTTAGCTGATGTGC
>1 dna:chromosome chromosome:RGSC3.4:1:1:267910886:1 102925262 ID40127 U -
TGATTTGAATTTTGGCACACACAGCACC
>1 dna:chromosome chromosome:RGSC3.4:1:1:267910886:1 102925335 ID37533 M -
TGAGGAAACAGGTTCTACTCCCTAACTTCA
>1 dna:chromosome chromosome:RGSC3.4:1:1:267910886:1 102925336 ID37532 M -
TGAGGAAACAGGTTCTACTCCCTAACTTC
>1 dna:chromosome chromosome:RGSC3.4:1:1:267910886:1 102925337 ID3925 M -
CAGGTTCTACTCCCTAACTT
>1 dna:chromosome chromosome:RGSC3.4:1:1:267910886:1 102925338 ID37531 M -
TGAGGAAACAGGTTCTACTCCCTAACT
>1 dna:chromosome chromosome:RGSC3.4:1:1:267910886:1 102925339 ID37530 M -
TGAGGAAACAGGTTCTACTCCCTAAC
>1 dna:chromosome chromosome:RGSC3.4:1:1:267910886:1 102925340 ID37529 M -
TGAGGAAACAGGTTCTACTCCCTAA
>1 dna:chromosome chromosome:RGSC3.4:1:1:267910886:1 102925384 ID61978 M -
TTTGACATCTAAGTACTAAGAAGAGACC
>1 dna:chromosome chromosome:RGSC3.4:1:1:267910886:1 102925401 ID17357 M -
TAGACTGACATAGTACATGTTTGACATCTA
>1 dna:chromosome chromosome:RGSC3.4:1:1:267910886:1 102925431 ID10351 M -
TAAACTGGCACATTCAGCGAACATAGCATAGC
>1 dna:chromosome chromosome:RGSC3.4:1:1:267910886:1 102925432 ID870 M -
ACATTCAGCGAACATAGCATAG
>1 dna:chromosome chromosome:RGSC3.4:1:1:267910886:1 102925432 ID10350 M -
TAAACTGGCACATTCAGCGAACATAGCATAG
>1 dna:chromosome chromosome:RGSC3.4:1:1:267910886:1 102925441 ID25883 M -
TCCACTAAACTGGCACATTCAGCGAAC
>1 dna:chromosome chromosome:RGSC3.4:1:1:267910886:1 102925478 ID15009 M -
TACCATTTCTGTACCTGGAGAGAGACGTA
>1 dna:chromosome chromosome:RGSC3.4:1:1:267910886:1 102925536 ID40955 U -
TGCACGGTTTTAGATGCTCCTGGAGTTTGA
>1 dna:chromosome chromosome:RGSC3.4:1:1:267910886:1 102925538 ID40954 M -
TGCACGGTTTTAGATGCTCCTGGAGTTT
>1 dna:chromosome chromosome:RGSC3.4:1:1:267910886:1 102925547 ID47837 M -
TGGCCTCTGTATGCACGGTTTTAGATGCTC
>1 dna:chromosome chromosome:RGSC3.4:1:1:267910886:1 102925558 ID37547 M -
TGAGGAAATTTGGCCTCTGTATGCACGGT
>1 dna:chromosome chromosome:RGSC3.4:1:1:267910886:1 102925580 ID57397 M -
TTCAAATGTCTAAATGAGGCCTTGAGGAA
>1 dna:chromosome chromosome:RGSC3.4:1:1:267910886:1 102925581 ID23160 M -
TCAAATGTCTAAATGAGGCCTTGAGGA
>1 dna:chromosome chromosome:RGSC3.4:1:1:267910886:1 102925581 ID57396 M -
TTCAAATGTCTAAATGAGGCCTTGAGGA
>1 dna:chromosome chromosome:RGSC3.4:1:1:267910886:1 102925589 ID41127 M -
TGCAGAGAAATTCAAATGTCTAAATGAGGC
>1 dna:chromosome chromosome:RGSC3.4:1:1:267910886:1 102925591 ID41126 M -
TGCAGAGAAATTCAAATGTCTAAATGAG
>1 dna:chromosome chromosome:RGSC3.4:1:1:267910886:1 102925595 ID8564 M -
GGCTATGCAGAGAAATTCAAATGTCTAAA
>1 dna:chromosome chromosome:RGSC3.4:1:1:267910886:1 102925655 ID20556 U -
TAGTTCTGTTCCTTGGATAGGTTTTCCACA
>1 dna:chromosome chromosome:RGSC3.4:1:1:267910886:1 102925663 ID16479 U -
TACTTTCGATAGTTCTGTTCCTTGGATAGGT
>1 dna:chromosome chromosome:RGSC3.4:1:1:267910886:1 102925676 ID34923 U -
TGACAGCATACTTTCGATAGTTCTGT
>1 dna:chromosome chromosome:RGSC3.4:1:1:267910886:1 102925683 ID31750 U -
TCTTCTACCACTGACAGCATACTTTCGATA
>1 dna:chromosome chromosome:RGSC3.4:1:1:267910886:1 102925685 ID44310 U -
TGCTCTTCTACCACTGACAGCATACTTTCGA
>1 dna:chromosome chromosome:RGSC3.4:1:1:267910886:1 102925698 ID39264 U -
TGATGACCTTTGCTCTTCTACCACTGAC
>1 dna:chromosome chromosome:RGSC3.4:1:1:267910886:1 102925727 ID38959 M -
TGATCAGGCACATAGAGAATAAAGAGCCACC
>1 dna:chromosome chromosome:RGSC3.4:1:1:267910886:1 102925729 ID3878 M -
CAGGCACATAGAGAATAAAGAGCCA
>1 dna:chromosome chromosome:RGSC3.4:1:1:267910886:1 102925795 ID25759 M -
TCCACACACTGTCAGCATCTGTGGC
>1 dna:chromosome chromosome:RGSC3.4:1:1:267910886:1 102925832 ID28428 M -
TCCTCTGTACTGAACTCCTGAGGCAGC
>1 dna:chromosome chromosome:RGSC3.4:1:1:267910886:1 102925910 ID42179 M -
TGCCAGAAAAGAGACAAAGAATACAAGTTGGG
>1 dna:chromosome chromosome:RGSC3.4:1:1:267910886:1 102925914 ID13133 M -
TAATGCCAGAAAAGAGACAAAGAATACAAGT
>1 dna:chromosome chromosome:RGSC3.4:1:1:267910886:1 102925916 ID644 M -
AATGCCAGAAAAGAGACAAAGAATACAA
>1 dna:chromosome chromosome:RGSC3.4:1:1:267910886:1 102925916 ID13132 M -
TAATGCCAGAAAAGAGACAAAGAATACAA
>1 dna:chromosome chromosome:RGSC3.4:1:1:267910886:1 102925918 ID58745 M -
TTCTAATGCCAGAAAAGAGACAAAGAATAC
>1 dna:chromosome chromosome:RGSC3.4:1:1:267910886:1 102925947 ID13859 U -
TACAATACCAAAATGGAGAATCAGCACAGT
>1 dna:chromosome chromosome:RGSC3.4:1:1:267910886:1 102925965 ID2046 M -
AGTCTGCAATACAATACCAAA
>1 dna:chromosome chromosome:RGSC3.4:1:1:267910886:1 102926007 ID17147 M -
TAGAATGTTCTTCTTCAGCTCCTCTGC
>1 dna:chromosome chromosome:RGSC3.4:1:1:267910886:1 102926021 ID5917 M -
CTTGATTCCTTAGAATGTTCTTC
>1 dna:chromosome chromosome:RGSC3.4:1:1:267910886:1 102926026 ID21146 M -
TATATTCTTCCCTTGATTCCTTAGAATGT
>1 dna:chromosome chromosome:RGSC3.4:1:1:267910886:1 102926032 ID62429 M -
TTTTATATTCTTCCCTTGATTCCTTA
>1 dna:chromosome chromosome:RGSC3.4:1:1:267910886:1 102926035 ID62428 M -
TTTTATATTCTTCCCTTGATTCC
>1 dna:chromosome chromosome:RGSC3.4:1:1:267910886:1 102926099 ID18777 M -
TAGGAACAGACAAAGTAGTTTACACTCAATC
>1 dna:chromosome chromosome:RGSC3.4:1:1:267910886:1 102926370 ID17258 U -
TAGACATGAACCAAGTGTAGTTCTGTTCAA
>1 dna:chromosome chromosome:RGSC3.4:1:1:267910886:1 102926630 ID59286 U -
TTCTTGTTAATGAAGATGGCTGAGCTTCC
>1 dna:chromosome chromosome:RGSC3.4:1:1:267910886:1 102926636 ID33121 U -
TGAAATTTCTTGTTAATGAAGATGGCTGA
>1 dna:chromosome chromosome:RGSC3.4:1:1:267910886:1 102926734 ID23021 U -
TCAAACTTGATACCAGTTTCTGCAGCCT
>1 dna:chromosome chromosome:RGSC3.4:1:1:267910886:1 102926736 ID35689 U -
TGACTCAAACTTGATACCAGTTTCTGCAGC
>1 dna:chromosome chromosome:RGSC3.4:1:1:267910886:1 102926748 ID5752 U -
CTGTGGTGACTCAAACTTGATACC
>1 dna:chromosome chromosome:RGSC3.4:1:1:267910886:1 102926751 ID24087 U -
TCAGAAATCTGTGGTGACTCAAACTTGAT
>1 dna:chromosome chromosome:RGSC3.4:1:1:267910886:1 102926838 ID15366 U -
TACCTTATCTTACTGGTGAGCTTCAGTCTC
>1 dna:chromosome chromosome:RGSC3.4:1:1:267910886:1 102926992 ID47233 U -
TGGCAAGACAAAAATAGACAGTATTCATCA
>1 dna:chromosome chromosome:RGSC3.4:1:1:267910886:1 102927003 ID47232 U -
TGGCAAGACAAAAATAGAC
>1 dna:chromosome chromosome:RGSC3.4:1:1:267910886:1 102927045 ID14656 U -
TACATTGAGAAATATTGCTCTGTCTGTACA
>1 dna:chromosome chromosome:RGSC3.4:1:1:267910886:1 102927064 ID56636 U -
TTACACTTAGCTCGCAGATACATTGAGAA
>1 dna:chromosome chromosome:RGSC3.4:1:1:267910886:1 102927082 ID8432 U -
GGCAATCTCAGAAATTTCTTTACACTTAGC
>1 dna:chromosome chromosome:RGSC3.4:1:1:267910886:1 102927134 ID24973 U -
TCATGCAATATTGTATGGCTAAGGGAGACC
>1 dna:chromosome chromosome:RGSC3.4:1:1:267910886:1 102927143 ID52546 U -
TGTCAGCACTCATGCAATATTGTATGGCTA
>1 dna:chromosome chromosome:RGSC3.4:1:1:267910886:1 102927294 ID314 U -
AAGAAAGCCTGCTGGAAGAATGTTCA
>1 dna:chromosome chromosome:RGSC3.4:1:1:267910886:1 102927295 ID16860 U -
TAGAAGAAAGCCTGCTGGAAGAATGTTC
>1 dna:chromosome chromosome:RGSC3.4:1:1:267910886:1 102927348 ID53484 M -
TGTGACTTCCAGACATAGATTGAGCCAAA
>1 dna:chromosome chromosome:RGSC3.4:1:1:267910886:1 102927383 ID5181 U -
CTAGACTCACCCAAGTGACTTTC
>1 dna:chromosome chromosome:RGSC3.4:1:1:267910886:1 102927404 ID4699 U -
CCTATGTACTCCTGAGTGTTGCTTTAAACCT
>1 dna:chromosome chromosome:RGSC3.4:1:1:267910886:1 102927405 ID4698 U -
CCTATGTACTCCTGAGTGTTGCTTTAAACC
>1 dna:chromosome chromosome:RGSC3.4:1:1:267910886:1 102927410 ID55261 U -
TGTTGTCCTATGTACTCCTGAGTGTTGCTTT
>1 dna:chromosome chromosome:RGSC3.4:1:1:267910886:1 102927418 ID46428 M -
TGGACTTGTGTTGTCCTATGTACTCCTGAGT
>1 dna:chromosome chromosome:RGSC3.4:1:1:267910886:1 102927431 ID15988 U -
TACTCTGAGGTCTGGACTTGTGTTGTCCTA
>1 dna:chromosome chromosome:RGSC3.4:1:1:267910886:1 102927432 ID20967 U -
TATACTCTGAGGTCTGGACTTGTGTTGTCCT
>1 dna:chromosome chromosome:RGSC3.4:1:1:267910886:1 102927449 ID26105 U -
TCCAGATTTGTAGCTTCTATACTCTGAGGTC
>1 dna:chromosome chromosome:RGSC3.4:1:1:267910886:1 102927450 ID26104 U -
TCCAGATTTGTAGCTTCTATACTCTGAGGT
>1 dna:chromosome chromosome:RGSC3.4:1:1:267910886:1 102927521 ID3723 U -
CAGATAAAAGGAAAACTTTTGCTTTGTCT
>1 dna:chromosome chromosome:RGSC3.4:1:1:267910886:1 102927528 ID10175 U -
TAAACAATCAGATAAAAGGAAAACTTTTGC
>1 dna:chromosome chromosome:RGSC3.4:1:1:267910886:1 102927537 ID28654 U -
TCCTGGAAGCTAAACAATCAGATAAAAGGAA
>1 dna:chromosome chromosome:RGSC3.4:1:1:267910886:1 102927558 ID50969 U -
TGGTGAGCACCATAAGTCTCCTGGAAGC
>1 dna:chromosome chromosome:RGSC3.4:1:1:267910886:1 102927578 ID46140 U -
TGGACAAAGTCCTCTCTTTACTCTGGTGAGC
>1 dna:chromosome chromosome:RGSC3.4:1:1:267910886:1 102927580 ID60339 U -
TTGGACAAAGTCCTCTCTTTACTCTGGTGA
>1 dna:chromosome chromosome:RGSC3.4:1:1:267910886:1 102927582 ID46139 U -
TGGACAAAGTCCTCTCTTTACTCTGGT
>1 dna:chromosome chromosome:RGSC3.4:1:1:267910886:1 102927593 ID53857 U -
TGTGCACAGACTCATTGGACAAAGTCCTCTC
>1 dna:chromosome chromosome:RGSC3.4:1:1:267910886:1 102927594 ID53856 U -
TGTGCACAGACTCATTGGACAAAGTCCTCT
>1 dna:chromosome chromosome:RGSC3.4:1:1:267910886:1 102927595 ID53855 U -
TGTGCACAGACTCATTGGACAAAGTCCTC
>1 dna:chromosome chromosome:RGSC3.4:1:1:267910886:1 102927598 ID52313 U -
TGTATGTGCACAGACTCATTGGACAAAGTC
>1 dna:chromosome chromosome:RGSC3.4:1:1:267910886:1 102927599 ID31287 U -
TCTGTATGTGCACAGACTCATTGGACAAAGT
>1 dna:chromosome chromosome:RGSC3.4:1:1:267910886:1 102927599 ID40833 U -
TGCACAGACTCATTGGACAAAGT
>1 dna:chromosome chromosome:RGSC3.4:1:1:267910886:1 102927599 ID52312 U -
TGTATGTGCACAGACTCATTGGACAAAGT
>1 dna:chromosome chromosome:RGSC3.4:1:1:267910886:1 102927601 ID31286 U -
TCTGTATGTGCACAGACTCATTGGACAAA
>1 dna:chromosome chromosome:RGSC3.4:1:1:267910886:1 102927610 ID3005 M -
ATTTCTCTGTATGTGCACAGACTCA
>1 dna:chromosome chromosome:RGSC3.4:1:1:267910886:1 102927610 ID10139 M -
TAAAATTTCTCTGTATGTGCACAGACTCA
>1 dna:chromosome chromosome:RGSC3.4:1:1:267910886:1 102927611 ID58987 M -
TTCTCTGTATGTGCACAGACTC
>1 dna:chromosome chromosome:RGSC3.4:1:1:267910886:1 102927612 ID61819 M -
TTTCTCTGTATGTGCACAGACT
>1 dna:chromosome chromosome:RGSC3.4:1:1:267910886:1 102927618 ID10138 M -
TAAAATTTCTCTGTATGTGCA
>1 dna:chromosome chromosome:RGSC3.4:1:1:267910886:1 102927620 ID15309 U -
TACCTGATTGTAAAATTTCTCTGTATGTG
>1 dna:chromosome chromosome:RGSC3.4:1:1:267910886:1 102927638 ID22719 U -
TATTTCTGGATACAACTGTTACCTGATTGT
>1 dna:chromosome chromosome:RGSC3.4:1:1:267910886:1 102927657 ID36278 U -
TGAGAAGATGGAGCAATATTTCTGGAT
>1 dna:chromosome chromosome:RGSC3.4:1:1:267910886:1 102927699 ID8351 U -
GGATCCTTGTGTCTGGGTCATGTGGCCATGT
>1 dna:chromosome chromosome:RGSC3.4:1:1:267910886:1 102927771 ID40339 U -
TGCAAAGTCATTGGGATTCTCTCCTTCAGC
>1 dna:chromosome chromosome:RGSC3.4:1:1:267910886:1 102927850 ID25271 U -
TCCAAAAGAGAAAAAAGGCTGAGGTGACA
>1 dna:chromosome chromosome:RGSC3.4:1:1:267910886:1 102927954 ID41709 U -
TGCATTTCTCAATTCCTTTCTTGAT
>1 dna:chromosome chromosome:RGSC3.4:1:1:267910886:1 102927979 ID22164 U -
TATGTTTTTACCAGGCATCCACACAACACCC
>1 dna:chromosome chromosome:RGSC3.4:1:1:267910886:1 102928054 ID12530 U -
TAAGTATGGATAGATTTTCCCTGAGAGT
>1 dna:chromosome chromosome:RGSC3.4:1:1:267910886:1 102928072 ID18604 U -
TAGCTCCTTTTAGGGTCTCATAAGTATGGA
>1 dna:chromosome chromosome:RGSC3.4:1:1:267910886:1 102928113 ID13606 U -
TACAAAGTCATCAAATTCAAGGTGGACAGGC
>1 dna:chromosome chromosome:RGSC3.4:1:1:267910886:1 102928184 ID17104 U -
TAGAATGAAAATTTCTAACTATAGCATTGAC
>1 dna:chromosome chromosome:RGSC3.4:1:1:267910886:1 102928220 ID42372 U -
TGCCAGTGACTGGAATTACTTGCACTAGCC
>1 dna:chromosome chromosome:RGSC3.4:1:1:267910886:1 102928221 ID42371 U -
TGCCAGTGACTGGAATTACTTGCACTAGC
>1 dna:chromosome chromosome:RGSC3.4:1:1:267910886:1 102928257 ID30995 U -
TCTGATTTTAACTTTTAGGAAGCCTCCAGC
>1 dna:chromosome chromosome:RGSC3.4:1:1:267910886:1 102928262 ID5572 U -
CTGATTTTAACTTTTAGGAAGCCT
>1 dna:chromosome chromosome:RGSC3.4:1:1:267910886:1 102928356 ID11036 U -
TAACAAGACTTTCCCCTGCCTTATGCCT
>1 dna:chromosome chromosome:RGSC3.4:1:1:267910886:1 102928362 ID13730 U -
TACAACTTATAACAAGACTTTCCCCTGCCTT
>1 dna:chromosome chromosome:RGSC3.4:1:1:267910886:1 102928429 ID25366 U -
TCCAAAGCTTACCAGGGTAGGTTCCCAGAC
>1 dna:chromosome chromosome:RGSC3.4:1:1:267910886:1 102928442 ID36897 U -
TGAGATGATTACATTCCAAAGCTTACCAGGG
>1 dna:chromosome chromosome:RGSC3.4:1:1:267910886:1 102928449 ID1976 U -
AGGTGGTGAGATGATTACATTCCAAAGCTT
>1 dna:chromosome chromosome:RGSC3.4:1:1:267910886:1 102928451 ID37894 U -
TGAGGTGGTGAGATGATTACATTCCAAAGC
>1 dna:chromosome chromosome:RGSC3.4:1:1:267910886:1 102928569 ID37838 M -
TGAGGTACAGTATAAAGGAACAG
>1 dna:chromosome chromosome:RGSC3.4:1:1:267910886:1 102928572 ID52854 M -
TGTCCTTTGCTGAGGTACAGTATAAAGGAA
>1 dna:chromosome chromosome:RGSC3.4:1:1:267910886:1 102928584 ID46948 M -
TGGATGCTCTTGTCCTTTGCTGAGGTAC
>1 dna:chromosome chromosome:RGSC3.4:1:1:267910886:1 102928584 ID60515 M -
TTGGATGCTCTTGTCCTTTGCTGAGGTAC
>1 dna:chromosome chromosome:RGSC3.4:1:1:267910886:1 102928598 ID51356 M -
TGGTGTTTTAAGACCTTGGATGCTCTTGTC
>1 dna:chromosome chromosome:RGSC3.4:1:1:267910886:1 102928599 ID51355 M -
TGGTGTTTTAAGACCTTGGATGCTCTTGT
>1 dna:chromosome chromosome:RGSC3.4:1:1:267910886:1 102928605 ID5344 M -
CTCCCTTTGGTGTTTTAAGACCTTGGATGC
>1 dna:chromosome chromosome:RGSC3.4:1:1:267910886:1 102928605 ID27435 M -
TCCCTTTGGTGTTTTAAGACCTTGGATGC
>1 dna:chromosome chromosome:RGSC3.4:1:1:267910886:1 102928699 ID11016 U -
TAACAAATTCTGACAATTCTTGGAGGTCTC
>1 dna:chromosome chromosome:RGSC3.4:1:1:267910886:1 102928701 ID11015 U -
TAACAAATTCTGACAATTCTTGGAGGTC
>1 dna:chromosome chromosome:RGSC3.4:1:1:267910886:1 102928740 ID22127 U -
TATGTTAGTCACGTGATAATCTTCTCCAAC
>1 dna:chromosome chromosome:RGSC3.4:1:1:267910886:1 102928740 ID54837 U -
TGTTAGTCACGTGATAATCTTCTCCAAC
>1 dna:chromosome chromosome:RGSC3.4:1:1:267910886:1 102928752 ID46021 U -
TGGAATGGAATTATGTTAGTCACGTGATA
>1 dna:chromosome chromosome:RGSC3.4:1:1:267910886:1 102928781 ID36349 U -
TGAGAATAACTGTAATCTCAGCCTCTTTTC
>1 dna:chromosome chromosome:RGSC3.4:1:1:267910886:1 102928782 ID36348 U -
TGAGAATAACTGTAATCTCAGCCTCTTTT
>1 dna:chromosome chromosome:RGSC3.4:1:1:267910886:1 102928841 ID2382 U -
ATCCAGCCTAATGTAAGAAGCCACAGTTCT
>1 dna:chromosome chromosome:RGSC3.4:1:1:267910886:1 102928841 ID3793 U -
CAGCCTAATGTAAGAAGCCACAGTTCT
>1 dna:chromosome chromosome:RGSC3.4:1:1:267910886:1 102928842 ID13206 U -
TAATGTAAGAAGCCACAGTTC
>1 dna:chromosome chromosome:RGSC3.4:1:1:267910886:1 102928942 ID46020 M -
TGGAATGGAATGACTCAGTGCAGAGCAAG
>1 dna:chromosome chromosome:RGSC3.4:1:1:267910886:1 102928961 ID35392 M -
TGACCGTGGTCAGAGATGATCTGGAATGGAA
>1 dna:chromosome chromosome:RGSC3.4:1:1:267910886:1 102928962 ID59752 M -
TTGACCGTGGTCAGAGATGATCTGGAATGGA
