# Supplementary material for: proTRAC - a software for probabilistic piRNA cluster detection, visualization and analysis
Source: BMC Bioinformatics. 2012 Jan 10;13:5. doi: 10.1186/1471-2105-13-5 (PMC3293768; doi:10.1186/1471-2105-13-5)
Supplement: Additional file 6 — proTRAC results folder containing a picture and a FASTA file for each detected rat cluster. After decompression, the folder can be opened as former session in proTRAC. Alternatively, each file can be opened separately with any standard text-editor or graphic-viewer respectively. [file 1471-2105-13-5-S6.ZIP › proTRAC_results_rat/monodirectional_clusters/Cluster_16.fas]

>11 dna:chromosome chromosome:RGSC3.4:11:1:87759784:1 84936270 ID44029 U -
TGCTATGGTTTGCTGTAGAGTGCCTTGGCA
>11 dna:chromosome chromosome:RGSC3.4:11:1:87759784:1 84936314 ID49965 U -
TGGGTGTTAACATAGTAAGTCCCTGTGTC
>11 dna:chromosome chromosome:RGSC3.4:11:1:87759784:1 84938528 ID51544 M -
TGGTTGCTGGGATTTGAACTCAGGACCTC
>11 dna:chromosome chromosome:RGSC3.4:11:1:87759784:1 84938563 ID24316 M -
TCAGATCCCATTACAGATGGTTGTGAGCC
>11 dna:chromosome chromosome:RGSC3.4:11:1:87759784:1 84938566 ID23586 M +
TCACAACCATCTGTAATGGGATCTGATGC
>11 dna:chromosome chromosome:RGSC3.4:11:1:87759784:1 84938566 ID23587 M +
TCACAACCATCTGTAATGGGATCTGATGCC
>11 dna:chromosome chromosome:RGSC3.4:11:1:87759784:1 84938577 ID51972 M +
TGTAATGGGATCTGATGCCCTCTTCTGGTGT
>11 dna:chromosome chromosome:RGSC3.4:11:1:87759784:1 84938585 ID7250 M +
GATCTGATGCCCTCTTCTGGTGTGTCTGA
>11 dna:chromosome chromosome:RGSC3.4:11:1:87759784:1 84938587 ID30925 M +
TCTGATGCCCTCTTCTGGTGTGTCTGAA
>11 dna:chromosome chromosome:RGSC3.4:11:1:87759784:1 84938589 ID39414 M +
TGATGCCCTCTTCTGGTGTGTCTGAAGAC
>11 dna:chromosome chromosome:RGSC3.4:11:1:87759784:1 84938592 ID42721 M +
TGCCCTCTTCTGGTGTGTCTGAAGA
>11 dna:chromosome chromosome:RGSC3.4:11:1:87759784:1 84938604 ID9438 M +
GTGTGTCTGAAGACAGCTACAGTGTACTCA
>11 dna:chromosome chromosome:RGSC3.4:11:1:87759784:1 84938607 ID21725 M -
TATGAGTACACTGTAGCTGTCTTCAGACA
>11 dna:chromosome chromosome:RGSC3.4:11:1:87759784:1 84939616 ID52848 U -
TGTCCTTGCTGACTGTGTTCAATGCCAGGC
>11 dna:chromosome chromosome:RGSC3.4:11:1:87759784:1 84940368 ID50653 U -
TGGTCCTGACCTGGTACCGAAGCTGGAGC
>11 dna:chromosome chromosome:RGSC3.4:11:1:87759784:1 84940411 ID26293 U -
TCCATAACAAGGAACAGGTTCACAGAGAC
>11 dna:chromosome chromosome:RGSC3.4:11:1:87759784:1 84940485 ID37232 U -
TGAGCATGCTCAGACGGGGACTGATCTG
>11 dna:chromosome chromosome:RGSC3.4:11:1:87759784:1 84940550 ID60474 U -
TTGGAGTTTTCTAATGCCACCCGCAAATCTC
>11 dna:chromosome chromosome:RGSC3.4:11:1:87759784:1 84940686 ID32922 U -
TGAAATGAACCTGTGATTTACAGTAACTGC
>11 dna:chromosome chromosome:RGSC3.4:11:1:87759784:1 84941047 ID5977 U -
CTTTAGCCTGTGGTGCACAAT
>11 dna:chromosome chromosome:RGSC3.4:11:1:87759784:1 84941049 ID16563 U -
TAGAAAACAACCTTTAGCCTGTGGTGCACA
>11 dna:chromosome chromosome:RGSC3.4:11:1:87759784:1 84941067 ID1541 U -
AGCAAGATTCAGATGCTTAGAAAACAACC
>11 dna:chromosome chromosome:RGSC3.4:11:1:87759784:1 84941103 ID42550 U -
TGCCATGTTTGTGAGGACAGCCCGTGGA
>11 dna:chromosome chromosome:RGSC3.4:11:1:87759784:1 84941199 ID46345 U -
TGGACTAGACACTGCCTAGTGGGGTTCTC
>11 dna:chromosome chromosome:RGSC3.4:11:1:87759784:1 84941717 ID40144 U -
TGATTTGCTGTGTTAGCTGGTTTTGC
>11 dna:chromosome chromosome:RGSC3.4:11:1:87759784:1 84941823 ID21584 U -
TATGAAATTTGCAGCTTGGTGTGACT
>11 dna:chromosome chromosome:RGSC3.4:11:1:87759784:1 84941829 ID10761 U -
TAAATCTCTTCTATGAAATTTGCAGCTTGGT
>11 dna:chromosome chromosome:RGSC3.4:11:1:87759784:1 84942358 ID42721 M -
TGCCCTCTTCTGGTGTGTCTGAAGA
>11 dna:chromosome chromosome:RGSC3.4:11:1:87759784:1 84942423 ID26063 M -
TCCAGAGGTCCTGAGTTCAATTCCCAGC
>11 dna:chromosome chromosome:RGSC3.4:11:1:87759784:1 84942423 ID58126 M -
TTCCAGAGGTCCTGAGTTCAATTCCCAGC
>11 dna:chromosome chromosome:RGSC3.4:11:1:87759784:1 84942431 ID59537 M +
TTGAACTCAGGACCTCTGGAAGAGCA
>11 dna:chromosome chromosome:RGSC3.4:11:1:87759784:1 84943020 ID37555 U -
TGAGGAAGAACAGTGTGCCTGCCCT
>11 dna:chromosome chromosome:RGSC3.4:11:1:87759784:1 84943406 ID7810 U -
GCCTTATAGGATCTTGAGCATGGGTGTG
>11 dna:chromosome chromosome:RGSC3.4:11:1:87759784:1 84943415 ID26326 U -
TCCATCAAACAGCCTTATAGGATCTTGAGC
>11 dna:chromosome chromosome:RGSC3.4:11:1:87759784:1 84943595 ID11291 U -
TAACATTCTTACCCTTTGAATTGCTGGGAGC
>11 dna:chromosome chromosome:RGSC3.4:11:1:87759784:1 84943745 ID62424 U -
TTTTATAATTTGGTCACTGTTTTGTTATA
>11 dna:chromosome chromosome:RGSC3.4:11:1:87759784:1 84943772 ID51931 U -
TGTAAGTGTAACTCCAAGGAGATACTTTCTT
>11 dna:chromosome chromosome:RGSC3.4:11:1:87759784:1 84944018 ID32444 U -
TGAAAATGGCTTTGCGAAGTTGTTACAGTGT
>11 dna:chromosome chromosome:RGSC3.4:11:1:87759784:1 84944019 ID32443 U -
TGAAAATGGCTTTGCGAAGTTGTTACAGTG
>11 dna:chromosome chromosome:RGSC3.4:11:1:87759784:1 84944059 ID37347 U -
TGAGCGACCATGTCCTAGGAACACAGATC
>11 dna:chromosome chromosome:RGSC3.4:11:1:87759784:1 84944326 ID41341 U -
TGCAGTGGAGACCTCTAAATACTCTGGCTGT
>11 dna:chromosome chromosome:RGSC3.4:11:1:87759784:1 84944385 ID47411 U -
TGGCAGATCTTAACTTCAGGAAGGTTGCA
>11 dna:chromosome chromosome:RGSC3.4:11:1:87759784:1 84944386 ID47410 U -
TGGCAGATCTTAACTTCAGGAAGGTTGC
>11 dna:chromosome chromosome:RGSC3.4:11:1:87759784:1 84944450 ID36468 U -
TGAGACACTGGGCCCATTGCCTCACTCTGA
>11 dna:chromosome chromosome:RGSC3.4:11:1:87759784:1 84944491 ID26090 U -
TCCAGATGCCACCAGGGCCCCAGCCCTTTC
>11 dna:chromosome chromosome:RGSC3.4:11:1:87759784:1 84944545 ID50741 U -
TGGTCTGACAAGTTGTCAAAACTGTGAACT
>11 dna:chromosome chromosome:RGSC3.4:11:1:87759784:1 84944550 ID8894 U -
GGTTGGTCTGACAAGTTGTCAAAACTGT
>11 dna:chromosome chromosome:RGSC3.4:11:1:87759784:1 84944550 ID19906 U -
TAGGTTGGTCTGACAAGTTGTCAAAACTGT
>11 dna:chromosome chromosome:RGSC3.4:11:1:87759784:1 84944603 ID37174 U -
TGAGCAGGACTGGTCAAATGTGTCTGT
>11 dna:chromosome chromosome:RGSC3.4:11:1:87759784:1 84944681 ID39545 U -
TGATGGTAAAAGGGGCCATGTCTGTCTTCT
>11 dna:chromosome chromosome:RGSC3.4:11:1:87759784:1 84944827 ID3349 U -
CACAAGCTGCGCAGCGTGAGGTGT
>11 dna:chromosome chromosome:RGSC3.4:11:1:87759784:1 84944844 ID43440 U -
TGCGAGCCTGCCCCACAGGGTCACACAAGC
>11 dna:chromosome chromosome:RGSC3.4:11:1:87759784:1 84944938 ID62352 U -
TTTTAAGCCCGGGGTTTCC
>11 dna:chromosome chromosome:RGSC3.4:11:1:87759784:1 84944938 ID62597 U -
TTTTGTATTGTTTTAAGCCCGGGGTTTCC
>11 dna:chromosome chromosome:RGSC3.4:11:1:87759784:1 84945013 ID29171 U -
TCCTTTCTCAGGATGGAAAAGCAGAA
>11 dna:chromosome chromosome:RGSC3.4:11:1:87759784:1 84945056 ID26754 U -
TCCCACTGCCCTTATGAGTGTAGAGACGGG
>11 dna:chromosome chromosome:RGSC3.4:11:1:87759784:1 84945228 ID32814 U -
TGAAAGTTCCTCATGTCCGCATCTGGCATG
>11 dna:chromosome chromosome:RGSC3.4:11:1:87759784:1 84945241 ID16921 U -
TAGAAGATTAACATGAAAGTTCCTCATGTC
>11 dna:chromosome chromosome:RGSC3.4:11:1:87759784:1 84945394 ID44545 U -
TGCTGGAAGCAGTGAGACATTGAAGCAGT
>11 dna:chromosome chromosome:RGSC3.4:11:1:87759784:1 84945430 ID33371 U -
TGAACGGTGAATACTTGCTTGAGGTGTGGCA
>11 dna:chromosome chromosome:RGSC3.4:11:1:87759784:1 84945431 ID33370 U -
TGAACGGTGAATACTTGCTTGAGGTGTGGC
>11 dna:chromosome chromosome:RGSC3.4:11:1:87759784:1 84945434 ID30653 U -
TCTGAACGGTGAATACTTGCTTGAGGTGT
>11 dna:chromosome chromosome:RGSC3.4:11:1:87759784:1 84945434 ID33369 U -
TGAACGGTGAATACTTGCTTGAGGTGT
>11 dna:chromosome chromosome:RGSC3.4:11:1:87759784:1 84945439 ID49439 U -
TGGGCTCTGAACGGTGAATACTTGCTTGA
>11 dna:chromosome chromosome:RGSC3.4:11:1:87759784:1 84945858 ID16097 U -
TACTGAGTTTACAGAGTGCTTTGAGGTC
>11 dna:chromosome chromosome:RGSC3.4:11:1:87759784:1 84945920 ID45098 U -
TGCTTTCTGAGAAACGGTGTTGGTTTGAG
>11 dna:chromosome chromosome:RGSC3.4:11:1:87759784:1 84945922 ID31137 U -
TCTGCTTTCTGAGAAACGGTGTTGGTTTG
>11 dna:chromosome chromosome:RGSC3.4:11:1:87759784:1 84945939 ID6679 U -
GACCTGACAGGATTGACTTCTGCTTTCTGA
>11 dna:chromosome chromosome:RGSC3.4:11:1:87759784:1 84945973 ID7094 U -
GAGGTGTTGCCTTGAGGAACAACGTCAGG
>11 dna:chromosome chromosome:RGSC3.4:11:1:87759784:1 84945973 ID37905 U -
TGAGGTGTTGCCTTGAGGAACAACGTCAGG
>11 dna:chromosome chromosome:RGSC3.4:11:1:87759784:1 84945974 ID30861 U -
TCTGAGGTGTTGCCTTGAGGAACAACGTCAG
>11 dna:chromosome chromosome:RGSC3.4:11:1:87759784:1 84946024 ID41623 U -
TGCATTAGCCTTCATGAGAGGCGTGGAGA
>11 dna:chromosome chromosome:RGSC3.4:11:1:87759784:1 84946047 ID34850 U -
TGACAGAAATGTTCTCCCACACGTGCATT
>11 dna:chromosome chromosome:RGSC3.4:11:1:87759784:1 84946064 ID53483 U -
TGTGACTTCAGTGCTGACAGAAATGT
>11 dna:chromosome chromosome:RGSC3.4:11:1:87759784:1 84946066 ID49374 U -
TGGGCCTTGTGACTTCAGTGCTGACAGAAAT
>11 dna:chromosome chromosome:RGSC3.4:11:1:87759784:1 84946128 ID981 U -
ACCCTTAGCATCATGGGGACTTCCTCTAC
>11 dna:chromosome chromosome:RGSC3.4:11:1:87759784:1 84946178 ID37312 U -
TGAGCCGCCGTTGGTATCTGGCCAAGGG
>11 dna:chromosome chromosome:RGSC3.4:11:1:87759784:1 84946220 ID31395 U -
TCTGTTCCTAAGGATTGGCGAGCAGCTAA
>11 dna:chromosome chromosome:RGSC3.4:11:1:87759784:1 84946261 ID19718 U -
TAGGTGAATGATCTGTACTACCACAAGGC
>11 dna:chromosome chromosome:RGSC3.4:11:1:87759784:1 84946266 ID3527 U -
CACTAGGTGAATGATCTGTACTACCAC
>11 dna:chromosome chromosome:RGSC3.4:11:1:87759784:1 84946449 ID27140 U -
TCCCGATGGCGGTGAGTAAGGTAGTTGGC
>11 dna:chromosome chromosome:RGSC3.4:11:1:87759784:1 84946461 ID19336 U -
TAGGCAGCTTTATCCCGATGGCGGTGAGT
>11 dna:chromosome chromosome:RGSC3.4:11:1:87759784:1 84946465 ID10307 U -
TAAACTAGGCAGCTTTATCCCGATGGCGGT
>11 dna:chromosome chromosome:RGSC3.4:11:1:87759784:1 84946501 ID21578 U -
TATGAAAATTTCCCGAAAGACAGGGACGA
>11 dna:chromosome chromosome:RGSC3.4:11:1:87759784:1 84946544 ID32412 U -
TGAAAATCTATCCTAGGGAGGTCTCCAGA
>11 dna:chromosome chromosome:RGSC3.4:11:1:87759784:1 84946554 ID36829 U -
TGAGATACGTGAAAATCTATCCTAGGGA
>11 dna:chromosome chromosome:RGSC3.4:11:1:87759784:1 84946609 ID3610 U -
CAGAAATGGTCAAATCATAACACT
>11 dna:chromosome chromosome:RGSC3.4:11:1:87759784:1 84946609 ID16610 U -
TAGAAACAGAAATGGTCAAATCATAACACT
>11 dna:chromosome chromosome:RGSC3.4:11:1:87759784:1 84946612 ID16609 U -
TAGAAACAGAAATGGTCAAATCATAAC
>11 dna:chromosome chromosome:RGSC3.4:11:1:87759784:1 84946642 ID58759 U -
TTCTACATGCATATGGAGACCTTCACAAGC
>11 dna:chromosome chromosome:RGSC3.4:11:1:87759784:1 84946696 ID18380 U -
TAGCCGCTCAGTTCTACCAACGGAGCTACAC
>11 dna:chromosome chromosome:RGSC3.4:11:1:87759784:1 84946749 ID15336 U -
TACCTGGTCTTATTCCGTGCTGGATGTC
>11 dna:chromosome chromosome:RGSC3.4:11:1:87759784:1 84946750 ID15335 U -
TACCTGGTCTTATTCCGTGCTGGATGT
>11 dna:chromosome chromosome:RGSC3.4:11:1:87759784:1 84946771 ID49487 U -
TGGGCTTACAGGCTTGTGCCTCTCTACCTG
>11 dna:chromosome chromosome:RGSC3.4:11:1:87759784:1 84946772 ID49486 U -
TGGGCTTACAGGCTTGTGCCTCTCTACCT
>11 dna:chromosome chromosome:RGSC3.4:11:1:87759784:1 84946876 ID45049 U -
TGCTTGTTTGAGACAGGTTTCAGGCATCCCA
>11 dna:chromosome chromosome:RGSC3.4:11:1:87759784:1 84946958 ID14152 U -
TACAGAAGGTTGTGAGTCAAACTCTGGTC
>11 dna:chromosome chromosome:RGSC3.4:11:1:87759784:1 84946968 ID41353 U -
TGCAGTTACAGAAGGTTGTGAGTCA
>11 dna:chromosome chromosome:RGSC3.4:11:1:87759784:1 84947054 ID9927 U -
TAAAAGATTTTACTTTTAAAAAATTGCGTGT
>11 dna:chromosome chromosome:RGSC3.4:11:1:87759784:1 84947054 ID56260 U -
TTAAAAGATTTTACTTTTAAAAAATTGCGTGT
>11 dna:chromosome chromosome:RGSC3.4:11:1:87759784:1 84947223 ID30517 U -
TCTCTGCTCCGCTTGTCTCTCTAGGGT
>11 dna:chromosome chromosome:RGSC3.4:11:1:87759784:1 84947304 ID22302 U -
TATTATCATAGTTTTGATGTCAAGCCTAAT
>11 dna:chromosome chromosome:RGSC3.4:11:1:87759784:1 84947308 ID2849 U -
ATTATCATAGTTTTGATGTCAAGCC
>11 dna:chromosome chromosome:RGSC3.4:11:1:87759784:1 84947309 ID2363 U -
ATCATAGTTTTGATGTCAAGC
>11 dna:chromosome chromosome:RGSC3.4:11:1:87759784:1 84947309 ID21341 U -
TATCATAGTTTTGATGTCAAGC
>11 dna:chromosome chromosome:RGSC3.4:11:1:87759784:1 84947353 ID2867 U -
ATTCAAGACAAGTGCCACCATGGCCAACGTG
>11 dna:chromosome chromosome:RGSC3.4:11:1:87759784:1 84947518 ID58610 U -
TTCGATTTTTTAAAAAAATTTATCTTGGGTT
>11 dna:chromosome chromosome:RGSC3.4:11:1:87759784:1 84947541 ID26230 U -
TCCAGTCAAGAGTGTTCATTTATTCGATTT
>11 dna:chromosome chromosome:RGSC3.4:11:1:87759784:1 84947579 ID45226 U -
TGCTTTTGCGAAATGTCCACTTACGAGCT
>11 dna:chromosome chromosome:RGSC3.4:11:1:87759784:1 84947580 ID43406 U -
TGCGAAATGTCCACTTACGAGC
>11 dna:chromosome chromosome:RGSC3.4:11:1:87759784:1 84947730 ID6549 U -
GACACTTAGTTTTATGTGGTTCCTCTCCCC
>11 dna:chromosome chromosome:RGSC3.4:11:1:87759784:1 84947821 ID52338 U -
TGTATTTCAGATGTGTAAGCTCTTCCCGGC
>11 dna:chromosome chromosome:RGSC3.4:11:1:87759784:1 84947824 ID5716 U -
CTGTATTTCAGATGTGTAAGCTCTTCCC
>11 dna:chromosome chromosome:RGSC3.4:11:1:87759784:1 84947824 ID15344 U -
TACCTGTATTTCAGATGTGTAAGCTCTTCCC
>11 dna:chromosome chromosome:RGSC3.4:11:1:87759784:1 84947826 ID15343 U -
TACCTGTATTTCAGATGTGTAAGCTCTTC
>11 dna:chromosome chromosome:RGSC3.4:11:1:87759784:1 84947831 ID44766 U -
TGCTTACCTGTATTTCAGATGTGTAAGC
>11 dna:chromosome chromosome:RGSC3.4:11:1:87759784:1 84947832 ID15342 U -
TACCTGTATTTCAGATGTGTAAG
>11 dna:chromosome chromosome:RGSC3.4:11:1:87759784:1 84947893 ID6566 U -
GACAGCATCAGGTCGGAGTCCGTC
>11 dna:chromosome chromosome:RGSC3.4:11:1:87759784:1 84947928 ID389 U -
AAGATGAATACTCAGAGCAGGTGGGT
>11 dna:chromosome chromosome:RGSC3.4:11:1:87759784:1 84947928 ID56603 U -
TTACAAGATGAATACTCAGAGCAGGTGGGT
>11 dna:chromosome chromosome:RGSC3.4:11:1:87759784:1 84947959 ID36291 U -
TGAGAAGCCAGGTTCTCTGGCCCAGT
>11 dna:chromosome chromosome:RGSC3.4:11:1:87759784:1 84947997 ID29138 U -
TCCTTTATTCCGATTAGAGGATCAGGGAAGC
>11 dna:chromosome chromosome:RGSC3.4:11:1:87759784:1 84947998 ID29137 U -
TCCTTTATTCCGATTAGAGGATCAGGGAAG
>11 dna:chromosome chromosome:RGSC3.4:11:1:87759784:1 84947999 ID29136 U -
TCCTTTATTCCGATTAGAGGATCAGGGAA
>11 dna:chromosome chromosome:RGSC3.4:11:1:87759784:1 84948000 ID29135 U -
TCCTTTATTCCGATTAGAGGATCAGGGA
>11 dna:chromosome chromosome:RGSC3.4:11:1:87759784:1 84948052 ID10892 U -
TAAATGTGTTCATTTGTTGTGGCCAGTGCT
>11 dna:chromosome chromosome:RGSC3.4:11:1:87759784:1 84948053 ID10891 U -
TAAATGTGTTCATTTGTTGTGGCCAGTGC
>11 dna:chromosome chromosome:RGSC3.4:11:1:87759784:1 84948057 ID10890 U -
TAAATGTGTTCATTTGTTGTGGCCA
>11 dna:chromosome chromosome:RGSC3.4:11:1:87759784:1 84948058 ID10889 U -
TAAATGTGTTCATTTGTTGTGGCC
>11 dna:chromosome chromosome:RGSC3.4:11:1:87759784:1 84948129 ID3231 U -
CAAGATGTTTTGGATGCGTGAGAGCCT
>11 dna:chromosome chromosome:RGSC3.4:11:1:87759784:1 84948131 ID40794 U -
TGCACAAGATGTTTTGGATGCGTGAGAGC
>11 dna:chromosome chromosome:RGSC3.4:11:1:87759784:1 84948135 ID23991 U -
TCACTGCACAAGATGTTTTGGATGCGTGA
>11 dna:chromosome chromosome:RGSC3.4:11:1:87759784:1 84948139 ID23933 U -
TCACTCACTGCACAAGATGTTTTGGATGC
>11 dna:chromosome chromosome:RGSC3.4:11:1:87759784:1 84948139 ID23990 U -
TCACTGCACAAGATGTTTTGGATGC
>11 dna:chromosome chromosome:RGSC3.4:11:1:87759784:1 84948139 ID52496 U -
TGTCACTCACTGCACAAGATGTTTTGGATGC
>11 dna:chromosome chromosome:RGSC3.4:11:1:87759784:1 84948166 ID16934 U -
TAGAAGCACCTAAAAGGTAGCCTCCCTTGTC
>11 dna:chromosome chromosome:RGSC3.4:11:1:87759784:1 84948167 ID16933 U -
TAGAAGCACCTAAAAGGTAGCCTCCCTTGT
>11 dna:chromosome chromosome:RGSC3.4:11:1:87759784:1 84948169 ID6311 U -
GAAGCACCTAAAAGGTAGCCTCCCTT
>11 dna:chromosome chromosome:RGSC3.4:11:1:87759784:1 84948173 ID16932 U -
TAGAAGCACCTAAAAGGTAGCCTC
>11 dna:chromosome chromosome:RGSC3.4:11:1:87759784:1 84948175 ID39644 U -
TGATGTCCTAGAAGCACCTAAAAGGTAGCC
>11 dna:chromosome chromosome:RGSC3.4:11:1:87759784:1 84948178 ID14557 U -
TACATGATGTCCTAGAAGCACCTAAAAGGTA
>11 dna:chromosome chromosome:RGSC3.4:11:1:87759784:1 84948180 ID29786 U -
TCTACATGATGTCCTAGAAGCACCTAAAAGG
>11 dna:chromosome chromosome:RGSC3.4:11:1:87759784:1 84948220 ID8712 U -
GGGGCTGTTCTCTGTGCCCACCAC
>11 dna:chromosome chromosome:RGSC3.4:11:1:87759784:1 84948244 ID56314 U -
TTAAAGATCATCTTTTTAATGCCAGT
>11 dna:chromosome chromosome:RGSC3.4:11:1:87759784:1 84948247 ID44127 U -
TGCTCACTTAAAGATCATCTTTTTAATGCC
>11 dna:chromosome chromosome:RGSC3.4:11:1:87759784:1 84948283 ID41043 U -
TGCACTTGTTGACAAGAATCTTTTGGGGGG
>11 dna:chromosome chromosome:RGSC3.4:11:1:87759784:1 84948284 ID41042 U -
TGCACTTGTTGACAAGAATCTTTTGGGGG
>11 dna:chromosome chromosome:RGSC3.4:11:1:87759784:1 84948285 ID53884 U -
TGTGCACTTGTTGACAAGAATCTTTTGGGG
>11 dna:chromosome chromosome:RGSC3.4:11:1:87759784:1 84948295 ID58986 U -
TTCTCTGTACTGTGCACTTGTTGACAAGAA
>11 dna:chromosome chromosome:RGSC3.4:11:1:87759784:1 84948296 ID58985 U -
TTCTCTGTACTGTGCACTTGTTGACAAGA
>11 dna:chromosome chromosome:RGSC3.4:11:1:87759784:1 84948303 ID18344 U -
TAGCCATTCTCTGTACTGTGCACTTGTT
>11 dna:chromosome chromosome:RGSC3.4:11:1:87759784:1 84948389 ID15359 U -
TACCTTAAACTGGGGTGGCCTCT
>11 dna:chromosome chromosome:RGSC3.4:11:1:87759784:1 84948407 ID15142 U -
TACCGCACAGCATAACGATATCCTCATACCT
>11 dna:chromosome chromosome:RGSC3.4:11:1:87759784:1 84948408 ID15141 U -
TACCGCACAGCATAACGATATCCTCATACC
>11 dna:chromosome chromosome:RGSC3.4:11:1:87759784:1 84948409 ID15140 U -
TACCGCACAGCATAACGATATCCTCATAC
>11 dna:chromosome chromosome:RGSC3.4:11:1:87759784:1 84948418 ID50939 U -
TGGTGACTACCGCACAGCATAACGATA
>11 dna:chromosome chromosome:RGSC3.4:11:1:87759784:1 84948420 ID50938 U -
TGGTGACTACCGCACAGCATAACGA
>11 dna:chromosome chromosome:RGSC3.4:11:1:87759784:1 84948430 ID9184 U -
GTCTTCTCTGGTGACTACCGCAC
>11 dna:chromosome chromosome:RGSC3.4:11:1:87759784:1 84948441 ID10282 U -
TAAACGTGTGCCCAAGCAGTCTTCTCTGGT
>11 dna:chromosome chromosome:RGSC3.4:11:1:87759784:1 84948459 ID10449 U -
TAAAGACTTTGCTTGGCTTAAACGTGTGCC
>11 dna:chromosome chromosome:RGSC3.4:11:1:87759784:1 84948530 ID23834 U -
TCACCCCGAGAAAGGCTTGGGGCTAC
>11 dna:chromosome chromosome:RGSC3.4:11:1:87759784:1 84948563 ID52398 U -
TGTCAACCCAGGACATGGTGTTTGCGC
>11 dna:chromosome chromosome:RGSC3.4:11:1:87759784:1 84948563 ID59142 U -
TTCTGTCAACCCAGGACATGGTGTTTGCGC
>11 dna:chromosome chromosome:RGSC3.4:11:1:87759784:1 84948567 ID46079 U -
TGGAATTCTGTCAACCCAGGACATGGTGTTT
>11 dna:chromosome chromosome:RGSC3.4:11:1:87759784:1 84948568 ID46078 U -
TGGAATTCTGTCAACCCAGGACATGGTGTT
>11 dna:chromosome chromosome:RGSC3.4:11:1:87759784:1 84948571 ID13158 U -
TAATGGAATTCTGTCAACCCAGGACATGGT
>11 dna:chromosome chromosome:RGSC3.4:11:1:87759784:1 84948576 ID54526 U -
TGTGTTAATGGAATTCTGTCAACCCAGGAC
>11 dna:chromosome chromosome:RGSC3.4:11:1:87759784:1 84948577 ID54525 U -
TGTGTTAATGGAATTCTGTCAACCCAGGA
>11 dna:chromosome chromosome:RGSC3.4:11:1:87759784:1 84948578 ID54524 U -
TGTGTTAATGGAATTCTGTCAACCCAGG
>11 dna:chromosome chromosome:RGSC3.4:11:1:87759784:1 84948581 ID11410 U -
TAACCGTGTGTTAATGGAATTCTGTCAACCC
>11 dna:chromosome chromosome:RGSC3.4:11:1:87759784:1 84948582 ID11409 U -
TAACCGTGTGTTAATGGAATTCTGTCAACC
>11 dna:chromosome chromosome:RGSC3.4:11:1:87759784:1 84948583 ID11408 U -
TAACCGTGTGTTAATGGAATTCTGTCAAC
>11 dna:chromosome chromosome:RGSC3.4:11:1:87759784:1 84948584 ID11407 U -
TAACCGTGTGTTAATGGAATTCTGTCAA
>11 dna:chromosome chromosome:RGSC3.4:11:1:87759784:1 84948586 ID47933 U -
TGGCTAACCGTGTGTTAATGGAATTCTGTC
>11 dna:chromosome chromosome:RGSC3.4:11:1:87759784:1 84948608 ID56981 U -
TTAGCTTCTATAGTTCTGGTTCTGGCTAAC
>11 dna:chromosome chromosome:RGSC3.4:11:1:87759784:1 84948631 ID29642 U -
TCTAAATGTCCTAACCTTGCTTTTTAGCTT
>11 dna:chromosome chromosome:RGSC3.4:11:1:87759784:1 84948728 ID42561 U -
TGCCATTCGGGCTGTAAAACCCAGTACGCA
>11 dna:chromosome chromosome:RGSC3.4:11:1:87759784:1 84948729 ID42560 U -
TGCCATTCGGGCTGTAAAACCCAGTACGC
>11 dna:chromosome chromosome:RGSC3.4:11:1:87759784:1 84948733 ID23099 U -
TCAAAGTGCCATTCGGGCTGTAAAACCCAGT
>11 dna:chromosome chromosome:RGSC3.4:11:1:87759784:1 84948741 ID25802 U -
TCCACAGTCAAAGTGCCATTCGGGCTGTAA
>11 dna:chromosome chromosome:RGSC3.4:11:1:87759784:1 84948742 ID25801 U -
TCCACAGTCAAAGTGCCATTCGGGCTGTA
>11 dna:chromosome chromosome:RGSC3.4:11:1:87759784:1 84948752 ID23592 U -
TCACAACCGACTCCACAGTCAAAGTGCCAT
>11 dna:chromosome chromosome:RGSC3.4:11:1:87759784:1 84948753 ID21243 U -
TATCACAACCGACTCCACAGTCAAAGTGCCA
>11 dna:chromosome chromosome:RGSC3.4:11:1:87759784:1 84948753 ID23590 U -
TCACAACCGACTCCACAGTCAAAGTGCCA
>11 dna:chromosome chromosome:RGSC3.4:11:1:87759784:1 84948753 ID57133 U -
TTATCACAACCGACTCCACAGTCAAAGTGCCA
>11 dna:chromosome chromosome:RGSC3.4:11:1:87759784:1 84948754 ID21242 U -
TATCACAACCGACTCCACAGTCAAAGTGCC
>11 dna:chromosome chromosome:RGSC3.4:11:1:87759784:1 84948754 ID23589 U -
TCACAACCGACTCCACAGTCAAAGTGCC
>11 dna:chromosome chromosome:RGSC3.4:11:1:87759784:1 84948755 ID21241 U -
TATCACAACCGACTCCACAGTCAAAGTGC
>11 dna:chromosome chromosome:RGSC3.4:11:1:87759784:1 84948763 ID28893 U -
TCCTTATCACAACCGACTCCACAGT
>11 dna:chromosome chromosome:RGSC3.4:11:1:87759784:1 84948789 ID20604 U -
TAGTTGGGCTTGAAATGACTGTCTTCCTC
>11 dna:chromosome chromosome:RGSC3.4:11:1:87759784:1 84948806 ID53750 U -
TGTGATGTAAGAAATCCATAGTTGGGCTTG
>11 dna:chromosome chromosome:RGSC3.4:11:1:87759784:1 84948807 ID39593 U -
TGATGTAAGAAATCCATAGTTGGGCTT
>11 dna:chromosome chromosome:RGSC3.4:11:1:87759784:1 84948807 ID53749 U -
TGTGATGTAAGAAATCCATAGTTGGGCTT
>11 dna:chromosome chromosome:RGSC3.4:11:1:87759784:1 84948808 ID53748 U -
TGTGATGTAAGAAATCCATAGTTGGGCT
>11 dna:chromosome chromosome:RGSC3.4:11:1:87759784:1 84948809 ID23265 U -
TCAACTGTGATGTAAGAAATCCATAGTTGGGC
>11 dna:chromosome chromosome:RGSC3.4:11:1:87759784:1 84948809 ID53747 U -
TGTGATGTAAGAAATCCATAGTTGGGC
>11 dna:chromosome chromosome:RGSC3.4:11:1:87759784:1 84948811 ID57438 U -
TTCAACTGTGATGTAAGAAATCCATAGTTGG
>11 dna:chromosome chromosome:RGSC3.4:11:1:87759784:1 84948851 ID48129 U -
TGGCTGTGCCACCATAGGTTGGGAGAACAC
>11 dna:chromosome chromosome:RGSC3.4:11:1:87759784:1 84948882 ID40029 U -
TGATTGTCACAGTTCCCGTTACCT
>11 dna:chromosome chromosome:RGSC3.4:11:1:87759784:1 84948887 ID5982 U -
CTTTATGATTGTCACAGTTCCCGT
>11 dna:chromosome chromosome:RGSC3.4:11:1:87759784:1 84948887 ID43359 U -
TGCCTTTATGATTGTCACAGTTCCCGT
>11 dna:chromosome chromosome:RGSC3.4:11:1:87759784:1 84948888 ID43358 U -
TGCCTTTATGATTGTCACAGTTCCCG
>11 dna:chromosome chromosome:RGSC3.4:11:1:87759784:1 84948890 ID16133 U -
TACTGCCTTTATGATTGTCACAGTTCC
>11 dna:chromosome chromosome:RGSC3.4:11:1:87759784:1 84948890 ID52091 U -
TGTACTGCCTTTATGATTGTCACAGTTCC
>11 dna:chromosome chromosome:RGSC3.4:11:1:87759784:1 84948891 ID31272 U -
TCTGTACTGCCTTTATGATTGTCACAGTTC
>11 dna:chromosome chromosome:RGSC3.4:11:1:87759784:1 84948891 ID52090 U -
TGTACTGCCTTTATGATTGTCACAGTTC
>11 dna:chromosome chromosome:RGSC3.4:11:1:87759784:1 84948892 ID8957 U -
GTACTGCCTTTATGATTGTCACAGTT
>11 dna:chromosome chromosome:RGSC3.4:11:1:87759784:1 84948892 ID16132 U -
TACTGCCTTTATGATTGTCACAGTT
>11 dna:chromosome chromosome:RGSC3.4:11:1:87759784:1 84948892 ID52089 U -
TGTACTGCCTTTATGATTGTCACAGTT
>11 dna:chromosome chromosome:RGSC3.4:11:1:87759784:1 84948893 ID31271 U -
TCTGTACTGCCTTTATGATTGTCACAGT
>11 dna:chromosome chromosome:RGSC3.4:11:1:87759784:1 84948893 ID52088 U -
TGTACTGCCTTTATGATTGTCACAGT
>11 dna:chromosome chromosome:RGSC3.4:11:1:87759784:1 84948896 ID31270 U -
TCTGTACTGCCTTTATGATTGTCAC
>11 dna:chromosome chromosome:RGSC3.4:11:1:87759784:1 84948902 ID24376 U -
TCAGCAAGCATCTGTACTGCCTTTATGAT
>11 dna:chromosome chromosome:RGSC3.4:11:1:87759784:1 84948903 ID24375 U -
TCAGCAAGCATCTGTACTGCCTTTATGA
>11 dna:chromosome chromosome:RGSC3.4:11:1:87759784:1 84948907 ID48183 U -
TGGCTTCAGCAAGCATCTGTACTGCCTTT
>11 dna:chromosome chromosome:RGSC3.4:11:1:87759784:1 84948911 ID60618 U -
TTGGCCTTGGCTTCAGCAAGCATCTGTACTGC
>11 dna:chromosome chromosome:RGSC3.4:11:1:87759784:1 84948914 ID60617 U -
TTGGCCTTGGCTTCAGCAAGCATCTGTAC
>11 dna:chromosome chromosome:RGSC3.4:11:1:87759784:1 84948916 ID59266 U -
TTCTTGGCCTTGGCTTCAGCAAGCATCTGT
>11 dna:chromosome chromosome:RGSC3.4:11:1:87759784:1 84948963 ID23286 U -
TCAAGACCACAAGTGGAAGATGGAGCC
>11 dna:chromosome chromosome:RGSC3.4:11:1:87759784:1 84948966 ID23285 U -
TCAAGACCACAAGTGGAAGATGGA
>11 dna:chromosome chromosome:RGSC3.4:11:1:87759784:1 84948966 ID45520 U -
TGGAAATCAAGACCACAAGTGGAAGATGGA
>11 dna:chromosome chromosome:RGSC3.4:11:1:87759784:1 84948970 ID2336 U -
ATCAAGACCACAAGTGGAAGA
>11 dna:chromosome chromosome:RGSC3.4:11:1:87759784:1 84948971 ID799 U -
ACACGTGGAAATCAAGACCACAAGTGGAAG
>11 dna:chromosome chromosome:RGSC3.4:11:1:87759784:1 84948974 ID3173 U -
CAACACGTGGAAATCAAGACCACAAGTGG
>11 dna:chromosome chromosome:RGSC3.4:11:1:87759784:1 84949001 ID13620 U -
TACAAATACTAAAAGTCCCACAGGCGTGCA
>11 dna:chromosome chromosome:RGSC3.4:11:1:87759784:1 84949002 ID13619 U -
TACAAATACTAAAAGTCCCACAGGCGTGC
>11 dna:chromosome chromosome:RGSC3.4:11:1:87759784:1 84949008 ID2135 U -
AGTTGTACAAATACTAAAAGTCCCACAG
>11 dna:chromosome chromosome:RGSC3.4:11:1:87759784:1 84949009 ID2134 U -
AGTTGTACAAATACTAAAAGTCCCACA
>11 dna:chromosome chromosome:RGSC3.4:11:1:87759784:1 84949010 ID2133 U -
AGTTGTACAAATACTAAAAGTCCCAC
>11 dna:chromosome chromosome:RGSC3.4:11:1:87759784:1 84949013 ID2132 U -
AGTTGTACAAATACTAAAAGTCC
>11 dna:chromosome chromosome:RGSC3.4:11:1:87759784:1 84949138 ID42199 U -
TGCCAGACAGGTGTGTCCCTAAAAGGGGGA
>11 dna:chromosome chromosome:RGSC3.4:11:1:87759784:1 84949147 ID23361 U -
TCAAGTAGTGCCAGACAGGTGTGTCCCTA
>11 dna:chromosome chromosome:RGSC3.4:11:1:87759784:1 84949148 ID5989 U -
CTTTCAAGTAGTGCCAGACAGGTGTGTCCCT
>11 dna:chromosome chromosome:RGSC3.4:11:1:87759784:1 84949148 ID23360 U -
TCAAGTAGTGCCAGACAGGTGTGTCCCT
>11 dna:chromosome chromosome:RGSC3.4:11:1:87759784:1 84949149 ID61645 U -
TTTCAAGTAGTGCCAGACAGGTGTGTCCC
>11 dna:chromosome chromosome:RGSC3.4:11:1:87759784:1 84949150 ID5988 U -
CTTTCAAGTAGTGCCAGACAGGTGTGTCC
>11 dna:chromosome chromosome:RGSC3.4:11:1:87759784:1 84949152 ID23359 U -
TCAAGTAGTGCCAGACAGGTGTGT
>11 dna:chromosome chromosome:RGSC3.4:11:1:87759784:1 84949153 ID5987 U -
CTTTCAAGTAGTGCCAGACAGGTGTG
>11 dna:chromosome chromosome:RGSC3.4:11:1:87759784:1 84949154 ID361 U -
AAGACTTTCAAGTAGTGCCAGACAGGTGT
>11 dna:chromosome chromosome:RGSC3.4:11:1:87759784:1 84949187 ID53572 U -
TGTGAGGCACAACCTCTGGGGCGC
>11 dna:chromosome chromosome:RGSC3.4:11:1:87759784:1 84949187 ID57926 U -
TTCATGTGAGGCACAACCTCTGGGGCGC
>11 dna:chromosome chromosome:RGSC3.4:11:1:87759784:1 84949222 ID31890 U -
TCTTGGAGCCAGAGCCGCGTAAGAGACCTC
>11 dna:chromosome chromosome:RGSC3.4:11:1:87759784:1 84949222 ID46582 U -
TGGAGCCAGAGCCGCGTAAGAGACCTC
>11 dna:chromosome chromosome:RGSC3.4:11:1:87759784:1 84949225 ID31889 U -
TCTTGGAGCCAGAGCCGCGTAAGAGAC
>11 dna:chromosome chromosome:RGSC3.4:11:1:87759784:1 84949226 ID21559 U -
TATCTTGGAGCCAGAGCCGCGTAAGAGA
>11 dna:chromosome chromosome:RGSC3.4:11:1:87759784:1 84949253 ID528 M -
AAGTACAGGGGCAGATGCTCCAAGAGT
>11 dna:chromosome chromosome:RGSC3.4:11:1:87759784:1 84949253 ID37962 U -
TGAGTAAGTACAGGGGCAGATGCTCCAAGAGT
>11 dna:chromosome chromosome:RGSC3.4:11:1:87759784:1 84949254 ID7112 U -
GAGTAAGTACAGGGGCAGATGCTCCAAGAG
>11 dna:chromosome chromosome:RGSC3.4:11:1:87759784:1 84949254 ID37961 U -
TGAGTAAGTACAGGGGCAGATGCTCCAAGAG
>11 dna:chromosome chromosome:RGSC3.4:11:1:87759784:1 84949255 ID37960 U -
TGAGTAAGTACAGGGGCAGATGCTCCAAGA
>11 dna:chromosome chromosome:RGSC3.4:11:1:87759784:1 84949260 ID37959 U -
TGAGTAAGTACAGGGGCAGATGCTC
>11 dna:chromosome chromosome:RGSC3.4:11:1:87759784:1 84949261 ID37958 U -
TGAGTAAGTACAGGGGCAGATGCT
>11 dna:chromosome chromosome:RGSC3.4:11:1:87759784:1 84951205 ID37294 U -
TGAGCCAGTGAAGTCCTTTGTAGTGTGT
>11 dna:chromosome chromosome:RGSC3.4:11:1:87759784:1 84951285 ID4564 U -
CCCTAAAATTAGGTCATGGCGCTGTCTCT
>11 dna:chromosome chromosome:RGSC3.4:11:1:87759784:1 84951286 ID4563 U -
CCCTAAAATTAGGTCATGGCGCTGTCTC
>11 dna:chromosome chromosome:RGSC3.4:11:1:87759784:1 84951594 ID52141 U -
TGTAGCACCTATAAGCTAATGGCGGCA
>11 dna:chromosome chromosome:RGSC3.4:11:1:87759784:1 84952497 ID54087 U -
TGTGGAATGAACAACTATGGGGTCC
>11 dna:chromosome chromosome:RGSC3.4:11:1:87759784:1 84952608 ID44110 U -
TGCTCACATTAGAACTTTCTTCTCTGGGA
>11 dna:chromosome chromosome:RGSC3.4:11:1:87759784:1 84952609 ID44109 U -
TGCTCACATTAGAACTTTCTTCTCTGGG
>11 dna:chromosome chromosome:RGSC3.4:11:1:87759784:1 84953460 ID41495 U -
TGCATCTGTTTGCTCGGATCTTCTACAAGA
>11 dna:chromosome chromosome:RGSC3.4:11:1:87759784:1 84953953 ID14106 U -
TACACTGGGTCGTGGAGGGTTTCTCCCCTGC
>11 dna:chromosome chromosome:RGSC3.4:11:1:87759784:1 84953968 ID25820 U -
TCCACATCAGGACTACACTGGGTCGTGGA
>11 dna:chromosome chromosome:RGSC3.4:11:1:87759784:1 84953968 ID58075 U -
TTCCACATCAGGACTACACTGGGTCGTGGA
>11 dna:chromosome chromosome:RGSC3.4:11:1:87759784:1 84953969 ID58074 U -
TTCCACATCAGGACTACACTGGGTCGTGG
>11 dna:chromosome chromosome:RGSC3.4:11:1:87759784:1 84954388 ID46850 U -
TGGATCGTTTGTTGTTCCTTAAGGCTG
>11 dna:chromosome chromosome:RGSC3.4:11:1:87759784:1 84954621 ID45741 U -
TGGAAGACTCGAAATTGCATTTCCTGAGT
>11 dna:chromosome chromosome:RGSC3.4:11:1:87759784:1 84954811 ID21788 U -
TATGATGGTGTAACTTCCCCTTGTTGC
>11 dna:chromosome chromosome:RGSC3.4:11:1:87759784:1 84954818 ID51180 U -
TGGTGGTATGATGGTGTAACTTCCCC
>11 dna:chromosome chromosome:RGSC3.4:11:1:87759784:1 84954910 ID42417 U -
TGCCATAGGGAATACCAACATGGTGGTTC
>11 dna:chromosome chromosome:RGSC3.4:11:1:87759784:1 84955007 ID16596 U -
TAGAAAATGTTAACAGATTGGCCCAAGC
>11 dna:chromosome chromosome:RGSC3.4:11:1:87759784:1 84955470 ID55325 U -
TGTTTAAGTTGATTCAACGGGGGCT
>11 dna:chromosome chromosome:RGSC3.4:11:1:87759784:1 84955583 ID22540 U -
TATTGGTGGATAAAGTCTACAAGGGCATT
>11 dna:chromosome chromosome:RGSC3.4:11:1:87759784:1 84956254 ID2408 U -
ATCCTCTGCTAACACAACCATTCACCT
>11 dna:chromosome chromosome:RGSC3.4:11:1:87759784:1 84956362 ID52117 U -
TGTAGACTCTCTGGACTACAACTCCCA
>11 dna:chromosome chromosome:RGSC3.4:11:1:87759784:1 84956551 ID3893 U -
CAGGGACAGGACTCACCACGTGAAGC
>11 dna:chromosome chromosome:RGSC3.4:11:1:87759784:1 84956872 ID51088 U -
TGGTGCTCTAAACTACCTTTGAGTTTCTGG
>11 dna:chromosome chromosome:RGSC3.4:11:1:87759784:1 84957860 ID32725 U -
TGAAAGCGATTACATGATTTCTTATGGATT
>11 dna:chromosome chromosome:RGSC3.4:11:1:87759784:1 84958007 ID19968 U -
TAGTAAATTGTGCTTTATCTTGCTGGC
>11 dna:chromosome chromosome:RGSC3.4:11:1:87759784:1 84958503 ID14205 U -
TACAGAGTGAGTTCCAAGGACAGTCAGGGC
>11 dna:chromosome chromosome:RGSC3.4:11:1:87759784:1 84958638 ID26328 U -
TCCATCAACTAGCAATTAAGAGACTGAC
