# Supplementary material for: proTRAC - a software for probabilistic piRNA cluster detection, visualization and analysis
Source: BMC Bioinformatics. 2012 Jan 10;13:5. doi: 10.1186/1471-2105-13-5 (PMC3293768; doi:10.1186/1471-2105-13-5)
Supplement: Additional file 6 — proTRAC results folder containing a picture and a FASTA file for each detected rat cluster. After decompression, the folder can be opened as former session in proTRAC. Alternatively, each file can be opened separately with any standard text-editor or graphic-viewer respectively. [file 1471-2105-13-5-S6.ZIP › proTRAC_results_rat/monodirectional_clusters/Cluster_161.fas]

>1 dna:chromosome chromosome:RGSC3.4:1:1:267910886:1 184346648 ID26435 U -
TCCATGTCTAGCCATTTGAGCATATGGTA
>1 dna:chromosome chromosome:RGSC3.4:1:1:267910886:1 184348459 ID38424 U -
TGATAAATTCAGAAGATGGCTTCCTG
>1 dna:chromosome chromosome:RGSC3.4:1:1:267910886:1 184348462 ID6529 U -
GACACCTCTGATAAATTCAGAAGATGGCTTC
>1 dna:chromosome chromosome:RGSC3.4:1:1:267910886:1 184348698 ID42497 U -
TGCCATGCTGGTAATTGTGCTTCATAGGC
>1 dna:chromosome chromosome:RGSC3.4:1:1:267910886:1 184348730 ID7667 U -
GCCATCGCTGGAAGGATGATTGAGGTCA
>1 dna:chromosome chromosome:RGSC3.4:1:1:267910886:1 184349002 ID23192 U -
TCAACAACTCACATTGTGATCAGTCATGGC
>1 dna:chromosome chromosome:RGSC3.4:1:1:267910886:1 184349197 ID47745 U -
TGGCCATTCGTGTCCTCTGTTTAGGTCAC
>1 dna:chromosome chromosome:RGSC3.4:1:1:267910886:1 184349225 ID7988 U -
GCTGAGTGTTTCTGCTTTCATATTAGCAT
>1 dna:chromosome chromosome:RGSC3.4:1:1:267910886:1 184349249 ID20586 U -
TAGTTGCCTGCATTTTGTCTAGGGCTGA
>1 dna:chromosome chromosome:RGSC3.4:1:1:267910886:1 184349258 ID24482 U -
TCAGCTTTTCTTAGTTGCCTGCATTTTGTC
>1 dna:chromosome chromosome:RGSC3.4:1:1:267910886:1 184349342 ID32774 U -
TGAAAGTACGTGTGTGTTTTCAGGGCTGA
>1 dna:chromosome chromosome:RGSC3.4:1:1:267910886:1 184349386 ID21142 U -
TATATTCATAAATACATTAGTGCAACGTGC
>1 dna:chromosome chromosome:RGSC3.4:1:1:267910886:1 184349388 ID52250 U -
TGTATATTCATAAATACATTAGTGCAACGT
>1 dna:chromosome chromosome:RGSC3.4:1:1:267910886:1 184349390 ID52249 U -
TGTATATTCATAAATACATTAGTGCAAC
>1 dna:chromosome chromosome:RGSC3.4:1:1:267910886:1 184349393 ID14979 U -
TACCATGTATATTCATAAATACATTAGTGC
>1 dna:chromosome chromosome:RGSC3.4:1:1:267910886:1 184349509 ID2570 U -
ATGCATGCCATAATTTCTTTAGA
>1 dna:chromosome chromosome:RGSC3.4:1:1:267910886:1 184349509 ID38905 U -
TGATCAAAATGCATGCCATAATTTCTTTAGA
>1 dna:chromosome chromosome:RGSC3.4:1:1:267910886:1 184349510 ID7557 U -
GCATGCCATAATTTCTTTAG
>1 dna:chromosome chromosome:RGSC3.4:1:1:267910886:1 184349679 ID165 U -
AAATTTATGGGCATCAAAAGGATAGTA
>1 dna:chromosome chromosome:RGSC3.4:1:1:267910886:1 184349731 ID30920 U -
TCTGATGATCTGGTCTTCTAATGGTCAGT
>1 dna:chromosome chromosome:RGSC3.4:1:1:267910886:1 184349731 ID39334 U -
TGATGATCTGGTCTTCTAATGGTCAGT
>1 dna:chromosome chromosome:RGSC3.4:1:1:267910886:1 184349734 ID39333 U -
TGATGATCTGGTCTTCTAATGGTC
>1 dna:chromosome chromosome:RGSC3.4:1:1:267910886:1 184349880 ID39909 U -
TGATTCTGAGGGCTGCGTTCTCCTGTGTC
>1 dna:chromosome chromosome:RGSC3.4:1:1:267910886:1 184349884 ID20577 U -
TAGTTGATTCTGAGGGCTGCGTTCTCCTG
>1 dna:chromosome chromosome:RGSC3.4:1:1:267910886:1 184349887 ID44804 U -
TGCTTAGTTGATTCTGAGGGCTGCGTTCTC
>1 dna:chromosome chromosome:RGSC3.4:1:1:267910886:1 184350002 ID54807 U -
TGTTAGGGGTCCCATAACTACAAGATACACA
>1 dna:chromosome chromosome:RGSC3.4:1:1:267910886:1 184350048 ID37755 U -
TGAGGGAAAAAGTCCCACAAGGCAAAAGAG
>1 dna:chromosome chromosome:RGSC3.4:1:1:267910886:1 184350122 ID21203 U -
TATCAACCAACACAGCGAAACAAGAACAGT
>1 dna:chromosome chromosome:RGSC3.4:1:1:267910886:1 184350584 ID26239 U -
TCCAGTCATTCGATTCTCATAGGTTCTGCC
>1 dna:chromosome chromosome:RGSC3.4:1:1:267910886:1 184350623 ID22740 U -
TATTTGAGGTGTTAATGGTTTTTGGAGGCC
>1 dna:chromosome chromosome:RGSC3.4:1:1:267910886:1 184350628 ID22739 U -
TATTTGAGGTGTTAATGGTTTTTGG
>1 dna:chromosome chromosome:RGSC3.4:1:1:267910886:1 184350755 ID41626 U -
TGCATTAGTTAATTTTTCTCATGCCTGT
>1 dna:chromosome chromosome:RGSC3.4:1:1:267910886:1 184350821 ID39584 U -
TGATGTAACAAAAGGACCAATAGCAGC
>1 dna:chromosome chromosome:RGSC3.4:1:1:267910886:1 184350847 ID37293 U -
TGAGCCAGCGTCTATCACAACGTTTTCTGT
>1 dna:chromosome chromosome:RGSC3.4:1:1:267910886:1 184350871 ID37495 U -
TGAGCTTCAGACAAATCCAAGCCTGAGCC
>1 dna:chromosome chromosome:RGSC3.4:1:1:267910886:1 184350910 ID29267 U -
TCGAAATCAAAGTTCGAACCCAATGGCTGTC
>1 dna:chromosome chromosome:RGSC3.4:1:1:267910886:1 184350911 ID29266 U -
TCGAAATCAAAGTTCGAACCCAATGGCTGT
>1 dna:chromosome chromosome:RGSC3.4:1:1:267910886:1 184350998 ID9679 U -
TAAAAACGAAACGGAATCAAACGAAAAGCA
>1 dna:chromosome chromosome:RGSC3.4:1:1:267910886:1 184351129 ID52457 U -
TGTCACAATAAAGTTCCTGATTTTTCACAGC
>1 dna:chromosome chromosome:RGSC3.4:1:1:267910886:1 184351140 ID41565 U -
TGCATGGAAGTGTCACAATAAAGTTCCTGA
>1 dna:chromosome chromosome:RGSC3.4:1:1:267910886:1 184351146 ID38822 U -
TGATATGCATGGAAGTGTCACAATAAAGT
>1 dna:chromosome chromosome:RGSC3.4:1:1:267910886:1 184351153 ID10144 U -
TAAAATTTGATATGCATGGAAGTGTCACA
>1 dna:chromosome chromosome:RGSC3.4:1:1:267910886:1 184351220 ID13203 U -
TAATGTAAAGAGAATTTTAGCCACGTGT
>1 dna:chromosome chromosome:RGSC3.4:1:1:267910886:1 184351264 ID60659 U -
TTGGCTTATTTGTAATATGGCACGGGTGG
>1 dna:chromosome chromosome:RGSC3.4:1:1:267910886:1 184351280 ID43767 U -
TGCTACACAGATGGGCATTGGCTTATTTGT
>1 dna:chromosome chromosome:RGSC3.4:1:1:267910886:1 184351320 ID4696 U -
CCTATGCTCAGGCACCAAGAACAGGATGC
>1 dna:chromosome chromosome:RGSC3.4:1:1:267910886:1 184351370 ID43831 U -
TGCTAGAAATTCCACATAAGCTCGTGTCC
>1 dna:chromosome chromosome:RGSC3.4:1:1:267910886:1 184351414 ID11799 U -
TAAGAAGCTGGTGCTTCATGAGCAAGGT
>1 dna:chromosome chromosome:RGSC3.4:1:1:267910886:1 184351446 ID41599 U -
TGCATGTGAAATGTGCCAGGTTCACCAGC
>1 dna:chromosome chromosome:RGSC3.4:1:1:267910886:1 184351452 ID33249 U -
TGAACATGCATGTGAAATGTGCCAGGTTC
>1 dna:chromosome chromosome:RGSC3.4:1:1:267910886:1 184351455 ID46904 U -
TGGATGAACATGCATGTGAAATGTGCCAGG
>1 dna:chromosome chromosome:RGSC3.4:1:1:267910886:1 184351458 ID28669 U -
TCCTGGATGAACATGCATGTGAAATGTGCC
>1 dna:chromosome chromosome:RGSC3.4:1:1:267910886:1 184351534 ID45859 U -
TGGAAGGCACGCTGCTAAACTGAAGACAGC
>1 dna:chromosome chromosome:RGSC3.4:1:1:267910886:1 184351549 ID21194 U -
TATCAAATAGAAATGGAAGGCACGCTGC
>1 dna:chromosome chromosome:RGSC3.4:1:1:267910886:1 184351549 ID29928 U -
TCTATCAAATAGAAATGGAAGGCACGCTGC
>1 dna:chromosome chromosome:RGSC3.4:1:1:267910886:1 184351551 ID15970 U -
TACTCTATCAAATAGAAATGGAAGGCACGCT
>1 dna:chromosome chromosome:RGSC3.4:1:1:267910886:1 184351552 ID15969 U -
TACTCTATCAAATAGAAATGGAAGGCACGC
>1 dna:chromosome chromosome:RGSC3.4:1:1:267910886:1 184351693 ID9806 U -
TAAAACACTTCAAGACGTCAATATACAGAA
>1 dna:chromosome chromosome:RGSC3.4:1:1:267910886:1 184351820 ID11148 U -
TAACAGAGAAGGCACTAATAAAGACAAAAGT
>1 dna:chromosome chromosome:RGSC3.4:1:1:267910886:1 184351858 ID32748 U -
TGAAAGGATCAAGGAAACGGACACCCCTTA
>1 dna:chromosome chromosome:RGSC3.4:1:1:267910886:1 184351888 ID34507 U -
TGACAAAGAACCAAAGAAACACGTTGATT
>1 dna:chromosome chromosome:RGSC3.4:1:1:267910886:1 184351996 ID1017 U -
ACCTAATGATGTTCTTCAAGGTTGTAGACAA
>1 dna:chromosome chromosome:RGSC3.4:1:1:267910886:1 184351997 ID1016 U -
ACCTAATGATGTTCTTCAAGGTTGTAGACA
>1 dna:chromosome chromosome:RGSC3.4:1:1:267910886:1 184351998 ID1015 U -
ACCTAATGATGTTCTTCAAGGTTGTAGAC
>1 dna:chromosome chromosome:RGSC3.4:1:1:267910886:1 184351998 ID4675 U -
CCTAATGATGTTCTTCAAGGTTGTAGAC
>1 dna:chromosome chromosome:RGSC3.4:1:1:267910886:1 184352050 ID10014 U -
TAAAAGTTTATGGCCACAAATTCCTACCTC
>1 dna:chromosome chromosome:RGSC3.4:1:1:267910886:1 184352061 ID17456 U -
TAGAGCAAATCTAAAAGTTTATGGCCACAA
>1 dna:chromosome chromosome:RGSC3.4:1:1:267910886:1 184352130 ID25577 U -
TCCAAGCTCTTATGTTTGCTACCTTTACAG
>1 dna:chromosome chromosome:RGSC3.4:1:1:267910886:1 184352211 ID44775 U -
TGCTTACTTTGAAAATAGGCAGTGGCCCCG
>1 dna:chromosome chromosome:RGSC3.4:1:1:267910886:1 184352295 ID14351 U -
TACAGTATTCATTCAGGTGGCTTTGTTGAT
>1 dna:chromosome chromosome:RGSC3.4:1:1:267910886:1 184352296 ID56674 U -
TTACAGTATTCATTCAGGTGGCTTTGTTGA
>1 dna:chromosome chromosome:RGSC3.4:1:1:267910886:1 184352322 ID41351 U -
TGCAGTGTTTGGATTTAGGACTGCTCTTAC
>1 dna:chromosome chromosome:RGSC3.4:1:1:267910886:1 184352326 ID60046 U -
TTGCAGTGTTTGGATTTAGGACTGCTC
>1 dna:chromosome chromosome:RGSC3.4:1:1:267910886:1 184352403 ID6927 U -
GAGATTGACCATAGTTCCCCATGCCATAAAT
>1 dna:chromosome chromosome:RGSC3.4:1:1:267910886:1 184352422 ID47696 U -
TGGCCACATGCCCCTATGAGATTGACCAT
>1 dna:chromosome chromosome:RGSC3.4:1:1:267910886:1 184352435 ID27098 U -
TCCCCTCTATGTATGGCCACATGCCCCTA
>1 dna:chromosome chromosome:RGSC3.4:1:1:267910886:1 184352475 ID61273 U -
TTGTTTCATGGAGGGACTGAGCTGCAGGT
>1 dna:chromosome chromosome:RGSC3.4:1:1:267910886:1 184352492 ID52607 U -
TGTCATATAGGCAATGTTTGTTTCATGGA
>1 dna:chromosome chromosome:RGSC3.4:1:1:267910886:1 184352542 ID814 U -
ACAGAGTCTATCGTTTCTGTCTACATTCA
>1 dna:chromosome chromosome:RGSC3.4:1:1:267910886:1 184352592 ID42369 U -
TGCCAGTGACAATGTCTAGCCAGAGGTGAC
>1 dna:chromosome chromosome:RGSC3.4:1:1:267910886:1 184352603 ID11762 U -
TAAGAAAGTGTGCCAGTGACAATGTCTAG
>1 dna:chromosome chromosome:RGSC3.4:1:1:267910886:1 184352604 ID11761 U -
TAAGAAAGTGTGCCAGTGACAATGTCTA
>1 dna:chromosome chromosome:RGSC3.4:1:1:267910886:1 184352606 ID37950 U -
TGAGTAAGAAAGTGTGCCAGTGACAATGTC
>1 dna:chromosome chromosome:RGSC3.4:1:1:267910886:1 184352607 ID37949 U -
TGAGTAAGAAAGTGTGCCAGTGACAATGT
>1 dna:chromosome chromosome:RGSC3.4:1:1:267910886:1 184352642 ID7185 U -
GAGTTTGTGATGGTCCCCAACATCTC
>1 dna:chromosome chromosome:RGSC3.4:1:1:267910886:1 184352711 ID33908 U -
TGAAGTCTTGTATGGTGTAGGCCCAGTGA
>1 dna:chromosome chromosome:RGSC3.4:1:1:267910886:1 184352715 ID33907 U -
TGAAGTCTTGTATGGTGTAGGCCCA
>1 dna:chromosome chromosome:RGSC3.4:1:1:267910886:1 184352733 ID51055 U -
TGGTGCAGATCTGAAGAGGTTGAAGTC
>1 dna:chromosome chromosome:RGSC3.4:1:1:267910886:1 184352746 ID48126 U -
TGGCTGTGACCAGCTGGTGCAGATCTGA
>1 dna:chromosome chromosome:RGSC3.4:1:1:267910886:1 184352751 ID21173 U -
TATATTTGTGGCTGTGACCAGCTGGTGCAGA
>1 dna:chromosome chromosome:RGSC3.4:1:1:267910886:1 184352752 ID62253 U -
TTTGTGGCTGTGACCAGCTGGTGCAG
>1 dna:chromosome chromosome:RGSC3.4:1:1:267910886:1 184352756 ID24798 U -
TCATATATTTGTGGCTGTGACCAGCTGGT
>1 dna:chromosome chromosome:RGSC3.4:1:1:267910886:1 184352795 ID32938 U -
TGAAATGAATTTTTCTGAGGCTTTTGGTAGG
>1 dna:chromosome chromosome:RGSC3.4:1:1:267910886:1 184352796 ID32937 U -
TGAAATGAATTTTTCTGAGGCTTTTGGTAG
>1 dna:chromosome chromosome:RGSC3.4:1:1:267910886:1 184352797 ID32936 U -
TGAAATGAATTTTTCTGAGGCTTTTGGTA
>1 dna:chromosome chromosome:RGSC3.4:1:1:267910886:1 184352833 ID50167 U -
TGGTAACCATGGACCCAGACTCTGTAATGC
>1 dna:chromosome chromosome:RGSC3.4:1:1:267910886:1 184352835 ID39553 U -
TGATGGTAACCATGGACCCAGACTCTGTAAT
>1 dna:chromosome chromosome:RGSC3.4:1:1:267910886:1 184352836 ID39552 U -
TGATGGTAACCATGGACCCAGACTCTGTAA
>1 dna:chromosome chromosome:RGSC3.4:1:1:267910886:1 184352844 ID29540 U -
TCGTGTTTGATGGTAACCATGGACCCAGA
>1 dna:chromosome chromosome:RGSC3.4:1:1:267910886:1 184352851 ID49947 U -
TGGGTGTATCGTGTTTGATGGTAACCATGG
>1 dna:chromosome chromosome:RGSC3.4:1:1:267910886:1 184352852 ID49946 U -
TGGGTGTATCGTGTTTGATGGTAACCATG
>1 dna:chromosome chromosome:RGSC3.4:1:1:267910886:1 184352853 ID49945 U -
TGGGTGTATCGTGTTTGATGGTAACCAT
>1 dna:chromosome chromosome:RGSC3.4:1:1:267910886:1 184352883 ID57938 U -
TTCATTACAGTGAGACAGTCATGGGTGTCT
>1 dna:chromosome chromosome:RGSC3.4:1:1:267910886:1 184352889 ID36561 U -
TGAGACTTCATTACAGTGAGACAGTCATGG
>1 dna:chromosome chromosome:RGSC3.4:1:1:267910886:1 184352928 ID35641 U -
TGACTAGGATTGTGCAGACTGTTTTTTGGG
>1 dna:chromosome chromosome:RGSC3.4:1:1:267910886:1 184352932 ID39267 U -
TGATGACTAGGATTGTGCAGACTGTTTTT
>1 dna:chromosome chromosome:RGSC3.4:1:1:267910886:1 184352977 ID58953 U -
TTCTCGAACCTTGTAGCCAAAGCAGTAAC
>1 dna:chromosome chromosome:RGSC3.4:1:1:267910886:1 184352980 ID40112 U -
TGATTTCTCGAACCTTGTAGCCAAAGCAGT
>1 dna:chromosome chromosome:RGSC3.4:1:1:267910886:1 184352991 ID14229 U -
TACAGATTCTATGATTTCTCGAACCTTGTA
>1 dna:chromosome chromosome:RGSC3.4:1:1:267910886:1 184352992 ID14228 U -
TACAGATTCTATGATTTCTCGAACCTTGT
>1 dna:chromosome chromosome:RGSC3.4:1:1:267910886:1 184353011 ID25085 U -
TCATTATGTCTCTCTTTCCTACAGATTCT
>1 dna:chromosome chromosome:RGSC3.4:1:1:267910886:1 184353012 ID22072 U -
TATGTCTCTCTTTCCTACAGATTC
>1 dna:chromosome chromosome:RGSC3.4:1:1:267910886:1 184353013 ID21362 U -
TATCATTATGTCTCTCTTTCCTACAGATT
>1 dna:chromosome chromosome:RGSC3.4:1:1:267910886:1 184353026 ID51924 U -
TGTAAGTAGCCATGATATCATTATGTCTCTC
>1 dna:chromosome chromosome:RGSC3.4:1:1:267910886:1 184353030 ID22550 U -
TATTGTAAGTAGCCATGATATCATTATGTC
>1 dna:chromosome chromosome:RGSC3.4:1:1:267910886:1 184353033 ID21156 U -
TATATTGTAAGTAGCCATGATATCATTAT
>1 dna:chromosome chromosome:RGSC3.4:1:1:267910886:1 184353033 ID57130 U -
TTATATTGTAAGTAGCCATGATATCATTAT
>1 dna:chromosome chromosome:RGSC3.4:1:1:267910886:1 184353049 ID59700 U -
TTGAATTGATGGTAGATTATATTGTAAGTA
>1 dna:chromosome chromosome:RGSC3.4:1:1:267910886:1 184353051 ID22444 U -
TATTGAATTGATGGTAGATTATATTGTAAG
>1 dna:chromosome chromosome:RGSC3.4:1:1:267910886:1 184353051 ID59699 U -
TTGAATTGATGGTAGATTATATTGTAAG
>1 dna:chromosome chromosome:RGSC3.4:1:1:267910886:1 184353062 ID37842 U -
TGAGGTAGCCATATTGAATTGATGGTAGAT
>1 dna:chromosome chromosome:RGSC3.4:1:1:267910886:1 184353063 ID59818 U -
TTGAGGTAGCCATATTGAATTGATGGTAGA
>1 dna:chromosome chromosome:RGSC3.4:1:1:267910886:1 184353066 ID39951 U -
TGATTGAGGTAGCCATATTGAATTGATGGT
>1 dna:chromosome chromosome:RGSC3.4:1:1:267910886:1 184353069 ID44465 U -
TGCTGATTGAGGTAGCCATATTGAATTGAT
>1 dna:chromosome chromosome:RGSC3.4:1:1:267910886:1 184353070 ID44464 U -
TGCTGATTGAGGTAGCCATATTGAATTGA
>1 dna:chromosome chromosome:RGSC3.4:1:1:267910886:1 184353072 ID4245 U -
CATTTGCTGATTGAGGTAGCCATATTGAATT
>1 dna:chromosome chromosome:RGSC3.4:1:1:267910886:1 184353073 ID44463 U -
TGCTGATTGAGGTAGCCATATTGAAT
>1 dna:chromosome chromosome:RGSC3.4:1:1:267910886:1 184353077 ID60199 U -
TTGCTGATTGAGGTAGCCATATT
>1 dna:chromosome chromosome:RGSC3.4:1:1:267910886:1 184353078 ID25842 U -
TCCACATTTGCTGATTGAGGTAGCCATAT
>1 dna:chromosome chromosome:RGSC3.4:1:1:267910886:1 184353086 ID3264 U -
CAAGTTTCCACATTTGCTGATTGAGGT
>1 dna:chromosome chromosome:RGSC3.4:1:1:267910886:1 184353106 ID61197 U -
TTGTGTTTGAATGGATTTTTGGCAAGTTT
>1 dna:chromosome chromosome:RGSC3.4:1:1:267910886:1 184353123 ID16972 U -
TAGAAGGACCTACAGGGCTTGTGTTTGAAT
>1 dna:chromosome chromosome:RGSC3.4:1:1:267910886:1 184353267 ID36932 U -
TGAGATGCTGATAGGAAGGCAGGGCAG
>1 dna:chromosome chromosome:RGSC3.4:1:1:267910886:1 184353271 ID17757 U -
TAGATGAGATGCTGATAGGAAGGCAGG
>1 dna:chromosome chromosome:RGSC3.4:1:1:267910886:1 184353352 ID44841 U -
TGCTTCAAGGATCAAGGGATAGCAGGAAAGC
>1 dna:chromosome chromosome:RGSC3.4:1:1:267910886:1 184353357 ID44840 U -
TGCTTCAAGGATCAAGGGATAGCAGG
>1 dna:chromosome chromosome:RGSC3.4:1:1:267910886:1 184353402 ID59206 U -
TTCTTCAGTTGATTTTTGAGTATGGGTGCA
>1 dna:chromosome chromosome:RGSC3.4:1:1:267910886:1 184353405 ID59205 U -
TTCTTCAGTTGATTTTTGAGTATGGGT
>1 dna:chromosome chromosome:RGSC3.4:1:1:267910886:1 184353419 ID15194 U -
TACCTACTTCTACCCCTTCTTCAGTTGAT
>1 dna:chromosome chromosome:RGSC3.4:1:1:267910886:1 184353460 ID8418 U -
GGCAACAACATAGACTGTGAAACAAGTGGAG
>1 dna:chromosome chromosome:RGSC3.4:1:1:267910886:1 184353461 ID8417 U -
GGCAACAACATAGACTGTGAAACAAGTGGA
>1 dna:chromosome chromosome:RGSC3.4:1:1:267910886:1 184353462 ID4035 U -
CATAGACTGTGAAACAAGTGG
>1 dna:chromosome chromosome:RGSC3.4:1:1:267910886:1 184353462 ID8416 U -
GGCAACAACATAGACTGTGAAACAAGTGG
>1 dna:chromosome chromosome:RGSC3.4:1:1:267910886:1 184353463 ID8415 U -
GGCAACAACATAGACTGTGAAACAAGTG
>1 dna:chromosome chromosome:RGSC3.4:1:1:267910886:1 184353600 ID9840 U -
TAAAACGCAAAGGGAATACAATACACAGA
>1 dna:chromosome chromosome:RGSC3.4:1:1:267910886:1 184353640 ID58841 U -
TTCTATAAATGGATGCAGTCTGCCAATGG
>1 dna:chromosome chromosome:RGSC3.4:1:1:267910886:1 184353644 ID21144 U -
TATATTCTATAAATGGATGCAGTCTGCCA
>1 dna:chromosome chromosome:RGSC3.4:1:1:267910886:1 184353645 ID61550 U -
TTTATATTCTATAAATGGATGCAGTCTGCC
>1 dna:chromosome chromosome:RGSC3.4:1:1:267910886:1 184353651 ID10493 U -
TAAAGATTTATATTCTATAAATGGATGCAG
>1 dna:chromosome chromosome:RGSC3.4:1:1:267910886:1 184353651 ID61549 U -
TTTATATTCTATAAATGGATGCAG
>1 dna:chromosome chromosome:RGSC3.4:1:1:267910886:1 184353662 ID9363 U -
GTGGGACATTTTAAAGATTTATATTCTATA
>1 dna:chromosome chromosome:RGSC3.4:1:1:267910886:1 184353849 ID20159 U -
TAGTCAGTGATTGTGACAGAGACAGGACTA
>1 dna:chromosome chromosome:RGSC3.4:1:1:267910886:1 184353869 ID2162 U -
ATAAAGAGTGTAGTCAGTGA
>1 dna:chromosome chromosome:RGSC3.4:1:1:267910886:1 184353877 ID4856 U -
CCTTGAAAGAAGATAAAGAGTGTA
>1 dna:chromosome chromosome:RGSC3.4:1:1:267910886:1 184353880 ID30640 U -
TCTGAAATCCTTGAAAGAAGATAAAGAGT
>1 dna:chromosome chromosome:RGSC3.4:1:1:267910886:1 184353913 ID26267 U -
TCCAGTGTTTAGCAAGTGGATGTGTGAGT
>1 dna:chromosome chromosome:RGSC3.4:1:1:267910886:1 184353974 ID10654 U -
TAAAGTTCTAGCCTGTGTCCCTCCTG
>1 dna:chromosome chromosome:RGSC3.4:1:1:267910886:1 184353994 ID35067 U -
TGACAGTTGTTTGGGCGCACTGCCTCTAAAGT
>1 dna:chromosome chromosome:RGSC3.4:1:1:267910886:1 184353995 ID35066 U -
TGACAGTTGTTTGGGCGCACTGCCTCTAAAG
>1 dna:chromosome chromosome:RGSC3.4:1:1:267910886:1 184353996 ID35065 U -
TGACAGTTGTTTGGGCGCACTGCCTCTAAA
>1 dna:chromosome chromosome:RGSC3.4:1:1:267910886:1 184354019 ID59289 U -
TTCTTGTTGGTGTGTGGTGGTTGACAGT
>1 dna:chromosome chromosome:RGSC3.4:1:1:267910886:1 184354036 ID6990 U -
GAGCTTGTGTCATGTTTCTTGTTGGT
>1 dna:chromosome chromosome:RGSC3.4:1:1:267910886:1 184354036 ID19055 U -
TAGGAGCTTGTGTCATGTTTCTTGTTGGT
>1 dna:chromosome chromosome:RGSC3.4:1:1:267910886:1 184354139 ID12475 U -
TAAGGTGGAAGCCACTCGGACTATATCA
>1 dna:chromosome chromosome:RGSC3.4:1:1:267910886:1 184354140 ID24736 U -
TCATAAGGTGGAAGCCACTCGGACTATATC
>1 dna:chromosome chromosome:RGSC3.4:1:1:267910886:1 184354145 ID16343 U -
TACTTCATAAGGTGGAAGCCACTCGGACT
>1 dna:chromosome chromosome:RGSC3.4:1:1:267910886:1 184354146 ID16342 U -
TACTTCATAAGGTGGAAGCCACTCGGAC
>1 dna:chromosome chromosome:RGSC3.4:1:1:267910886:1 184354285 ID49286 U -
TGGGCATACGGTTTCTGTACTTCTGTTCA
>1 dna:chromosome chromosome:RGSC3.4:1:1:267910886:1 184355075 ID50770 U -
TGGTCTTCAATGAGGAAATACCAAATGGTT
>1 dna:chromosome chromosome:RGSC3.4:1:1:267910886:1 184355247 ID8511 U -
GGCCATGATTGTAGATCGTGATGCACAAT
>1 dna:chromosome chromosome:RGSC3.4:1:1:267910886:1 184355444 ID35971 U -
TGACTTATTCACTTGGTTTGTCCCTACCAA
>1 dna:chromosome chromosome:RGSC3.4:1:1:267910886:1 184355597 ID18407 U -
TAGCCTATGAGCTGGCTAGGTTTGCGTGC
>1 dna:chromosome chromosome:RGSC3.4:1:1:267910886:1 184355754 ID56908 U -
TTAGAGTCTGTTACAAGGTGCATAGTGTA
>1 dna:chromosome chromosome:RGSC3.4:1:1:267910886:1 184355772 ID35354 U -
TGACCCAGAGCAACTACTTAGAGTCTGT
>1 dna:chromosome chromosome:RGSC3.4:1:1:267910886:1 184355827 ID13593 U -
TACAAAGGACACTGCAGCTGACTTATAAAGT
>1 dna:chromosome chromosome:RGSC3.4:1:1:267910886:1 184355836 ID13592 U -
TACAAAGGACACTGCAGCTGAC
>1 dna:chromosome chromosome:RGSC3.4:1:1:267910886:1 184355868 ID889 U -
ACCAAAGAAAGAAAAAATGGCCCCAAGAGT
>1 dna:chromosome chromosome:RGSC3.4:1:1:267910886:1 184355868 ID6070 U -
GAAAAAATGGCCCCAAGAGT
>1 dna:chromosome chromosome:RGSC3.4:1:1:267910886:1 184356120 ID48117 U -
TGGCTGTAGTTCAGGGGCTAATGTGGAA
>1 dna:chromosome chromosome:RGSC3.4:1:1:267910886:1 184356200 ID36811 U -
TGAGATAAATGGATAGCTGACGTGAAGTT
>1 dna:chromosome chromosome:RGSC3.4:1:1:267910886:1 184356201 ID36810 U -
TGAGATAAATGGATAGCTGACGTGAAGT
