# Supplementary material for: proTRAC - a software for probabilistic piRNA cluster detection, visualization and analysis
Source: BMC Bioinformatics. 2012 Jan 10;13:5. doi: 10.1186/1471-2105-13-5 (PMC3293768; doi:10.1186/1471-2105-13-5)
Supplement: Additional file 6 — proTRAC results folder containing a picture and a FASTA file for each detected rat cluster. After decompression, the folder can be opened as former session in proTRAC. Alternatively, each file can be opened separately with any standard text-editor or graphic-viewer respectively. [file 1471-2105-13-5-S6.ZIP › proTRAC_results_rat/monodirectional_clusters/Cluster_162.fas]

>1 dna:chromosome chromosome:RGSC3.4:1:1:267910886:1 208476900 ID49498 U -
TGGGCTTGAATGGTGCTTTAAACCCCGAGC
>1 dna:chromosome chromosome:RGSC3.4:1:1:267910886:1 208477009 ID35645 U -
TGACTAGGGCACATGGTCTTGCGCTTGC
>1 dna:chromosome chromosome:RGSC3.4:1:1:267910886:1 208477581 ID57045 U -
TTAGTTGCTCAATAGATGGTGTCAACACCGT
>1 dna:chromosome chromosome:RGSC3.4:1:1:267910886:1 208477688 ID36907 U -
TGAGATGCACAGACAGTTGCCTGGAAA
>1 dna:chromosome chromosome:RGSC3.4:1:1:267910886:1 208477929 ID38370 U -
TGAGTTTTACTGGGTCAAGCTTGGTGGT
>1 dna:chromosome chromosome:RGSC3.4:1:1:267910886:1 208477941 ID27465 U -
TCCGAGGTGAAATTTGAGTTTTACTGGGTC
>1 dna:chromosome chromosome:RGSC3.4:1:1:267910886:1 208477977 ID31119 U -
TCTGCTGAATGACAGGTCTGACTGTGCACA
>1 dna:chromosome chromosome:RGSC3.4:1:1:267910886:1 208477980 ID44371 U -
TGCTGAATGACAGGTCTGACTGTGC
>1 dna:chromosome chromosome:RGSC3.4:1:1:267910886:1 208478189 ID50102 U -
TGGGTTTTAAATGACTGGTGTGGAAGAGT
>1 dna:chromosome chromosome:RGSC3.4:1:1:267910886:1 208478241 ID41684 U -
TGCATTGGTCAGAGGAATTCTTAACAGAAC
>1 dna:chromosome chromosome:RGSC3.4:1:1:267910886:1 208478322 ID39337 U -
TGATGATGCCTTGTAGATGGTTTTGCAGC
>1 dna:chromosome chromosome:RGSC3.4:1:1:267910886:1 208478325 ID39958 U -
TGATTGATGATGCCTTGTAGATGGTTTTGC
>1 dna:chromosome chromosome:RGSC3.4:1:1:267910886:1 208478326 ID39957 U -
TGATTGATGATGCCTTGTAGATGGTTTTG
>1 dna:chromosome chromosome:RGSC3.4:1:1:267910886:1 208478363 ID48151 U -
TGGCTTAAGGTGTAGGACACTTTAACTTCA
>1 dna:chromosome chromosome:RGSC3.4:1:1:267910886:1 208479256 ID52005 U -
TGTAATTTGGGTGTGGCCTGTCTGT
>1 dna:chromosome chromosome:RGSC3.4:1:1:267910886:1 208479673 ID10415 U -
TAAAGAAGACTAGATTTCGGGACAGTGGG
>1 dna:chromosome chromosome:RGSC3.4:1:1:267910886:1 208479676 ID10414 U -
TAAAGAAGACTAGATTTCGGGACAGT
