# Supplementary material for: proTRAC - a software for probabilistic piRNA cluster detection, visualization and analysis
Source: BMC Bioinformatics. 2012 Jan 10;13:5. doi: 10.1186/1471-2105-13-5 (PMC3293768; doi:10.1186/1471-2105-13-5)
Supplement: Additional file 6 — proTRAC results folder containing a picture and a FASTA file for each detected rat cluster. After decompression, the folder can be opened as former session in proTRAC. Alternatively, each file can be opened separately with any standard text-editor or graphic-viewer respectively. [file 1471-2105-13-5-S6.ZIP › proTRAC_results_rat/monodirectional_clusters/Cluster_163.fas]

>1 dna:chromosome chromosome:RGSC3.4:1:1:267910886:1 211469610 ID58873 U +
TTCTATTTAAGCCCTGATGTGGATGTTGC
>1 dna:chromosome chromosome:RGSC3.4:1:1:267910886:1 211469613 ID22627 U +
TATTTAAGCCCTGATGTGGATGTTGC
>1 dna:chromosome chromosome:RGSC3.4:1:1:267910886:1 211469613 ID22628 U +
TATTTAAGCCCTGATGTGGATGTTGCTGT
>1 dna:chromosome chromosome:RGSC3.4:1:1:267910886:1 211469800 ID53804 U +
TGTGATTGCACTGTGATGGTTGGTAGTA
>1 dna:chromosome chromosome:RGSC3.4:1:1:267910886:1 211469811 ID53743 U +
TGTGATGGTTGGTAGTATCCAGTTCT
>1 dna:chromosome chromosome:RGSC3.4:1:1:267910886:1 211469918 ID51310 U +
TGGTGTGTATTCACAATGAGATTGTCAC
>1 dna:chromosome chromosome:RGSC3.4:1:1:267910886:1 211469918 ID51311 U +
TGGTGTGTATTCACAATGAGATTGTCACCGCC
>1 dna:chromosome chromosome:RGSC3.4:1:1:267910886:1 211470015 ID29853 U +
TCTAGAAGATGTGCTGGCAGCTGC
>1 dna:chromosome chromosome:RGSC3.4:1:1:267910886:1 211470122 ID1268 U +
AGAAAGAAGAGGAAACCAATCCTGC
>1 dna:chromosome chromosome:RGSC3.4:1:1:267910886:1 211471066 ID21734 U +
TATGAGTGTCGCTATTGCCTACGAAGTTAC
