# Supplementary material for: proTRAC - a software for probabilistic piRNA cluster detection, visualization and analysis
Source: BMC Bioinformatics. 2012 Jan 10;13:5. doi: 10.1186/1471-2105-13-5 (PMC3293768; doi:10.1186/1471-2105-13-5)
Supplement: Additional file 6 — proTRAC results folder containing a picture and a FASTA file for each detected rat cluster. After decompression, the folder can be opened as former session in proTRAC. Alternatively, each file can be opened separately with any standard text-editor or graphic-viewer respectively. [file 1471-2105-13-5-S6.ZIP › proTRAC_results_rat/monodirectional_clusters/Cluster_164.fas]

>1 dna:chromosome chromosome:RGSC3.4:1:1:267910886:1 241524005 ID2397 U -
ATCCTAATCTTTCTGCTCCACCTTTCTCA
>1 dna:chromosome chromosome:RGSC3.4:1:1:267910886:1 241524268 ID43348 U -
TGCCTTTACAGCGACAACGTGGTGTGGGTA
>1 dna:chromosome chromosome:RGSC3.4:1:1:267910886:1 241524269 ID43347 U -
TGCCTTTACAGCGACAACGTGGTGTGGGT
>1 dna:chromosome chromosome:RGSC3.4:1:1:267910886:1 241524282 ID4759 U -
CCTGATCCTTCTGCTGCCTTTACAGCGACA
>1 dna:chromosome chromosome:RGSC3.4:1:1:267910886:1 241524383 ID16119 U -
TACTGCATGCTGGGATTATAGGTGT
>1 dna:chromosome chromosome:RGSC3.4:1:1:267910886:1 241524398 ID58194 U -
TTCCATACTCCTCCTACAGCCTACTGCATGC
>1 dna:chromosome chromosome:RGSC3.4:1:1:267910886:1 241524428 ID56786 U -
TTACTCTGTAACTAAGGCTGGCCTCAGACT
>1 dna:chromosome chromosome:RGSC3.4:1:1:267910886:1 241524429 ID56785 U -
TTACTCTGTAACTAAGGCTGGCCTCAGAC
>1 dna:chromosome chromosome:RGSC3.4:1:1:267910886:1 241524435 ID56784 U -
TTACTCTGTAACTAAGGCTGGCC
>1 dna:chromosome chromosome:RGSC3.4:1:1:267910886:1 241524692 ID39692 U -
TGATGTTAATCTTCAATCTGCTAGCTCAC
>1 dna:chromosome chromosome:RGSC3.4:1:1:267910886:1 241524698 ID34370 U -
TGAATTCTGATGTTAATCTTCAATCTGCTA
>1 dna:chromosome chromosome:RGSC3.4:1:1:267910886:1 241524700 ID30724 U -
TCTGAATTCTGATGTTAATCTTCAATCTGC
>1 dna:chromosome chromosome:RGSC3.4:1:1:267910886:1 241524859 ID54230 U -
TGTGGTTCCTAATCTTGTTTGTGAAACTTGC
>1 dna:chromosome chromosome:RGSC3.4:1:1:267910886:1 241524890 ID15520 U -
TACGCTGGTGACAAGGAGGTCAAGGTGTTA
>1 dna:chromosome chromosome:RGSC3.4:1:1:267910886:1 241524893 ID15519 U -
TACGCTGGTGACAAGGAGGTCAAGGTG
>1 dna:chromosome chromosome:RGSC3.4:1:1:267910886:1 241524896 ID15781 U -
TACTATACGCTGGTGACAAGGAGGTCAAG
>1 dna:chromosome chromosome:RGSC3.4:1:1:267910886:1 241524900 ID28866 U -
TCCTTACTATACGCTGGTGACAAGGAGGT
>1 dna:chromosome chromosome:RGSC3.4:1:1:267910886:1 241524941 ID31981 U -
TCTTTATGAAACCTCGTCTCAACTAAATGA
>1 dna:chromosome chromosome:RGSC3.4:1:1:267910886:1 241524947 ID27903 U -
TCCTACTCTTTATGAAACCTCGTCTCAACT
>1 dna:chromosome chromosome:RGSC3.4:1:1:267910886:1 241524969 ID14477 U -
TACATATCATGTTGGAGGCTATCCTACTC
>1 dna:chromosome chromosome:RGSC3.4:1:1:267910886:1 241525047 ID10261 U -
TAAACCGTCAGTCAAATTGGGCACAGCGGC
>1 dna:chromosome chromosome:RGSC3.4:1:1:267910886:1 241525055 ID7645 U -
GCCAGCTGATAAACCGTCAGTCAAATTGGGC
>1 dna:chromosome chromosome:RGSC3.4:1:1:267910886:1 241525089 ID8624 U -
GGGAACATTACTTCACAGAGCACTACACAGT
>1 dna:chromosome chromosome:RGSC3.4:1:1:267910886:1 241525164 ID5443 U -
CTCTTCACCAACCAGTCAGCTC
>1 dna:chromosome chromosome:RGSC3.4:1:1:267910886:1 241525170 ID46223 U -
TGGACAGTCACAAAACTCTTCACCAACCAGT
>1 dna:chromosome chromosome:RGSC3.4:1:1:267910886:1 241525192 ID46883 U -
TGGATCTTCCACATTTAACTTTGGACAGTC
>1 dna:chromosome chromosome:RGSC3.4:1:1:267910886:1 241525271 ID34927 U -
TGACAGCCACAAGGTTCCGGAATAGATAC
>1 dna:chromosome chromosome:RGSC3.4:1:1:267910886:1 241525306 ID43683 U -
TGCTAAGGTCCCAAAGTCCGGAGGT
>1 dna:chromosome chromosome:RGSC3.4:1:1:267910886:1 241525320 ID60854 U -
TTGGTGGAAACTAGTGGTCTGCTAAGGTCC
>1 dna:chromosome chromosome:RGSC3.4:1:1:267910886:1 241525321 ID60853 U -
TTGGTGGAAACTAGTGGTCTGCTAAGGTC
>1 dna:chromosome chromosome:RGSC3.4:1:1:267910886:1 241525322 ID60852 U -
TTGGTGGAAACTAGTGGTCTGCTAAGGT
>1 dna:chromosome chromosome:RGSC3.4:1:1:267910886:1 241525326 ID37028 U -
TGAGATTGGTGGAAACTAGTGGTCTGCTA
>1 dna:chromosome chromosome:RGSC3.4:1:1:267910886:1 241525327 ID37027 U -
TGAGATTGGTGGAAACTAGTGGTCTGCT
>1 dna:chromosome chromosome:RGSC3.4:1:1:267910886:1 241525328 ID37026 U -
TGAGATTGGTGGAAACTAGTGGTCTGC
>1 dna:chromosome chromosome:RGSC3.4:1:1:267910886:1 241525329 ID37025 U -
TGAGATTGGTGGAAACTAGTGGTCTG
>1 dna:chromosome chromosome:RGSC3.4:1:1:267910886:1 241525331 ID47880 U -
TGGCCTTGAGATTGGTGGAAACTAGTGGTC
>1 dna:chromosome chromosome:RGSC3.4:1:1:267910886:1 241525332 ID47879 U -
TGGCCTTGAGATTGGTGGAAACTAGTGGT
>1 dna:chromosome chromosome:RGSC3.4:1:1:267910886:1 241525334 ID37024 U -
TGAGATTGGTGGAAACTAGTG
>1 dna:chromosome chromosome:RGSC3.4:1:1:267910886:1 241525337 ID22834 U -
TATTTTGGCCTTGAGATTGGTGGAAACTA
>1 dna:chromosome chromosome:RGSC3.4:1:1:267910886:1 241525343 ID24996 U -
TCATGGATATTTTGGCCTTGAGATTGGTGG
>1 dna:chromosome chromosome:RGSC3.4:1:1:267910886:1 241525350 ID44640 U -
TGCTGTCATGGATATTTTGGCCTTGAGA
>1 dna:chromosome chromosome:RGSC3.4:1:1:267910886:1 241525352 ID44639 U -
TGCTGTCATGGATATTTTGGCCTTGA
>1 dna:chromosome chromosome:RGSC3.4:1:1:267910886:1 241525353 ID24327 U -
TCAGATGCTGTCATGGATATTTTGGCCTTG
>1 dna:chromosome chromosome:RGSC3.4:1:1:267910886:1 241525358 ID3738 U -
CAGATGCTGTCATGGATATTTTGG
>1 dna:chromosome chromosome:RGSC3.4:1:1:267910886:1 241525366 ID43979 U -
TGCTATAGGCTTCAGATGCTGTCATGGA
>1 dna:chromosome chromosome:RGSC3.4:1:1:267910886:1 241525367 ID43978 U -
TGCTATAGGCTTCAGATGCTGTCATGG
>1 dna:chromosome chromosome:RGSC3.4:1:1:267910886:1 241525384 ID16686 U -
TAGAAAGGCAGGGTGACCTCTGCTATAGGC
>1 dna:chromosome chromosome:RGSC3.4:1:1:267910886:1 241525425 ID5174 U -
CTACTGGTAGGAATGTCCAGTA
>1 dna:chromosome chromosome:RGSC3.4:1:1:267910886:1 241525425 ID57390 U -
TTCAAATCTACTGGTAGGAATGTCCAGTA
>1 dna:chromosome chromosome:RGSC3.4:1:1:267910886:1 241525441 ID1544 U -
AGCAAGGCATTTTTTTTTCAAATCTACTG
>1 dna:chromosome chromosome:RGSC3.4:1:1:267910886:1 241525458 ID32783 U -
TGAAAGTCAAGTCATGAAGCAAGGCATTT
>1 dna:chromosome chromosome:RGSC3.4:1:1:267910886:1 241525484 ID53157 U -
TGTGAAAATGGTTGTGTTAAGGTTTATGA
>1 dna:chromosome chromosome:RGSC3.4:1:1:267910886:1 241525489 ID25701 U -
TCCAATGTGAAAATGGTTGTGTTAAGGTT
>1 dna:chromosome chromosome:RGSC3.4:1:1:267910886:1 241525490 ID25700 U -
TCCAATGTGAAAATGGTTGTGTTAAGGT
>1 dna:chromosome chromosome:RGSC3.4:1:1:267910886:1 241525491 ID25699 U -
TCCAATGTGAAAATGGTTGTGTTAAGG
>1 dna:chromosome chromosome:RGSC3.4:1:1:267910886:1 241525567 ID366 U -
AAGAGATAGCTTATTCTGAGCCAGACATG
>1 dna:chromosome chromosome:RGSC3.4:1:1:267910886:1 241525626 ID33095 U -
TGAAATTGGGTTTTCAAGGTGGTTTATAATGC
>1 dna:chromosome chromosome:RGSC3.4:1:1:267910886:1 241525865 ID15947 U -
TACTCCCTGAATGGGTGGAGACTTCTAAAG
>1 dna:chromosome chromosome:RGSC3.4:1:1:267910886:1 241525970 ID21596 U -
TATGAACCAAAGCTGGAGCTTATTAAGAAA
>1 dna:chromosome chromosome:RGSC3.4:1:1:267910886:1 241525976 ID50531 U -
TGGTCAATATGAACCAAAGCTGGAGCTTATT
>1 dna:chromosome chromosome:RGSC3.4:1:1:267910886:1 241525987 ID55106 U -
TGTTGACAGTATTGGTCAATATGAACCAAAGC
>1 dna:chromosome chromosome:RGSC3.4:1:1:267910886:1 241526177 ID6517 U -
GACACAGCACAGTGTGGCCGCCCGCAGTT
>1 dna:chromosome chromosome:RGSC3.4:1:1:267910886:1 241526211 ID2761 U -
ATGTGCATTTCTGTCCGGAG
>1 dna:chromosome chromosome:RGSC3.4:1:1:267910886:1 241526328 ID11471 U -
TAACCTTGCAACTTGCATTTCTTGGTGCCC
>1 dna:chromosome chromosome:RGSC3.4:1:1:267910886:1 241526375 ID43084 U -
TGCCTGAGTTTAAGGCCTTCGCCTTTCTGC
>1 dna:chromosome chromosome:RGSC3.4:1:1:267910886:1 241526380 ID8864 U -
GGTGTTGCCTGAGTTTAAGGCCTTCGCCTT
>1 dna:chromosome chromosome:RGSC3.4:1:1:267910886:1 241526385 ID55456 U -
TGTTTGGTGTTGCCTGAGTTTAAGGCCTTC
>1 dna:chromosome chromosome:RGSC3.4:1:1:267910886:1 241526388 ID39755 U -
TGATGTTTGGTGTTGCCTGAGTTTAAGGCC
>1 dna:chromosome chromosome:RGSC3.4:1:1:267910886:1 241526394 ID50749 U -
TGGTCTGATGTTTGGTGTTGCCTGAGTTT
>1 dna:chromosome chromosome:RGSC3.4:1:1:267910886:1 241526396 ID50748 U -
TGGTCTGATGTTTGGTGTTGCCTGAGT
>1 dna:chromosome chromosome:RGSC3.4:1:1:267910886:1 241526463 ID22799 U -
TATTTTAGTTTCAGTACAAAAGGAAGTGGC
>1 dna:chromosome chromosome:RGSC3.4:1:1:267910886:1 241526466 ID35685 U -
TGACTATTTTAGTTTCAGTACAAAAGGAAGT
>1 dna:chromosome chromosome:RGSC3.4:1:1:267910886:1 241526582 ID54709 U -
TGTTAATCACAGTTCTAAACACTCTTATGC
>1 dna:chromosome chromosome:RGSC3.4:1:1:267910886:1 241526591 ID54708 U -
TGTTAATCACAGTTCTAAACA
>1 dna:chromosome chromosome:RGSC3.4:1:1:267910886:1 241526649 ID29641 U -
TCTAAATGTCAATTGTGTGCCCATGCATCT
>1 dna:chromosome chromosome:RGSC3.4:1:1:267910886:1 241526650 ID2733 U -
ATGTCAATTGTGTGCCCATGCATC
>1 dna:chromosome chromosome:RGSC3.4:1:1:267910886:1 241526651 ID9037 U -
GTCAATTGTGTGCCCATGCAT
>1 dna:chromosome chromosome:RGSC3.4:1:1:267910886:1 241526653 ID2732 U -
ATGTCAATTGTGTGCCCATGC
>1 dna:chromosome chromosome:RGSC3.4:1:1:267910886:1 241526653 ID22385 U -
TATTCTAAATGTCAATTGTGTGCCCATGC
>1 dna:chromosome chromosome:RGSC3.4:1:1:267910886:1 241526657 ID10877 U -
TAAATGTCAATTGTGTGCCC
>1 dna:chromosome chromosome:RGSC3.4:1:1:267910886:1 241526664 ID22065 U -
TATGTCGTTTATTATTCTAAATGTCAATTG
>1 dna:chromosome chromosome:RGSC3.4:1:1:267910886:1 241526684 ID62675 U -
TTTTTGTCGGTGAGGCCTATATGTCGTTT
>1 dna:chromosome chromosome:RGSC3.4:1:1:267910886:1 241526684 ID62697 U -
TTTTTTGTCGGTGAGGCCTATATGTCGTTT
>1 dna:chromosome chromosome:RGSC3.4:1:1:267910886:1 241526685 ID62674 U -
TTTTTGTCGGTGAGGCCTATATGTCGTT
>1 dna:chromosome chromosome:RGSC3.4:1:1:267910886:1 241526685 ID62696 U -
TTTTTTGTCGGTGAGGCCTATATGTCGTT
>1 dna:chromosome chromosome:RGSC3.4:1:1:267910886:1 241526687 ID32184 U -
TCTTTTTTGTCGGTGAGGCCTATATGTCG
>1 dna:chromosome chromosome:RGSC3.4:1:1:267910886:1 241526688 ID32183 U -
TCTTTTTTGTCGGTGAGGCCTATATGTC
>1 dna:chromosome chromosome:RGSC3.4:1:1:267910886:1 241526688 ID59401 U -
TTCTTTTTTGTCGGTGAGGCCTATATGTC
>1 dna:chromosome chromosome:RGSC3.4:1:1:267910886:1 241526689 ID9143 U -
GTCGGTGAGGCCTATATGT
>1 dna:chromosome chromosome:RGSC3.4:1:1:267910886:1 241526731 ID11289 U -
TAACATTAGGTATGTAGAGTCACAAATTGA
>1 dna:chromosome chromosome:RGSC3.4:1:1:267910886:1 241526823 ID20802 U -
TATAACGTGGTGTCCCAAGATCCTTCTTCCC
>1 dna:chromosome chromosome:RGSC3.4:1:1:267910886:1 241526825 ID20801 U -
TATAACGTGGTGTCCCAAGATCCTTCTTC
>1 dna:chromosome chromosome:RGSC3.4:1:1:267910886:1 241526827 ID3532 U -
CACTATAACGTGGTGTCCCAAGATCCTTCT
>1 dna:chromosome chromosome:RGSC3.4:1:1:267910886:1 241526828 ID3531 U -
CACTATAACGTGGTGTCCCAAGATCCTTC
>1 dna:chromosome chromosome:RGSC3.4:1:1:267910886:1 241526831 ID47346 U -
TGGCACTATAACGTGGTGTCCCAAGATCC
>1 dna:chromosome chromosome:RGSC3.4:1:1:267910886:1 241526832 ID47345 U -
TGGCACTATAACGTGGTGTCCCAAGATC
>1 dna:chromosome chromosome:RGSC3.4:1:1:267910886:1 241526841 ID43527 U -
TGCGTCCAGTGTGGCACTATAACGTGGTGT
>1 dna:chromosome chromosome:RGSC3.4:1:1:267910886:1 241526843 ID43526 U -
TGCGTCCAGTGTGGCACTATAACGTGGT
>1 dna:chromosome chromosome:RGSC3.4:1:1:267910886:1 241526934 ID59622 U -
TTGAAGTTTAATACTGACGCCGGTAAGTAC
>1 dna:chromosome chromosome:RGSC3.4:1:1:267910886:1 241526936 ID22437 U -
TATTGAAGTTTAATACTGACGCCGGTAAGT
>1 dna:chromosome chromosome:RGSC3.4:1:1:267910886:1 241526937 ID22436 U -
TATTGAAGTTTAATACTGACGCCGGTAAG
>1 dna:chromosome chromosome:RGSC3.4:1:1:267910886:1 241527170 ID19372 U -
TAGGCCACATAGTTTAAGACCTTGTGTCTTA
>1 dna:chromosome chromosome:RGSC3.4:1:1:267910886:1 241527199 ID45995 U -
TGGAATCTGGGATGCTCCTGGCTCGTCTA
>1 dna:chromosome chromosome:RGSC3.4:1:1:267910886:1 241527271 ID10781 U -
TAAATGAAGCTGGGTGCCAAGGAAGCAAAC
>1 dna:chromosome chromosome:RGSC3.4:1:1:267910886:1 241527273 ID56389 U -
TTAAATGAAGCTGGGTGCCAAGGAAGCAA
>1 dna:chromosome chromosome:RGSC3.4:1:1:267910886:1 241527275 ID33771 U -
TGAAGCTGGGTGCCAAGGAAGC
>1 dna:chromosome chromosome:RGSC3.4:1:1:267910886:1 241527320 ID30491 U -
TCTCTCTTTCGAAGAACTTTGGAACCTCCT
>1 dna:chromosome chromosome:RGSC3.4:1:1:267910886:1 241527334 ID58807 U -
TTCTAGAGTAGGTTCTCTCTTTCGAAGAA
>1 dna:chromosome chromosome:RGSC3.4:1:1:267910886:1 241527370 ID12159 U -
TAAGCACAGAGGAGATGGTTTCCGTCTGCCC
>1 dna:chromosome chromosome:RGSC3.4:1:1:267910886:1 241527375 ID18956 U -
TAGGACTAAGCACAGAGGAGATGGTTTCCGTC
>1 dna:chromosome chromosome:RGSC3.4:1:1:267910886:1 241527378 ID18955 U -
TAGGACTAAGCACAGAGGAGATGGTTTCC
>1 dna:chromosome chromosome:RGSC3.4:1:1:267910886:1 241527382 ID16467 U -
TACTTTAGGACTAAGCACAGAGGAGATGGT
>1 dna:chromosome chromosome:RGSC3.4:1:1:267910886:1 241527428 ID43280 U -
TGCCTTGATTTAACCGGCATCGGGACAAA
>1 dna:chromosome chromosome:RGSC3.4:1:1:267910886:1 241527461 ID22245 U -
TATTAGAGCAACCTCGATTAATGGTTTCAGA
>1 dna:chromosome chromosome:RGSC3.4:1:1:267910886:1 241527461 ID56897 U -
TTAGAGCAACCTCGATTAATGGTTTCAGA
>1 dna:chromosome chromosome:RGSC3.4:1:1:267910886:1 241527472 ID57719 U -
TTCAGAGCTGTATTAGAGCAACCTCGATTA
>1 dna:chromosome chromosome:RGSC3.4:1:1:267910886:1 241527474 ID61691 U -
TTTCAGAGCTGTATTAGAGCAACCTCGAT
>1 dna:chromosome chromosome:RGSC3.4:1:1:267910886:1 241527479 ID48264 U -
TGGCTTTTTCAGAGCTGTATTAGAGCAACC
>1 dna:chromosome chromosome:RGSC3.4:1:1:267910886:1 241527480 ID48263 U -
TGGCTTTTTCAGAGCTGTATTAGAGCAAC
>1 dna:chromosome chromosome:RGSC3.4:1:1:267910886:1 241527510 ID61808 U -
TTTCTAGTCTGCACAGGCCTCACACGGTGT
>1 dna:chromosome chromosome:RGSC3.4:1:1:267910886:1 241527514 ID30271 U -
TCTCATTTCTAGTCTGCACAGGCCTCACACG
>1 dna:chromosome chromosome:RGSC3.4:1:1:267910886:1 241527515 ID30270 U -
TCTCATTTCTAGTCTGCACAGGCCTCACAC
>1 dna:chromosome chromosome:RGSC3.4:1:1:267910886:1 241527516 ID30269 U -
TCTCATTTCTAGTCTGCACAGGCCTCACA
>1 dna:chromosome chromosome:RGSC3.4:1:1:267910886:1 241527517 ID25194 U -
TCATTTCTAGTCTGCACAGGCCTCAC
>1 dna:chromosome chromosome:RGSC3.4:1:1:267910886:1 241527534 ID12125 U -
TAAGATTCTTCAATGGCCTTCTCATTTCTA
>1 dna:chromosome chromosome:RGSC3.4:1:1:267910886:1 241527539 ID20830 U -
TATAAGATTCTTCAATGGCCTTCTCAT
>1 dna:chromosome chromosome:RGSC3.4:1:1:267910886:1 241527541 ID5208 U -
CTATAAGATTCTTCAATGGCCTTCTC
>1 dna:chromosome chromosome:RGSC3.4:1:1:267910886:1 241527546 ID16710 U -
TAGAAATAACCTATAAGATTCTTCAATGGCC
>1 dna:chromosome chromosome:RGSC3.4:1:1:267910886:1 241527549 ID56832 U -
TTAGAAATAACCTATAAGATTCTTCAATG
>1 dna:chromosome chromosome:RGSC3.4:1:1:267910886:1 241527587 ID61579 U -
TTTATGTGGGTTCTGATTACCAAT
>1 dna:chromosome chromosome:RGSC3.4:1:1:267910886:1 241527588 ID62612 U -
TTTTGTTTTTATGTGGGTTCTGATTACCAA
>1 dna:chromosome chromosome:RGSC3.4:1:1:267910886:1 241527589 ID55532 U -
TGTTTTTATGTGGGTTCTGATTACCA
>1 dna:chromosome chromosome:RGSC3.4:1:1:267910886:1 241527589 ID62611 U -
TTTTGTTTTTATGTGGGTTCTGATTACCA
>1 dna:chromosome chromosome:RGSC3.4:1:1:267910886:1 241527591 ID57220 U -
TTATGTGGGTTCTGATTAC
>1 dna:chromosome chromosome:RGSC3.4:1:1:267910886:1 241527618 ID11729 U -
TAAGAAAATTATACAGGGTCCCAAAGAGC
>1 dna:chromosome chromosome:RGSC3.4:1:1:267910886:1 241527860 ID1236 U -
ACTTTATGATGGATGTAGAACACACTG
>1 dna:chromosome chromosome:RGSC3.4:1:1:267910886:1 241527861 ID5981 U -
CTTTATGATGGATGTAGAACACACT
>1 dna:chromosome chromosome:RGSC3.4:1:1:267910886:1 241527865 ID34421 U -
TGAATTTAACTTTATGATGGATGTAGAACA
>1 dna:chromosome chromosome:RGSC3.4:1:1:267910886:1 241527866 ID34420 U -
TGAATTTAACTTTATGATGGATGTAGAAC
>1 dna:chromosome chromosome:RGSC3.4:1:1:267910886:1 241527918 ID36147 U -
TGAGAAAGGTGTACACTTGTTTCAAGTTA
>1 dna:chromosome chromosome:RGSC3.4:1:1:267910886:1 241527919 ID36146 U -
TGAGAAAGGTGTACACTTGTTTCAAGTT
>1 dna:chromosome chromosome:RGSC3.4:1:1:267910886:1 241528046 ID28913 U -
TCCTTCAGAAGCATAACTGCCTGTGTGGG
>1 dna:chromosome chromosome:RGSC3.4:1:1:267910886:1 241528054 ID61242 U -
TTGTTGAGGATCCTTCAGAAGCATAACTGCC
>1 dna:chromosome chromosome:RGSC3.4:1:1:267910886:1 241528062 ID32108 U -
TCTTTGTTGAGGATCCTTCAGAAGCA
>1 dna:chromosome chromosome:RGSC3.4:1:1:267910886:1 241528063 ID9499 U -
GTTATCTTTGTTGAGGATCCTTCAGAAGC
>1 dna:chromosome chromosome:RGSC3.4:1:1:267910886:1 241528072 ID25569 U -
TCCAAGCCGGGTTATCTTTGTTGAGGATCC
>1 dna:chromosome chromosome:RGSC3.4:1:1:267910886:1 241528073 ID25568 U -
TCCAAGCCGGGTTATCTTTGTTGAGGATC
>1 dna:chromosome chromosome:RGSC3.4:1:1:267910886:1 241528073 ID58038 U -
TTCCAAGCCGGGTTATCTTTGTTGAGGATC
>1 dna:chromosome chromosome:RGSC3.4:1:1:267910886:1 241528095 ID31175 U -
TCTGGATGGCAGAGACATGCTTCCAAGC
>1 dna:chromosome chromosome:RGSC3.4:1:1:267910886:1 241528110 ID15243 U -
TACCTCACAGGATGTTCTCTGGATGGCAGA
>1 dna:chromosome chromosome:RGSC3.4:1:1:267910886:1 241528132 ID21434 U -
TATCGGACTCTTCACGTAGCCTTACCTCAC
>1 dna:chromosome chromosome:RGSC3.4:1:1:267910886:1 241528139 ID49164 U -
TGGGATTATCGGACTCTTCACGTAGCCTT
>1 dna:chromosome chromosome:RGSC3.4:1:1:267910886:1 241528329 ID2213 U -
ATACCTCTCTTCCACTAGCAAGT
>1 dna:chromosome chromosome:RGSC3.4:1:1:267910886:1 241528397 ID22241 U -
TATTAGACAGTACTGTTGGAATTTGCTTCA
>1 dna:chromosome chromosome:RGSC3.4:1:1:267910886:1 241528398 ID22240 U -
TATTAGACAGTACTGTTGGAATTTGCTTC
>1 dna:chromosome chromosome:RGSC3.4:1:1:267910886:1 241528433 ID59593 U -
TTGAAGGACAATGCGCTTCTGATAGTAGC
>1 dna:chromosome chromosome:RGSC3.4:1:1:267910886:1 241528435 ID43264 U -
TGCCTTGAAGGACAATGCGCTTCTGATAGTA
>1 dna:chromosome chromosome:RGSC3.4:1:1:267910886:1 241528436 ID43263 U -
TGCCTTGAAGGACAATGCGCTTCTGATAGT
>1 dna:chromosome chromosome:RGSC3.4:1:1:267910886:1 241528448 ID37818 U -
TGAGGGTTTGTCTGCCTTGAAGGACAATGC
>1 dna:chromosome chromosome:RGSC3.4:1:1:267910886:1 241528471 ID31864 U -
TCTTGATGTTCACGCCAGCCTCTGAGGGT
>1 dna:chromosome chromosome:RGSC3.4:1:1:267910886:1 241528475 ID40687 U -
TGCAATCTTGATGTTCACGCCAGCCTCTGA
>1 dna:chromosome chromosome:RGSC3.4:1:1:267910886:1 241528476 ID40686 U -
TGCAATCTTGATGTTCACGCCAGCCTCTG
>1 dna:chromosome chromosome:RGSC3.4:1:1:267910886:1 241528477 ID40685 U -
TGCAATCTTGATGTTCACGCCAGCCTCT
>1 dna:chromosome chromosome:RGSC3.4:1:1:267910886:1 241528477 ID59992 U -
TTGCAATCTTGATGTTCACGCCAGCCTCT
>1 dna:chromosome chromosome:RGSC3.4:1:1:267910886:1 241528478 ID62115 U -
TTTGCAATCTTGATGTTCACGCCAGCCTC
>1 dna:chromosome chromosome:RGSC3.4:1:1:267910886:1 241528489 ID33890 U -
TGAAGTCACAGTTTGCAATCTTGATGTTC
>1 dna:chromosome chromosome:RGSC3.4:1:1:267910886:1 241528489 ID59614 U -
TTGAAGTCACAGTTTGCAATCTTGATGTTC
>1 dna:chromosome chromosome:RGSC3.4:1:1:267910886:1 241528501 ID4995 U -
CGGAATTTGCTGTTGAAGTCACAGTTTGCA
>1 dna:chromosome chromosome:RGSC3.4:1:1:267910886:1 241528502 ID4994 U -
CGGAATTTGCTGTTGAAGTCACAGTTTGC
>1 dna:chromosome chromosome:RGSC3.4:1:1:267910886:1 241528564 ID9425 U -
GTGTCTCCACGAGGAGAATGTCAGGC
>1 dna:chromosome chromosome:RGSC3.4:1:1:267910886:1 241528582 ID54678 U -
TGTTAAGCCCCAGACTTCTGTGTGTCTCC
>1 dna:chromosome chromosome:RGSC3.4:1:1:267910886:1 241528625 ID34117 U -
TGAATCTCTGTAGGTCGAAAGGCGGGAATC
>1 dna:chromosome chromosome:RGSC3.4:1:1:267910886:1 241528680 ID18303 U -
TAGCCACACAGGACAAATGTTGTCTCTCCC
>1 dna:chromosome chromosome:RGSC3.4:1:1:267910886:1 241528682 ID18302 U -
TAGCCACACAGGACAAATGTTGTCTCTC
>1 dna:chromosome chromosome:RGSC3.4:1:1:267910886:1 241528687 ID23822 U -
TCACCATAGCCACACAGGACAAATGTTGT
>1 dna:chromosome chromosome:RGSC3.4:1:1:267910886:1 241528723 ID36393 U -
TGAGAATGAATGAGTTGCTCTTTGAAAGT
>1 dna:chromosome chromosome:RGSC3.4:1:1:267910886:1 241528729 ID48700 U -
TGGGACTGAGAATGAATGAGTTGCTCTTT
>1 dna:chromosome chromosome:RGSC3.4:1:1:267910886:1 241528730 ID48699 U -
TGGGACTGAGAATGAATGAGTTGCTCTT
>1 dna:chromosome chromosome:RGSC3.4:1:1:267910886:1 241528734 ID24002 U -
TCACTGGGACTGAGAATGAATGAGTTGC
>1 dna:chromosome chromosome:RGSC3.4:1:1:267910886:1 241528775 ID57233 U -
TTATTAATGGGCCCATCACAGTGCTGTC
>1 dna:chromosome chromosome:RGSC3.4:1:1:267910886:1 241528796 ID58361 U -
TTCCTAACTTTGATGACCCACATTATTAA
>1 dna:chromosome chromosome:RGSC3.4:1:1:267910886:1 241528799 ID12646 U -
TAAGTTCCTAACTTTGATGACCCACATTAT
>1 dna:chromosome chromosome:RGSC3.4:1:1:267910886:1 241528803 ID3431 U -
CACATAAGTTCCTAACTTTGATGACCCACA
>1 dna:chromosome chromosome:RGSC3.4:1:1:267910886:1 241528878 ID7050 U -
GAGGCCGTTGTCTTATTGGATTTCCTGCC
>1 dna:chromosome chromosome:RGSC3.4:1:1:267910886:1 241528879 ID19071 U -
TAGGAGGCCGTTGTCTTATTGGATTTCCTGC
>1 dna:chromosome chromosome:RGSC3.4:1:1:267910886:1 241528940 ID30680 U -
TCTGAAGGCCATCCCTTTCGAGCAGCTAGC
>1 dna:chromosome chromosome:RGSC3.4:1:1:267910886:1 241528942 ID30679 U -
TCTGAAGGCCATCCCTTTCGAGCAGCTA
>1 dna:chromosome chromosome:RGSC3.4:1:1:267910886:1 241528983 ID5224 U -
CTATGGTACCGGAAGGGTGCGCTGTT
>1 dna:chromosome chromosome:RGSC3.4:1:1:267910886:1 241528983 ID15095 U -
TACCCTATGGTACCGGAAGGGTGCGCTGTT
>1 dna:chromosome chromosome:RGSC3.4:1:1:267910886:1 241529002 ID27498 U -
TCCGATGGCCTAAGCCATACCCTATGGT
>1 dna:chromosome chromosome:RGSC3.4:1:1:267910886:1 241529062 ID12568 U -
TAAGTGAAGCAATGATAGGTCAATGAAAGG
>1 dna:chromosome chromosome:RGSC3.4:1:1:267910886:1 241529096 ID28217 U -
TCCTCAGGATCCACGTTGTTCCTCGGAGG
>1 dna:chromosome chromosome:RGSC3.4:1:1:267910886:1 241529404 ID45420 U -
TGGAAAGCAGTTTATCTGGAGCTCCGTC
>1 dna:chromosome chromosome:RGSC3.4:1:1:267910886:1 241529409 ID1004 U -
ACCGAGTGGAAAGCAGTTTATCTGGAGCT
>1 dna:chromosome chromosome:RGSC3.4:1:1:267910886:1 241529417 ID29424 U -
TCGGACATACCGAGTGGAAAGCAGTTTAT
>1 dna:chromosome chromosome:RGSC3.4:1:1:267910886:1 241529419 ID58624 U -
TTCGGACATACCGAGTGGAAAGCAGTTT
>1 dna:chromosome chromosome:RGSC3.4:1:1:267910886:1 241529440 ID26674 U -
TCCCAATGGGGATGGATTTCCTTTCGGAC
>1 dna:chromosome chromosome:RGSC3.4:1:1:267910886:1 241529444 ID55385 U -
TGTTTCCCAATGGGGATGGATTTCCTTTC
>1 dna:chromosome chromosome:RGSC3.4:1:1:267910886:1 241529518 ID50791 U -
TGGTCTTGGCCAGTTCACAGACAATGAGGT
>1 dna:chromosome chromosome:RGSC3.4:1:1:267910886:1 241529528 ID5376 U -
CTCGTGGTCTTGGCCAGTTCACAG
>1 dna:chromosome chromosome:RGSC3.4:1:1:267910886:1 241529551 ID33499 U -
TGAACTTGCTAAAGACGCTAGGGTTGGTCTCC
>1 dna:chromosome chromosome:RGSC3.4:1:1:267910886:1 241529554 ID33498 U -
TGAACTTGCTAAAGACGCTAGGGTTGGTC
>1 dna:chromosome chromosome:RGSC3.4:1:1:267910886:1 241529565 ID54077 U -
TGTGGAACCTGAACTTGCTAAAGACGC
>1 dna:chromosome chromosome:RGSC3.4:1:1:267910886:1 241529583 ID31732 U -
TCTTCCTGTGCTGTGGAACC
>1 dna:chromosome chromosome:RGSC3.4:1:1:267910886:1 241529617 ID3131 U -
CAAAGTCATTCAGATTCTTTTTGGAGCCC
>1 dna:chromosome chromosome:RGSC3.4:1:1:267910886:1 241529617 ID23097 U -
TCAAAGTCATTCAGATTCTTTTTGGAGCCC
>1 dna:chromosome chromosome:RGSC3.4:1:1:267910886:1 241529618 ID57380 U -
TTCAAAGTCATTCAGATTCTTTTTGGAGCC
>1 dna:chromosome chromosome:RGSC3.4:1:1:267910886:1 241529639 ID31963 U -
TCTTTACTTCGAGGTTGTCTTCAAAGTC
>1 dna:chromosome chromosome:RGSC3.4:1:1:267910886:1 241529642 ID6958 U -
GAGCATCTTTACTTCGAGGTTGTCTTCAAA
>1 dna:chromosome chromosome:RGSC3.4:1:1:267910886:1 241529644 ID37227 U -
TGAGCATCTTTACTTCGAGGTTGTCTTCA
>1 dna:chromosome chromosome:RGSC3.4:1:1:267910886:1 241529672 ID41333 U -
TGCAGTGAGCGCCTGACTTCTCCAGGAGT
>1 dna:chromosome chromosome:RGSC3.4:1:1:267910886:1 241529705 ID46320 U -
TGGACCTTGGAAAACTGTGTCCTCTCTATGC
>1 dna:chromosome chromosome:RGSC3.4:1:1:267910886:1 241529733 ID9173 U -
GTCTGCCAACAAAAAGCCCACCTGG
>1 dna:chromosome chromosome:RGSC3.4:1:1:267910886:1 241529838 ID44791 U -
TGCTTAGCCTGGAGATGCTCACTCCTCAAG
>1 dna:chromosome chromosome:RGSC3.4:1:1:267910886:1 241529839 ID44790 U -
TGCTTAGCCTGGAGATGCTCACTCCTCAA
>1 dna:chromosome chromosome:RGSC3.4:1:1:267910886:1 241529908 ID4999 U -
CGGATGGATCAAGTGCTTGAAAGC
>1 dna:chromosome chromosome:RGSC3.4:1:1:267910886:1 241530892 ID59537 M -
TTGAACTCAGGACCTCTGGAAGAGCA
>1 dna:chromosome chromosome:RGSC3.4:1:1:267910886:1 241530902 ID51544 M -
TGGTTGCTGGGATTTGAACTCAGGACCTC
>1 dna:chromosome chromosome:RGSC3.4:1:1:267910886:1 241531121 ID51163 M +
TGGTGGCTCACAACCATCTGTAATGGGATCT
>1 dna:chromosome chromosome:RGSC3.4:1:1:267910886:1 241531125 ID24316 M -
TCAGATCCCATTACAGATGGTTGTGAGCC
>1 dna:chromosome chromosome:RGSC3.4:1:1:267910886:1 241531128 ID23586 M +
TCACAACCATCTGTAATGGGATCTGATGC
>1 dna:chromosome chromosome:RGSC3.4:1:1:267910886:1 241531128 ID23587 M +
TCACAACCATCTGTAATGGGATCTGATGCC
>1 dna:chromosome chromosome:RGSC3.4:1:1:267910886:1 241531139 ID51972 M +
TGTAATGGGATCTGATGCCCTCTTCTGGTGT
>1 dna:chromosome chromosome:RGSC3.4:1:1:267910886:1 241531147 ID7250 M +
GATCTGATGCCCTCTTCTGGTGTGTCTGA
>1 dna:chromosome chromosome:RGSC3.4:1:1:267910886:1 241531149 ID30925 M +
TCTGATGCCCTCTTCTGGTGTGTCTGAA
>1 dna:chromosome chromosome:RGSC3.4:1:1:267910886:1 241533876 ID50753 U -
TGGTCTGCCAGTGCAGTGAGCATTTCAACC
>1 dna:chromosome chromosome:RGSC3.4:1:1:267910886:1 241533881 ID25687 U -
TCCAATGGTCTGCCAGTGCAGTGAGCATTT
>1 dna:chromosome chromosome:RGSC3.4:1:1:267910886:1 241533929 ID33901 U -
TGAAGTCCAGAGCTTTGCTGAGTGTC
>1 dna:chromosome chromosome:RGSC3.4:1:1:267910886:1 241535644 ID30925 M -
TCTGATGCCCTCTTCTGGTGTGTCTGAA
>1 dna:chromosome chromosome:RGSC3.4:1:1:267910886:1 241535645 ID7250 M -
GATCTGATGCCCTCTTCTGGTGTGTCTGA
>1 dna:chromosome chromosome:RGSC3.4:1:1:267910886:1 241535655 ID31264 M -
TCTGTAATGAGATCTGATGCCCTCTTCTG
>1 dna:chromosome chromosome:RGSC3.4:1:1:267910886:1 241535660 ID7060 M +
GAGGGCATCAGATCTCATTACAGATGGTTGT
>1 dna:chromosome chromosome:RGSC3.4:1:1:267910886:1 241535702 ID51544 M +
TGGTTGCTGGGATTTGAACTCAGGACCTC
>1 dna:chromosome chromosome:RGSC3.4:1:1:267910886:1 241535715 ID59537 M +
TTGAACTCAGGACCTCTGGAAGAGCA
>1 dna:chromosome chromosome:RGSC3.4:1:1:267910886:1 241535788 ID51972 M +
TGTAATGGGATCTGATGCCCTCTTCTGGTGT
>1 dna:chromosome chromosome:RGSC3.4:1:1:267910886:1 241538352 ID43138 M +
TGCCTGGGATGAAGCCTACTTGATCATGGT
>1 dna:chromosome chromosome:RGSC3.4:1:1:267910886:1 241538378 ID51135 M +
TGGTGGATGATTGTTTTGATGTGCTCT
>1 dna:chromosome chromosome:RGSC3.4:1:1:267910886:1 241538590 ID50480 M +
TGGTATGAGGTCTTCTATGAAGGTCTGAT
