# Supplementary material for: proTRAC - a software for probabilistic piRNA cluster detection, visualization and analysis
Source: BMC Bioinformatics. 2012 Jan 10;13:5. doi: 10.1186/1471-2105-13-5 (PMC3293768; doi:10.1186/1471-2105-13-5)
Supplement: Additional file 6 — proTRAC results folder containing a picture and a FASTA file for each detected rat cluster. After decompression, the folder can be opened as former session in proTRAC. Alternatively, each file can be opened separately with any standard text-editor or graphic-viewer respectively. [file 1471-2105-13-5-S6.ZIP › proTRAC_results_rat/monodirectional_clusters/Cluster_165.fas]

>11 dna:chromosome chromosome:RGSC3.4:11:1:87759784:1 81019038 ID59758 M -
TTGACGTTGTTCGATCAGGCTACTAC
>11 dna:chromosome chromosome:RGSC3.4:11:1:87759784:1 81021580 ID31174 M -
TCTGGATGGAGTCTATTTGGTCCATGAGA
>11 dna:chromosome chromosome:RGSC3.4:11:1:87759784:1 81021584 ID16326 M -
TACTTATCTGGATGGAGTCTATTTGGTCCAT
>11 dna:chromosome chromosome:RGSC3.4:11:1:87759784:1 81021584 ID57162 M -
TTATCTGGATGGAGTCTATTTGGTCCAT
>11 dna:chromosome chromosome:RGSC3.4:11:1:87759784:1 81021585 ID16325 M -
TACTTATCTGGATGGAGTCTATTTGGTCCA
>11 dna:chromosome chromosome:RGSC3.4:11:1:87759784:1 81021586 ID2445 M -
ATCTGGATGGAGTCTATTTGGTCC
>11 dna:chromosome chromosome:RGSC3.4:11:1:87759784:1 81021586 ID5643 M -
CTGGATGGAGTCTATTTGGTCC
>11 dna:chromosome chromosome:RGSC3.4:11:1:87759784:1 81021586 ID16324 M -
TACTTATCTGGATGGAGTCTATTTGGTCC
>11 dna:chromosome chromosome:RGSC3.4:11:1:87759784:1 81021586 ID21510 M -
TATCTGGATGGAGTCTATTTGGTCC
>11 dna:chromosome chromosome:RGSC3.4:11:1:87759784:1 81021586 ID57161 M -
TTATCTGGATGGAGTCTATTTGGTCC
>11 dna:chromosome chromosome:RGSC3.4:11:1:87759784:1 81021587 ID5642 M -
CTGGATGGAGTCTATTTGGTC
>11 dna:chromosome chromosome:RGSC3.4:11:1:87759784:1 81021587 ID16323 M -
TACTTATCTGGATGGAGTCTATTTGGTC
>11 dna:chromosome chromosome:RGSC3.4:11:1:87759784:1 81021587 ID21509 M -
TATCTGGATGGAGTCTATTTGGTC
>11 dna:chromosome chromosome:RGSC3.4:11:1:87759784:1 81021589 ID16322 M -
TACTTATCTGGATGGAGTCTATTTGG
