# Supplementary material for: proTRAC - a software for probabilistic piRNA cluster detection, visualization and analysis
Source: BMC Bioinformatics. 2012 Jan 10;13:5. doi: 10.1186/1471-2105-13-5 (PMC3293768; doi:10.1186/1471-2105-13-5)
Supplement: Additional file 6 — proTRAC results folder containing a picture and a FASTA file for each detected rat cluster. After decompression, the folder can be opened as former session in proTRAC. Alternatively, each file can be opened separately with any standard text-editor or graphic-viewer respectively. [file 1471-2105-13-5-S6.ZIP › proTRAC_results_rat/monodirectional_clusters/Cluster_166.fas]

>15 dna:chromosome chromosome:RGSC3.4:15:1:109758846:1 80380176 ID16211 M +
TACTGTCTCAGGATCACTACTGTTGCAGG
>15 dna:chromosome chromosome:RGSC3.4:15:1:109758846:1 80380179 ID52964 M +
TGTCTCAGGATCACTACTGTTGCAGGAC
>15 dna:chromosome chromosome:RGSC3.4:15:1:109758846:1 80380351 ID28004 M +
TCCTAGGACCTTTATGTTATAGGACCTCTGC
>15 dna:chromosome chromosome:RGSC3.4:15:1:109758846:1 80380365 ID54855 M +
TGTTATAGGACCTCTGCTGACACAAGATGT
>15 dna:chromosome chromosome:RGSC3.4:15:1:109758846:1 80380389 ID1510 M +
AGATGTCCACTGTTGCTAGACTTCCA
>15 dna:chromosome chromosome:RGSC3.4:15:1:109758846:1 80380416 ID54847 M +
TGTTATAACCACTCAACCATTACAAGGACC
>15 dna:chromosome chromosome:RGSC3.4:15:1:109758846:1 80380435 ID56606 M +
TTACAAGGACCGCAATTTTGGCATGACCTC
>15 dna:chromosome chromosome:RGSC3.4:15:1:109758846:1 80380475 ID27094 M +
TCCCCTCCAGTGTCATAGGACCTCCACTC
>15 dna:chromosome chromosome:RGSC3.4:15:1:109758846:1 80380614 ID4484 M +
CCCACAGCGTTGCAGGACATGGACCCTCT
>15 dna:chromosome chromosome:RGSC3.4:15:1:109758846:1 80380705 ID52690 M +
TGTCATTGAAAATGTGTTGTCTCATGATA
>15 dna:chromosome chromosome:RGSC3.4:15:1:109758846:1 80380926 ID14123 M +
TACACTTTGGCAGGACCTCTATTGGCAGA
>15 dna:chromosome chromosome:RGSC3.4:15:1:109758846:1 80381020 ID29683 M +
TCTAAGGACCTCCAATATTGCAGGACCTCA
>15 dna:chromosome chromosome:RGSC3.4:15:1:109758846:1 80381020 ID29684 M +
TCTAAGGACCTCCAATATTGCAGGACCTCAA
>15 dna:chromosome chromosome:RGSC3.4:15:1:109758846:1 80381037 ID60032 M +
TTGCAGGACCTCAAATGTCCCAGGACCTCAAG
>15 dna:chromosome chromosome:RGSC3.4:15:1:109758846:1 80381038 ID41249 M +
TGCAGGACCTCAAATGTCCCAGGACCT
>15 dna:chromosome chromosome:RGSC3.4:15:1:109758846:1 80381038 ID41250 M +
TGCAGGACCTCAAATGTCCCAGGACCTCAAG
>15 dna:chromosome chromosome:RGSC3.4:15:1:109758846:1 80381127 ID8179 M +
GGAACTGTTCTGTTGCAGGGCCTCCAA
>15 dna:chromosome chromosome:RGSC3.4:15:1:109758846:1 80381283 ID47449 M +
TGGCAGGAACTCCAATGTCTATGCAACT
>15 dna:chromosome chromosome:RGSC3.4:15:1:109758846:1 80381300 ID29960 M +
TCTATGCAACTGCACTGTCTCAGGACCTC
>15 dna:chromosome chromosome:RGSC3.4:15:1:109758846:1 80381304 ID40497 M +
TGCAACTGCACTGTCTCAGGACCTCAATG
>15 dna:chromosome chromosome:RGSC3.4:15:1:109758846:1 80381331 ID54957 M +
TGTTCCAGAACCTCCAATGGTGCAGGACCTC
>15 dna:chromosome chromosome:RGSC3.4:15:1:109758846:1 80381334 ID26002 M +
TCCAGAACCTCCAATGGTGCAGGACCTCC
>15 dna:chromosome chromosome:RGSC3.4:15:1:109758846:1 80381365 ID52663 M +
TGTCATGGACCTCCACTGTTTCAGGACA
>15 dna:chromosome chromosome:RGSC3.4:15:1:109758846:1 80381365 ID52665 M +
TGTCATGGACCTCCACTGTTTCAGGACATC
>15 dna:chromosome chromosome:RGSC3.4:15:1:109758846:1 80382191 ID17489 M +
TAGAGCTTTTAGGTGTGCTGTCAAGCTGCT
>15 dna:chromosome chromosome:RGSC3.4:15:1:109758846:1 80382475 ID7209 M -
GATAGAAATAATCCCATGCGTGCTATCGG
>15 dna:chromosome chromosome:RGSC3.4:15:1:109758846:1 80382730 ID26751 M +
TCCCACTATTATTGTGTGAGGTGCAATGT
>15 dna:chromosome chromosome:RGSC3.4:15:1:109758846:1 80384192 ID51318 M +
TGGTGTGTTTGGATATTCCATGTTTGTTTT
>15 dna:chromosome chromosome:RGSC3.4:15:1:109758846:1 80384356 ID20836 M +
TATAAGCCTGTGTGTCAGGAGTGCTGTA
>15 dna:chromosome chromosome:RGSC3.4:15:1:109758846:1 80384376 ID9316 M +
GTGCTGTAGACCTGTTTTCCTCTCTTTCAGT
>15 dna:chromosome chromosome:RGSC3.4:15:1:109758846:1 80384474 ID28791 M +
TCCTGTGGGCCTGTGTCTTGAGTTCACCA
>15 dna:chromosome chromosome:RGSC3.4:15:1:109758846:1 80384769 ID49906 M +
TGGGTGCAGAGAACTGTTTATCCGGTCT
