# Supplementary material for: proTRAC - a software for probabilistic piRNA cluster detection, visualization and analysis
Source: BMC Bioinformatics. 2012 Jan 10;13:5. doi: 10.1186/1471-2105-13-5 (PMC3293768; doi:10.1186/1471-2105-13-5)
Supplement: Additional file 6 — proTRAC results folder containing a picture and a FASTA file for each detected rat cluster. After decompression, the folder can be opened as former session in proTRAC. Alternatively, each file can be opened separately with any standard text-editor or graphic-viewer respectively. [file 1471-2105-13-5-S6.ZIP › proTRAC_results_rat/monodirectional_clusters/Cluster_167.fas]

>10 dna:chromosome chromosome:RGSC3.4:10:1:110718848:1 84468599 ID9822 U +
TAAAACATGGATGTCCACAACTGACCGTT
>10 dna:chromosome chromosome:RGSC3.4:10:1:110718848:1 84468599 ID9823 U +
TAAAACATGGATGTCCACAACTGACCGTTA
>10 dna:chromosome chromosome:RGSC3.4:10:1:110718848:1 84468804 ID45861 U +
TGGAAGGCCAAAGACAAGGGCTAACATGGT
>10 dna:chromosome chromosome:RGSC3.4:10:1:110718848:1 84468830 ID50425 U +
TGGTAGTTTCAGTCAAGTGACGCGTGTGC
>10 dna:chromosome chromosome:RGSC3.4:10:1:110718848:1 84469282 ID23851 U +
TCACCTACCCAAGGCAAACAAGGAAATAGAT
>10 dna:chromosome chromosome:RGSC3.4:10:1:110718848:1 84469420 ID21228 U +
TATCAATATTTCATGATTCAGCCTATAAC
>10 dna:chromosome chromosome:RGSC3.4:10:1:110718848:1 84469427 ID2997 U +
ATTTCATGATTCAGCCTATAACATT
>10 dna:chromosome chromosome:RGSC3.4:10:1:110718848:1 84469516 ID13124 U +
TAATGATTTTATAATATGAGGCTGAGA
>10 dna:chromosome chromosome:RGSC3.4:10:1:110718848:1 84469592 ID15798 U +
TACTATGAATACTCATTGAGAAATTCAGGT
>10 dna:chromosome chromosome:RGSC3.4:10:1:110718848:1 84469654 ID18326 U +
TAGCCATAAGAAACTGTCCTCCACATAGGA
>10 dna:chromosome chromosome:RGSC3.4:10:1:110718848:1 84469669 ID9131 U +
GTCCTCCACATAGGAAACCCAGTAAGTAGCA
>10 dna:chromosome chromosome:RGSC3.4:10:1:110718848:1 84469679 ID18744 U +
TAGGAAACCCAGTAAGTAGCAAGTCAGTTA
>10 dna:chromosome chromosome:RGSC3.4:10:1:110718848:1 84469918 ID26294 U +
TCCATAACAGAAATGCTTCCGAGTCAGAA
>10 dna:chromosome chromosome:RGSC3.4:10:1:110718848:1 84470243 ID15795 U +
TACTATCTTCAAAGGCTTTTGTTGTTGC
>10 dna:chromosome chromosome:RGSC3.4:10:1:110718848:1 84471546 ID44057 U +
TGCTATTCCGCATGTGGAGCACGTCATGA
>10 dna:chromosome chromosome:RGSC3.4:10:1:110718848:1 84471892 ID2407 U +
ATCCTCGCTACACTTTCTTTGGAAGCCA
>10 dna:chromosome chromosome:RGSC3.4:10:1:110718848:1 84471907 ID32071 U +
TCTTTGGAAGCCATAAAAGTCGTCAGTGTGT
>10 dna:chromosome chromosome:RGSC3.4:10:1:110718848:1 84471977 ID61721 U +
TTTCATAGACTTGTAGTCAGACCTTGCCT
>10 dna:chromosome chromosome:RGSC3.4:10:1:110718848:1 84471978 ID57850 U +
TTCATAGACTTGTAGTCAGACCTTGCCTCA
>10 dna:chromosome chromosome:RGSC3.4:10:1:110718848:1 84471981 ID2240 U +
ATAGACTTGTAGTCAGACCTTGCCT
>10 dna:chromosome chromosome:RGSC3.4:10:1:110718848:1 84472300 ID18046 U +
TAGCACAGAGACAAGAGTACCTGTCCG
>10 dna:chromosome chromosome:RGSC3.4:10:1:110718848:1 84472488 ID13561 U +
TACAAACTTGCTAAAACCTGGCTGAGGAT
>10 dna:chromosome chromosome:RGSC3.4:10:1:110718848:1 84472752 ID42815 U +
TGCCGCCCGGGTGCATATCCTCCTTCCCA
>10 dna:chromosome chromosome:RGSC3.4:10:1:110718848:1 84473302 ID56261 U +
TTAAAAGGCAGCTAGTGATGGTTTTCATCC
>10 dna:chromosome chromosome:RGSC3.4:10:1:110718848:1 84473527 ID42665 U +
TGCCCATTGCTGACTACAGAGTCAGTCTTA
