# Supplementary material for: proTRAC - a software for probabilistic piRNA cluster detection, visualization and analysis
Source: BMC Bioinformatics. 2012 Jan 10;13:5. doi: 10.1186/1471-2105-13-5 (PMC3293768; doi:10.1186/1471-2105-13-5)
Supplement: Additional file 6 — proTRAC results folder containing a picture and a FASTA file for each detected rat cluster. After decompression, the folder can be opened as former session in proTRAC. Alternatively, each file can be opened separately with any standard text-editor or graphic-viewer respectively. [file 1471-2105-13-5-S6.ZIP › proTRAC_results_rat/monodirectional_clusters/Cluster_168.fas]

>3 dna:chromosome chromosome:RGSC3.4:3:1:171063335:1 140878498 ID6411 M -
GAATGATGTAATGATTTCAGGAGCTCAGTA
>3 dna:chromosome chromosome:RGSC3.4:3:1:171063335:1 140878499 ID6410 M -
GAATGATGTAATGATTTCAGGAGCTCAGT
>3 dna:chromosome chromosome:RGSC3.4:3:1:171063335:1 140878499 ID39597 M -
TGATGTAATGATTTCAGGAGCTCAGT
>3 dna:chromosome chromosome:RGSC3.4:3:1:171063335:1 140878506 ID39672 M -
TGATGTGAGAATGATGTAATGATTTCAGGA
>3 dna:chromosome chromosome:RGSC3.4:3:1:171063335:1 140878507 ID59931 M -
TTGATGTGAGAATGATGTAATGATTTCAGG
>3 dna:chromosome chromosome:RGSC3.4:3:1:171063335:1 140878507 ID62091 M -
TTTGATGTGAGAATGATGTAATGATTTCAGG
>3 dna:chromosome chromosome:RGSC3.4:3:1:171063335:1 140878510 ID55426 M -
TGTTTGATGTGAGAATGATGTAATGATTTC
>3 dna:chromosome chromosome:RGSC3.4:3:1:171063335:1 140878511 ID55425 M -
TGTTTGATGTGAGAATGATGTAATGATTT
>3 dna:chromosome chromosome:RGSC3.4:3:1:171063335:1 140879697 ID10567 M -
TAAAGGGGGATGTGCTTGTGTC
>3 dna:chromosome chromosome:RGSC3.4:3:1:171063335:1 140880130 ID21322 M -
TATCAGTGAATCCTTGGAGCTGGTGCTGC
