# Supplementary material for: proTRAC - a software for probabilistic piRNA cluster detection, visualization and analysis
Source: BMC Bioinformatics. 2012 Jan 10;13:5. doi: 10.1186/1471-2105-13-5 (PMC3293768; doi:10.1186/1471-2105-13-5)
Supplement: Additional file 6 — proTRAC results folder containing a picture and a FASTA file for each detected rat cluster. After decompression, the folder can be opened as former session in proTRAC. Alternatively, each file can be opened separately with any standard text-editor or graphic-viewer respectively. [file 1471-2105-13-5-S6.ZIP › proTRAC_results_rat/monodirectional_clusters/Cluster_18.fas]

>16 dna:chromosome chromosome:RGSC3.4:16:1:90238779:1 48554202 ID42880 M -
TGCCTAAGACAGGAAATTCTGAGACTGGCA
>16 dna:chromosome chromosome:RGSC3.4:16:1:90238779:1 48554203 ID42879 M -
TGCCTAAGACAGGAAATTCTGAGACTGGC
>16 dna:chromosome chromosome:RGSC3.4:16:1:90238779:1 48554370 ID12999 U -
TAATCGGCCTTGTGCTTCTTATCATATGCAC
>16 dna:chromosome chromosome:RGSC3.4:16:1:90238779:1 48554463 ID34542 U -
TGACAAATGGGAATTCTAAATTTTAATACAGG
>16 dna:chromosome chromosome:RGSC3.4:16:1:90238779:1 48554679 ID51440 U -
TGGTTATGTGGATCTCCAACATGTTCCAT
>16 dna:chromosome chromosome:RGSC3.4:16:1:90238779:1 48555062 ID8324 U -
GGAGTGTGCCAACTGCTCGAGTGGTTAGTG
>16 dna:chromosome chromosome:RGSC3.4:16:1:90238779:1 48557263 ID16778 U -
TAGAACAAAGGAGTGTGGTCAGGGTGGAA
>16 dna:chromosome chromosome:RGSC3.4:16:1:90238779:1 48557410 ID13805 U -
TACAAGGGTGCTAGAGATTTGAGCTTGGGT
>16 dna:chromosome chromosome:RGSC3.4:16:1:90238779:1 48557411 ID56607 U -
TTACAAGGGTGCTAGAGATTTGAGCTTGGG
