# Supplementary material for: proTRAC - a software for probabilistic piRNA cluster detection, visualization and analysis
Source: BMC Bioinformatics. 2012 Jan 10;13:5. doi: 10.1186/1471-2105-13-5 (PMC3293768; doi:10.1186/1471-2105-13-5)
Supplement: Additional file 6 — proTRAC results folder containing a picture and a FASTA file for each detected rat cluster. After decompression, the folder can be opened as former session in proTRAC. Alternatively, each file can be opened separately with any standard text-editor or graphic-viewer respectively. [file 1471-2105-13-5-S6.ZIP › proTRAC_results_rat/monodirectional_clusters/Cluster_19.fas]

>17 dna:chromosome chromosome:RGSC3.4:17:1:97296363:1 17496127 ID54290 M -
TGTGTAGGGAGCCTAGGTCCAGCT
>17 dna:chromosome chromosome:RGSC3.4:17:1:97296363:1 17498222 ID31791 U -
TCTTCTTCAAAAGGTGCTGATCTAGGTGT
>17 dna:chromosome chromosome:RGSC3.4:17:1:97296363:1 17498240 ID27925 U -
TCCTACTTTCTTGGTTCTTCTTCAAA
>17 dna:chromosome chromosome:RGSC3.4:17:1:97296363:1 17498249 ID19616 U -
TAGGTAAATCGCTCCTACTTTCTTGGTTC
>17 dna:chromosome chromosome:RGSC3.4:17:1:97296363:1 17498695 ID25864 U -
TCCACCTCTGTCACAGCGATCGAGTCTAGAA
>17 dna:chromosome chromosome:RGSC3.4:17:1:97296363:1 17498730 ID44427 U -
TGCTGAGTTGCTTCTTGGCTGTCTCACAGA
>17 dna:chromosome chromosome:RGSC3.4:17:1:97296363:1 17498799 ID23981 U -
TCACTGAAGTGGTTCCTCAGTGTGTC
>17 dna:chromosome chromosome:RGSC3.4:17:1:97296363:1 17498811 ID61065 U -
TTGTCATGGCTGTGCTCACTGAAGTGGTT
>17 dna:chromosome chromosome:RGSC3.4:17:1:97296363:1 17498918 ID8905 U -
GGTTTTTCAATTTCTGAGTTGTCCAAATGG
>17 dna:chromosome chromosome:RGSC3.4:17:1:97296363:1 17498978 ID29006 U -
TCCTTGAAGGTGGACCCATCATTCAACGAC
>17 dna:chromosome chromosome:RGSC3.4:17:1:97296363:1 17498979 ID29005 U -
TCCTTGAAGGTGGACCCATCATTCAACGA
>17 dna:chromosome chromosome:RGSC3.4:17:1:97296363:1 17499344 ID24279 U -
TCAGAGGGGCATAATTTGTCACTAGGACGA
>17 dna:chromosome chromosome:RGSC3.4:17:1:97296363:1 17499635 ID41671 U -
TGCATTGAGTGCCCAGTCACAGGACCCT
>17 dna:chromosome chromosome:RGSC3.4:17:1:97296363:1 17499677 ID24352 U -
TCAGATGTTCTTTACTCTGAGTGGGTGAC
>17 dna:chromosome chromosome:RGSC3.4:17:1:97296363:1 17499677 ID57739 U -
TTCAGATGTTCTTTACTCTGAGTGGGTGAC
>17 dna:chromosome chromosome:RGSC3.4:17:1:97296363:1 17499678 ID57738 U -
TTCAGATGTTCTTTACTCTGAGTGGGTGA
>17 dna:chromosome chromosome:RGSC3.4:17:1:97296363:1 17499922 ID32366 U -
TGAAAAGTAAGGGTACATGTCCCTGGAGG
>17 dna:chromosome chromosome:RGSC3.4:17:1:97296363:1 17499963 ID9306 U +
GTGCCCAAGAATATTAAATCTGAAGAACCA
>17 dna:chromosome chromosome:RGSC3.4:17:1:97296363:1 17500298 ID19392 U -
TAGGCCTGACCGAGATCGTGAAGTCCTGA
>17 dna:chromosome chromosome:RGSC3.4:17:1:97296363:1 17500359 ID40297 M -
TGCAAACTTTTCTTTGAGGCTGTCCT
>17 dna:chromosome chromosome:RGSC3.4:17:1:97296363:1 17501973 ID11149 M -
TAACAGAGACACTTCTTTGCCTGCGC
>17 dna:chromosome chromosome:RGSC3.4:17:1:97296363:1 17502125 ID1893 U -
AGGGAATAAACGCTTCCATGGGAGCTGTC
>17 dna:chromosome chromosome:RGSC3.4:17:1:97296363:1 17502129 ID29932 U -
TCTATCAGGGAATAAACGCTTCCATGGGAGC
>17 dna:chromosome chromosome:RGSC3.4:17:1:97296363:1 17502444 ID49359 M -
TGGGCCTGCTTGGATAAGTTCCTCCTCCAC
>17 dna:chromosome chromosome:RGSC3.4:17:1:97296363:1 17502777 ID56437 M -
TTAACACCACTGTCTCTAGCACTTGTACCCT
>17 dna:chromosome chromosome:RGSC3.4:17:1:97296363:1 17502778 ID56436 M -
TTAACACCACTGTCTCTAGCACTTGTACCC
>17 dna:chromosome chromosome:RGSC3.4:17:1:97296363:1 17503059 ID41935 U -
TGCCAAGGATTCTGTAGCAATCTCTGTGGT
>17 dna:chromosome chromosome:RGSC3.4:17:1:97296363:1 17503643 ID5710 M -
CTGTAGGTGGTGTCTCTCTGT
>17 dna:chromosome chromosome:RGSC3.4:17:1:97296363:1 17504220 ID40297 M -
TGCAAACTTTTCTTTGAGGCTGTCCT
>17 dna:chromosome chromosome:RGSC3.4:17:1:97296363:1 17504309 ID48878 U -
TGGGAGTGTTTCCTTGTGTTTTGTGTCTT
>17 dna:chromosome chromosome:RGSC3.4:17:1:97296363:1 17504344 ID42666 U -
TGCCCATTTGTCTGTGGAAGGTTGGCTGT
>17 dna:chromosome chromosome:RGSC3.4:17:1:97296363:1 17504406 ID54205 U -
TGTGGTGACAGACATTGGCTTTGGTCACAGC
>17 dna:chromosome chromosome:RGSC3.4:17:1:97296363:1 17504434 ID43143 U -
TGCCTGGTACATCTGGTGGGTATACCCTGT
>17 dna:chromosome chromosome:RGSC3.4:17:1:97296363:1 17504507 ID19812 U -
TAGGTGTAGAAAAGCTTTTGCTTTCCTAGAT
>17 dna:chromosome chromosome:RGSC3.4:17:1:97296363:1 17504999 ID54665 U -
TGTTAACTTCTCCTTGATGGCTCCT
>17 dna:chromosome chromosome:RGSC3.4:17:1:97296363:1 17505858 ID23951 U -
TCACTCCCACTGCTATGCCTTTCCTTCTC
>17 dna:chromosome chromosome:RGSC3.4:17:1:97296363:1 17506527 ID54370 U -
TGTGTGAACAAGTCCTGTGAGAAGGCCTGT
>17 dna:chromosome chromosome:RGSC3.4:17:1:97296363:1 17507344 ID11763 U -
TAAGAAATACCCAAGTTAATAAACACGAAAA
>17 dna:chromosome chromosome:RGSC3.4:17:1:97296363:1 17507546 ID34012 M -
TGAATAGCCTAGTAAGAGCACCAGTGGAAGG
>17 dna:chromosome chromosome:RGSC3.4:17:1:97296363:1 17507554 ID51092 M +
TGGTGCTCTTACTAGGCTATTCATTGCTA
>17 dna:chromosome chromosome:RGSC3.4:17:1:97296363:1 17507613 ID52236 M +
TGTATAGTCTTTGGGTAGTGGCTTAGTCCC
>17 dna:chromosome chromosome:RGSC3.4:17:1:97296363:1 17507624 ID49761 M +
TGGGTAGTGGCTTAGTCCCTGGAAGCTCT
>17 dna:chromosome chromosome:RGSC3.4:17:1:97296363:1 17508402 ID24613 M -
TCAGTCTGGAGGTTCCTCAGAAAATTGGACA
>17 dna:chromosome chromosome:RGSC3.4:17:1:97296363:1 17509422 ID59644 M +
TTGAATCTGTAGATCGCTTTTGGTAAA
