# Supplementary material for: proTRAC - a software for probabilistic piRNA cluster detection, visualization and analysis
Source: BMC Bioinformatics. 2012 Jan 10;13:5. doi: 10.1186/1471-2105-13-5 (PMC3293768; doi:10.1186/1471-2105-13-5)
Supplement: Additional file 6 — proTRAC results folder containing a picture and a FASTA file for each detected rat cluster. After decompression, the folder can be opened as former session in proTRAC. Alternatively, each file can be opened separately with any standard text-editor or graphic-viewer respectively. [file 1471-2105-13-5-S6.ZIP › proTRAC_results_rat/monodirectional_clusters/Cluster_20.fas]

>17 dna:chromosome chromosome:RGSC3.4:17:1:97296363:1 17519057 ID54290 M -
TGTGTAGGGAGCCTAGGTCCAGCT
>17 dna:chromosome chromosome:RGSC3.4:17:1:97296363:1 17519656 ID57431 U -
TTCAACTCTCAGGATCCTCAACACAAACC
>17 dna:chromosome chromosome:RGSC3.4:17:1:97296363:1 17519751 ID26147 U -
TCCAGCTTTTTTACTGCAATGCAATTAT
>17 dna:chromosome chromosome:RGSC3.4:17:1:97296363:1 17519843 ID15455 U -
TACGAGATCAAGGTGGGACCGAAGCCAAT
>17 dna:chromosome chromosome:RGSC3.4:17:1:97296363:1 17519882 ID59013 U -
TTCTGAAAGCAAAGAAAGAGGGCAC
>17 dna:chromosome chromosome:RGSC3.4:17:1:97296363:1 17520347 ID61496 U -
TTTACTATATTTCATCTGGGCTGCTCTTAA
>17 dna:chromosome chromosome:RGSC3.4:17:1:97296363:1 17520353 ID56767 U -
TTACTATTTACTATATTTCATCTGGGCTGC
>17 dna:chromosome chromosome:RGSC3.4:17:1:97296363:1 17520626 ID48497 U -
TGGGAAGTAAACATTCAGACAGATGAGCCT
>17 dna:chromosome chromosome:RGSC3.4:17:1:97296363:1 17520820 ID1041 U -
ACCTGCATACCCTGTCAAAGACAGTCTTG
>17 dna:chromosome chromosome:RGSC3.4:17:1:97296363:1 17521032 ID39570 U -
TGATGGTTCGCTCTGGGTGTTAGCAG
>17 dna:chromosome chromosome:RGSC3.4:17:1:97296363:1 17521037 ID39090 U -
TGATCTCTGATGGTTCGCTCTGGGTGTT
>17 dna:chromosome chromosome:RGSC3.4:17:1:97296363:1 17521042 ID39089 U -
TGATCTCTGATGGTTCGCTCTGG
>17 dna:chromosome chromosome:RGSC3.4:17:1:97296363:1 17521379 ID31521 U -
TCTTACCCTTTTGGTGGTGGTGGAGGC
>17 dna:chromosome chromosome:RGSC3.4:17:1:97296363:1 17521435 ID60555 U -
TTGGATTTGGAAAGTGTTGCCCTAATAGAG
>17 dna:chromosome chromosome:RGSC3.4:17:1:97296363:1 17521477 ID54224 U -
TGTGGTTCCCGTCTGCTGAGATGCCCTGTCC
>17 dna:chromosome chromosome:RGSC3.4:17:1:97296363:1 17521511 ID30340 U -
TCTCCCCGTCCTACCCGTGAGTTCTCATGC
>17 dna:chromosome chromosome:RGSC3.4:17:1:97296363:1 17521577 ID35300 U -
TGACCACTGAGACATAGTGCTTCTTTCTGC
>17 dna:chromosome chromosome:RGSC3.4:17:1:97296363:1 17522074 ID40486 U -
TGCAACTCATTTGGTGTCATCCCTTGG
>17 dna:chromosome chromosome:RGSC3.4:17:1:97296363:1 17522209 ID41195 M -
TGCAGCATGTTTCTGGTCCTACCCACACCA
>17 dna:chromosome chromosome:RGSC3.4:17:1:97296363:1 17522437 ID6186 M -
GAAATGATCAACTAAACAGGAGCTCAAGC
>17 dna:chromosome chromosome:RGSC3.4:17:1:97296363:1 17522519 ID14221 M -
TACAGATGGGGTGATTGTGGGT
>17 dna:chromosome chromosome:RGSC3.4:17:1:97296363:1 17523757 ID43715 U -
TGCTAATCTGCAGCTCCAGTATCTTC
>17 dna:chromosome chromosome:RGSC3.4:17:1:97296363:1 17523769 ID7993 U +
GCTGCAGATTAGCAAGAGGGTAGAACTGAA
>17 dna:chromosome chromosome:RGSC3.4:17:1:97296363:1 17524083 ID25244 M -
TCATTTTTGAGACATTCCAGTGCAGTGAAC
>17 dna:chromosome chromosome:RGSC3.4:17:1:97296363:1 17524100 ID31306 M -
TCTGTCCAGTCACCAGAATCATTTTTGAGAC
>17 dna:chromosome chromosome:RGSC3.4:17:1:97296363:1 17524154 ID56855 M -
TTAGAATTTGGGTCCTTGTGCTTGTGTGA
>17 dna:chromosome chromosome:RGSC3.4:17:1:97296363:1 17524160 ID18890 M -
TAGGAATTAGAATTTGGGTCCTTGTGCTT
>17 dna:chromosome chromosome:RGSC3.4:17:1:97296363:1 17524218 ID8213 M -
GGAATCCAGCTGTCTGCCTGTCCATC
>17 dna:chromosome chromosome:RGSC3.4:17:1:97296363:1 17524275 ID42296 M -
TGCCAGGAATTCTTCTGTGTTGCTCTCTGA
>17 dna:chromosome chromosome:RGSC3.4:17:1:97296363:1 17524471 ID51387 M -
TGGTTAAGGATGTTCCTTGTCTACCACT
>17 dna:chromosome chromosome:RGSC3.4:17:1:97296363:1 17524549 ID11728 M -
TAAGAAAATGTCTGAACATGAGTGT
>17 dna:chromosome chromosome:RGSC3.4:17:1:97296363:1 17524549 ID35587 M -
TGACTAAGAAAATGTCTGAACATGAGTGT
>17 dna:chromosome chromosome:RGSC3.4:17:1:97296363:1 17524594 ID39077 M -
TGATCTCACGTCCTGGAGTGCATCACCCCC
>17 dna:chromosome chromosome:RGSC3.4:17:1:97296363:1 17524619 ID37695 M -
TGAGGCCAGAAGTGACTCAAGTCCTGATC
>17 dna:chromosome chromosome:RGSC3.4:17:1:97296363:1 17524660 ID24571 M -
TCAGTAACTAGAAGCTTAGCTCTTAACTGC
>17 dna:chromosome chromosome:RGSC3.4:17:1:97296363:1 17524661 ID24570 M -
TCAGTAACTAGAAGCTTAGCTCTTAACTG
>17 dna:chromosome chromosome:RGSC3.4:17:1:97296363:1 17524697 ID25848 U -
TCCACCATGGGTGTAGTGGGTCAGTGTTC
>17 dna:chromosome chromosome:RGSC3.4:17:1:97296363:1 17524711 ID7716 M -
GCCCCTGTGAGATCCACCATGGGTGTA
>17 dna:chromosome chromosome:RGSC3.4:17:1:97296363:1 17524734 ID4608 M -
CCCTTGAAAACCTCAAGTGTGCATGGCCC
>17 dna:chromosome chromosome:RGSC3.4:17:1:97296363:1 17524894 ID50665 M -
TGGTCCTTAAATGGAGTTTATGGCCTCCTT
>17 dna:chromosome chromosome:RGSC3.4:17:1:97296363:1 17524895 ID50664 M -
TGGTCCTTAAATGGAGTTTATGGCCTCCT
>17 dna:chromosome chromosome:RGSC3.4:17:1:97296363:1 17524959 ID40080 M -
TGATTTAGGGTGTGCGGTTATAATCCGTT
>17 dna:chromosome chromosome:RGSC3.4:17:1:97296363:1 17525003 ID58868 M -
TTCTATTCCTGGAGCTGATGTTTTAATGCC
>17 dna:chromosome chromosome:RGSC3.4:17:1:97296363:1 17525018 ID11636 M -
TAACTGGGGTTTATATTCTATTCCTGGAGC
>17 dna:chromosome chromosome:RGSC3.4:17:1:97296363:1 17525039 ID60517 M -
TTGGATGGACTTTATAGCCTTTAACTGGGG
>17 dna:chromosome chromosome:RGSC3.4:17:1:97296363:1 17525156 ID42489 M -
TGCCATGCCGTGAATATTTAACCATAGGGT
>17 dna:chromosome chromosome:RGSC3.4:17:1:97296363:1 17525158 ID42488 M -
TGCCATGCCGTGAATATTTAACCATAGG
>17 dna:chromosome chromosome:RGSC3.4:17:1:97296363:1 17525225 ID14900 M -
TACCAGGAAGAGCTTGATTGAGATAGACATT
>17 dna:chromosome chromosome:RGSC3.4:17:1:97296363:1 17525265 ID39318 M -
TGATGAGTTTGAGTGACACCACGTCCTGGCA
>17 dna:chromosome chromosome:RGSC3.4:17:1:97296363:1 17525266 ID39317 M -
TGATGAGTTTGAGTGACACCACGTCCTGGC
>17 dna:chromosome chromosome:RGSC3.4:17:1:97296363:1 17525267 ID38363 M -
TGAGTTTGAGTGACACCACGTCCTGG
>17 dna:chromosome chromosome:RGSC3.4:17:1:97296363:1 17525269 ID53703 M -
TGTGATGAGTTTGAGTGACACCACGTCCT
>17 dna:chromosome chromosome:RGSC3.4:17:1:97296363:1 17525271 ID53702 M -
TGTGATGAGTTTGAGTGACACCACGTC
>17 dna:chromosome chromosome:RGSC3.4:17:1:97296363:1 17525380 ID59870 U -
TTGATGAACGAGGGTTCTCCAGC
>17 dna:chromosome chromosome:RGSC3.4:17:1:97296363:1 17525528 ID23367 M -
TCAAGTCATGGCCTTCTCGCTGCTC
>17 dna:chromosome chromosome:RGSC3.4:17:1:97296363:1 17525530 ID35975 M -
TGACTTCAAGTCATGGCCTTCTCGCTGC
>17 dna:chromosome chromosome:RGSC3.4:17:1:97296363:1 17525532 ID35974 M -
TGACTTCAAGTCATGGCCTTCTCGCT
>17 dna:chromosome chromosome:RGSC3.4:17:1:97296363:1 17525560 ID17715 M -
TAGATGAAAGATATTCATAGTCCGTAGTTGC
>17 dna:chromosome chromosome:RGSC3.4:17:1:97296363:1 17525560 ID32672 M -
TGAAAGATATTCATAGTCCGTAGTTGC
>17 dna:chromosome chromosome:RGSC3.4:17:1:97296363:1 17525620 ID5735 M -
CTGTGAAAGGTGTCTGCCATGCCTG
>17 dna:chromosome chromosome:RGSC3.4:17:1:97296363:1 17525930 ID40297 M -
TGCAAACTTTTCTTTGAGGCTGTCCT
>17 dna:chromosome chromosome:RGSC3.4:17:1:97296363:1 17526101 ID7947 M -
GCTCTGGTCACAGACTCTCTGAACAGCT
>17 dna:chromosome chromosome:RGSC3.4:17:1:97296363:1 17526366 ID26067 M -
TCCAGAGTGAACATGTATATGAGGAAGTA
>17 dna:chromosome chromosome:RGSC3.4:17:1:97296363:1 17526378 ID41114 M -
TGCAGACACAACCTCCAGAGTGAACATGTA
>17 dna:chromosome chromosome:RGSC3.4:17:1:97296363:1 17526672 ID26035 M -
TCCAGACACTGGAAAGATAAAGGGCTC
>17 dna:chromosome chromosome:RGSC3.4:17:1:97296363:1 17526674 ID47561 M -
TGGCATCCAGACACTGGAAAGATAAAGGGC
>17 dna:chromosome chromosome:RGSC3.4:17:1:97296363:1 17527083 ID11149 M -
TAACAGAGACACTTCTTTGCCTGCGC
>17 dna:chromosome chromosome:RGSC3.4:17:1:97296363:1 17527553 ID49359 M -
TGGGCCTGCTTGGATAAGTTCCTCCTCCAC
>17 dna:chromosome chromosome:RGSC3.4:17:1:97296363:1 17527886 ID56437 M -
TTAACACCACTGTCTCTAGCACTTGTACCCT
>17 dna:chromosome chromosome:RGSC3.4:17:1:97296363:1 17527887 ID56436 M -
TTAACACCACTGTCTCTAGCACTTGTACCC
>17 dna:chromosome chromosome:RGSC3.4:17:1:97296363:1 17528003 ID21321 U -
TATCAGTGAACATTACTGTGGAGGTCTCT
>17 dna:chromosome chromosome:RGSC3.4:17:1:97296363:1 17528004 ID21320 U -
TATCAGTGAACATTACTGTGGAGGTCTC
>17 dna:chromosome chromosome:RGSC3.4:17:1:97296363:1 17528763 ID5710 M -
CTGTAGGTGGTGTCTCTCTGT
>17 dna:chromosome chromosome:RGSC3.4:17:1:97296363:1 17531747 ID42563 U -
TGCCATTCTACCTCATGAGGTACACATGTGT
>17 dna:chromosome chromosome:RGSC3.4:17:1:97296363:1 17531900 ID9469 M -
GTGTTTTGAGGCTAGGCATTGAC
>17 dna:chromosome chromosome:RGSC3.4:17:1:97296363:1 17531974 ID4968 U -
CGCCTGAGTATTCATGTGTACATATATGGC
>17 dna:chromosome chromosome:RGSC3.4:17:1:97296363:1 17532100 ID37494 U -
TGAGCTTCACAAGTTCTTGTTTAGCCA
>17 dna:chromosome chromosome:RGSC3.4:17:1:97296363:1 17532366 ID60557 U -
TTGGATTTTTTCGGTCTTTCCGTAATGCT
>17 dna:chromosome chromosome:RGSC3.4:17:1:97296363:1 17532515 ID35225 U -
TGACATTTCTTGGAGGCAGCTCTCAC
>17 dna:chromosome chromosome:RGSC3.4:17:1:97296363:1 17532573 ID35681 U -
TGACTATTGTCCTTGTTGAGGTCATTTTC
>17 dna:chromosome chromosome:RGSC3.4:17:1:97296363:1 17532787 ID52110 U -
TGTAGAAGGTGTTCTTAGGATCAGTCCCAC
>17 dna:chromosome chromosome:RGSC3.4:17:1:97296363:1 17532874 ID43993 U -
TGCTATCAAATCTGCACTGTGGAGG
>17 dna:chromosome chromosome:RGSC3.4:17:1:97296363:1 17533031 ID25244 M -
TCATTTTTGAGACATTCCAGTGCAGTGAAC
>17 dna:chromosome chromosome:RGSC3.4:17:1:97296363:1 17533048 ID31306 M -
TCTGTCCAGTCACCAGAATCATTTTTGAGAC
>17 dna:chromosome chromosome:RGSC3.4:17:1:97296363:1 17533102 ID56855 M -
TTAGAATTTGGGTCCTTGTGCTTGTGTGA
>17 dna:chromosome chromosome:RGSC3.4:17:1:97296363:1 17533108 ID18890 M -
TAGGAATTAGAATTTGGGTCCTTGTGCTT
>17 dna:chromosome chromosome:RGSC3.4:17:1:97296363:1 17533166 ID8213 M -
GGAATCCAGCTGTCTGCCTGTCCATC
>17 dna:chromosome chromosome:RGSC3.4:17:1:97296363:1 17533223 ID42296 M -
TGCCAGGAATTCTTCTGTGTTGCTCTCTGA
>17 dna:chromosome chromosome:RGSC3.4:17:1:97296363:1 17533419 ID51387 M -
TGGTTAAGGATGTTCCTTGTCTACCACT
>17 dna:chromosome chromosome:RGSC3.4:17:1:97296363:1 17533497 ID11728 M -
TAAGAAAATGTCTGAACATGAGTGT
>17 dna:chromosome chromosome:RGSC3.4:17:1:97296363:1 17533497 ID35587 M -
TGACTAAGAAAATGTCTGAACATGAGTGT
>17 dna:chromosome chromosome:RGSC3.4:17:1:97296363:1 17533542 ID39077 M -
TGATCTCACGTCCTGGAGTGCATCACCCCC
>17 dna:chromosome chromosome:RGSC3.4:17:1:97296363:1 17533567 ID37695 M -
TGAGGCCAGAAGTGACTCAAGTCCTGATC
>17 dna:chromosome chromosome:RGSC3.4:17:1:97296363:1 17533608 ID24571 M -
TCAGTAACTAGAAGCTTAGCTCTTAACTGC
>17 dna:chromosome chromosome:RGSC3.4:17:1:97296363:1 17533609 ID24570 M -
TCAGTAACTAGAAGCTTAGCTCTTAACTG
>17 dna:chromosome chromosome:RGSC3.4:17:1:97296363:1 17533659 ID7716 M -
GCCCCTGTGAGATCCACCATGGGTGTA
>17 dna:chromosome chromosome:RGSC3.4:17:1:97296363:1 17533682 ID4608 M -
CCCTTGAAAACCTCAAGTGTGCATGGCCC
>17 dna:chromosome chromosome:RGSC3.4:17:1:97296363:1 17533807 ID4 M +
AAAAAAAATAAGGATGGTAAATGGCA
>17 dna:chromosome chromosome:RGSC3.4:17:1:97296363:1 17533845 ID50665 M -
TGGTCCTTAAATGGAGTTTATGGCCTCCTT
>17 dna:chromosome chromosome:RGSC3.4:17:1:97296363:1 17533846 ID50664 M -
TGGTCCTTAAATGGAGTTTATGGCCTCCT
>17 dna:chromosome chromosome:RGSC3.4:17:1:97296363:1 17533910 ID40080 M -
TGATTTAGGGTGTGCGGTTATAATCCGTT
>17 dna:chromosome chromosome:RGSC3.4:17:1:97296363:1 17533954 ID58868 M -
TTCTATTCCTGGAGCTGATGTTTTAATGCC
>17 dna:chromosome chromosome:RGSC3.4:17:1:97296363:1 17533969 ID11636 M -
TAACTGGGGTTTATATTCTATTCCTGGAGC
>17 dna:chromosome chromosome:RGSC3.4:17:1:97296363:1 17533990 ID60517 M -
TTGGATGGACTTTATAGCCTTTAACTGGGG
>17 dna:chromosome chromosome:RGSC3.4:17:1:97296363:1 17534107 ID42489 M -
TGCCATGCCGTGAATATTTAACCATAGGGT
>17 dna:chromosome chromosome:RGSC3.4:17:1:97296363:1 17534109 ID42488 M -
TGCCATGCCGTGAATATTTAACCATAGG
>17 dna:chromosome chromosome:RGSC3.4:17:1:97296363:1 17534176 ID14900 M -
TACCAGGAAGAGCTTGATTGAGATAGACATT
>17 dna:chromosome chromosome:RGSC3.4:17:1:97296363:1 17534216 ID39318 M -
TGATGAGTTTGAGTGACACCACGTCCTGGCA
>17 dna:chromosome chromosome:RGSC3.4:17:1:97296363:1 17534217 ID39317 M -
TGATGAGTTTGAGTGACACCACGTCCTGGC
>17 dna:chromosome chromosome:RGSC3.4:17:1:97296363:1 17534218 ID38363 M -
TGAGTTTGAGTGACACCACGTCCTGG
>17 dna:chromosome chromosome:RGSC3.4:17:1:97296363:1 17534220 ID53703 M -
TGTGATGAGTTTGAGTGACACCACGTCCT
>17 dna:chromosome chromosome:RGSC3.4:17:1:97296363:1 17534222 ID53702 M -
TGTGATGAGTTTGAGTGACACCACGTC
>17 dna:chromosome chromosome:RGSC3.4:17:1:97296363:1 17534324 ID59869 U -
TTGATGAACAAGGGTTCTCCAGCCTCTCGC
>17 dna:chromosome chromosome:RGSC3.4:17:1:97296363:1 17534337 ID40880 U -
TGCACATCAGACTTGATGAACAAGGGTTC
>17 dna:chromosome chromosome:RGSC3.4:17:1:97296363:1 17534479 ID23367 M -
TCAAGTCATGGCCTTCTCGCTGCTC
>17 dna:chromosome chromosome:RGSC3.4:17:1:97296363:1 17534481 ID35975 M -
TGACTTCAAGTCATGGCCTTCTCGCTGC
>17 dna:chromosome chromosome:RGSC3.4:17:1:97296363:1 17534483 ID35974 M -
TGACTTCAAGTCATGGCCTTCTCGCT
>17 dna:chromosome chromosome:RGSC3.4:17:1:97296363:1 17534511 ID17715 M -
TAGATGAAAGATATTCATAGTCCGTAGTTGC
>17 dna:chromosome chromosome:RGSC3.4:17:1:97296363:1 17534511 ID32672 M -
TGAAAGATATTCATAGTCCGTAGTTGC
>17 dna:chromosome chromosome:RGSC3.4:17:1:97296363:1 17534570 ID28431 U -
TCCTCTGTGAAAGGTGTCTGCCATGCCTGG
>17 dna:chromosome chromosome:RGSC3.4:17:1:97296363:1 17534571 ID5735 M -
CTGTGAAAGGTGTCTGCCATGCCTG
>17 dna:chromosome chromosome:RGSC3.4:17:1:97296363:1 17534573 ID28430 U -
TCCTCTGTGAAAGGTGTCTGCCATGCC
>17 dna:chromosome chromosome:RGSC3.4:17:1:97296363:1 17534609 ID45086 U -
TGCTTTCATGATTATCTGACTCATAGGCTT
>17 dna:chromosome chromosome:RGSC3.4:17:1:97296363:1 17534610 ID45085 U -
TGCTTTCATGATTATCTGACTCATAGGCT
>17 dna:chromosome chromosome:RGSC3.4:17:1:97296363:1 17534676 ID35086 U -
TGACATAGTTTGTTAAAAAGCCTTTTA
>17 dna:chromosome chromosome:RGSC3.4:17:1:97296363:1 17534680 ID16389 U -
TACTTGACATAGTTTGTTAAAAAGCCT
>17 dna:chromosome chromosome:RGSC3.4:17:1:97296363:1 17534753 ID35802 U -
TGACTGAGTCTTGACTTTGGAAAGTGGCT
>17 dna:chromosome chromosome:RGSC3.4:17:1:97296363:1 17534807 ID17908 U -
TAGATTGTGAAGTCTTGAGCCTCAGCTACC
>17 dna:chromosome chromosome:RGSC3.4:17:1:97296363:1 17534880 ID40297 M -
TGCAAACTTTTCTTTGAGGCTGTCCT
>17 dna:chromosome chromosome:RGSC3.4:17:1:97296363:1 17535051 ID7947 M -
GCTCTGGTCACAGACTCTCTGAACAGCT
>17 dna:chromosome chromosome:RGSC3.4:17:1:97296363:1 17535316 ID26067 M -
TCCAGAGTGAACATGTATATGAGGAAGTA
>17 dna:chromosome chromosome:RGSC3.4:17:1:97296363:1 17535328 ID41114 M -
TGCAGACACAACCTCCAGAGTGAACATGTA
>17 dna:chromosome chromosome:RGSC3.4:17:1:97296363:1 17535366 ID6268 U -
GAAGAAGATGGAGATGTTCCCTGTGG
>17 dna:chromosome chromosome:RGSC3.4:17:1:97296363:1 17535368 ID26012 U -
TCCAGAAGAAGATGGAGATGTTCCCTGT
>17 dna:chromosome chromosome:RGSC3.4:17:1:97296363:1 17535421 ID24621 U +
TCAGTGACATTTGAATGACTTCATGCATTA
>17 dna:chromosome chromosome:RGSC3.4:17:1:97296363:1 17535623 ID26035 M -
TCCAGACACTGGAAAGATAAAGGGCTC
>17 dna:chromosome chromosome:RGSC3.4:17:1:97296363:1 17535625 ID47561 M -
TGGCATCCAGACACTGGAAAGATAAAGGGC
>17 dna:chromosome chromosome:RGSC3.4:17:1:97296363:1 17535664 ID54028 U -
TGTGCTGTTAGACAATCTTCTGGGACTGC
>17 dna:chromosome chromosome:RGSC3.4:17:1:97296363:1 17535668 ID3747 U -
CAGATGTGCTGTTAGACAATCTTCTGGGA
>17 dna:chromosome chromosome:RGSC3.4:17:1:97296363:1 17535672 ID38941 U -
TGATCAGATGTGCTGTTAGACAATCTTCT
>17 dna:chromosome chromosome:RGSC3.4:17:1:97296363:1 17535688 ID1620 U -
AGCCAGAACATGCGGATGATCAGATGTGC
>17 dna:chromosome chromosome:RGSC3.4:17:1:97296363:1 17535954 ID6204 U -
GAACAAGTCCTGTGAGAAGGCCTCTTCTGC
>17 dna:chromosome chromosome:RGSC3.4:17:1:97296363:1 17536022 ID59355 U -
TTCTTTGCCTGCCCAGAGTTCCAG
>17 dna:chromosome chromosome:RGSC3.4:17:1:97296363:1 17536201 ID35195 U -
TGACATTAATTGTTAAAGTGAGATTTG
>17 dna:chromosome chromosome:RGSC3.4:17:1:97296363:1 17536356 ID14087 U -
TACACTATGAACCATGGAATCAGGTGGACA
>17 dna:chromosome chromosome:RGSC3.4:17:1:97296363:1 17536629 ID29924 U -
TCTATATTGAAACCCGTTCCTTTAGATAGC
>17 dna:chromosome chromosome:RGSC3.4:17:1:97296363:1 17536875 ID51544 M +
TGGTTGCTGGGATTTGAACTCAGGACCTC
>17 dna:chromosome chromosome:RGSC3.4:17:1:97296363:1 17536888 ID59537 M +
TTGAACTCAGGACCTCTGGAAGAGCA
>17 dna:chromosome chromosome:RGSC3.4:17:1:97296363:1 17537098 ID29353 U -
TCGATTTCCATTCTCTTTCTTTGGAGAT
>17 dna:chromosome chromosome:RGSC3.4:17:1:97296363:1 17537740 ID26512 U -
TCCATTGGCTATGTACAGCTGAAGATTTCGC
>17 dna:chromosome chromosome:RGSC3.4:17:1:97296363:1 17537747 ID7242 U -
GATCCATTGGCTATGTACAGCTGAAG
>17 dna:chromosome chromosome:RGSC3.4:17:1:97296363:1 17537934 ID727 U -
ACAAAGACTTTTGTATGGAATGTTCAAGGT
>17 dna:chromosome chromosome:RGSC3.4:17:1:97296363:1 17540315 ID27091 U -
TCCCCTCACGATTATGAATCAGGGTGATGC
>17 dna:chromosome chromosome:RGSC3.4:17:1:97296363:1 17540506 ID36402 M -
TGAGAATGGCCCTCATAGGTTCATCTA
>17 dna:chromosome chromosome:RGSC3.4:17:1:97296363:1 17541187 ID48182 U -
TGGCTTCAGAGAAGGACACAGGGGCA
>17 dna:chromosome chromosome:RGSC3.4:17:1:97296363:1 17541314 ID14819 U -
TACCACAGTTGGTTGAAAGTGTGTGCCAC
>17 dna:chromosome chromosome:RGSC3.4:17:1:97296363:1 17541317 ID38598 U -
TGATACCACAGTTGGTTGAAAGTGTGTGC
>17 dna:chromosome chromosome:RGSC3.4:17:1:97296363:1 17541615 ID42780 U -
TGCCCTTGTCTGAAGAACCTGCCTGGAGC
>17 dna:chromosome chromosome:RGSC3.4:17:1:97296363:1 17542120 ID48624 U -
TGGGACAGACGTCTTAGGACAGCCATGGT
>17 dna:chromosome chromosome:RGSC3.4:17:1:97296363:1 17542123 ID48623 U -
TGGGACAGACGTCTTAGGACAGCCAT
>17 dna:chromosome chromosome:RGSC3.4:17:1:97296363:1 17542126 ID16013 U -
TACTCTTGGGACAGACGTCTTAGGACAGC
>17 dna:chromosome chromosome:RGSC3.4:17:1:97296363:1 17542177 ID29 U -
AAAAGAACCTACAAAGCAGCCC
>17 dna:chromosome chromosome:RGSC3.4:17:1:97296363:1 17542177 ID16855 U -
TAGAAGAAAAAAGAACCTACAAAGCAGCCC
>17 dna:chromosome chromosome:RGSC3.4:17:1:97296363:1 17542391 ID22653 U -
TATTTAGTTGTGCACAGAGAA
>17 dna:chromosome chromosome:RGSC3.4:17:1:97296363:1 17542497 ID40190 U -
TGATTTTGCCAGCTGCAGGTAGTTTCTGC
>17 dna:chromosome chromosome:RGSC3.4:17:1:97296363:1 17542580 ID58137 U -
TTCCAGATGTAGGGCTATGAGGCTGC
>17 dna:chromosome chromosome:RGSC3.4:17:1:97296363:1 17542685 ID7433 U -
GCAATGTGGAAGTGTAAGCCATTGT
>17 dna:chromosome chromosome:RGSC3.4:17:1:97296363:1 17542694 ID60837 M -
TTGGTGATGAACAGCAATGTGGAAGTGTA
>17 dna:chromosome chromosome:RGSC3.4:17:1:97296363:1 17542820 ID11759 U -
TAAGAAAGTAGGCTGAGAAAGACAGTAAGC
>17 dna:chromosome chromosome:RGSC3.4:17:1:97296363:1 17542921 ID36862 M -
TGAGATCCAGCTGTAAGGCATGTTCTCAAT
>17 dna:chromosome chromosome:RGSC3.4:17:1:97296363:1 17543401 ID52373 U -
TGTCAAAGAAACAATAACTGGATCCTATGA
>17 dna:chromosome chromosome:RGSC3.4:17:1:97296363:1 17543701 ID7782 U -
GCCTGAATTTGAAAGGGTGGATGAA
>17 dna:chromosome chromosome:RGSC3.4:17:1:97296363:1 17544521 ID11403 M -
TAACCGCTGAGCCATCTCTCCAGTCCCCAC
>17 dna:chromosome chromosome:RGSC3.4:17:1:97296363:1 17544592 ID13550 U -
TACAAACAGTAATTGCCACGTGGGTGCTA
>17 dna:chromosome chromosome:RGSC3.4:17:1:97296363:1 17544596 ID46705 U -
TGGAGTTACAAACAGTAATTGCCACGTGGGT
>17 dna:chromosome chromosome:RGSC3.4:17:1:97296363:1 17544598 ID46704 U -
TGGAGTTACAAACAGTAATTGCCACGTGG
>17 dna:chromosome chromosome:RGSC3.4:17:1:97296363:1 17544906 ID1607 U -
AGCATTTGATGTGACCTGTTGAGGCAAA
>17 dna:chromosome chromosome:RGSC3.4:17:1:97296363:1 17545298 ID9929 U -
TAAAAGCAAAGATAGCCGTTAGGGAGC
>17 dna:chromosome chromosome:RGSC3.4:17:1:97296363:1 17545612 ID27849 U -
TCCTACAGGTAATATGCCAGTCCTCCTAT
>17 dna:chromosome chromosome:RGSC3.4:17:1:97296363:1 17545786 ID47263 U -
TGGCAAGTCCTCAGATTGTGTTCTAACA
>17 dna:chromosome chromosome:RGSC3.4:17:1:97296363:1 17545849 ID26717 U -
TCCCACATAATTTGCCCCTGTGTGAGGGCAGC
>17 dna:chromosome chromosome:RGSC3.4:17:1:97296363:1 17545898 ID11550 U -
TAACTATGGTTGAGTTATGGGTCAGT
>17 dna:chromosome chromosome:RGSC3.4:17:1:97296363:1 17545929 ID36190 U -
TGAGAAATTGTGTAGATGTGAATTTACTGT
>17 dna:chromosome chromosome:RGSC3.4:17:1:97296363:1 17545978 ID36623 U -
TGAGAGAGTAATTCTAATTTAAGCCAACAT
>17 dna:chromosome chromosome:RGSC3.4:17:1:97296363:1 17546022 ID4154 U -
CATGTCTTAATTTGGAAAAC
>17 dna:chromosome chromosome:RGSC3.4:17:1:97296363:1 17546232 ID7322 U -
GATGGTTGTAGAGTCAGAGCTTCCTC
>17 dna:chromosome chromosome:RGSC3.4:17:1:97296363:1 17546479 ID57799 U -
TTCAGTACCACATCGAACATTGAGCACTT
>17 dna:chromosome chromosome:RGSC3.4:17:1:97296363:1 17546604 ID39776 U -
TGATTAAGGCTTATTATCAATATCAAGGGT
>17 dna:chromosome chromosome:RGSC3.4:17:1:97296363:1 17546889 ID60916 M -
TTGGTTGAATAAAGATGCCTGCAGCCTAT
>17 dna:chromosome chromosome:RGSC3.4:17:1:97296363:1 17546890 ID22544 M -
TATTGGTTGAATAAAGATGCCTGCAGCCTA
>17 dna:chromosome chromosome:RGSC3.4:17:1:97296363:1 17546890 ID51498 M -
TGGTTGAATAAAGATGCCTGCAGCCTA
>17 dna:chromosome chromosome:RGSC3.4:17:1:97296363:1 17546920 ID7896 M -
GCTATGTAACCTTGCTCCTTAATTGAAAAC
>17 dna:chromosome chromosome:RGSC3.4:17:1:97296363:1 17546921 ID7894 M -
GCTATGTAACCTTGCTCCTTAATTGAAAA
>17 dna:chromosome chromosome:RGSC3.4:17:1:97296363:1 17546965 ID51584 U -
TGGTTGTCTCATGGATGAGGAAATCCTCA
>17 dna:chromosome chromosome:RGSC3.4:17:1:97296363:1 17547002 ID22128 U -
TATGTTATAGTGCTAAATATTGGACCC
>17 dna:chromosome chromosome:RGSC3.4:17:1:97296363:1 17547088 ID35215 U -
TGACATTGACGTAATACAGTTGTATGC
>17 dna:chromosome chromosome:RGSC3.4:17:1:97296363:1 17547234 ID37246 U -
TGAGCATTGCACATTCATTTAGATCCA
>17 dna:chromosome chromosome:RGSC3.4:17:1:97296363:1 17547249 ID8084 U -
GCTTTGGTTCTGTGTTCTGAGCATTGCAC
>17 dna:chromosome chromosome:RGSC3.4:17:1:97296363:1 17547261 ID50099 U -
TGGGTTTGTTTTGCTTTGGTTCTGTGTTC
>17 dna:chromosome chromosome:RGSC3.4:17:1:97296363:1 17547436 ID8439 U -
GGCACTGGTCATTCTATAAAGAGTTCTCAGG
>17 dna:chromosome chromosome:RGSC3.4:17:1:97296363:1 17547444 ID44156 U -
TGCTCAGGCACTGGTCATTCTATAAAGAG
>17 dna:chromosome chromosome:RGSC3.4:17:1:97296363:1 17547510 ID10354 U -
TAAACTGTGCCCTGTACAATGAGTTCTGT
>17 dna:chromosome chromosome:RGSC3.4:17:1:97296363:1 17547658 ID36545 U -
TGAGACTCACTGGTGTCAGGATAACC
>17 dna:chromosome chromosome:RGSC3.4:17:1:97296363:1 17547661 ID19099 U -
TAGGAGTGAGACTCACTGGTGTCAGGATA
>17 dna:chromosome chromosome:RGSC3.4:17:1:97296363:1 17547713 ID3284 U -
CAATCCAGTAGGGAGCTGTGTGC
>17 dna:chromosome chromosome:RGSC3.4:17:1:97296363:1 17547713 ID10705 U -
TAAATAGACAATCCAGTAGGGAGCTGTGTGC
>17 dna:chromosome chromosome:RGSC3.4:17:1:97296363:1 17547826 ID12872 U -
TAATATGTAGATTCGGGTTAATGTGA
>17 dna:chromosome chromosome:RGSC3.4:17:1:97296363:1 17547852 ID37030 U -
TGAGATTGTAAGAGCCTTAAGGAAGGGTA
>17 dna:chromosome chromosome:RGSC3.4:17:1:97296363:1 17547929 ID13810 U -
TACAAGGTGTACTGATCCCTTCCTGGCTGC
>17 dna:chromosome chromosome:RGSC3.4:17:1:97296363:1 17547946 ID35854 U -
TGACTGGGGATTCTGTTTACAAGGTGTACT
>17 dna:chromosome chromosome:RGSC3.4:17:1:97296363:1 17547949 ID53471 U -
TGTGACTGGGGATTCTGTTTACAAGGTGT
>17 dna:chromosome chromosome:RGSC3.4:17:1:97296363:1 17547983 ID42376 U -
TGCCAGTGACTTTATGCCTTAGCAACACTGC
>17 dna:chromosome chromosome:RGSC3.4:17:1:97296363:1 17547988 ID55167 U -
TGTTGCCAGTGACTTTATGCCTTAGCAAC
>17 dna:chromosome chromosome:RGSC3.4:17:1:97296363:1 17548009 ID9820 U -
TAAAACAGTTAATTGTTGCTCTTGTTGCCA
>17 dna:chromosome chromosome:RGSC3.4:17:1:97296363:1 17548010 ID9819 U -
TAAAACAGTTAATTGTTGCTCTTGTTGCC
>17 dna:chromosome chromosome:RGSC3.4:17:1:97296363:1 17548044 ID38071 U -
TGAGTCGTTGGCTCCGTTCCTTGGTCTCC
>17 dna:chromosome chromosome:RGSC3.4:17:1:97296363:1 17548047 ID44424 U -
TGCTGAGTCGTTGGCTCCGTTCCTTGGTC
>17 dna:chromosome chromosome:RGSC3.4:17:1:97296363:1 17548068 ID22584 U -
TATTGTGTCTGCACGGGTGCTGCTGAGT
>17 dna:chromosome chromosome:RGSC3.4:17:1:97296363:1 17548070 ID35682 U -
TGACTATTGTGTCTGCACGGGTGCTGCTGA
>17 dna:chromosome chromosome:RGSC3.4:17:1:97296363:1 17548075 ID8541 U -
GGCCTTGACTATTGTGTCTGCACGGGTGCT
>17 dna:chromosome chromosome:RGSC3.4:17:1:97296363:1 17548084 ID24354 U -
TCAGATTAAGGCCTTGACTATTGTGTCTGC
>17 dna:chromosome chromosome:RGSC3.4:17:1:97296363:1 17548085 ID24353 U -
TCAGATTAAGGCCTTGACTATTGTGTCTG
>17 dna:chromosome chromosome:RGSC3.4:17:1:97296363:1 17548088 ID19428 U -
TAGGCTCAGATTAAGGCCTTGACTATTGTGT
>17 dna:chromosome chromosome:RGSC3.4:17:1:97296363:1 17548089 ID19427 U -
TAGGCTCAGATTAAGGCCTTGACTATTGTG
>17 dna:chromosome chromosome:RGSC3.4:17:1:97296363:1 17548114 ID30944 U -
TCTGATGTCACAAACCACACGTCACACTAGGC
>17 dna:chromosome chromosome:RGSC3.4:17:1:97296363:1 17548115 ID30943 U -
TCTGATGTCACAAACCACACGTCACACTAGG
>17 dna:chromosome chromosome:RGSC3.4:17:1:97296363:1 17548163 ID22565 U -
TATTGTATGTAGAAAGTGCTGTTCTCAGGA
>17 dna:chromosome chromosome:RGSC3.4:17:1:97296363:1 17548165 ID21158 U -
TATATTGTATGTAGAAAGTGCTGTTCTCAG
>17 dna:chromosome chromosome:RGSC3.4:17:1:97296363:1 17548167 ID29926 U -
TCTATATTGTATGTAGAAAGTGCTGTTCTC
>17 dna:chromosome chromosome:RGSC3.4:17:1:97296363:1 17548168 ID29925 U -
TCTATATTGTATGTAGAAAGTGCTGTTCT
>17 dna:chromosome chromosome:RGSC3.4:17:1:97296363:1 17548171 ID15269 U -
TACCTCTATATTGTATGTAGAAAGTGCTGT
>17 dna:chromosome chromosome:RGSC3.4:17:1:97296363:1 17548172 ID15268 U -
TACCTCTATATTGTATGTAGAAAGTGCTG
>17 dna:chromosome chromosome:RGSC3.4:17:1:97296363:1 17548173 ID15267 U -
TACCTCTATATTGTATGTAGAAAGTGCT
>17 dna:chromosome chromosome:RGSC3.4:17:1:97296363:1 17548206 ID12928 U -
TAATCACTTATTTTAAGTCCATTTCTGGTC
>17 dna:chromosome chromosome:RGSC3.4:17:1:97296363:1 17548207 ID19990 U -
TAGTAATCACTTATTTTAAGTCCATTTCTGGT
>17 dna:chromosome chromosome:RGSC3.4:17:1:97296363:1 17548209 ID19989 U -
TAGTAATCACTTATTTTAAGTCCATTTCTG
>17 dna:chromosome chromosome:RGSC3.4:17:1:97296363:1 17548235 ID51059 U -
TGGTGCAGATTGACTGTGACAGTCCCCTAGT
>17 dna:chromosome chromosome:RGSC3.4:17:1:97296363:1 17548236 ID51058 U -
TGGTGCAGATTGACTGTGACAGTCCCCTAG
>17 dna:chromosome chromosome:RGSC3.4:17:1:97296363:1 17548240 ID15565 U -
TACGTGGTGCAGATTGACTGTGACAGTCCC
>17 dna:chromosome chromosome:RGSC3.4:17:1:97296363:1 17548240 ID51057 U -
TGGTGCAGATTGACTGTGACAGTCCC
>17 dna:chromosome chromosome:RGSC3.4:17:1:97296363:1 17548240 ID56759 U -
TTACGTGGTGCAGATTGACTGTGACAGTCCC
>17 dna:chromosome chromosome:RGSC3.4:17:1:97296363:1 17548243 ID62386 U -
TTTTACGTGGTGCAGATTGACTGTGACAGT
>17 dna:chromosome chromosome:RGSC3.4:17:1:97296363:1 17548244 ID62385 U -
TTTTACGTGGTGCAGATTGACTGTGACAG
>17 dna:chromosome chromosome:RGSC3.4:17:1:97296363:1 17548246 ID61494 U -
TTTACGTGGTGCAGATTGACTGTGAC
>17 dna:chromosome chromosome:RGSC3.4:17:1:97296363:1 17548246 ID62384 U -
TTTTACGTGGTGCAGATTGACTGTGAC
>17 dna:chromosome chromosome:RGSC3.4:17:1:97296363:1 17548247 ID9621 U -
GTTTTTACGTGGTGCAGATTGACTGTGA
>17 dna:chromosome chromosome:RGSC3.4:17:1:97296363:1 17548247 ID55531 U -
TGTTTTTACGTGGTGCAGATTGACTGTGA
>17 dna:chromosome chromosome:RGSC3.4:17:1:97296363:1 17548265 ID36318 U -
TGAGAAGGTGCCAATGGTGCTGTTTTTACGT
>17 dna:chromosome chromosome:RGSC3.4:17:1:97296363:1 17548266 ID36317 U -
TGAGAAGGTGCCAATGGTGCTGTTTTTACG
>17 dna:chromosome chromosome:RGSC3.4:17:1:97296363:1 17548269 ID36316 U -
TGAGAAGGTGCCAATGGTGCTGTTTTT
>17 dna:chromosome chromosome:RGSC3.4:17:1:97296363:1 17548270 ID53503 U -
TGTGAGAAGGTGCCAATGGTGCTGTTTT
>17 dna:chromosome chromosome:RGSC3.4:17:1:97296363:1 17548271 ID9262 U -
GTGAGAAGGTGCCAATGGTGCTGTTT
>17 dna:chromosome chromosome:RGSC3.4:17:1:97296363:1 17548271 ID31336 U -
TCTGTGAGAAGGTGCCAATGGTGCTGTTT
>17 dna:chromosome chromosome:RGSC3.4:17:1:97296363:1 17548278 ID51293 U -
TGGTGTCTGTGAGAAGGTGCCAATGGT
>17 dna:chromosome chromosome:RGSC3.4:17:1:97296363:1 17548279 ID7678 U -
GCCATGGTGTCTGTGAGAAGGTGCCAATGG
>17 dna:chromosome chromosome:RGSC3.4:17:1:97296363:1 17548279 ID42511 U -
TGCCATGGTGTCTGTGAGAAGGTGCCAATGG
>17 dna:chromosome chromosome:RGSC3.4:17:1:97296363:1 17548280 ID42510 U -
TGCCATGGTGTCTGTGAGAAGGTGCCAATG
>17 dna:chromosome chromosome:RGSC3.4:17:1:97296363:1 17548281 ID42508 U -
TGCCATGGTGTCTGTGAGAAGGTGCCAAT
>17 dna:chromosome chromosome:RGSC3.4:17:1:97296363:1 17548328 ID52427 U -
TGTCAAGTGTGTGGTATGCTCCATGGT
>17 dna:chromosome chromosome:RGSC3.4:17:1:97296363:1 17548329 ID52426 U -
TGTCAAGTGTGTGGTATGCTCCATGG
>17 dna:chromosome chromosome:RGSC3.4:17:1:97296363:1 17548354 ID26156 U -
TCCAGGAATGATGCATGGGTTCCTCATGTT
>17 dna:chromosome chromosome:RGSC3.4:17:1:97296363:1 17548355 ID26155 U -
TCCAGGAATGATGCATGGGTTCCTCATGT
>17 dna:chromosome chromosome:RGSC3.4:17:1:97296363:1 17548370 ID4345 U -
CCACTTTGCTGTCAACTCCAGGAATGATGC
>17 dna:chromosome chromosome:RGSC3.4:17:1:97296363:1 17548414 ID10395 U -
TAAAGAAAATTCCTTAGTGTCGCAGTGGCCT
>17 dna:chromosome chromosome:RGSC3.4:17:1:97296363:1 17548422 ID34236 U -
TGAATGGATTAAAGAAAATTCCTTAGTGTCGC
>17 dna:chromosome chromosome:RGSC3.4:17:1:97296363:1 17548424 ID34235 U -
TGAATGGATTAAAGAAAATTCCTTAGTGTC
>17 dna:chromosome chromosome:RGSC3.4:17:1:97296363:1 17548438 ID15778 U -
TACTAGTTGTGCCCTGAATGGATTAAAGAA
>17 dna:chromosome chromosome:RGSC3.4:17:1:97296363:1 17548444 ID9489 U -
GTTACTAGTTGTGCCCTGAATGGATT
>17 dna:chromosome chromosome:RGSC3.4:17:1:97296363:1 17548444 ID59160 U -
TTCTGTTACTAGTTGTGCCCTGAATGGATT
>17 dna:chromosome chromosome:RGSC3.4:17:1:97296363:1 17548449 ID31393 U -
TCTGTTACTAGTTGTGCCCTGAAT
>17 dna:chromosome chromosome:RGSC3.4:17:1:97296363:1 17548461 ID39031 U -
TGATCCTGTGTGCCTGTTCTGTTACTAGT
>17 dna:chromosome chromosome:RGSC3.4:17:1:97296363:1 17548477 ID27726 U -
TCCTAACTCAGGACTCTTGATCCTGTGTGC
>17 dna:chromosome chromosome:RGSC3.4:17:1:97296363:1 17548505 ID54741 U -
TGTTACAATGTGAGGAGTCTCTGGTCTTC
>17 dna:chromosome chromosome:RGSC3.4:17:1:97296363:1 17548600 ID20433 U -
TAGTGTACAGAATGCCTCAGGTCCTA
>17 dna:chromosome chromosome:RGSC3.4:17:1:97296363:1 17548601 ID8945 U -
GTACAGAATGCCTCAGGTCCT
>17 dna:chromosome chromosome:RGSC3.4:17:1:97296363:1 17548706 ID5411 U -
CTCTCTAATGCACACCACAGGGCTCTGGTA
>17 dna:chromosome chromosome:RGSC3.4:17:1:97296363:1 17548825 ID54845 U -
TGTTAGTTCTGAGAACACTTGTCTGCTGT
>17 dna:chromosome chromosome:RGSC3.4:17:1:97296363:1 17548828 ID44701 U -
TGCTGTTAGTTCTGAGAACACTTGTCTGC
>17 dna:chromosome chromosome:RGSC3.4:17:1:97296363:1 17548853 ID35323 U -
TGACCAGTGCCTCATTTTACAGACCATGCT
>17 dna:chromosome chromosome:RGSC3.4:17:1:97296363:1 17548858 ID35322 U -
TGACCAGTGCCTCATTTTACAGACC
>17 dna:chromosome chromosome:RGSC3.4:17:1:97296363:1 17548872 ID52396 U -
TGTCAACCAGATTTTCAATGACCAGTGCC
>17 dna:chromosome chromosome:RGSC3.4:17:1:97296363:1 17548884 ID45942 U -
TGGAATAAGGTGTCAACCAGATTTTCA
>17 dna:chromosome chromosome:RGSC3.4:17:1:97296363:1 17548885 ID13156 U -
TAATGGAATAAGGTGTCAACCAGATTTTC
>17 dna:chromosome chromosome:RGSC3.4:17:1:97296363:1 17548885 ID45941 U -
TGGAATAAGGTGTCAACCAGATTTTC
>17 dna:chromosome chromosome:RGSC3.4:17:1:97296363:1 17548889 ID31094 U -
TCTGCTAATGGAATAAGGTGTCAACCAGAT
>17 dna:chromosome chromosome:RGSC3.4:17:1:97296363:1 17548893 ID31093 U -
TCTGCTAATGGAATAAGGTGTCAACC
>17 dna:chromosome chromosome:RGSC3.4:17:1:97296363:1 17548894 ID44004 U -
TGCTATCTGCTAATGGAATAAGGTGTCAAC
>17 dna:chromosome chromosome:RGSC3.4:17:1:97296363:1 17548895 ID44003 U -
TGCTATCTGCTAATGGAATAAGGTGTCAA
>17 dna:chromosome chromosome:RGSC3.4:17:1:97296363:1 17548898 ID62149 U -
TTTGCTATCTGCTAATGGAATAAGGTGT
>17 dna:chromosome chromosome:RGSC3.4:17:1:97296363:1 17548899 ID59356 U -
TTCTTTGCTATCTGCTAATGGAATAAGGTG
>17 dna:chromosome chromosome:RGSC3.4:17:1:97296363:1 17548922 ID57552 U -
TTCAATGATGGGACTGTTATCATTTCTTTG
>17 dna:chromosome chromosome:RGSC3.4:17:1:97296363:1 17548935 ID806 U -
ACAGAACCTACCTTCAATGATGGGACTGT
>17 dna:chromosome chromosome:RGSC3.4:17:1:97296363:1 17548937 ID805 U -
ACAGAACCTACCTTCAATGATGGGACT
>17 dna:chromosome chromosome:RGSC3.4:17:1:97296363:1 17548984 ID41030 U -
TGCACTTACATTCTCTGATACACGGCTC
>17 dna:chromosome chromosome:RGSC3.4:17:1:97296363:1 17549028 ID25579 U -
TCCAAGCTTGATTGCCTTCCCAGCAGCCT
>17 dna:chromosome chromosome:RGSC3.4:17:1:97296363:1 17549037 ID6147 U -
GAAAGCATCTCCAAGCTTGATTGCCTTCC
>17 dna:chromosome chromosome:RGSC3.4:17:1:97296363:1 17549037 ID16672 U -
TAGAAAGCATCTCCAAGCTTGATTGCCTTCC
>17 dna:chromosome chromosome:RGSC3.4:17:1:97296363:1 17549038 ID16671 U -
TAGAAAGCATCTCCAAGCTTGATTGCCTTC
>17 dna:chromosome chromosome:RGSC3.4:17:1:97296363:1 17549039 ID16670 U -
TAGAAAGCATCTCCAAGCTTGATTGCCTT
>17 dna:chromosome chromosome:RGSC3.4:17:1:97296363:1 17549040 ID16669 U -
TAGAAAGCATCTCCAAGCTTGATTGCCT
>17 dna:chromosome chromosome:RGSC3.4:17:1:97296363:1 17549046 ID61923 U -
TTTGAACCTAGAAAGCATCTCCAAGCTTGA
>17 dna:chromosome chromosome:RGSC3.4:17:1:97296363:1 17549064 ID34964 U -
TGACAGCTTCATTCCACGTTTTGAACCTAGA
>17 dna:chromosome chromosome:RGSC3.4:17:1:97296363:1 17549150 ID53932 U -
TGTGCATGGAAAGGCCTGGAGGTCCTTCT
>17 dna:chromosome chromosome:RGSC3.4:17:1:97296363:1 17549168 ID8629 U -
GGGAAGTGAAATAATTTGTGCATGGAA
>17 dna:chromosome chromosome:RGSC3.4:17:1:97296363:1 17549170 ID29693 U -
TCTAAGGGAAGTGAAATAATTTGTGCATGG
>17 dna:chromosome chromosome:RGSC3.4:17:1:97296363:1 17549174 ID20551 U -
TAGTTCTAAGGGAAGTGAAATAATTTGTGC
>17 dna:chromosome chromosome:RGSC3.4:17:1:97296363:1 17549205 ID36129 U -
TGAGAAAGAAGGAATCCTTTGAAAGAGGA
>17 dna:chromosome chromosome:RGSC3.4:17:1:97296363:1 17549229 ID21825 U -
TATGATTTCCAAAGCCACTGTATGGTGAGA
>17 dna:chromosome chromosome:RGSC3.4:17:1:97296363:1 17549229 ID40101 U -
TGATTTCCAAAGCCACTGTATGGTGAGA
>17 dna:chromosome chromosome:RGSC3.4:17:1:97296363:1 17549311 ID36474 U -
TGAGACAGAGGCCGGTGACAGTGA
>17 dna:chromosome chromosome:RGSC3.4:17:1:97296363:1 17549621 ID24588 U -
TCAGTATCTATTGTCCATGGACTCACAAC
>17 dna:chromosome chromosome:RGSC3.4:17:1:97296363:1 17549710 ID5459 U -
CTCTTTCGATGGCTTTGGGAGACA
>17 dna:chromosome chromosome:RGSC3.4:17:1:97296363:1 17549711 ID37440 U -
TGAGCTCTTTCGATGGCTTTGGGAGAC
>17 dna:chromosome chromosome:RGSC3.4:17:1:97296363:1 17549712 ID37439 U -
TGAGCTCTTTCGATGGCTTTGGGAGA
>17 dna:chromosome chromosome:RGSC3.4:17:1:97296363:1 17549740 ID49537 U -
TGGGGAAAGGATGAATTCATCATGGCTCAGT
>17 dna:chromosome chromosome:RGSC3.4:17:1:97296363:1 17549742 ID49536 U -
TGGGGAAAGGATGAATTCATCATGGCTCA
>17 dna:chromosome chromosome:RGSC3.4:17:1:97296363:1 17549743 ID49535 U -
TGGGGAAAGGATGAATTCATCATGGCTC
>17 dna:chromosome chromosome:RGSC3.4:17:1:97296363:1 17549833 ID38588 U -
TGATACATTTCTGCTCCAAATGATGCTCC
>17 dna:chromosome chromosome:RGSC3.4:17:1:97296363:1 17549845 ID42837 U -
TGCCGTCATTACTTGATACATTTCTGCTCC
>17 dna:chromosome chromosome:RGSC3.4:17:1:97296363:1 17549847 ID42836 U -
TGCCGTCATTACTTGATACATTTCTGCT
>17 dna:chromosome chromosome:RGSC3.4:17:1:97296363:1 17549848 ID42835 U -
TGCCGTCATTACTTGATACATTTCTGC
>17 dna:chromosome chromosome:RGSC3.4:17:1:97296363:1 17549849 ID2595 U -
ATGCCGTCATTACTTGATACATTTCTG
>17 dna:chromosome chromosome:RGSC3.4:17:1:97296363:1 17549915 ID20301 U -
TAGTGAGATAGGGAGCATGTGCAGAGAC
>17 dna:chromosome chromosome:RGSC3.4:17:1:97296363:1 17549927 ID13412 U -
TAATTGGCATCTTCTAGTGAGATAGGGAGC
>17 dna:chromosome chromosome:RGSC3.4:17:1:97296363:1 17549928 ID13411 U -
TAATTGGCATCTTCTAGTGAGATAGGGAG
>17 dna:chromosome chromosome:RGSC3.4:17:1:97296363:1 17549934 ID61468 U -
TTTAATTGGCATCTTCTAGTGAGAT
>17 dna:chromosome chromosome:RGSC3.4:17:1:97296363:1 17549970 ID15421 U -
TACCTTTGTCTATTTTAGTCACTCCAGGA
>17 dna:chromosome chromosome:RGSC3.4:17:1:97296363:1 17549982 ID46628 U -
TGGAGGAAAATTTTACCTTTGTCTATTTTA
>17 dna:chromosome chromosome:RGSC3.4:17:1:97296363:1 17550003 ID13429 U -
TAATTGTATCTTGATACTCATGGAGGAAA
>17 dna:chromosome chromosome:RGSC3.4:17:1:97296363:1 17550070 ID34891 U -
TGACAGAGACTGACGTGGAGGTGTG
>17 dna:chromosome chromosome:RGSC3.4:17:1:97296363:1 17550076 ID2422 U -
ATCTACAAGAATGACAGAGACTGACGTGGA
>17 dna:chromosome chromosome:RGSC3.4:17:1:97296363:1 17550082 ID60327 U -
TTGGAATCTACAAGAATGACAGAGACTGA
>17 dna:chromosome chromosome:RGSC3.4:17:1:97296363:1 17550096 ID9451 U -
GTGTTGCTCCTTCACTTGGAATCTACAAGA
>17 dna:chromosome chromosome:RGSC3.4:17:1:97296363:1 17550098 ID54575 U -
TGTGTTGCTCCTTCACTTGGAATCTACAA
>17 dna:chromosome chromosome:RGSC3.4:17:1:97296363:1 17550099 ID54574 U -
TGTGTTGCTCCTTCACTTGGAATCTACA
>17 dna:chromosome chromosome:RGSC3.4:17:1:97296363:1 17550182 ID36443 U -
TGAGAATTTACCCTTCCTGAGTCAGGCCT
>17 dna:chromosome chromosome:RGSC3.4:17:1:97296363:1 17550188 ID52847 U -
TGTCCTTGAGAATTTACCCTTCCTGAGTC
>17 dna:chromosome chromosome:RGSC3.4:17:1:97296363:1 17550234 ID47869 U -
TGGCCTTCACAAGCAACTGCGGACTTGTC
>17 dna:chromosome chromosome:RGSC3.4:17:1:97296363:1 17550239 ID54146 U -
TGTGGCCTTCACAAGCAACTGCGGAC
>17 dna:chromosome chromosome:RGSC3.4:17:1:97296363:1 17550277 ID44329 U -
TGCTCTTTCAGCGCTAAAGGACCCAATCA
>17 dna:chromosome chromosome:RGSC3.4:17:1:97296363:1 17550440 ID17609 U -
TAGATAAGGGACTTCTAGAGTGGCACTTGC
>17 dna:chromosome chromosome:RGSC3.4:17:1:97296363:1 17550464 ID17875 M -
TAGATGTTTCTTGCTTGTGTCACTAGATA
>17 dna:chromosome chromosome:RGSC3.4:17:1:97296363:1 17550464 ID55406 M -
TGTTTCTTGCTTGTGTCACTAGATA
>17 dna:chromosome chromosome:RGSC3.4:17:1:97296363:1 17550490 ID7674 M -
GCCATGATTGACTTGCAAGATGTTCTATAG
>17 dna:chromosome chromosome:RGSC3.4:17:1:97296363:1 17550491 ID42485 M -
TGCCATGATTGACTTGCAAGATGTTCTATA
>17 dna:chromosome chromosome:RGSC3.4:17:1:97296363:1 17550492 ID42484 M -
TGCCATGATTGACTTGCAAGATGTTCTAT
>17 dna:chromosome chromosome:RGSC3.4:17:1:97296363:1 17550505 ID28273 U -
TCCTCCAACTTCCTGCCATGATTGACTTG
>17 dna:chromosome chromosome:RGSC3.4:17:1:97296363:1 17550554 ID35047 M -
TGACAGTGGGCCATGATCAGTACACGT
>17 dna:chromosome chromosome:RGSC3.4:17:1:97296363:1 17550605 ID26016 U -
TCCAGAATGCTGGGTTTATGGACCGAGGA
>17 dna:chromosome chromosome:RGSC3.4:17:1:97296363:1 17550606 ID58120 U -
TTCCAGAATGCTGGGTTTATGGACCGAGG
>17 dna:chromosome chromosome:RGSC3.4:17:1:97296363:1 17550704 ID33328 M -
TGAACCTCACAAGATACGGGGTGTCTGGTT
>17 dna:chromosome chromosome:RGSC3.4:17:1:97296363:1 17550837 ID50429 M -
TGGTAGTTTTATCCAGGAGAGAGCAAG
>17 dna:chromosome chromosome:RGSC3.4:17:1:97296363:1 17550842 ID50428 M -
TGGTAGTTTTATCCAGGAGAGA
>17 dna:chromosome chromosome:RGSC3.4:17:1:97296363:1 17550874 ID35602 M -
TGACTACATGCTGAGTCTCTGGGTGAAC
>17 dna:chromosome chromosome:RGSC3.4:17:1:97296363:1 17550875 ID59760 M -
TTGACTACATGCTGAGTCTCTGGGTGAA
>17 dna:chromosome chromosome:RGSC3.4:17:1:97296363:1 17550971 ID58176 M -
TTCCAGTCTCCATGGTGGTCATACTTCTTC
>17 dna:chromosome chromosome:RGSC3.4:17:1:97296363:1 17550972 ID58175 M -
TTCCAGTCTCCATGGTGGTCATACTTCTT
>17 dna:chromosome chromosome:RGSC3.4:17:1:97296363:1 17551017 ID25806 M -
TCCACAGTCATGGTGGTTTGGTCACT
>17 dna:chromosome chromosome:RGSC3.4:17:1:97296363:1 17551089 ID43878 M -
TGCTAGATTCATTGATTAACTTTGGCAGGGA
>17 dna:chromosome chromosome:RGSC3.4:17:1:97296363:1 17551091 ID43877 M -
TGCTAGATTCATTGATTAACTTTGGCAGG
>17 dna:chromosome chromosome:RGSC3.4:17:1:97296363:1 17551111 ID15768 M -
TACTAGTCTCGAATCTGATCTTGCTAGATT
>17 dna:chromosome chromosome:RGSC3.4:17:1:97296363:1 17551112 ID15767 M -
TACTAGTCTCGAATCTGATCTTGCTAGAT
>17 dna:chromosome chromosome:RGSC3.4:17:1:97296363:1 17551126 ID7109 M -
GAGGTTTTTACTAGTCTCGAATC
>17 dna:chromosome chromosome:RGSC3.4:17:1:97296363:1 17551126 ID17122 M -
TAGAATGGAGGTTTTTACTAGTCTCGAATC
>17 dna:chromosome chromosome:RGSC3.4:17:1:97296363:1 17551127 ID17121 M -
TAGAATGGAGGTTTTTACTAGTCTCGAAT
>17 dna:chromosome chromosome:RGSC3.4:17:1:97296363:1 17551190 ID36998 M -
TGAGATTATTGCCTTAAATGTATACCTGTC
>17 dna:chromosome chromosome:RGSC3.4:17:1:97296363:1 17551193 ID36997 M -
TGAGATTATTGCCTTAAATGTATACCT
>17 dna:chromosome chromosome:RGSC3.4:17:1:97296363:1 17551194 ID59248 M -
TTCTTGAGATTATTGCCTTAAATGTATACC
>17 dna:chromosome chromosome:RGSC3.4:17:1:97296363:1 17551297 ID26458 M -
TCCATGTTGCTTCTAGACTCTGAAAGATGC
>17 dna:chromosome chromosome:RGSC3.4:17:1:97296363:1 17551327 ID25102 M -
TCATTCAGAGCACAGAAACTCACCAGAGTC
>17 dna:chromosome chromosome:RGSC3.4:17:1:97296363:1 17551374 ID32548 M -
TGAAACCTTCTCTTTGGCGACCAGCTC
>17 dna:chromosome chromosome:RGSC3.4:17:1:97296363:1 17551396 ID17152 M -
TAGAATTATCTGCTGGGACTCCTTCTGAAA
>17 dna:chromosome chromosome:RGSC3.4:17:1:97296363:1 17551405 ID5360 M -
CTCCTGGTTATAGAATTATCTGCTGGGACTC
>17 dna:chromosome chromosome:RGSC3.4:17:1:97296363:1 17551408 ID30381 M -
TCTCCTGGTTATAGAATTATCTGCTGGGA
>17 dna:chromosome chromosome:RGSC3.4:17:1:97296363:1 17551452 ID61826 M -
TTTCTCTTGCTGTTCCGCTCTGGGCC
>17 dna:chromosome chromosome:RGSC3.4:17:1:97296363:1 17551453 ID61825 M -
TTTCTCTTGCTGTTCCGCTCTGGGC
>17 dna:chromosome chromosome:RGSC3.4:17:1:97296363:1 17551599 ID4090 M -
CATCCTTCTCTTAAAATGCCTTCCTG
>17 dna:chromosome chromosome:RGSC3.4:17:1:97296363:1 17551621 ID21373 M -
TATCCACACACCGCAGAACATTCCTCATC
>17 dna:chromosome chromosome:RGSC3.4:17:1:97296363:1 17551748 ID21718 M -
TATGAGGTCATGAGCATCCTGTTGCCCCAT
>17 dna:chromosome chromosome:RGSC3.4:17:1:97296363:1 17551804 ID23930 M -
TCACTATTATGGGCCATTTTGTGTCAGA
>17 dna:chromosome chromosome:RGSC3.4:17:1:97296363:1 17551968 ID22582 M -
TATTGTGGCCCACTTGTTTTTCACTGA
>17 dna:chromosome chromosome:RGSC3.4:17:1:97296363:1 17552046 ID53095 M -
TGTCTTCTGTGGACTGTGTGGGC
>17 dna:chromosome chromosome:RGSC3.4:17:1:97296363:1 17552083 ID16062 M -
TACTGAATGACTGCCTGATGGATGGTAAA
>17 dna:chromosome chromosome:RGSC3.4:17:1:97296363:1 17552084 ID16061 M -
TACTGAATGACTGCCTGATGGATGGTAA
>17 dna:chromosome chromosome:RGSC3.4:17:1:97296363:1 17552085 ID56792 M -
TTACTGAATGACTGCCTGATGGATGGTA
>17 dna:chromosome chromosome:RGSC3.4:17:1:97296363:1 17552086 ID56791 M -
TTACTGAATGACTGCCTGATGGATGGT
>17 dna:chromosome chromosome:RGSC3.4:17:1:97296363:1 17552087 ID16060 M -
TACTGAATGACTGCCTGATGGATGG
>17 dna:chromosome chromosome:RGSC3.4:17:1:97296363:1 17552101 ID24193 M -
TCAGACGGGGCCACCTTACTGAATGAC
>17 dna:chromosome chromosome:RGSC3.4:17:1:97296363:1 17552105 ID38940 M -
TGATCAGACGGGGCCACCTTACTGAA
>17 dna:chromosome chromosome:RGSC3.4:17:1:97296363:1 17552127 ID42800 M -
TGCCGACATGCGTGAGAAGCATTGGTTGAT
>17 dna:chromosome chromosome:RGSC3.4:17:1:97296363:1 17552128 ID42799 M -
TGCCGACATGCGTGAGAAGCATTGGTTGA
>17 dna:chromosome chromosome:RGSC3.4:17:1:97296363:1 17552144 ID62387 U -
TTTTACTGAAAAAGCTTTGCCGACATGCGT
>17 dna:chromosome chromosome:RGSC3.4:17:1:97296363:1 17552210 ID823 U -
ACAGCCATTAGTGCACAGAGGGTGTGCTCA
>17 dna:chromosome chromosome:RGSC3.4:17:1:97296363:1 17552313 ID58019 M -
TTCCAAATGCTGACCTGCCTTGTGCCC
>17 dna:chromosome chromosome:RGSC3.4:17:1:97296363:1 17552314 ID25434 M -
TCCAAATGCTGACCTGCCTTGTGCC
>17 dna:chromosome chromosome:RGSC3.4:17:1:97296363:1 17552320 ID57472 M -
TTCAAGATTTCCAAATGCTGACCTGCCT
>17 dna:chromosome chromosome:RGSC3.4:17:1:97296363:1 17552322 ID55375 M -
TGTTTCAAGATTTCCAAATGCTGACCTGC
