# Supplementary material for: proTRAC - a software for probabilistic piRNA cluster detection, visualization and analysis
Source: BMC Bioinformatics. 2012 Jan 10;13:5. doi: 10.1186/1471-2105-13-5 (PMC3293768; doi:10.1186/1471-2105-13-5)
Supplement: Additional file 6 — proTRAC results folder containing a picture and a FASTA file for each detected rat cluster. After decompression, the folder can be opened as former session in proTRAC. Alternatively, each file can be opened separately with any standard text-editor or graphic-viewer respectively. [file 1471-2105-13-5-S6.ZIP › proTRAC_results_rat/monodirectional_clusters/Cluster_21.fas]

>17 dna:chromosome chromosome:RGSC3.4:17:1:97296363:1 18976949 ID61699 U -
TTTCAGCTTTCACAGGACTGGGTGGGC
>17 dna:chromosome chromosome:RGSC3.4:17:1:97296363:1 18977175 ID30186 U -
TCTCAGGGTTAGACACATTAGAGATTGGGTC
>17 dna:chromosome chromosome:RGSC3.4:17:1:97296363:1 18977219 ID19636 U -
TAGGTAGACGCCTGCTGATCGGTGT
>17 dna:chromosome chromosome:RGSC3.4:17:1:97296363:1 18977251 ID15418 U -
TACCTTTGGAAGTGCAAATGAGAGGTAGC
>17 dna:chromosome chromosome:RGSC3.4:17:1:97296363:1 18977441 ID10625 U -
TAAAGTGAAAACATGGAGTGTTCAGG
>17 dna:chromosome chromosome:RGSC3.4:17:1:97296363:1 18977462 ID18858 U -
TAGGAATAAAGACAACATAAAG
>17 dna:chromosome chromosome:RGSC3.4:17:1:97296363:1 18977471 ID135 U -
AAATACCCCTTGCCCTAGGAATAAAGAC
>17 dna:chromosome chromosome:RGSC3.4:17:1:97296363:1 18977473 ID37 U -
AAAATACCCCTTGCCCTAGGAATAAAG
>17 dna:chromosome chromosome:RGSC3.4:17:1:97296363:1 18977773 ID7873 U -
GCTACTGTGTGACAGTGCATGGCTGT
>17 dna:chromosome chromosome:RGSC3.4:17:1:97296363:1 18977773 ID43815 U -
TGCTACTGTGTGACAGTGCATGGCTGT
>17 dna:chromosome chromosome:RGSC3.4:17:1:97296363:1 18977868 ID54663 U -
TGTTAACCTAAACAACTCTCATCCCCCAAG
>17 dna:chromosome chromosome:RGSC3.4:17:1:97296363:1 18977869 ID54662 U -
TGTTAACCTAAACAACTCTCATCCCCCAA
>17 dna:chromosome chromosome:RGSC3.4:17:1:97296363:1 18977877 ID39524 U -
TGATGGCTGCTGTTAACCTAAACAACTCTCA
>17 dna:chromosome chromosome:RGSC3.4:17:1:97296363:1 18977880 ID39523 U -
TGATGGCTGCTGTTAACCTAAACAACTC
>17 dna:chromosome chromosome:RGSC3.4:17:1:97296363:1 18977881 ID62663 U -
TTTTTGATGGCTGCTGTTAACCTAAACAACT
>17 dna:chromosome chromosome:RGSC3.4:17:1:97296363:1 18977893 ID4710 U -
CCTCATTTTTGATGGCTGCTGTTA
>17 dna:chromosome chromosome:RGSC3.4:17:1:97296363:1 18977893 ID32544 U -
TGAAACCTCATTTTTGATGGCTGCTGTTA
>17 dna:chromosome chromosome:RGSC3.4:17:1:97296363:1 18977895 ID30627 U -
TCTGAAACCTCATTTTTGATGGCTGCTGT
>17 dna:chromosome chromosome:RGSC3.4:17:1:97296363:1 18977896 ID5320 U -
CTCATTTTTGATGGCTGCTG
>17 dna:chromosome chromosome:RGSC3.4:17:1:97296363:1 18977896 ID32543 U -
TGAAACCTCATTTTTGATGGCTGCTG
>17 dna:chromosome chromosome:RGSC3.4:17:1:97296363:1 18977904 ID10441 U -
TAAAGACAGTTCTGAAACCTCATTTTTGAT
>17 dna:chromosome chromosome:RGSC3.4:17:1:97296363:1 18977981 ID34438 U -
TGAATTTCAGTTTGTGCCCGTCCCTTCTC
>17 dna:chromosome chromosome:RGSC3.4:17:1:97296363:1 18977982 ID34437 U -
TGAATTTCAGTTTGTGCCCGTCCCTTCT
>17 dna:chromosome chromosome:RGSC3.4:17:1:97296363:1 18977986 ID55512 U -
TGTTTTGAATTTCAGTTTGTGCCCGTCCC
>17 dna:chromosome chromosome:RGSC3.4:17:1:97296363:1 18978012 ID52408 U -
TGTCAAGAAGATGGCGGAAGGATGT
>17 dna:chromosome chromosome:RGSC3.4:17:1:97296363:1 18978018 ID44797 U -
TGCTTAGGCATGTCAAGAAGATGGCGGAA
>17 dna:chromosome chromosome:RGSC3.4:17:1:97296363:1 18978064 ID50973 U -
TGGTGAGCTTTGTCCACGTGACGCACTGA
>17 dna:chromosome chromosome:RGSC3.4:17:1:97296363:1 18978080 ID24994 U -
TCATGGAGTCCGAACCCCTGGTGAGCTTTGT
>17 dna:chromosome chromosome:RGSC3.4:17:1:97296363:1 18978083 ID46686 U -
TGGAGTCCGAACCCCTGGTGAGCTT
>17 dna:chromosome chromosome:RGSC3.4:17:1:97296363:1 18978174 ID39645 U -
TGATGTCGAGAAAGAGTCTCCCACAAAAGT
>17 dna:chromosome chromosome:RGSC3.4:17:1:97296363:1 18978179 ID12580 U -
TAAGTGATGTCGAGAAAGAGTCTCCCACA
>17 dna:chromosome chromosome:RGSC3.4:17:1:97296363:1 18978184 ID17912 U -
TAGATTTAAGTGATGTCGAGAAAGAGTCTC
>17 dna:chromosome chromosome:RGSC3.4:17:1:97296363:1 18978186 ID12579 U -
TAAGTGATGTCGAGAAAGAGTC
>17 dna:chromosome chromosome:RGSC3.4:17:1:97296363:1 18978214 ID40874 U -
TGCACAGTTTAAGGTAACGGAGCACACGTT
>17 dna:chromosome chromosome:RGSC3.4:17:1:97296363:1 18978217 ID40873 U -
TGCACAGTTTAAGGTAACGGAGCACAC
>17 dna:chromosome chromosome:RGSC3.4:17:1:97296363:1 18978221 ID47740 U -
TGGCCATGCACAGTTTAAGGTAACGGAGC
>17 dna:chromosome chromosome:RGSC3.4:17:1:97296363:1 18978222 ID47739 U -
TGGCCATGCACAGTTTAAGGTAACGGAG
>17 dna:chromosome chromosome:RGSC3.4:17:1:97296363:1 18978249 ID24730 U -
TCATAAGCATGCTTGGCCAAGGAGCTTAT
>17 dna:chromosome chromosome:RGSC3.4:17:1:97296363:1 18978276 ID10699 U -
TAAATACATTCCTGGATGAGTAGCCATTC
>17 dna:chromosome chromosome:RGSC3.4:17:1:97296363:1 18978278 ID10698 U -
TAAATACATTCCTGGATGAGTAGCCAT
>17 dna:chromosome chromosome:RGSC3.4:17:1:97296363:1 18978284 ID24518 U -
TCAGGGACCTTAAATACATTCCTGGATGAGT
>17 dna:chromosome chromosome:RGSC3.4:17:1:97296363:1 18978331 ID23518 U -
TCAATTGAGCCGCTATCCCCTCGGAGGGAAG
>17 dna:chromosome chromosome:RGSC3.4:17:1:97296363:1 18978380 ID39403 U -
TGATGCATAAAGAGATGAGAAAGATTTAATA
>17 dna:chromosome chromosome:RGSC3.4:17:1:97296363:1 18978387 ID41171 U -
TGCAGATGATGCATAAAGAGATGAGAAAGA
>17 dna:chromosome chromosome:RGSC3.4:17:1:97296363:1 18978436 ID51990 U -
TGTAATTGAACCCCAAGGGCTCTCGTGTCTG
>17 dna:chromosome chromosome:RGSC3.4:17:1:97296363:1 18978437 ID51989 U -
TGTAATTGAACCCCAAGGGCTCTCGTGTCT
>17 dna:chromosome chromosome:RGSC3.4:17:1:97296363:1 18978438 ID2916 U -
ATTGAACCCCAAGGGCTCTCGTGTC
>17 dna:chromosome chromosome:RGSC3.4:17:1:97296363:1 18978438 ID33311 U -
TGAACCCCAAGGGCTCTCGTGTC
>17 dna:chromosome chromosome:RGSC3.4:17:1:97296363:1 18978438 ID51988 U -
TGTAATTGAACCCCAAGGGCTCTCGTGTC
>17 dna:chromosome chromosome:RGSC3.4:17:1:97296363:1 18978469 ID5055 U -
CGTGGCTACCTGGATGGCTTAGAAGAC
>17 dna:chromosome chromosome:RGSC3.4:17:1:97296363:1 18978470 ID43548 U -
TGCGTGGCTACCTGGATGGCTTAGAAGA
>17 dna:chromosome chromosome:RGSC3.4:17:1:97296363:1 18978511 ID58687 U -
TTCTAACGAAACATAGAGAACTCCATAGC
>17 dna:chromosome chromosome:RGSC3.4:17:1:97296363:1 18978558 ID42726 U -
TGCCCTGAAAGAGTCACAGCTCAGAGAGGC
>17 dna:chromosome chromosome:RGSC3.4:17:1:97296363:1 18978559 ID42725 U -
TGCCCTGAAAGAGTCACAGCTCAGAGAGG
>17 dna:chromosome chromosome:RGSC3.4:17:1:97296363:1 18978561 ID42724 U -
TGCCCTGAAAGAGTCACAGCTCAGAGA
>17 dna:chromosome chromosome:RGSC3.4:17:1:97296363:1 18978579 ID29076 U -
TCCTTGGCCTTAAAGGGCTGGTCTGCCCTGAA
>17 dna:chromosome chromosome:RGSC3.4:17:1:97296363:1 18978608 ID48528 U -
TGGGAATATCCACTTGGACAATCTCTCC
>17 dna:chromosome chromosome:RGSC3.4:17:1:97296363:1 18978620 ID37769 U -
TGAGGGACTTGGGAATATCCACTTG
>17 dna:chromosome chromosome:RGSC3.4:17:1:97296363:1 18978623 ID9221 U -
GTGAAGATGAGGGACTTGGGAATATCCAC
>17 dna:chromosome chromosome:RGSC3.4:17:1:97296363:1 18978648 ID16361 U -
TACTTCGTCCCAGGTCACTGCTGATGTGA
>17 dna:chromosome chromosome:RGSC3.4:17:1:97296363:1 18978718 ID40341 U -
TGCAAAGTCGATGCAGAGCTGCAGCTGCGCCT
>17 dna:chromosome chromosome:RGSC3.4:17:1:97296363:1 18978719 ID40340 U -
TGCAAAGTCGATGCAGAGCTGCAGCTGCGCC
>17 dna:chromosome chromosome:RGSC3.4:17:1:97296363:1 18978743 ID600 U -
AATATGTCCCCAGCTGATCCCTGCAAAG
>17 dna:chromosome chromosome:RGSC3.4:17:1:97296363:1 18978757 ID45865 U -
TGGAAGGGTTTGAGAATATGTCCCCAGC
>17 dna:chromosome chromosome:RGSC3.4:17:1:97296363:1 18980604 ID53468 U -
TGTGACTGCAAATATCAGCTACATGGACCCC
>17 dna:chromosome chromosome:RGSC3.4:17:1:97296363:1 18980765 ID22824 U -
TATTTTGACTATACGTTTGAGATTTTTCTGC
>17 dna:chromosome chromosome:RGSC3.4:17:1:97296363:1 18980776 ID35956 U -
TGACTTATATTTTGACTATACGTTTGA
>17 dna:chromosome chromosome:RGSC3.4:17:1:97296363:1 18981399 ID24881 U -
TCATCCTCACCAACTTTATCACTGACCAGC
>17 dna:chromosome chromosome:RGSC3.4:17:1:97296363:1 18981458 ID2070 U -
AGTGAGAGAACTGAGTGTCCCACTGGA
>17 dna:chromosome chromosome:RGSC3.4:17:1:97296363:1 18981459 ID3971 U -
CAGTGAGAGAACTGAGTGTCCCACTGG
>17 dna:chromosome chromosome:RGSC3.4:17:1:97296363:1 18981491 ID3964 U -
CAGTCTCTGTAAGATATTGGGATGGAAC
>17 dna:chromosome chromosome:RGSC3.4:17:1:97296363:1 18981509 ID33776 U -
TGAAGCTTCATCCCTCCAGTCTCTGT
>17 dna:chromosome chromosome:RGSC3.4:17:1:97296363:1 18981516 ID3496 U -
CACCTTATGAAGCTTCATCCCTCCAG
>17 dna:chromosome chromosome:RGSC3.4:17:1:97296363:1 18981520 ID58083 U -
TTCCACCTTATGAAGCTTCATCCCT
>17 dna:chromosome chromosome:RGSC3.4:17:1:97296363:1 18981557 ID33739 U -
TGAAGCCAGTACTGTCCTCTGGGGGATGT
>17 dna:chromosome chromosome:RGSC3.4:17:1:97296363:1 18981671 ID44079 U -
TGCTCAAACACCTGTTGGCATCCAGACA
>17 dna:chromosome chromosome:RGSC3.4:17:1:97296363:1 18981722 ID46270 U -
TGGACCAAGAGTGACAGGAAGGAGCCA
>17 dna:chromosome chromosome:RGSC3.4:17:1:97296363:1 18981723 ID46269 U -
TGGACCAAGAGTGACAGGAAGGAGCC
>17 dna:chromosome chromosome:RGSC3.4:17:1:97296363:1 18981729 ID50486 U -
TGGTATGGACCAAGAGTGACAGGAA
>17 dna:chromosome chromosome:RGSC3.4:17:1:97296363:1 18981759 ID54200 U -
TGTGGTCGTCAAACCACAGGGCTGGGGT
>17 dna:chromosome chromosome:RGSC3.4:17:1:97296363:1 18981782 ID8729 U -
GGGGTGAAAACAGGCCCAGCTCTGTGG
>17 dna:chromosome chromosome:RGSC3.4:17:1:97296363:1 18982289 ID58245 U -
TTCCCACTCTATGTTGTTGCCTCTCTATC
>17 dna:chromosome chromosome:RGSC3.4:17:1:97296363:1 18982292 ID58244 U -
TTCCCACTCTATGTTGTTGCCTCTCT
>17 dna:chromosome chromosome:RGSC3.4:17:1:97296363:1 18982439 ID36949 U -
TGAGATGTCAGGAGGAGATCCCCTGA
>17 dna:chromosome chromosome:RGSC3.4:17:1:97296363:1 18982484 ID14459 U -
TACATAGGCTCCATAATACTCCCTC
>17 dna:chromosome chromosome:RGSC3.4:17:1:97296363:1 18982495 ID36483 U -
TGAGACATCACCTGATTACATAGGCTCCAT
>17 dna:chromosome chromosome:RGSC3.4:17:1:97296363:1 18982496 ID1377 U -
AGACATCACCTGATTACATAGGCTCCA
>17 dna:chromosome chromosome:RGSC3.4:17:1:97296363:1 18982507 ID48952 U -
TGGGATCCAGTGAGACATCACCTGATTA
>17 dna:chromosome chromosome:RGSC3.4:17:1:97296363:1 18982585 ID44641 U -
TGCTGTCCAACCCCACGTGTGCTGC
>17 dna:chromosome chromosome:RGSC3.4:17:1:97296363:1 18982613 ID23370 U -
TCAAGTCCAGCTCACCTGACATA
>17 dna:chromosome chromosome:RGSC3.4:17:1:97296363:1 18982631 ID36139 U -
TGAGAAAGGAAGCAGCAAGGTCTGCTCAAG
>17 dna:chromosome chromosome:RGSC3.4:17:1:97296363:1 18982716 ID22983 U -
TCAAACATGAGCCCTACAGGTCCTCCTGCCA
>17 dna:chromosome chromosome:RGSC3.4:17:1:97296363:1 18982717 ID22982 U -
TCAAACATGAGCCCTACAGGTCCTCCTGCC
>17 dna:chromosome chromosome:RGSC3.4:17:1:97296363:1 18982718 ID4119 U -
CATGAGCCCTACAGGTCCTCCTGC
>17 dna:chromosome chromosome:RGSC3.4:17:1:97296363:1 18982718 ID22981 U -
TCAAACATGAGCCCTACAGGTCCTCCTGC
>17 dna:chromosome chromosome:RGSC3.4:17:1:97296363:1 18982721 ID22980 U -
TCAAACATGAGCCCTACAGGTCCTCC
>17 dna:chromosome chromosome:RGSC3.4:17:1:97296363:1 18982722 ID22979 U -
TCAAACATGAGCCCTACAGGTCCTC
>17 dna:chromosome chromosome:RGSC3.4:17:1:97296363:1 18983346 ID22968 U -
TCAAACACTACTGAGAAATGCTAAGACGCCT
>17 dna:chromosome chromosome:RGSC3.4:17:1:97296363:1 18983548 ID13215 U -
TAATGTATCACTTTGGGCCTCAGGCAA
>17 dna:chromosome chromosome:RGSC3.4:17:1:97296363:1 18983556 ID19435 U -
TAGGCTCTGGCCATAATGTATCACTTTGGGCC
>17 dna:chromosome chromosome:RGSC3.4:17:1:97296363:1 18998050 ID48554 U -
TGGGAATGAAGAGTTGAGGACCACTGGAT
>17 dna:chromosome chromosome:RGSC3.4:17:1:97296363:1 18998057 ID33450 U -
TGAACTGGGAATGAAGAGTTGAGGACC
>17 dna:chromosome chromosome:RGSC3.4:17:1:97296363:1 18999707 ID37233 U -
TGAGCATGCTTGGCAGTTTCTCAGAT
>17 dna:chromosome chromosome:RGSC3.4:17:1:97296363:1 18999711 ID26784 U -
TCCCAGATGAGCATGCTTGGCAGTTTCTC
>17 dna:chromosome chromosome:RGSC3.4:17:1:97296363:1 18999724 ID46073 U -
TGGAATTCCATCCCAGATGAGCATGC
>17 dna:chromosome chromosome:RGSC3.4:17:1:97296363:1 18999727 ID46072 U -
TGGAATTCCATCCCAGATGAGCA
>17 dna:chromosome chromosome:RGSC3.4:17:1:97296363:1 18999759 ID18090 U -
TAGCACTTTAGAGGAAGTTCTGGCCT
>17 dna:chromosome chromosome:RGSC3.4:17:1:97296363:1 18999760 ID18089 U -
TAGCACTTTAGAGGAAGTTCTGGCC
>17 dna:chromosome chromosome:RGSC3.4:17:1:97296363:1 18999761 ID18088 U -
TAGCACTTTAGAGGAAGTTCTGGC
>17 dna:chromosome chromosome:RGSC3.4:17:1:97296363:1 18999798 ID41312 U -
TGCAGTAGATCCGGGTCTTCTCTTC
>17 dna:chromosome chromosome:RGSC3.4:17:1:97296363:1 18999811 ID50692 U -
TGGTCGTCTCCAGTCTGCAGTAGATCC
>17 dna:chromosome chromosome:RGSC3.4:17:1:97296363:1 19000438 ID38255 U -
TGAGTTAACTGCCCTTGGCCCTGTGA
