# Supplementary material for: proTRAC - a software for probabilistic piRNA cluster detection, visualization and analysis
Source: BMC Bioinformatics. 2012 Jan 10;13:5. doi: 10.1186/1471-2105-13-5 (PMC3293768; doi:10.1186/1471-2105-13-5)
Supplement: Additional file 6 — proTRAC results folder containing a picture and a FASTA file for each detected rat cluster. After decompression, the folder can be opened as former session in proTRAC. Alternatively, each file can be opened separately with any standard text-editor or graphic-viewer respectively. [file 1471-2105-13-5-S6.ZIP › proTRAC_results_rat/monodirectional_clusters/Cluster_22.fas]

>17 dna:chromosome chromosome:RGSC3.4:17:1:97296363:1 20164452 ID35500 M +
TGACCTTTGATTGTTTTACAACCTCTTGGA
>17 dna:chromosome chromosome:RGSC3.4:17:1:97296363:1 20164676 ID21015 M +
TATAGCATCACTATAAGACACTATACATTGG
>17 dna:chromosome chromosome:RGSC3.4:17:1:97296363:1 20164679 ID1594 M +
AGCATCACTATAAGACACTATACATTGGTTG
>17 dna:chromosome chromosome:RGSC3.4:17:1:97296363:1 20164699 ID14681 M +
TACATTGGTTGTTCTGCAGAAATGTGCTC
>17 dna:chromosome chromosome:RGSC3.4:17:1:97296363:1 20164713 ID41072 M +
TGCAGAAATGTGCTCAAAATGGTGGACTA
>17 dna:chromosome chromosome:RGSC3.4:17:1:97296363:1 20164713 ID41073 M +
TGCAGAAATGTGCTCAAAATGGTGGACTAA
>17 dna:chromosome chromosome:RGSC3.4:17:1:97296363:1 20164713 ID41074 M +
TGCAGAAATGTGCTCAAAATGGTGGACTAAT
>17 dna:chromosome chromosome:RGSC3.4:17:1:97296363:1 20164723 ID44078 M +
TGCTCAAAATGGTGGACTAATAGCTAGTGT
>17 dna:chromosome chromosome:RGSC3.4:17:1:97296363:1 20165245 ID30715 M +
TCTGAATGGATGGTTGTGTTCCTCAGGGC
>17 dna:chromosome chromosome:RGSC3.4:17:1:97296363:1 20165341 ID48971 M +
TGGGATGAGTCTCCCGGTTGGGATGTCAGTG
>17 dna:chromosome chromosome:RGSC3.4:17:1:97296363:1 20165359 ID49028 M +
TGGGATGTCAGTGATTGTACTTTATAGCC
>17 dna:chromosome chromosome:RGSC3.4:17:1:97296363:1 20165423 ID45587 M +
TGGAACAGAACACTCAGAGGGGATTGC
>17 dna:chromosome chromosome:RGSC3.4:17:1:97296363:1 20165603 ID57699 M +
TTCAGAAATATTGATGTAGGAGCCTCTCC
>17 dna:chromosome chromosome:RGSC3.4:17:1:97296363:1 20165604 ID24084 M +
TCAGAAATATTGATGTAGGAGCCTCTCC
>17 dna:chromosome chromosome:RGSC3.4:17:1:97296363:1 20165610 ID2320 M +
ATATTGATGTAGGAGCCTCTCC
>17 dna:chromosome chromosome:RGSC3.4:17:1:97296363:1 20165610 ID2321 M +
ATATTGATGTAGGAGCCTCTCCT
>17 dna:chromosome chromosome:RGSC3.4:17:1:97296363:1 20165611 ID22477 M +
TATTGATGTAGGAGCCTCTCCTT
>17 dna:chromosome chromosome:RGSC3.4:17:1:97296363:1 20165713 ID16204 M +
TACTGTCCCGAGACATGTTCCCTGAC
>17 dna:chromosome chromosome:RGSC3.4:17:1:97296363:1 20165748 ID19711 M +
TAGGTCTTGTAATCCTCTGCGTCTCT
>17 dna:chromosome chromosome:RGSC3.4:17:1:97296363:1 20166033 ID5818 M +
CTTACTGTATACTTGTGTTTTTAGAGC
>17 dna:chromosome chromosome:RGSC3.4:17:1:97296363:1 20166319 ID30475 M +
TCTCTCCTATGTTGCAATCCTGGCCA
>17 dna:chromosome chromosome:RGSC3.4:17:1:97296363:1 20166536 ID38136 M +
TGAGTGCATAGACAGAGCCCTCTCTAGCCTG
>17 dna:chromosome chromosome:RGSC3.4:17:1:97296363:1 20166606 ID51021 M +
TGGTGATGCAAATTTTTCAGATCCATGGC
>17 dna:chromosome chromosome:RGSC3.4:17:1:97296363:1 20166619 ID62473 M +
TTTTCAGATCCATGGCAGCCA
>17 dna:chromosome chromosome:RGSC3.4:17:1:97296363:1 20166678 ID37639 M +
TGAGGATATTCAGCCTTGGAGTCACAGA
>17 dna:chromosome chromosome:RGSC3.4:17:1:97296363:1 20166694 ID54456 M -
TGTGTGTCCATCCTCACCCATCTGTGACTCCA
>17 dna:chromosome chromosome:RGSC3.4:17:1:97296363:1 20166716 ID46189 M +
TGGACACACAATGTGTGGAAGGTTTGAAG
>17 dna:chromosome chromosome:RGSC3.4:17:1:97296363:1 20166716 ID46190 M +
TGGACACACAATGTGTGGAAGGTTTGAAGC
>17 dna:chromosome chromosome:RGSC3.4:17:1:97296363:1 20166796 ID2217 U -
ATACCTTCCAGTGAAACGCAGAAGGAGAC
>17 dna:chromosome chromosome:RGSC3.4:17:1:97296363:1 20166824 ID53781 M +
TGTGATGTTTGATTCCTGCTCCCA
>17 dna:chromosome chromosome:RGSC3.4:17:1:97296363:1 20166843 ID26970 M +
TCCCATTCAGTCTTTGAGTCAAGCAGGGAA
>17 dna:chromosome chromosome:RGSC3.4:17:1:97296363:1 20166991 ID19437 M +
TAGGCTCTTATTGAAGGTGTTCTGTGTGT
>17 dna:chromosome chromosome:RGSC3.4:17:1:97296363:1 20167152 ID26183 U -
TCCAGGGTCAATGTCCAGCAAACACTGT
>17 dna:chromosome chromosome:RGSC3.4:17:1:97296363:1 20167258 ID35674 U +
TGACTATTCGTGATGGTGGATCGTCGGA
>17 dna:chromosome chromosome:RGSC3.4:17:1:97296363:1 20167503 ID31251 M +
TCTGTAAACAATCGGTGTTGGTTTGGTGT
>17 dna:chromosome chromosome:RGSC3.4:17:1:97296363:1 20167505 ID51770 M +
TGTAAACAATCGGTGTTGGTTTGGT
>17 dna:chromosome chromosome:RGSC3.4:17:1:97296363:1 20167505 ID51771 M +
TGTAAACAATCGGTGTTGGTTTGGTGT
>17 dna:chromosome chromosome:RGSC3.4:17:1:97296363:1 20167505 ID51772 M +
TGTAAACAATCGGTGTTGGTTTGGTGTG
>17 dna:chromosome chromosome:RGSC3.4:17:1:97296363:1 20167589 ID13648 M +
TACAAATGGTTGATGCAATGGCTGCTC
>17 dna:chromosome chromosome:RGSC3.4:17:1:97296363:1 20167589 ID13649 M +
TACAAATGGTTGATGCAATGGCTGCTCCTG
>17 dna:chromosome chromosome:RGSC3.4:17:1:97296363:1 20167595 ID51528 M +
TGGTTGATGCAATGGCTGCTC
>17 dna:chromosome chromosome:RGSC3.4:17:1:97296363:1 20167617 ID48336 M +
TGGGAAATCTCTGGAGGTCTTCCAGCCT
>17 dna:chromosome chromosome:RGSC3.4:17:1:97296363:1 20167741 ID35793 M +
TGACTGAGAACACAGGATATGCCCCTGACAA
>17 dna:chromosome chromosome:RGSC3.4:17:1:97296363:1 20167759 ID5495 M -
CTGAAGTTTAGTGGACTTGTCAGGGGCAT
>17 dna:chromosome chromosome:RGSC3.4:17:1:97296363:1 20167846 ID26559 M +
TCCATTTTCTGATTAGGGTTTGAAAAAGGC
>17 dna:chromosome chromosome:RGSC3.4:17:1:97296363:1 20167942 ID7038 M +
GAGGATCATTAGACTGTGTAAATATGGCGC
>17 dna:chromosome chromosome:RGSC3.4:17:1:97296363:1 20167946 ID2370 M +
ATCATTAGACTGTGTAAATATGGCGCCTGT
>17 dna:chromosome chromosome:RGSC3.4:17:1:97296363:1 20167950 ID56887 M +
TTAGACTGTGTAAATATGGCGCCTGTA
>17 dna:chromosome chromosome:RGSC3.4:17:1:97296363:1 20167955 ID5753 M +
CTGTGTAAATATGGCGCCTGT
>17 dna:chromosome chromosome:RGSC3.4:17:1:97296363:1 20168660 ID13381 M -
TAATTGCCCACTTAAACATACAAAGCCCGG
>17 dna:chromosome chromosome:RGSC3.4:17:1:97296363:1 20168662 ID8688 M +
GGGCTTTGTATGTTTAAGTGGGCAATTA
>17 dna:chromosome chromosome:RGSC3.4:17:1:97296363:1 20169718 ID50744 M +
TGGTCTGAGAGCTTCACCCGGTCACCC
>17 dna:chromosome chromosome:RGSC3.4:17:1:97296363:1 20188687 ID13681 U +
TACAACAGAGAATGTTTGCATGCCTGTCC
>17 dna:chromosome chromosome:RGSC3.4:17:1:97296363:1 20188770 ID32699 U +
TGAAAGCAAGACACCTTAATTTTTGTGACTA
>17 dna:chromosome chromosome:RGSC3.4:17:1:97296363:1 20189045 ID28412 M +
TCCTCTGCTACATATGCAACTGGAACCATGG
>17 dna:chromosome chromosome:RGSC3.4:17:1:97296363:1 20189231 ID18278 M +
TAGCATTCGCCTCTGTATTTGACATGCT
>17 dna:chromosome chromosome:RGSC3.4:17:1:97296363:1 20189231 ID18279 M +
TAGCATTCGCCTCTGTATTTGACATGCTC
>17 dna:chromosome chromosome:RGSC3.4:17:1:97296363:1 20189555 ID21326 M +
TATCAGTGAGTGCATACCATGTGTGTTT
>17 dna:chromosome chromosome:RGSC3.4:17:1:97296363:1 20189867 ID46041 M +
TGGAATGTCCAATTTTCTGAGGAGCCTCCA
>17 dna:chromosome chromosome:RGSC3.4:17:1:97296363:1 20189926 ID40681 M +
TGCAATCCCACCAACAATGGAGTAGTGTT
>17 dna:chromosome chromosome:RGSC3.4:17:1:97296363:1 20190267 ID30087 U +
TCTCAATGTGTTGGTTGCCATTCTGTCC
>17 dna:chromosome chromosome:RGSC3.4:17:1:97296363:1 20190462 ID51659 M +
TGGTTTGATGTGGAGGTCCTTGATCCACT
>17 dna:chromosome chromosome:RGSC3.4:17:1:97296363:1 20190498 ID6993 M +
GAGCTTTGTACAGGGCGATAAGAATGGAT
>17 dna:chromosome chromosome:RGSC3.4:17:1:97296363:1 20190611 ID18602 M +
TAGCTCCTTTGTCAAAGACCAAGTGACCAT
>17 dna:chromosome chromosome:RGSC3.4:17:1:97296363:1 20190732 ID44288 M +
TGCTCTGTAATACTGCTTGAGATCAGGGA
>17 dna:chromosome chromosome:RGSC3.4:17:1:97296363:1 20190904 ID8974 M +
GTAGATTGCTTTTGGAAAATGGT
>17 dna:chromosome chromosome:RGSC3.4:17:1:97296363:1 20191049 ID60780 U +
TTGGTCAGAGTCACACTTAGGTATTTTAT
>17 dna:chromosome chromosome:RGSC3.4:17:1:97296363:1 20191223 ID35500 M +
TGACCTTTGATTGTTTTACAACCTCTTGGA
>17 dna:chromosome chromosome:RGSC3.4:17:1:97296363:1 20191462 ID21015 M +
TATAGCATCACTATAAGACACTATACATTGG
>17 dna:chromosome chromosome:RGSC3.4:17:1:97296363:1 20191465 ID1594 M +
AGCATCACTATAAGACACTATACATTGGTTG
>17 dna:chromosome chromosome:RGSC3.4:17:1:97296363:1 20191485 ID14681 M +
TACATTGGTTGTTCTGCAGAAATGTGCTC
>17 dna:chromosome chromosome:RGSC3.4:17:1:97296363:1 20191499 ID41072 M +
TGCAGAAATGTGCTCAAAATGGTGGACTA
>17 dna:chromosome chromosome:RGSC3.4:17:1:97296363:1 20191499 ID41073 M +
TGCAGAAATGTGCTCAAAATGGTGGACTAA
>17 dna:chromosome chromosome:RGSC3.4:17:1:97296363:1 20191499 ID41074 M +
TGCAGAAATGTGCTCAAAATGGTGGACTAAT
>17 dna:chromosome chromosome:RGSC3.4:17:1:97296363:1 20191509 ID44078 M +
TGCTCAAAATGGTGGACTAATAGCTAGTGT
>17 dna:chromosome chromosome:RGSC3.4:17:1:97296363:1 20192035 ID30715 M +
TCTGAATGGATGGTTGTGTTCCTCAGGGC
>17 dna:chromosome chromosome:RGSC3.4:17:1:97296363:1 20192131 ID48971 M +
TGGGATGAGTCTCCCGGTTGGGATGTCAGTG
>17 dna:chromosome chromosome:RGSC3.4:17:1:97296363:1 20192149 ID49028 M +
TGGGATGTCAGTGATTGTACTTTATAGCC
>17 dna:chromosome chromosome:RGSC3.4:17:1:97296363:1 20192213 ID45587 M +
TGGAACAGAACACTCAGAGGGGATTGC
>17 dna:chromosome chromosome:RGSC3.4:17:1:97296363:1 20192258 ID17777 U +
TAGATGCCCTTGTTTCTGATTACAGCCTTC
>17 dna:chromosome chromosome:RGSC3.4:17:1:97296363:1 20192274 ID39792 U +
TGATTACAGCCTTCTGTATTTGCTCAGTA
>17 dna:chromosome chromosome:RGSC3.4:17:1:97296363:1 20192393 ID57699 M +
TTCAGAAATATTGATGTAGGAGCCTCTCC
>17 dna:chromosome chromosome:RGSC3.4:17:1:97296363:1 20192394 ID24084 M +
TCAGAAATATTGATGTAGGAGCCTCTCC
>17 dna:chromosome chromosome:RGSC3.4:17:1:97296363:1 20192400 ID2320 M +
ATATTGATGTAGGAGCCTCTCC
>17 dna:chromosome chromosome:RGSC3.4:17:1:97296363:1 20192400 ID2321 M +
ATATTGATGTAGGAGCCTCTCCT
>17 dna:chromosome chromosome:RGSC3.4:17:1:97296363:1 20192401 ID22477 M +
TATTGATGTAGGAGCCTCTCCTT
>17 dna:chromosome chromosome:RGSC3.4:17:1:97296363:1 20192469 ID29116 U +
TCCTTTAGCTGGGTGGAGGTTTGGATAA
>17 dna:chromosome chromosome:RGSC3.4:17:1:97296363:1 20192490 ID46725 U +
TGGATAAAAGACCTTACTGTCCCGAGACA
>17 dna:chromosome chromosome:RGSC3.4:17:1:97296363:1 20192504 ID16204 M +
TACTGTCCCGAGACATGTTCCCTGAC
>17 dna:chromosome chromosome:RGSC3.4:17:1:97296363:1 20192539 ID19711 M +
TAGGTCTTGTAATCCTCTGCGTCTCT
>17 dna:chromosome chromosome:RGSC3.4:17:1:97296363:1 20192676 ID48516 U +
TGGGAAGTTTGGGCTTTTGCCATGTATTC
>17 dna:chromosome chromosome:RGSC3.4:17:1:97296363:1 20192687 ID8608 U +
GGCTTTTGCCATGTATTCTGGAAGC
>17 dna:chromosome chromosome:RGSC3.4:17:1:97296363:1 20192693 ID42519 U +
TGCCATGTATTCTGGAAGCTGGGCAGAGT
>17 dna:chromosome chromosome:RGSC3.4:17:1:97296363:1 20192831 ID5818 M +
CTTACTGTATACTTGTGTTTTTAGAGC
>17 dna:chromosome chromosome:RGSC3.4:17:1:97296363:1 20192902 ID27789 U +
TCCTAATAGCCTCTGGAGATTCAAATTCTT
>17 dna:chromosome chromosome:RGSC3.4:17:1:97296363:1 20192908 ID18423 U +
TAGCCTCTGGAGATTCAAATTCTTGGGAC
>17 dna:chromosome chromosome:RGSC3.4:17:1:97296363:1 20192927 ID59267 U +
TTCTTGGGACTGATGTTGATGGCTGG
>17 dna:chromosome chromosome:RGSC3.4:17:1:97296363:1 20192957 ID60676 U +
TTGGGAAACCTATTGGATCTCAGTCTAACTC
>17 dna:chromosome chromosome:RGSC3.4:17:1:97296363:1 20193112 ID30908 U +
TCTGATCTCTCCTATGTTGCAATCCTGGC
>17 dna:chromosome chromosome:RGSC3.4:17:1:97296363:1 20193117 ID30475 M +
TCTCTCCTATGTTGCAATCCTGGCCA
>17 dna:chromosome chromosome:RGSC3.4:17:1:97296363:1 20193137 ID47748 U +
TGGCCATTTTGGGTAGTCCTGATAGCAGA
>17 dna:chromosome chromosome:RGSC3.4:17:1:97296363:1 20193268 ID37343 U +
TGAGCCTTTGAGCGCACATGGCTGGCTGC
>17 dna:chromosome chromosome:RGSC3.4:17:1:97296363:1 20193336 ID38136 M +
TGAGTGCATAGACAGAGCCCTCTCTAGCCTG
>17 dna:chromosome chromosome:RGSC3.4:17:1:97296363:1 20193406 ID51021 M +
TGGTGATGCAAATTTTTCAGATCCATGGC
>17 dna:chromosome chromosome:RGSC3.4:17:1:97296363:1 20193419 ID62473 M +
TTTTCAGATCCATGGCAGCCA
>17 dna:chromosome chromosome:RGSC3.4:17:1:97296363:1 20193478 ID37639 M +
TGAGGATATTCAGCCTTGGAGTCACAGA
>17 dna:chromosome chromosome:RGSC3.4:17:1:97296363:1 20193494 ID54456 M -
TGTGTGTCCATCCTCACCCATCTGTGACTCCA
>17 dna:chromosome chromosome:RGSC3.4:17:1:97296363:1 20193516 ID46189 M +
TGGACACACAATGTGTGGAAGGTTTGAAG
>17 dna:chromosome chromosome:RGSC3.4:17:1:97296363:1 20193516 ID46190 M +
TGGACACACAATGTGTGGAAGGTTTGAAGC
>17 dna:chromosome chromosome:RGSC3.4:17:1:97296363:1 20193563 ID36867 M +
TGAGATCCCTTGCCTCAGGAATCTGCAGCT
>17 dna:chromosome chromosome:RGSC3.4:17:1:97296363:1 20193587 ID7520 U +
GCAGCTATTATCTCCTTCTGCGTTTCACTG
>17 dna:chromosome chromosome:RGSC3.4:17:1:97296363:1 20193624 ID53781 M +
TGTGATGTTTGATTCCTGCTCCCA
>17 dna:chromosome chromosome:RGSC3.4:17:1:97296363:1 20193643 ID26970 M +
TCCCATTCAGTCTTTGAGTCAAGCAGGGAA
>17 dna:chromosome chromosome:RGSC3.4:17:1:97296363:1 20193791 ID19437 M +
TAGGCTCTTATTGAAGGTGTTCTGTGTGT
>17 dna:chromosome chromosome:RGSC3.4:17:1:97296363:1 20193942 ID56835 U +
TTAGAACAACACAGTGTTTGCTGAACATT
>17 dna:chromosome chromosome:RGSC3.4:17:1:97296363:1 20194047 ID31706 U +
TCTTCATTCTGTGACTATTCATGATGGT
>17 dna:chromosome chromosome:RGSC3.4:17:1:97296363:1 20194052 ID2910 M +
ATTCTGTGACTATTCATGATGGT
>17 dna:chromosome chromosome:RGSC3.4:17:1:97296363:1 20194056 ID53452 U +
TGTGACTATTCATGATGGTGGATCGTCGG
>17 dna:chromosome chromosome:RGSC3.4:17:1:97296363:1 20194056 ID53453 U +
TGTGACTATTCATGATGGTGGATCGTCGGA
>17 dna:chromosome chromosome:RGSC3.4:17:1:97296363:1 20194062 ID22359 U +
TATTCATGATGGTGGATCGTCGGACAATG
>17 dna:chromosome chromosome:RGSC3.4:17:1:97296363:1 20194062 ID22360 U +
TATTCATGATGGTGGATCGTCGGACAATGC
>17 dna:chromosome chromosome:RGSC3.4:17:1:97296363:1 20194139 ID46154 M +
TGGACAAGTTGTCAGTGTGCCGAGTAATGG
>17 dna:chromosome chromosome:RGSC3.4:17:1:97296363:1 20194190 ID45628 U +
TGGAACCTGTCGTGCCTTTCCAATTCAGTC
>17 dna:chromosome chromosome:RGSC3.4:17:1:97296363:1 20194244 ID17215 U +
TAGACACCATATCTTTCAGTGCTAGGCTC
>17 dna:chromosome chromosome:RGSC3.4:17:1:97296363:1 20194293 ID31251 M +
TCTGTAAACAATCGGTGTTGGTTTGGTGT
>17 dna:chromosome chromosome:RGSC3.4:17:1:97296363:1 20194295 ID51770 M +
TGTAAACAATCGGTGTTGGTTTGGT
>17 dna:chromosome chromosome:RGSC3.4:17:1:97296363:1 20194295 ID51771 M +
TGTAAACAATCGGTGTTGGTTTGGTGT
>17 dna:chromosome chromosome:RGSC3.4:17:1:97296363:1 20194295 ID51772 M +
TGTAAACAATCGGTGTTGGTTTGGTGTG
>17 dna:chromosome chromosome:RGSC3.4:17:1:97296363:1 20194365 ID896 M +
ACCAAGCTTGGAATTACAAATGGTTGATGC
>17 dna:chromosome chromosome:RGSC3.4:17:1:97296363:1 20194373 ID46065 M +
TGGAATTACAAATGGTTGATGCAATGG
>17 dna:chromosome chromosome:RGSC3.4:17:1:97296363:1 20194379 ID13648 M +
TACAAATGGTTGATGCAATGGCTGCTC
>17 dna:chromosome chromosome:RGSC3.4:17:1:97296363:1 20194379 ID13649 M +
TACAAATGGTTGATGCAATGGCTGCTCCTG
>17 dna:chromosome chromosome:RGSC3.4:17:1:97296363:1 20194385 ID51528 M +
TGGTTGATGCAATGGCTGCTC
>17 dna:chromosome chromosome:RGSC3.4:17:1:97296363:1 20194407 ID48336 M +
TGGGAAATCTCTGGAGGTCTTCCAGCCT
>17 dna:chromosome chromosome:RGSC3.4:17:1:97296363:1 20194531 ID35793 M +
TGACTGAGAACACAGGATATGCCCCTGACAA
>17 dna:chromosome chromosome:RGSC3.4:17:1:97296363:1 20194549 ID5495 M -
CTGAAGTTTAGTGGACTTGTCAGGGGCAT
>17 dna:chromosome chromosome:RGSC3.4:17:1:97296363:1 20194636 ID26559 M +
TCCATTTTCTGATTAGGGTTTGAAAAAGGC
>17 dna:chromosome chromosome:RGSC3.4:17:1:97296363:1 20194732 ID7038 M +
GAGGATCATTAGACTGTGTAAATATGGCGC
>17 dna:chromosome chromosome:RGSC3.4:17:1:97296363:1 20194736 ID2370 M +
ATCATTAGACTGTGTAAATATGGCGCCTGT
>17 dna:chromosome chromosome:RGSC3.4:17:1:97296363:1 20194740 ID56887 M +
TTAGACTGTGTAAATATGGCGCCTGTA
>17 dna:chromosome chromosome:RGSC3.4:17:1:97296363:1 20194745 ID5753 M +
CTGTGTAAATATGGCGCCTGT
>17 dna:chromosome chromosome:RGSC3.4:17:1:97296363:1 20194813 ID3438 M +
CACATCCAATAGGGGTGTGTTCCAATCCCAC
>17 dna:chromosome chromosome:RGSC3.4:17:1:97296363:1 20194990 ID27324 U +
TCCCTGGAGATGGTTCTGTAGGGTAAGA
>17 dna:chromosome chromosome:RGSC3.4:17:1:97296363:1 20194990 ID27325 U +
TCCCTGGAGATGGTTCTGTAGGGTAAGAA
>17 dna:chromosome chromosome:RGSC3.4:17:1:97296363:1 20195080 ID44178 U +
TGCTCATCAATCATAGTGCAAGGGCAG
>17 dna:chromosome chromosome:RGSC3.4:17:1:97296363:1 20195081 ID7926 U +
GCTCATCAATCATAGTGCAAGGGCAGAGC
>17 dna:chromosome chromosome:RGSC3.4:17:1:97296363:1 20195191 ID28857 U +
TCCTTACAACAGAGCAAGGTTTACAGGTT
>17 dna:chromosome chromosome:RGSC3.4:17:1:97296363:1 20195384 ID48586 U +
TGGGAATTCCTCATTTCAATGTCCTTCCC
>17 dna:chromosome chromosome:RGSC3.4:17:1:97296363:1 20195639 ID43190 U +
TGCCTGTTCTCTGTGCTCACGGATAACATG
>17 dna:chromosome chromosome:RGSC3.4:17:1:97296363:1 20195726 ID10229 U +
TAAACATTTCCTTTTGGCCCTGTTGGAA
>17 dna:chromosome chromosome:RGSC3.4:17:1:97296363:1 20195755 ID18097 U +
TAGCAGAAGGCACTGTCTGTGCCACATGTA
>17 dna:chromosome chromosome:RGSC3.4:17:1:97296363:1 20196079 ID50744 M +
TGGTCTGAGAGCTTCACCCGGTCACCC
>17 dna:chromosome chromosome:RGSC3.4:17:1:97296363:1 20196185 ID21532 M +
TATCTGTACCTAGAGTTTGAATGTTTGC
>17 dna:chromosome chromosome:RGSC3.4:17:1:97296363:1 20196310 ID58508 M +
TTCCTGTTGATTAGGGAGATTGAATTCCTT
>17 dna:chromosome chromosome:RGSC3.4:17:1:97296363:1 20196311 ID28816 M +
TCCTGTTGATTAGGGAGATTGAATTCCT
>17 dna:chromosome chromosome:RGSC3.4:17:1:97296363:1 20196389 ID53849 M +
TGTGCACACAAATAATTACCTCAAACACCA
>17 dna:chromosome chromosome:RGSC3.4:17:1:97296363:1 20196424 ID38684 U +
TGATAGCAAACAACCGACAACCACCA
>17 dna:chromosome chromosome:RGSC3.4:17:1:97296363:1 20196638 ID13650 U +
TACAAATGTAGTCTTATGTTTATGTTAAA
>17 dna:chromosome chromosome:RGSC3.4:17:1:97296363:1 20196703 ID5405 M +
CTCTCAGGAATGTGAGAGTAAAGTTGTGAA
>17 dna:chromosome chromosome:RGSC3.4:17:1:97296363:1 20196798 ID50926 M +
TGGTGACCATGGATACTCCTTGAAGAA
>17 dna:chromosome chromosome:RGSC3.4:17:1:97296363:1 20197961 ID40542 U +
TGCAAGAGCTAGCTTTATTCAGACTAAC
>17 dna:chromosome chromosome:RGSC3.4:17:1:97296363:1 20198549 ID34012 M -
TGAATAGCCTAGTAAGAGCACCAGTGGAAGG
>17 dna:chromosome chromosome:RGSC3.4:17:1:97296363:1 20198557 ID51092 M +
TGGTGCTCTTACTAGGCTATTCATTGCTA
>17 dna:chromosome chromosome:RGSC3.4:17:1:97296363:1 20198576 ID5625 M -
CTGGACTCTGACCTCATAGGTAGCAATGAA
>17 dna:chromosome chromosome:RGSC3.4:17:1:97296363:1 20198627 ID49761 M +
TGGGTAGTGGCTTAGTCCCTGGAAGCTCT
>17 dna:chromosome chromosome:RGSC3.4:17:1:97296363:1 20198663 ID47644 M +
TGGCATTGTTGTTCATATGGGGTCTCGAGC
>17 dna:chromosome chromosome:RGSC3.4:17:1:97296363:1 20198663 ID47645 M +
TGGCATTGTTGTTCATATGGGGTCTCGAGCC
>17 dna:chromosome chromosome:RGSC3.4:17:1:97296363:1 20198879 ID5589 M -
CTGCCCCACATGTGGCCCATACATATACAG
>17 dna:chromosome chromosome:RGSC3.4:17:1:97296363:1 20198934 ID31397 M +
TCTGTTCTAAACTTTGCCTCCCTATTC
>17 dna:chromosome chromosome:RGSC3.4:17:1:97296363:1 20199062 ID23319 M +
TCAAGCATTTGGGCTAATAGCCACTTATCAA
>17 dna:chromosome chromosome:RGSC3.4:17:1:97296363:1 20199258 ID438 M -
AAGCTGGAAAGAACCCAGATGCCCTTC
>17 dna:chromosome chromosome:RGSC3.4:17:1:97296363:1 20199403 ID24613 M -
TCAGTCTGGAGGTTCCTCAGAAAATTGGACA
>17 dna:chromosome chromosome:RGSC3.4:17:1:97296363:1 20200135 ID48038 M +
TGGCTCCTTTGTCAAAAATCAAGTGA
>17 dna:chromosome chromosome:RGSC3.4:17:1:97296363:1 20200254 ID2938 M +
ATTGCTCTGTAATACTGCTTGAGTTCAGGGA
>17 dna:chromosome chromosome:RGSC3.4:17:1:97296363:1 20200256 ID44289 M +
TGCTCTGTAATACTGCTTGAGTTCAGGGA
>17 dna:chromosome chromosome:RGSC3.4:17:1:97296363:1 20200266 ID16145 M +
TACTGCTTGAGTTCAGGGATAGTGATTCC
