# Supplementary material for: proTRAC - a software for probabilistic piRNA cluster detection, visualization and analysis
Source: BMC Bioinformatics. 2012 Jan 10;13:5. doi: 10.1186/1471-2105-13-5 (PMC3293768; doi:10.1186/1471-2105-13-5)
Supplement: Additional file 6 — proTRAC results folder containing a picture and a FASTA file for each detected rat cluster. After decompression, the folder can be opened as former session in proTRAC. Alternatively, each file can be opened separately with any standard text-editor or graphic-viewer respectively. [file 1471-2105-13-5-S6.ZIP › proTRAC_results_rat/monodirectional_clusters/Cluster_23.fas]

>17 dna:chromosome chromosome:RGSC3.4:17:1:97296363:1 20354905 ID46958 U -
TGGATGGATGTAATATCAAGCTGCCTTCTA
>17 dna:chromosome chromosome:RGSC3.4:17:1:97296363:1 20354924 ID15647 U -
TACTAATGCATTGCTAAATGGATGGATGT
>17 dna:chromosome chromosome:RGSC3.4:17:1:97296363:1 20355851 ID881 U -
ACCAAAAGCAACTCAGAGGAGAGAAGGGT
>17 dna:chromosome chromosome:RGSC3.4:17:1:97296363:1 20356398 ID7202 U -
GATAATGTTTGGGTGATCTA
>17 dna:chromosome chromosome:RGSC3.4:17:1:97296363:1 20356436 ID4125 U -
CATGATGACAAACATGCTTGATGGTGTATC
>17 dna:chromosome chromosome:RGSC3.4:17:1:97296363:1 20356865 ID55545 U -
TGTTTTTTCAAGAAGTTAAGTGAAGTATC
>17 dna:chromosome chromosome:RGSC3.4:17:1:97296363:1 20357031 ID47821 U -
TGGCCTCGACAATCTTGGAGATTGAGA
>17 dna:chromosome chromosome:RGSC3.4:17:1:97296363:1 20357043 ID39189 U -
TGATGAACATGGCCTCGACAATCT
>17 dna:chromosome chromosome:RGSC3.4:17:1:97296363:1 20357065 ID53418 U -
TGTGACCTCATTGAATGGTTGTATCCCATG
>17 dna:chromosome chromosome:RGSC3.4:17:1:97296363:1 20357086 ID56530 U -
TTAATATGATGTATGTTGCTGTGACCTC
>17 dna:chromosome chromosome:RGSC3.4:17:1:97296363:1 20357092 ID20300 U -
TAGTGACTTAATATGATGTATGTTGCTGT
>17 dna:chromosome chromosome:RGSC3.4:17:1:97296363:1 20357333 ID51326 U -
TGGTGTTCATGACCCAACCCTAAA
>17 dna:chromosome chromosome:RGSC3.4:17:1:97296363:1 20357337 ID34513 U -
TGACAAAGCATGGTGTTCATGACCCAACCC
>17 dna:chromosome chromosome:RGSC3.4:17:1:97296363:1 20357441 ID52660 U -
TGTCATGCTGATCTCAGTGTTTCCCAAAAGC
>17 dna:chromosome chromosome:RGSC3.4:17:1:97296363:1 20357442 ID52659 U -
TGTCATGCTGATCTCAGTGTTTCCCAAAAG
>17 dna:chromosome chromosome:RGSC3.4:17:1:97296363:1 20357618 ID41718 U -
TGCATTTCTTGGTCTTGAAAGTCGTGGGC
>17 dna:chromosome chromosome:RGSC3.4:17:1:97296363:1 20357859 ID50893 U -
TGGTGACAAATGTCCAGTGGCATTCTCCA
>17 dna:chromosome chromosome:RGSC3.4:17:1:97296363:1 20357863 ID28793 U -
TCCTGTGGTGACAAATGTCCAGTGGCATTC
>17 dna:chromosome chromosome:RGSC3.4:17:1:97296363:1 20357879 ID49902 U -
TGGGTGATTTTTGTCCCTCCTGTGGTGACAA
>17 dna:chromosome chromosome:RGSC3.4:17:1:97296363:1 20358122 ID27124 U -
TCCCCTTTATGAAGTGGACATCTACTGGGT
>17 dna:chromosome chromosome:RGSC3.4:17:1:97296363:1 20358398 ID20240 U -
TAGTCTGGTTGGTCCTGGTACCATCTTGGC
>17 dna:chromosome chromosome:RGSC3.4:17:1:97296363:1 20358415 ID28216 U -
TCCTCAGGAATGAGCTTAGTCTGGTTGGT
>17 dna:chromosome chromosome:RGSC3.4:17:1:97296363:1 20358587 ID17656 U -
TAGATATGCTGATACAAAACCCCACGTCC
>17 dna:chromosome chromosome:RGSC3.4:17:1:97296363:1 20358906 ID44085 U -
TGCTCAACGGTTGGCCTCTGAAACATGGT
>17 dna:chromosome chromosome:RGSC3.4:17:1:97296363:1 20358908 ID44084 U -
TGCTCAACGGTTGGCCTCTGAAACATG
>17 dna:chromosome chromosome:RGSC3.4:17:1:97296363:1 20358966 ID50830 U -
TGGTGAACACTGTGCATCATGCAGTTAA
>17 dna:chromosome chromosome:RGSC3.4:17:1:97296363:1 20358983 ID20573 U -
TAGTTGATCCTCCGCACATGGTGAACACT
>17 dna:chromosome chromosome:RGSC3.4:17:1:97296363:1 20358999 ID49043 U -
TGGGATGTTTGCAGGGATAGTTGATCCTCC
>17 dna:chromosome chromosome:RGSC3.4:17:1:97296363:1 20359022 ID24930 U -
TCATCTTCATGTTAATGGTGACCTGGGATG
>17 dna:chromosome chromosome:RGSC3.4:17:1:97296363:1 20359024 ID5305 U -
CTCATCTTCATGTTAATGGTGACCTGGGA
>17 dna:chromosome chromosome:RGSC3.4:17:1:97296363:1 20359067 ID43416 U -
TGCGAATGAGAAAGAGATGGTCCACCTGG
>17 dna:chromosome chromosome:RGSC3.4:17:1:97296363:1 20359462 ID53345 U -
TGTGAATTCCTTTTCTGAGCATGAACGTC
>17 dna:chromosome chromosome:RGSC3.4:17:1:97296363:1 20359653 ID25942 U -
TCCACTGTGCTGCTCTCAGGGGCGATGTGA
