# Supplementary material for: proTRAC - a software for probabilistic piRNA cluster detection, visualization and analysis
Source: BMC Bioinformatics. 2012 Jan 10;13:5. doi: 10.1186/1471-2105-13-5 (PMC3293768; doi:10.1186/1471-2105-13-5)
Supplement: Additional file 6 — proTRAC results folder containing a picture and a FASTA file for each detected rat cluster. After decompression, the folder can be opened as former session in proTRAC. Alternatively, each file can be opened separately with any standard text-editor or graphic-viewer respectively. [file 1471-2105-13-5-S6.ZIP › proTRAC_results_rat/monodirectional_clusters/Cluster_24.fas]

>17 dna:chromosome chromosome:RGSC3.4:17:1:97296363:1 20419750 ID49761 M +
TGGGTAGTGGCTTAGTCCCTGGAAGCTCT
>17 dna:chromosome chromosome:RGSC3.4:17:1:97296363:1 20420956 ID58202 U -
TTCCATCTTCTTAATCGCAGTGCAGCTCAC
>17 dna:chromosome chromosome:RGSC3.4:17:1:97296363:1 20421212 ID58858 M -
TTCTATGTCTATGAAAACTTAGAGGAGCAG
>17 dna:chromosome chromosome:RGSC3.4:17:1:97296363:1 20421835 ID14803 M -
TACCAATGGTGTGAAAGCTTCAGGCAGA
>17 dna:chromosome chromosome:RGSC3.4:17:1:97296363:1 20422192 ID16407 M -
TACTTGCCTCTTCAACACTGTACATAAATC
>17 dna:chromosome chromosome:RGSC3.4:17:1:97296363:1 20422390 ID36107 M -
TGAGAAACAGTAGCCTACCTTTTAGAGTA
>17 dna:chromosome chromosome:RGSC3.4:17:1:97296363:1 20422397 ID30039 M -
TCTCAACCCTGAGAAACAGTAGCCTACCTTT
>17 dna:chromosome chromosome:RGSC3.4:17:1:97296363:1 20422398 ID30038 M -
TCTCAACCCTGAGAAACAGTAGCCTACCTT
>17 dna:chromosome chromosome:RGSC3.4:17:1:97296363:1 20422726 ID1143 M -
ACTCCTGTCATTCCTCTTACAATAAGGTA
>17 dna:chromosome chromosome:RGSC3.4:17:1:97296363:1 20422727 ID25899 M -
TCCACTCCTGTCATTCCTCTTACAATAAGGT
>17 dna:chromosome chromosome:RGSC3.4:17:1:97296363:1 20422864 ID37720 M -
TGAGGCGTCTCTCTCTTGACTCCCCA
>17 dna:chromosome chromosome:RGSC3.4:17:1:97296363:1 20423271 ID33602 M -
TGAAGACGGTTCAACCAGGGATGTGGTGT
>17 dna:chromosome chromosome:RGSC3.4:17:1:97296363:1 20423279 ID26558 M -
TCCATTTTCTGAAGACGGTTCAACCAGGGA
>17 dna:chromosome chromosome:RGSC3.4:17:1:97296363:1 20423309 ID36458 M -
TGAGACAATGGCTGAAATATCAGAAGGTGT
>17 dna:chromosome chromosome:RGSC3.4:17:1:97296363:1 20423318 ID36888 M -
TGAGATGAGACAATGGCTGAAATATC
>17 dna:chromosome chromosome:RGSC3.4:17:1:97296363:1 20423391 ID35696 M -
TGACTCAGAGAAAAGAGTGGATATGCC
>17 dna:chromosome chromosome:RGSC3.4:17:1:97296363:1 20423552 ID51257 M -
TGGTGTCACAAGTTGTGCAGGCAATGGC
>17 dna:chromosome chromosome:RGSC3.4:17:1:97296363:1 20423555 ID6989 M -
GAGCTTGGTGTCACAAGTTGTGCAGGCAAT
>17 dna:chromosome chromosome:RGSC3.4:17:1:97296363:1 20423555 ID51256 M -
TGGTGTCACAAGTTGTGCAGGCAAT
>17 dna:chromosome chromosome:RGSC3.4:17:1:97296363:1 20423737 ID51315 M -
TGGTGTGTTTCCAATACTGTCCATGTTGAC
>17 dna:chromosome chromosome:RGSC3.4:17:1:97296363:1 20423761 ID39720 M -
TGATGTTCTTGGATCACCTTTGGTGT
>17 dna:chromosome chromosome:RGSC3.4:17:1:97296363:1 20423781 ID38178 M -
TGAGTGGGTTTCGTAAAGACTGCCTGATGT
>17 dna:chromosome chromosome:RGSC3.4:17:1:97296363:1 20423811 ID34888 M -
TGACAGACTCATTGTTTAGGGTCAAGTTT
>17 dna:chromosome chromosome:RGSC3.4:17:1:97296363:1 20423945 ID9027 M -
GTCAACTTTCAGGATGAGAGGAATGTGA
>17 dna:chromosome chromosome:RGSC3.4:17:1:97296363:1 20423988 ID59990 M -
TTGCAATAATTATCAGTTTTTGCTACAAAA
>17 dna:chromosome chromosome:RGSC3.4:17:1:97296363:1 20424471 ID47430 M -
TGGCAGCCTTGGAATAGTACTCCTCC
>17 dna:chromosome chromosome:RGSC3.4:17:1:97296363:1 20424659 ID15897 M -
TACTCAGATATGTCTGAAATGGATCTGCTC
>17 dna:chromosome chromosome:RGSC3.4:17:1:97296363:1 20424790 ID16040 U -
TACTGAAATCTTCCTTGATGGATGCTTGTC
>17 dna:chromosome chromosome:RGSC3.4:17:1:97296363:1 20424910 ID41175 M -
TGCAGATGGCTCTTCTTTCACCTCC
