# Supplementary material for: proTRAC - a software for probabilistic piRNA cluster detection, visualization and analysis
Source: BMC Bioinformatics. 2012 Jan 10;13:5. doi: 10.1186/1471-2105-13-5 (PMC3293768; doi:10.1186/1471-2105-13-5)
Supplement: Additional file 8 — proTRAC results folder containing a picture and a FASTA file for each detected macaca cluster. After decompression, the folder can be opened as former session in proTRAC. Alternatively, each file can be opened separately with any standard text-editor or graphic-viewer respectively. [file 1471-2105-13-5-S8.ZIP]

Archive with 126 entries (123 files):
- proTRAC_results_macaca/bidirectional_clusters/
- proTRAC_results_macaca/bidirectional_clusters/Cluster_16.fas
- proTRAC_results_macaca/bidirectional_clusters/Cluster_16.png
- proTRAC_results_macaca/bidirectional_clusters/Cluster_17.fas
- proTRAC_results_macaca/bidirectional_clusters/Cluster_17.png
- proTRAC_results_macaca/bidirectional_clusters/Cluster_19.fas
- proTRAC_results_macaca/bidirectional_clusters/Cluster_19.png
- proTRAC_results_macaca/bidirectional_clusters/Cluster_2.fas
- proTRAC_results_macaca/bidirectional_clusters/Cluster_2.png
- proTRAC_results_macaca/bidirectional_clusters/Cluster_20.fas
- proTRAC_results_macaca/bidirectional_clusters/Cluster_20.png
- proTRAC_results_macaca/bidirectional_clusters/Cluster_21.fas
- proTRAC_results_macaca/bidirectional_clusters/Cluster_21.png
- proTRAC_results_macaca/bidirectional_clusters/Cluster_32.fas
- proTRAC_results_macaca/bidirectional_clusters/Cluster_32.png
- proTRAC_results_macaca/bidirectional_clusters/Cluster_43.fas
- proTRAC_results_macaca/bidirectional_clusters/Cluster_43.png
- proTRAC_results_macaca/bidirectional_clusters/Cluster_52.fas
- proTRAC_results_macaca/bidirectional_clusters/Cluster_52.png
- proTRAC_results_macaca/bidirectional_clusters/Cluster_9.fas
- proTRAC_results_macaca/bidirectional_clusters/Cluster_9.png
- proTRAC_results_macaca/monodirectional_clusters/
- proTRAC_results_macaca/monodirectional_clusters/Cluster_1.fas
- proTRAC_results_macaca/monodirectional_clusters/Cluster_1.png
- proTRAC_results_macaca/monodirectional_clusters/Cluster_10.fas
- proTRAC_results_macaca/monodirectional_clusters/Cluster_10.png
- proTRAC_results_macaca/monodirectional_clusters/Cluster_11.fas
- proTRAC_results_macaca/monodirectional_clusters/Cluster_11.png
- proTRAC_results_macaca/monodirectional_clusters/Cluster_12.fas
- proTRAC_results_macaca/monodirectional_clusters/Cluster_12.png
- proTRAC_results_macaca/monodirectional_clusters/Cluster_13.fas
- proTRAC_results_macaca/monodirectional_clusters/Cluster_13.png
- proTRAC_results_macaca/monodirectional_clusters/Cluster_14.fas
- proTRAC_results_macaca/monodirectional_clusters/Cluster_14.png
- proTRAC_results_macaca/monodirectional_clusters/Cluster_15.fas
- proTRAC_results_macaca/monodirectional_clusters/Cluster_15.png
- proTRAC_results_macaca/monodirectional_clusters/Cluster_18.fas
- proTRAC_results_macaca/monodirectional_clusters/Cluster_18.png
- proTRAC_results_macaca/monodirectional_clusters/Cluster_22.fas
- proTRAC_results_macaca/monodirectional_clusters/Cluster_22.png
- proTRAC_results_macaca/monodirectional_clusters/Cluster_23.fas
- proTRAC_results_macaca/monodirectional_clusters/Cluster_23.png
- proTRAC_results_macaca/monodirectional_clusters/Cluster_24.fas
- proTRAC_results_macaca/monodirectional_clusters/Cluster_24.png
- proTRAC_results_macaca/monodirectional_clusters/Cluster_25.fas
- proTRAC_results_macaca/monodirectional_clusters/Cluster_25.png
- proTRAC_results_macaca/monodirectional_clusters/Cluster_26.fas
- proTRAC_results_macaca/monodirectional_clusters/Cluster_26.png
- proTRAC_results_macaca/monodirectional_clusters/Cluster_27.fas
- proTRAC_results_macaca/monodirectional_clusters/Cluster_27.png
- proTRAC_results_macaca/monodirectional_clusters/Cluster_28.fas
- proTRAC_results_macaca/monodirectional_clusters/Cluster_28.png
- proTRAC_results_macaca/monodirectional_clusters/Cluster_29.fas
- proTRAC_results_macaca/monodirectional_clusters/Cluster_29.png
- proTRAC_results_macaca/monodirectional_clusters/Cluster_3.fas
- proTRAC_results_macaca/monodirectional_clusters/Cluster_3.png
- proTRAC_results_macaca/monodirectional_clusters/Cluster_30.fas
- proTRAC_results_macaca/monodirectional_clusters/Cluster_30.png
- proTRAC_results_macaca/monodirectional_clusters/Cluster_31.fas
- proTRAC_results_macaca/monodirectional_clusters/Cluster_31.png
- proTRAC_results_macaca/monodirectional_clusters/Cluster_33.fas
- proTRAC_results_macaca/monodirectional_clusters/Cluster_33.png
- proTRAC_results_macaca/monodirectional_clusters/Cluster_34.fas
- proTRAC_results_macaca/monodirectional_clusters/Cluster_34.png
- proTRAC_results_macaca/monodirectional_clusters/Cluster_35.fas
- proTRAC_results_macaca/monodirectional_clusters/Cluster_35.png
- proTRAC_results_macaca/monodirectional_clusters/Cluster_36.fas
- proTRAC_results_macaca/monodirectional_clusters/Cluster_36.png
- proTRAC_results_macaca/monodirectional_clusters/Cluster_37.fas
- proTRAC_results_macaca/monodirectional_clusters/Cluster_37.png
- proTRAC_results_macaca/monodirectional_clusters/Cluster_38.fas
- proTRAC_results_macaca/monodirectional_clusters/Cluster_38.png
- proTRAC_results_macaca/monodirectional_clusters/Cluster_39.fas
- proTRAC_results_macaca/monodirectional_clusters/Cluster_39.png
- proTRAC_results_macaca/monodirectional_clusters/Cluster_4.fas
- proTRAC_results_macaca/monodirectional_clusters/Cluster_4.png
- proTRAC_results_macaca/monodirectional_clusters/Cluster_40.fas
- proTRAC_results_macaca/monodirectional_clusters/Cluster_40.png
- proTRAC_results_macaca/monodirectional_clusters/Cluster_41.fas
- proTRAC_results_macaca/monodirectional_clusters/Cluster_41.png
- proTRAC_results_macaca/monodirectional_clusters/Cluster_42.fas
- proTRAC_results_macaca/monodirectional_clusters/Cluster_42.png
- proTRAC_results_macaca/monodirectional_clusters/Cluster_44.fas
- proTRAC_results_macaca/monodirectional_clusters/Cluster_44.png
- proTRAC_results_macaca/monodirectional_clusters/Cluster_45.fas
- proTRAC_results_macaca/monodirectional_clusters/Cluster_45.png
- proTRAC_results_macaca/monodirectional_clusters/Cluster_46.fas
- proTRAC_results_macaca/monodirectional_clusters/Cluster_46.png
- proTRAC_results_macaca/monodirectional_clusters/Cluster_47.fas
- proTRAC_results_macaca/monodirectional_clusters/Cluster_47.png
- proTRAC_results_macaca/monodirectional_clusters/Cluster_48.fas
- proTRAC_results_macaca/monodirectional_clusters/Cluster_48.png
- proTRAC_results_macaca/monodirectional_clusters/Cluster_49.fas
- proTRAC_results_macaca/monodirectional_clusters/Cluster_49.png
- proTRAC_results_macaca/monodirectional_clusters/Cluster_5.fas
- proTRAC_results_macaca/monodirectional_clusters/Cluster_5.png
- proTRAC_results_macaca/monodirectional_clusters/Cluster_50.fas
- proTRAC_results_macaca/monodirectional_clusters/Cluster_50.png
- proTRAC_results_macaca/monodirectional_clusters/Cluster_51.fas
- proTRAC_results_macaca/monodirectional_clusters/Cluster_51.png
- proTRAC_results_macaca/monodirectional_clusters/Cluster_53.fas
- proTRAC_results_macaca/monodirectional_clusters/Cluster_53.png
- proTRAC_results_macaca/monodirectional_clusters/Cluster_54.fas
- proTRAC_results_macaca/monodirectional_clusters/Cluster_54.png
- proTRAC_results_macaca/monodirectional_clusters/Cluster_55.fas
- proTRAC_results_macaca/monodirectional_clusters/Cluster_55.png
- proTRAC_results_macaca/monodirectional_clusters/Cluster_56.fas
- proTRAC_results_macaca/monodirectional_clusters/Cluster_56.png
- proTRAC_results_macaca/monodirectional_clusters/Cluster_57.fas
- proTRAC_results_macaca/monodirectional_clusters/Cluster_57.png
- proTRAC_results_macaca/monodirectional_clusters/Cluster_58.fas
- proTRAC_results_macaca/monodirectional_clusters/Cluster_58.png
- proTRAC_results_macaca/monodirectional_clusters/Cluster_59.fas
- proTRAC_results_macaca/monodirectional_clusters/Cluster_59.png
- proTRAC_results_macaca/monodirectional_clusters/Cluster_6.fas
- proTRAC_results_macaca/monodirectional_clusters/Cluster_6.png
- proTRAC_results_macaca/monodirectional_clusters/Cluster_60.fas
- proTRAC_results_macaca/monodirectional_clusters/Cluster_60.png
- proTRAC_results_macaca/monodirectional_clusters/Cluster_61.fas
- proTRAC_results_macaca/monodirectional_clusters/Cluster_61.png
- proTRAC_results_macaca/monodirectional_clusters/Cluster_7.fas
- proTRAC_results_macaca/monodirectional_clusters/Cluster_7.png
- proTRAC_results_macaca/monodirectional_clusters/Cluster_8.fas
- proTRAC_results_macaca/monodirectional_clusters/Cluster_8.png
- proTRAC_results_macaca/nondirectional_clusters/
- proTRAC_results_macaca/proTRAC_summary.txt
