# Supplementary material for: proTRAC - a software for probabilistic piRNA cluster detection, visualization and analysis
Source: BMC Bioinformatics. 2012 Jan 10;13:5. doi: 10.1186/1471-2105-13-5 (PMC3293768; doi:10.1186/1471-2105-13-5)
Supplement: Additional file 8 — proTRAC results folder containing a picture and a FASTA file for each detected macaca cluster. After decompression, the folder can be opened as former session in proTRAC. Alternatively, each file can be opened separately with any standard text-editor or graphic-viewer respectively. [file 1471-2105-13-5-S8.ZIP › proTRAC_results_macaca/bidirectional_clusters/Cluster_16.fas]

>Chr7 40575322 1 U -
GTTTCTATGTCTAGAAAACTCTAAAGGTTTC
>Chr7 40577935 2 U -
TTCAATTCCTTAGTGCCGCTAGGTTGG
>Chr7 40578001 1 M -
TCGTGACTCTCAGCTCTGAAGGCTGTCAGCC
>Chr7 40578494 1 U -
TCTTACTTTATATATTCTGTATGTAG
>Chr7 40580006 1 U -
TTATAGTACTAGTGTAGCAGGACCGGTCGC
>Chr7 40580617 1 M -
TTGTTTCTGATTCAGCCTATGTAGTGCAAG
>Chr7 40580800 1 M +
TCCTTTTTTGTGTGTCCAAATTGCCCAC
>Chr7 40580874 1 U -
TACTCTTTTAGCTCAGGCTATGGCTGGATTG
>Chr7 40582166 1 M +
TGTAATCCCAGCACTTTGGGAGGCCGAGG
>Chr7 40582250 1 M -
TTTTTGTATTTTTAGTAGAGATGG
>Chr7 40582312 1 M +
CTACTCGGGAGGCTGAGGCAG
>Chr7 40582414 1 M -
TTGTTTTGAGATGGAGTC
>Chr7 40584253 1 U -
TACTTCAATTTTCTAGCTGTTTAAAACAGG
>Chr7 40584536 1 U -
TGCTGATCACCAGCGTCAGGTATCTTCTGT
>Chr7 40584660 2 U -
TTTTTCTTTTACCAGTTGAGTGTTCCTAG
>Chr7 40585940 1 U -
TACCTGCAACCAAGGAGCCTGTACAGAGC
>Chr7 40586976 1 U -
ATTTTGGCAGATCTCCAGATTTCTTTGGG
>Chr7 40587177 1 M -
CTTGCCACCATTCAGTTG
>Chr7 40587271 2 U -
TAGTAATGACATACTTCCTGGTATTC
>Chr7 40587450 1 U -
TCACTTTAATAATTTTCAGCTGTTCTTTG
>Chr7 40587619 1 U -
TGCTTTCTGTAGTCTAAAATAGACATAAAC
>Chr7 40587629 1 U -
TTGTCTAACATGCTTTCTGTAGTCTAAAAT
>Chr7 40587634 3 U -
TTGTCTAACATGCTTTCTGTAGTCT
>Chr7 40587635 1 U -
TGCTTTTTGTCTAACATGCTTTCTGTAGTC
>Chr7 40587646 1 U -
TGCTTGAATTTGCTTTTTGTCTAACATGC
>Chr7 40587653 1 M -
TGCTTGAATTTGCTTTTTGTCT
>Chr7 40587683 1 U -
TATGACCCACTTTGAACTGGAAT
>Chr7 40587747 1 M -
TGTACGTTCATTAGCAGCTCCTGG
>Chr7 40587771 1 U -
TTGCAAAACTTCTTGAACCACTTATGCAC
>Chr7 40587771 1 U -
TTTGCAAAACTTCTTGAACCACTTATGCAC
>Chr7 40587822 1 U -
ACTTCTGATGACCAGGTATTACGCTCCTC
>Chr7 40587945 1 U -
TCACCTTTCCATTTTGCCTCAAATGCTGAAC
>Chr7 40587948 1 U -
TTCACCTTTCCATTTTGCCTCAAATGCTG
>Chr7 40588127 1 U -
TTCTCAGTCCAGCCACTGAGCTGGTCTTTGCCGG
>Chr7 40588287 1 U -
TTTGCTGAGCATACTTCTCACATGTAATGG
>Chr7 40588337 1 U -
TTGGGCCATTTCTGTTGACTTATGCTGAC
>Chr7 40588388 2 U -
TTGAAGCGTTTGTTGTGTGACATGTGGT
>Chr7 40588399 1 U -
TTCATTCAACCTTTGAAGCGTTTGTTGTG
>Chr7 40588475 1 U -
TCGATGCTTGAAGTGGTAGTCAGCTGGGG
>Chr7 40588636 10 U -
TATTAATCAAAATTGGAAACAGTACAATC
>Chr7 40588664 1 U -
ATCATAACTAGGTTCAAACACATCTTT
>Chr7 40588769 1 U -
TATTTTCCCTTTGGTCTATGTTCTGCCTTT
>Chr7 40589385 1 U -
TGCATGGTTGAAGGAATTTGCTCTTGTGG
>Chr7 40589708 1 U -
TAAATACCCTTGTAGAGAATATATCAGTGTT
>Chr7 40589858 1 U -
GGAGAAAATGTCACTGTGAGAGATTTG
>Chr7 40590013 1 U -
TGGGAGGCTTCCTTTGTGTTCTGTGGCAC
>Chr7 40590017 1 U -
TGGGAGGCTTCCTTTGTGTTCTGTG
>Chr7 40590188 2 U -
TTGATGGTAATTGGAAGAGCTTTTTGGGTG
>Chr7 40590189 1 U -
TTGATGGTAATTGGAAGAGCTTTTTGGGT
>Chr7 40590190 2 U -
TTGATGGTAATTGGAAGAGCTTTTTGGG
>Chr7 40590337 1 U -
AAGAATTTTTCTCCTTAGGGTGCTGGT
>Chr7 40590518 1 U -
TGAATTCTCGAGTATCCTACGTGTTGTCCT
>Chr7 40590963 1 U -
TATAAGCAGTCCTGGAATTCAGGAACAGTG
>Chr7 40590971 2 U -
GTCACTATAAGCAGTCCTGGAATTCAG
>Chr7 40590986 1 U -
TCCTGAATTTTAGCACCTCGTCACTATAAGC
>Chr7 40591152 1 U -
TGTTCTTAAAGCCCATTTTTAGAATAGGT
>Chr7 40591290 1 U -
TTGCTGGGCATCGTGGGATAGCAGG
>Chr7 40591318 1 U -
TTGGAAATGCATCTGGATGTGGACTCACCC
>Chr7 40591353 1 U -
TATAGTCTGTTAATGAAGCAAACGCTGTGGGC
>Chr7 40591357 2 U -
TCTATAGTCTGTTAATGAAGCAAACGCTGT
>Chr7 40591523 1 U -
TGTCATTAGATAAGTCATTTAACAAGCGT
>Chr7 40591590 1 U +
CTGTCTAATAGAGGATGGTAAAATCCATGTT
>Chr7 40591626 1 U +
CATTATGAGAGCCTGAGAGGACTTTGATAG
>Chr7 40591761 1 U -
TCTAGTGAAGTCAAGAACCCATTAGGGTTCCACCG
>Chr7 40591830 1 U +
AGCAGGAAGCATGTCTGCTCCCC
>Chr7 40592057 1 U +
CTATTTAACAAGGCTTCCGCGACTTCTCCCTCACGT
>Chr7 40592058 1 U +
TATTTAACAAGGCTTCCGCGACTTCTCCCTC
>Chr7 40592898 2 U +
TTCCAGTTGCATGTCTTCCGGTGACTTTG
>Chr7 40594096 1 U +
TAATTAAGTCTGTCTGCTCTTCTGAGAT
>Chr7 40594801 2 U +
TGGATTCCTCTAGCTCCCTTTAGTACAAGTC
>Chr7 40595397 1 U +
TGTCTTGCCTTTTCTCTTCTCCCATGC
>Chr7 40596736 1 U +
CTGTATCGCAATTCAGTGGGAGATTTAC
>Chr7 40597122 1 U +
TAGAAACTTCAAAAAGTACAGAGCTGTGTT
>Chr7 40597293 1 U +
TCTGCAGACTGTACAAGAATCATGCTGC
>Chr7 40597293 1 U +
TCTGCAGACTGTACAAGAATCATGCTGCC
>Chr7 40597563 1 U +
TCCGACATTGGGGAGCACATTTCAATGTG
>Chr7 40599023 1 U +
TCCAGAAAGAATAAACTGAGAAGCGTCC
>Chr7 40599859 1 U +
TATTTGTAGACTGCTTCAACAGTTATCTGTT
>Chr7 40600256 1 M +
TGTAATCCCAGCACTTTGGGAGGCCGAGG
>Chr7 40600353 1 M +
AAATACAAAAAATTAGCTGGGCGTG
>Chr7 40601527 1 U +
TCGTCTTACTTGTGTTTTCTCCACACATG
>Chr7 40603329 1 U +
TGAATGTTCATTCTCCTGGTTGGC
>Chr7 40604162 1 U +
TACCCTTGAACTTCAAAGTTAAAAAAT
>Chr7 40604822 1 M +
GGCCGGGCGCGGTGGCTCAAGCCTGTAATCCCAGCAC
>Chr7 40604839 1 M -
AAGTGCTGGGATTACAGGCTTG
>Chr7 40604993 1 M +
CTACTCGGGAGGCTGAGGCAG
>Chr7 40607139 1 U +
TAGCACAAGATTGACATATAAAGCAATG
>Chr7 40607262 1 M +
GGCCGGGCGCGGTGGCTCAAGCCTGTAATCCCAGCAC
>Chr7 40607279 1 M -
AAGTGCTGGGATTACAGGCTTG
>Chr7 40607920 2 U +
TTCTACGTATTACAATGCTTTCG
>Chr7 40608248 1 U +
TGACTTTTGTAGAATGTATGTCTTCACTGCT
>Chr7 40608367 1 U +
TTGATGGTAACAGTAGGTAGTAGGTCAG
>Chr7 40608367 1 U +
TTGATGGTAACAGTAGGTAGTAGGTCAGG
>Chr7 40608367 4 U +
TTGATGGTAACAGTAGGTAGTAGGTCAGGAG
>Chr7 40608440 1 U +
TTGACTGACCACTTCTGACCTACTGGGAC
>Chr7 40608441 1 U +
TGACTGACCACTTCTGACCTACTGGGAC
>Chr7 40608572 1 U +
TGCCATTCCTTCTTAAAAG
>Chr7 40608577 2 U +
TTCCTTCTTAAAAGAAAAAAGTTATCAGATG
>Chr7 40608630 1 U +
TAAAAATCAGACAAACAGATGAG
>Chr7 40608692 1 U +
CAAGCAAATAGGGGTAGAAATAAGGCCCC
>Chr7 40608726 1 U +
GGAAAAGATCAGTGACATCAAAAGTG
>Chr7 40608726 1 U +
GGAAAAGATCAGTGACATCAAAAGTGGAG
>Chr7 40608869 1 U +
TTTCATTGTTTAGACACAAGCATATTTTAGC
>Chr7 40608929 1 U +
TTTCTCCTTTATTCCATAATAAGTGTTCAG
>Chr7 40608936 1 U +
TTTATTCCATAATAAGTGTTCAGAGCCTG
>Chr7 40608986 1 U -
GTTGGTTTCATTCATCTTTTTCCTCTTTATTTC
>Chr7 40609023 1 U +
TGCTCTTCAATCAGCTACTTGTGAATT
>Chr7 40609023 1 U +
TGCTCTTCAATCAGCTACTTGTGAATTATG
>Chr7 40609023 2 U +
TGCTCTTCAATCAGCTACTTGTGAATTATGT
>Chr7 40609023 1 U +
TGCTCTTCAATCAGCTACTTGTGAATTATGTG
>Chr7 40609026 1 U +
TCTTCAATCAGCTACTTGTGAATTATGT
>Chr7 40609026 1 U +
TCTTCAATCAGCTACTTGTGAATTATGTG
>Chr7 40609028 1 U +
TTCAATCAGCTACTTGTGAATTATGTGATGC
>Chr7 40609029 1 U +
TCAATCAGCTACTTGTGAATTATGTGATGC
>Chr7 40609044 1 U +
TGAATTATGTGATGCTCTCCAAAGGGCAGGG
>Chr7 40609181 1 U +
TTTGGGTCCATGCTGCCAGATTGGCTG
>Chr7 40609183 1 U +
TGGGTCCATGCTGCCAGATTGGC
>Chr7 40609183 1 U +
TGGGTCCATGCTGCCAGATTGGCTGAAAC
>Chr7 40609336 1 U +
TCACTCACTTATATACACATATTGTG
>Chr7 40609336 1 U +
TCACTCACTTATATACACATATTGTGGAAG
>Chr7 40609367 1 U -
TATTTCAGGAAAAGTGGATAAAATCTAATAATC
>Chr7 40609380 1 U +
TATCCACTTTTCCTGAAATACATATTAAT
>Chr7 40609380 1 U +
TATCCACTTTTCCTGAAATACATATTAATG
>Chr7 40609484 1 U +
TGTCCCATCTTCTTTGGAACTTGCTCT
>Chr7 40609491 1 U +
TCTTCTTTGGAACTTGCTCTCTCTGCTGC
>Chr7 40609619 1 U +
TTGATGCTGACAGCATTCTTCAGAGCAGGC
>Chr7 40609687 1 U +
TAAACTCTCAACCATGCTTAGCAAG
>Chr7 40609716 1 U +
TGCATAATTCATAGGAAGTGAAGTT
>Chr7 40609759 1 U +
TGCCTTTCCAAGCTGCTGCTCAAAAG
>Chr7 40609786 1 U +
GAATCCAGTAATATAGACTGAGGTCTAGG
>Chr7 40609794 1 U +
TAATATAGACTGAGGTCTAGGGTTTCC
>Chr7 40609794 3 U +
TAATATAGACTGAGGTCTAGGGTTTCCAAG
>Chr7 40609797 1 U +
TATAGACTGAGGTCTAGGGTTTCCAAGGATC
>Chr7 40609876 1 U +
TCTCTGGCTTGTGAATAGGTTCTTATTC
>Chr7 40609972 1 U +
TTTTCTCTTGAGCTTCTGGGAAGTAT
>Chr7 40610013 1 U +
TTTTCCATTTCTCTTTTCAATGCTGAAGC
>Chr7 40610013 1 U +
TTTTCCATTTCTCTTTTCAATGCTGAAGCAT
>Chr7 40610020 1 U +
TTTCTCTTTTCAATGCTGAAGCATTTTTC
>Chr7 40610030 1 U -
TCTTGAAAAATGCTTCAGCATTG
>Chr7 40610049 1 U +
AAGACTTCCTTTTAGTCAACAAGTGCTTTCATG
>Chr7 40610054 1 U +
TTCCTTTTAGTCAACAAGTGCTTTCATGTT
>Chr7 40610058 2 U +
TTTTAGTCAACAAGTGCTTTCATGTTTTG
>Chr7 40610058 1 U +
TTTTAGTCAACAAGTGCTTTCATGTTTTGT
>Chr7 40610058 6 U +
TTTTAGTCAACAAGTGCTTTCATGTTTTGTC
>Chr7 40610072 1 U +
TGCTTTCATGTTTTGTCTCCTCTTCCCTT
>Chr7 40610100 1 U +
TAGCAAAACCAAAAGTAAGGTATCCTTTG
>Chr7 40610144 7 U +
TATCACATCAAGGTAAATGACCCATAGT
>Chr7 40610181 1 U +
TGACATTCAACTTATTGCCCAAAG
>Chr7 40610181 1 U +
TGACATTCAACTTATTGCCCAAAGG
>Chr7 40610193 1 U +
TATTGCCCAAAGGAAGAGTTCAGTAGC
>Chr7 40610387 1 U +
TCGGCTGATAATCAAACCCATCCT
>Chr7 40610398 4 U +
TCAAACCCATCCTGAATGACGGGAAATGCG
>Chr7 40610433 1 U +
TGCTAGCTGTGTTTTCTGTGGAACTC
>Chr7 40610433 1 U +
TGCTAGCTGTGTTTTCTGTGGAACTCAGG
>Chr7 40610436 1 U +
TAGCTGTGTTTTCTGTGGAACTCAGGG
>Chr7 40610436 1 U +
TAGCTGTGTTTTCTGTGGAACTCAGGGG
>Chr7 40610483 1 U +
TATTAACAGAGTGTTGTTGGGAGCAGTG
>Chr7 40610484 1 U +
ATTAACAGAGTGTTGTTGGGAGCAGTG
>Chr7 40610567 3 U +
TGGCTCATCCTGTGAAGCTGGTTCTCGCC
>Chr7 40610571 2 U +
TCATCCTGTGAAGCTGGTTCTCGCCACAAG
>Chr7 40610577 6 U +
TGTGAAGCTGGTTCTCGCCACAAGGGCG
>Chr7 40610577 1 U +
TGTGAAGCTGGTTCTCGCCACAAGGGCGC
>Chr7 40610796 1 M +
TGAGCCTGTTGGCTGTCAGGGCTGGACTG
>Chr7 40611010 3 U +
TATGGCCAAAAGCTATTTATTCCTAAAT
>Chr7 40611023 1 U +
TATTTATTCCTAAATAAAAAGC
>Chr7 40611108 2 U +
TATGCTATCAAATAAGTTTCCCAGCC
>Chr7 40611218 2 U +
TATACAAAATGTTGCACAGATACAATATG
>Chr7 40611220 2 U +
TACAAAATGTTGCACAGATACAATATGT
>Chr7 40611229 1 U +
TTGCACAGATACAATATGTACACTG
>Chr7 40611292 5 U +
TGGTCTACATTAGCTCCATTGTCCTGCCTC
>Chr7 40611423 1 U +
TGAGCCTCTAGCTCTTAAATAACAATCATC
>Chr7 40611431 1 U +
TAGCTCTTAAATAACAATCATCATCATCC
>Chr7 40611442 1 M +
TAACAATCATCATCATCCAGAAATTTAAG
>Chr7 40611442 1 M +
TAACAATCATCATCATCCAGAAATTTAAGG
>Chr7 40611442 1 M +
TAACAATCATCATCATCCAGAAATTTAAGGAC
>Chr7 40611451 1 M +
TCATCATCCAGAAATTTAAGGACTCAGCCC
>Chr7 40611454 1 M +
TCATCCAGAAATTTAAGGACTCAGCCCTGG
>Chr7 40611465 1 U +
TTTAAGGACTCAGCCCTGGCCAAGGCGG
>Chr7 40611542 1 U +
TGCTACTCTAAGGGTAAAAGGGTGACTG
>Chr7 40611542 2 U +
TGCTACTCTAAGGGTAAAAGGGTGACTGG
>Chr7 40611542 1 U +
TGCTACTCTAAGGGTAAAAGGGTGACTGGG
>Chr7 40611548 1 U +
TCTAAGGGTAAAAGGGTGACTGGGAAGGGG
>Chr7 40611652 2 U +
TTTTTATTTTTTAAATTTTTATCCATGACT
>Chr7 40611667 1 U +
TTTTTATCCATGACTATTTTTTAATCCC
>Chr7 40611761 1 U +
TTACAACTTTTTTCATAACTTCTTTAATCCC
>Chr7 40611768 1 U +
TTTTTTCATAACTTCTTTAATCCCATAAC
>Chr7 40611855 1 U +
TTTAAATTTTGTGGCCTGTTTTTAGAT
>Chr7 40611939 3 U +
TGCTACTGTAAGGGTAAAGGGGTAACTGG
>Chr7 40611939 1 U +
TGCTACTGTAAGGGTAAAGGGGTAACTGGG
>Chr7 40612015 1 U +
TCCAGGCTTTGCTGACAGTGGCCGGCTTT
>Chr7 40612022 1 M +
TTTGCTGACAGTGGCCGGCTTTTAGATG
>Chr7 40612025 1 U +
GCTGACAGTGGCCGGCTTTTAGATGATTGTT
>Chr7 40612027 1 U +
TGACAGTGGCCGGCTTTTAGATGATTG
>Chr7 40612027 4 U +
TGACAGTGGCCGGCTTTTAGATGATTGT
>Chr7 40612027 1 U +
TGACAGTGGCCGGCTTTTAGATGATTGTT
>Chr7 40612065 1 U +
TTGTTCTCCCGAGCCCAGTAAAAAATGGG
>Chr7 40612065 1 U +
TTGTTCTCCCGAGCCCAGTAAAAAATGGGG
>Chr7 40612066 1 U +
TGTTCTCCCGAGCCCAGT
>Chr7 40612066 1 U +
TGTTCTCCCGAGCCCAGTAAAAAATGGGG
>Chr7 40612149 3 U +
AGCAGCCGCATGATCTGCTGTGCAGTGGGGC
>Chr7 40612162 1 U +
TCTGCTGTGCAGTGGGGCTGTTGTGGGG
>Chr7 40612206 3 U +
TCTTCTTGTTCAGGCTCCACACTGTG
>Chr7 40612206 1 U +
TCTTCTTGTTCAGGCTCCACACTGTGG
>Chr7 40612206 2 U +
TCTTCTTGTTCAGGCTCCACACTGTGGG
>Chr7 40612206 3 U +
TCTTCTTGTTCAGGCTCCACACTGTGGGAG
>Chr7 40612208 1 U +
TTCTTGTTCAGGCTCCACACTGTG
>Chr7 40612208 2 U +
TTCTTGTTCAGGCTCCACACTGTGG
>Chr7 40612208 1 U +
TTCTTGTTCAGGCTCCACACTGTGGGAG
>Chr7 40612208 2 U +
TTCTTGTTCAGGCTCCACACTGTGGGAGAT
>Chr7 40612208 1 U +
TTCTTGTTCAGGCTCCACACTGTGGGAGATC
>Chr7 40612211 1 U +
TTGTTCAGGCTCCACACTGTGGGAGATC
>Chr7 40612286 1 U +
TCATCCTGCCAGCACACCTTGCCC
>Chr7 40612289 1 U +
TCCTGCCAGCACACCTTGCCCAAGG
>Chr7 40612380 1 U +
CTCATCAGCAGGGTTCTGGGCAACTGC
>Chr7 40612380 1 U +
CTCATCAGCAGGGTTCTGGGCAACTGCC
>Chr7 40612442 1 U +
TAAGCTGCAACACCAGCTCCAGCAGCGT
>Chr7 40612599 1 U +
TCCTCCTGGTGCCACGTCTTCAGCACTGAC
>Chr7 40612648 1 M +
TGATGTACTTTCCTGCAGGAGGACAGGGC
>Chr7 40612653 4 M +
TACTTTCCTGCAGGAGGACAGGGCTCAG
>Chr7 40612755 1 U +
TTCTCCAGACAGCTGAATGCAGCG
>Chr7 40612755 1 U +
TTCTCCAGACAGCTGAATGCAGCGACATTC
>Chr7 40612814 1 U +
TAAGCTCCATAAAGCAGCTCTGGAGT
>Chr7 40612823 1 U +
TAAAGCAGCTCTGGAGTCAAAATAACG
>Chr7 40612823 4 U +
TAAAGCAGCTCTGGAGTCAAAATAACGGG
>Chr7 40612839 1 U +
TCAAAATAACGGGGTCACATCCCCGCAACAACCTGC
>Chr7 40612889 1 U +
TCTTGGCCATGCCAGGAAAGACTCACTCAC
>Chr7 40613059 1 U +
TTTGCTCTTTCAGCCGCCCATGTGGCTGTG
>Chr7 40613059 1 U +
TTTGCTCTTTCAGCCGCCCATGTGGCTGTGCCT
>Chr7 40613061 1 U +
TGCTCTTTCAGCCGCCCATGTGGCTGTGCCTG
>Chr7 40613061 1 U +
TGCTCTTTCAGCCGCCCATGTGGCTGTGCCTGC
>Chr7 40613089 1 M +
CCTGCTCCTCTTCGGCACTGGCT
>Chr7 40613111 1 U +
TAAAGCCAAGTTTTAAAAAGTCACTAGTG
>Chr7 40613111 2 U +
TAAAGCCAAGTTTTAAAAAGTCACTAGTGGG
>Chr7 40613115 1 U +
GCCAAGTTTTAAAAAGTCACTAGTGGGC
>Chr7 40613155 1 U +
TTCTTGTAGGGGGATACACAGGATGAACG
>Chr7 40613238 1 U +
TGGGTCTCAGGTGAAATGGAGTCTGACCAC
>Chr7 40613408 1 U +
TCCAGGTCCTCTAGGATGCTCAGCATGGACC
>Chr7 40613636 1 U +
TAAAGAGCCAAGGTCCTGTTATGTTGCCC
>Chr7 40613679 3 U +
TACCTATCGACCTGGGAGTTCTGACCTG
>Chr7 40613840 1 M +
TTCCAACTCCTCAATCCTATGCTGCTAAC
>Chr7 40613840 2 U +
TTCCAACTCCTCAATCCTATGCTGCTAACAGCC
>Chr7 40613966 2 U +
TACTGGTTCTGCTTCTAGGCGCTCCTAAG
>Chr7 40613966 1 U +
TACTGGTTCTGCTTCTAGGCGCTCCTAAGG
>Chr7 40613966 1 U +
TACTGGTTCTGCTTCTAGGCGCTCCTAAGGG
>Chr7 40613975 1 U +
TGCTTCTAGGCGCTCCTAAGGGGTCAG
>Chr7 40613976 1 M -
CTTAGGAGCGCCTAGAAGC
>Chr7 40613983 1 U -
CTGACCCCTTAGGAGCGCC
>Chr7 40614086 1 U +
TGCAACTCTTGGCGGGCCATCTCTGCTACT
>Chr7 40614115 1 U +
TCTTTTCTCTGGTGCTGCAGCTGGTCC
>Chr7 40614115 1 U +
TCTTTTCTCTGGTGCTGCAGCTGGTCCAC
>Chr7 40614124 1 U +
TGGTGCTGCAGCTGGTCCACGAGCTGG
>Chr7 40614125 1 U -
AGCTCGTGGACCAGCTGCAGCACC
>Chr7 40614158 1 U -
CTCTGAGAAAGAGGCACTGCACAGGCAGTTACTTC
>Chr7 40614183 1 U +
TTTCTCAGAGATCAGCTGCTGACAGTACGGC
>Chr7 40614184 1 U +
TTCTCAGAGATCAGCTGCTGACAGTACGGC
>Chr7 40614185 1 U +
TCTCAGAGATCAGCTGCTGACAGTACGGC
>Chr7 40614272 1 U +
TCAGCTCCACCTGCAGGAAGACGCTGGG
>Chr7 40614528 1 M +
TCTGCTACGTGTGCTACATGCCTAATGCT
>Chr7 40614546 3 M +
TGCCTAATGCTTTCCACGTATTATCTC
>Chr7 40614546 3 M +
TGCCTAATGCTTTCCACGTATTATCTCAT
>Chr7 40614554 1 M +
GCTTTCCACGTATTATCTCATTTAATCC
>Chr7 40614555 1 U +
CTTTCCACGTATTATCTCATTTAATCCTGAGC
>Chr7 40614573 1 U +
ATTTAATCCTGAGCGCCTCTGTGAGGAAAATG
>Chr7 40614574 1 U +
TTTAATCCTGAGCGCCTCTGTGAGGAAAATG
>Chr7 40614606 1 U +
TCATTTCCTTTTTAAGTGAAAGAAACC
>Chr7 40614618 1 U +
TAAGTGAAAGAAACCAAGACTTAGAGATGG
>Chr7 40614638 2 U +
TTAGAGATGGAAAGCAGTTCAATAGTGAG
>Chr7 40614638 1 U +
TTAGAGATGGAAAGCAGTTCAATAGTGAGC
>Chr7 40614639 2 U +
TAGAGATGGAAAGCAGTTCAATAGTGAGC
>Chr7 40614687 1 U +
TTCAGTTTGAATCTAAGGAGCCTC
>Chr7 40614709 1 U +
TCTTATACCACTGTCTTTTCCCTGTG
>Chr7 40614709 1 U +
TCTTATACCACTGTCTTTTCCCTGTGATT
>Chr7 40614711 1 U +
TTATACCACTGTCTTTTCCCTGTGATTG
>Chr7 40614711 2 U +
TTATACCACTGTCTTTTCCCTGTGATTGG
>Chr7 40614711 1 U +
TTATACCACTGTCTTTTCCCTGTGATTGGAG
>Chr7 40614711 1 U +
TTATACCACTGTCTTTTCCCTGTGATTGGAGG
>Chr7 40614712 1 U +
TATACCACTGTCTTTTCCCTGTGATTGGAGGGC
>Chr7 40614812 1 M +
TAAAAGTCAGAGGGCAGGAAGC
>Chr7 40614818 1 U +
TCAGAGGGCAGGAAGCAAGAAATAGTCATGGC
>Chr7 40614829 1 U +
GAAGCAAGAAATAGTCATGGCACTGCCCTG
>Chr7 40614973 2 U +
TACCATCTCCTTCAGCTCGCCCAGATGC
>Chr7 40615004 1 U +
TTCAGTTCGTGTTTCCGGGAGAGCGCGC
>Chr7 40615004 1 U +
TTCAGTTCGTGTTTCCGGGAGAGCGCGCG
>Chr7 40615014 1 U -
ACCACCATCAGCCGCGCGCTCTCCCGGAAAC
>Chr7 40615035 1 U +
TGATGGTGGTACGGTCGTTCTGCACGGT
>Chr7 40615053 1 U +
TCTGCACGGTTTGCCTGAGCGCCTCCACC
>Chr7 40615154 1 U +
TGCTCTTGGTTCAGGTGACTCAAGCCCTC
>Chr7 40615181 1 U +
TCATTTTCTTGCACTTGGGCTTAAAGC
>Chr7 40615185 1 U +
TTTCTTGCACTTGGGCTTAAAGCTGTCCTG
>Chr7 40615185 1 U +
TTTCTTGCACTTGGGCTTAAAGCTGTCCTGT
>Chr7 40615201 1 M +
TTAAAGCTGTCCTGTCAGATTCTCCAGCTC
>Chr7 40615250 1 U +
TCTGCTTGTAGCTGCTGCTCCACCTTGG
>Chr7 40615252 1 U +
TGCTTGTAGCTGCTGCTCCACCTTGGAGGACC
>Chr7 40615446 1 U +
TGCTCTTGGTTCAGGCGACTCAAGCCCTCATT
>Chr7 40615479 1 U +
TCTTGCACTTGGGTTTAAAGCTGTC
>Chr7 40615481 1 U +
TTGCACTTGGGTTTAAAGCTGTCCTGTCAG
>Chr7 40615482 1 U +
TGCACTTGGGTTTAAAGCTGTCCTGTC
>Chr7 40615482 2 U +
TGCACTTGGGTTTAAAGCTGTCCTGTCAG
>Chr7 40615493 1 M +
TTAAAGCTGTCCTGTCAGATTCTCCAGCTC
>Chr7 40615524 2 U +
TTCCGCAGGTGCTCAGCCTCTGCTTG
>Chr7 40615542 1 U +
TCTGCTTGTAGTTGCTGCTCCACCTCG
>Chr7 40615542 27 U +
TCTGCTTGTAGTTGCTGCTCCACCTCGG
>Chr7 40615696 1 U +
TGCTCCCAGTTCAGGAGACTCAAGCCCTCAT
>Chr7 40615711 1 U -
CCCAAGTGGAAGAAAATGAGGGCTTGAGTCT
>Chr7 40615728 1 U +
TTCTTCCACTTGGGCTTAAAGCTGTCCTGC
>Chr7 40615731 1 U +
TTCCACTTGGGCTTAAAGCTGTCCTGCCAG
>Chr7 40615732 2 U +
TCCACTTGGGCTTAAAGCTGTCCTGCC
>Chr7 40615792 2 U +
TCTGTTTGTAGCTGCTGCTCCACCTCGG
>Chr7 40615802 1 M -
TCCGAGGTGGAGCAGCAGC
>Chr7 40615883 1 U +
TACGGGCCTCTGGATTCT
>Chr7 40616255 1 M +
GTTCAGCCAAGCTCGTCTCCAGTTCCTGT
>Chr7 40616464 1 M +
GATGCCTGGAACAATCAAGTGACCTATCTG
>Chr7 40616470 1 M +
TGGAACAATCAAGTGACCTATCTGTGGT
>Chr7 40616526 1 U +
TCTGACATCTCCCGCATCCTCTGCCACC
>Chr7 40616563 1 U +
TCTCTCCGTGCAGATACTGGGCATACTGGT
>Chr7 40616873 1 U +
TCCACACAGTGCCGCTTAAAAGGGCTC
>Chr7 40616939 1 U +
TACTGTGAAGTTGCTTTGCTTTAGAAAT
>Chr7 40617100 1 U +
CGTGTCTCTACAAATACAAAAATTACCCAGGC
>Chr7 40617301 8 U +
CCTCTACTCTGTTATTACCATGGAATAGTC
>Chr7 40617305 1 U +
TACTCTGTTATTACCATGGAATAGTCG
>Chr7 40617310 1 U +
TGTTATTACCATGGAATAGTCGAAGTGT
>Chr7 40617313 1 U +
TATTACCATGGAATAGTCGAAGTGTTGGC
>Chr7 40617343 1 M +
TGAACCTCAGAAGGAAATAAACAGACTCATG
>Chr7 40617457 1 U +
TGAGATTCTGATTCCCTAAGTCTATGACAG
>Chr7 40617582 1 U +
TATACCCTGCATGATCCCTAGACCATGAC
>Chr7 40618170 1 U +
TGTCTCCGGTTAACTGGTTGTTGTACTG
>Chr7 40618172 1 U +
TCTCCGGTTAACTGGTTGTTGTACTG
>Chr7 40618276 1 U +
TTCCACAGTAACACTTCCTCACTCTCAATC
>Chr7 40618297 1 U +
CTCTCAATCACGCCTGACATGTTTTCAAGGC
>Chr7 40618349 1 U +
TTTGTTTCTCAAAAGAACTCAGTAAGGGT
>Chr7 40618403 1 M +
TTTATAGCTGGTTACCAGAGGCCCAGAG
>Chr7 40618442 1 U +
TATTGCTATTGTTATTACCGTTATGACTGC
>Chr7 40618556 1 U +
TACCATTATCACTTCTATTGTGTAGTTG
>Chr7 40618561 1 U +
TTATCACTTCTATTGTGTAGTTGAAAAACAT
>Chr7 40618659 1 U +
ATCTGATTTTCTAAGCCCATTTTTTCGCT
>Chr7 40618682 1 U +
TTCGCTGTCAGGCAGGAAAATAGGATCTG
>Chr7 40618734 1 M +
TCACACTTCAGCTATAACAGGAAATATCCTC
>Chr7 40618740 1 U +
TTCAGCTATAACAGGAAATATCCTCCCTAT
>Chr7 40618741 3 U +
TCAGCTATAACAGGAAATATCCTCCCTATG
>Chr7 40618794 2 M +
TAACTTTACTTCATCCTCTCCATTTAC
>Chr7 40618794 1 M +
TAACTTTACTTCATCCTCTCCATTTACAT
>Chr7 40618798 6 M +
TTTACTTCATCCTCTCCATTTACATAGGGC
>Chr7 40618799 3 M +
TTACTTCATCCTCTCCATTTACATAGGGC
>Chr7 40618800 1 M +
TACTTCATCCTCTCCATTTACATAGGG
>Chr7 40618800 1 M +
TACTTCATCCTCTCCATTTACATAGGGC
>Chr7 40618829 1 U +
TACCCGAAGTAACCAATGGAATCCTCTAG
>Chr7 40618829 1 U +
TACCCGAAGTAACCAATGGAATCCTCTAGG
>Chr7 40618876 1 U +
TTCTTTAACGGTGCCTTTGAGCCCTTATGCTC
>Chr7 40618901 1 U +
TATGCTCAGGTGCACTCCCACACTGTG
>Chr7 40618924 1 U +
TGTGGAGTGTGCTTTCAGTTT
>Chr7 40618980 1 M +
TTTTGTCCAATTCTTTGTTCAAGACGCC
>Chr7 40618987 1 U +
CAATTCTTTGTTCAAGACGCCAAGAAGCT
>Chr7 40618988 1 U +
AATTCTTTGTTCAAGACGCCAAGAAGCTGG
>Chr7 40618993 1 M +
TTTGTTCAAGACGCCAAGAAGCTG
>Chr7 40619067 1 U +
TATAATCTGGTGTTCAGTTTTTGAAGGG
>Chr7 40619067 2 U +
TATAATCTGGTGTTCAGTTTTTGAAGGGT
>Chr7 40619069 2 U +
TAATCTGGTGTTCAGTTTTTGAAGGGTAC
>Chr7 40619105 1 M +
TAGTCCAAAACTCAGAAAATACAGAAGGG
>Chr7 40619108 1 M +
TCCAAAACTCAGAAAATAC
>Chr7 40619159 1 U +
TCTCTCCTAAGTTTTTTACAAATCCTTGC
>Chr7 40619166 1 U +
TAAGTTTTTTACAAATCCTTGCAGACATGTT
>Chr7 40619173 1 U +
TTTACAAATCCTTGCAGACATGTTTTATG
>Chr7 40619174 1 U +
TTACAAATCCTTGCAGACATGTTTTATGT
>Chr7 40619175 1 U +
TACAAATCCTTGCAGACATGTTTTATGT
>Chr7 40619175 1 U +
TACAAATCCTTGCAGACATGTTTTATGTAT
>Chr7 40619272 1 U +
AGATACTCTTCTGTACCTTCACAGTGC
>Chr7 40619640 1 U +
CAGGAATACTGCAGATGGCTGGCCAGATC
>Chr7 40619641 1 U +
AGGAATACTGCAGATGGCTGGCCAGATCCTC
>Chr7 40619643 1 U +
GAATACTGCAGATGGCTGGCCAGATCCTC
>Chr7 40619724 2 M +
TGTCAAAGCGCCAGGTTGAAGGATG
>Chr7 40619770 1 U +
TTCAAACTGCCTGGCAGCATGTTCAGTG
>Chr7 40619826 1 U +
TCTCAAACATCAAAATTCCAGTTACCTG
>Chr7 40619828 1 U +
TCAAACATCAAAATTCCAGTTACCTGATTTG
>Chr7 40619835 1 U +
TCAAAATTCCAGTTACCTGATTTGAACCT
>Chr7 40619839 1 U +
AATTCCAGTTACCTGATTTGAACCTTTGGG
>Chr7 40619848 1 U +
TACCTGATTTGAACCTTTGGGAGAAAAGCC
>Chr7 40619946 1 U +
TCACCTGTAATTGCCTCTTTAGGGCTCCC
>Chr7 40619980 1 M +
TTGCTGGCTTTCTTGCTTTTCCTGTAGG
>Chr7 40619981 1 M +
TGCTGGCTTTCTTGCTTTTCCTGTAGG
>Chr7 40619984 1 U +
TGGCTTTCTTGCTTTTCCTGTAGGAAGAGG
>Chr7 40620248 1 U +
AGAAATCACATTACTACTTCCAGTTGATCC
>Chr7 40620271 1 U +
TTGATCCACAATTTCTTGGATGTGTTATTT
>Chr7 40620282 1 U +
TTTCTTGGATGTGTTATTTCCTTGG
>Chr7 40620282 1 U +
TTTCTTGGATGTGTTATTTCCTTGGGAG
>Chr7 40620283 1 U +
TTCTTGGATGTGTTATTTCCTTGGGAGAG
>Chr7 40620340 1 U +
TTCAACTCTATTCCCCAGGCCAGGAAGCAG
>Chr7 40620441 1 M +
TCCTCAAGCTCCCAAGGACAGAGGATTTGGGT
>Chr7 40620441 1 M +
TCCTCAAGCTCCCAAGGACAGAGGATTTGGGTC
>Chr7 40620504 1 U +
TGAAAGTCTGAATCTGGATTCTCCCG
>Chr7 40620516 1 U +
TCTGGATTCTCCCGAAAGGACAGTAAC
>Chr7 40620517 6 U +
CTGGATTCTCCCGAAAGGACAGTAAC
>Chr7 40620518 1 U +
TGGATTCTCCCGAAAGGACAGT
>Chr7 40620522 1 U +
TTCTCCCGAAAGGACAGTAACATAAACCT
>Chr7 40620539 1 U +
TAACATAAACCTTTAGAGATGGAGTCTG
>Chr7 40620541 1 U +
ACATAAACCTTTAGAGATGGAGTCTG
>Chr7 40620544 1 U +
TAAACCTTTAGAGATGGAGTCT
>Chr7 40620544 1 U +
TAAACCTTTAGAGATGGAGTCTG
>Chr7 40620544 2 U +
TAAACCTTTAGAGATGGAGTCTGAG
>Chr7 40620544 1 U +
TAAACCTTTAGAGATGGAGTCTGAGAAAAGC
>Chr7 40620544 1 U +
TAAACCTTTAGAGATGGAGTCTGAGAAAAGCTC
>Chr7 40620581 1 U +
TCTACCAGCTTATGATTTAGAAAGGTGC
>Chr7 40620597 1 U +
TTAGAAAGGTGCATTCACT
>Chr7 40620620 1 U +
AAACATAGACTGAGCACATACAGGCCAGGT
>Chr7 40620713 1 U +
TTACATTCTACTGGACCTTTAAATCATGG
>Chr7 40620714 1 U +
TACATTCTACTGGACCTTTAAATCATGG
>Chr7 40620732 1 U +
TAAATCATGGACTCTCAGAGCTAACAG
>Chr7 40620953 1 U +
TCTGGAGAAGAGACAGTAGGC
>Chr7 40621006 1 U +
TGCTCTGTGCTCTGGGGTCCCTCCAGC
>Chr7 40621086 1 U +
TCCTTTCTTCAGGGCCCCAAGGGGAAACTGG
>Chr7 40621168 1 U +
TGACTTGATGGTTTTATTCAGTTG
>Chr7 40621168 1 U +
TGACTTGATGGTTTTATTCAGTTGACTGATT
>Chr7 40621197 1 U +
TTGTTATATAACTTGAGCCCAGGGTG
>Chr7 40621234 2 U +
TTGGTATCTGCTCTGAGGCACATGAAGAG
>Chr7 40621235 1 U +
TGGTATCTGCTCTGAGGCACATGAAG
>Chr7 40621422 1 M +
TTACCTCCAGATCCTTCAAGGTAGCAGATG
>Chr7 40621440 1 U +
AGGTAGCAGATGATGCAGGACCCTCCGC
>Chr7 40621473 3 U +
TACGTGTTGCTGACTACAAGAGATGAGGG
>Chr7 40621478 1 U +
GTTGCTGACTACAAGAGATGAGGGTGCGC
>Chr7 40621483 1 U +
TGACTACAAGAGATGAGGGTGCGCATG
>Chr7 40621567 1 U +
TGGCAACATTTTCTTTTCTGCATAACTTGG
>Chr7 40621580 2 U +
TTTTCTGCATAACTTGGACCCTTCATCCTGT
>Chr7 40621581 1 U +
TTTCTGCATAACTTGGACCCTTCATCCTGT
>Chr7 40621608 1 U +
TGTAACCTCTTTGTGCCAACTTCTTTCATG
>Chr7 40621608 1 U +
TGTAACCTCTTTGTGCCAACTTCTTTCATGGTT
>Chr7 40621619 1 U +
TGTGCCAACTTCTTTCATGGTTCTTATCTCC
>Chr7 40621705 1 U +
TAAAATGATGTAACCAGCCACAGGGTCC
>Chr7 40621727 1 U +
GGGTCCAACTCCTTCATATGAACAGCTTC
>Chr7 40621905 1 U +
TCTGAAGTACCTCAGAAGCAACGCCATTG
>Chr7 40622098 1 U +
TTACTTTCATCCATGAGATTGGGGCTAG
>Chr7 40622111 1 U +
TGAGATTGGGGCTAGCATCATCATTCTATGT
>Chr7 40622123 1 U +
TAGCATCATCATTCTATGTGG
>Chr7 40622141 1 U +
TGGGAAGAAACATATGAGATGGTCACTC
>Chr7 40622153 1 U +
TATGAGATGGTCACTCAATTTCTGT
>Chr7 40622153 2 U +
TATGAGATGGTCACTCAATTTCTGTAAG
>Chr7 40622155 1 U +
TGAGATGGTCACTCAATTTCTGTAAGAAT
>Chr7 40622167 1 U +
TCAATTTCTGTAAGAATCACCGAGGGCAG
>Chr7 40622382 1 U +
CATGAACCTGAGGTGCCACTATACTAGC
>Chr7 40622456 1 U +
TCAGCAGGTGGCTATACAGACGCAGC
>Chr7 40622582 1 U +
TAGGACAGATGCTGGTGCAGTCAGACTG
>Chr7 40622979 1 U +
TTCTCCCTTACAGTGGCATAATCAGTGGG
>Chr7 40623062 1 U -
TCACCAGTGCACTTTAGTCTGAGCAG
>Chr7 40623088 1 U +
TCTCCATGTTCTCATTGTTCTGGACAGAG
>Chr7 40623089 1 U +
CTCCATGTTCTCATTGTTCTGG
>Chr7 40623089 1 U +
CTCCATGTTCTCATTGTTCTGGACAGAG
>Chr7 40623089 12 U -
TCTCTGTCCAGAACAATGAGAACATGGAG
>Chr7 40623091 1 U -
TCTCTGTCCAGAACAATGAGAACATGG
>Chr7 40623138 1 U +
TGCAGCTGGAGATCCCAGAACTTGGTGTCTGC
>Chr7 40623150 1 U +
TCCCAGAACTTGGTGTCTGCCTCCCATG
>Chr7 40623254 1 U +
CAGGTCCCTTCAGAAGTGTCACTTCACATG
>Chr7 40623262 3 U +
TTCAGAAGTGTCACTTCACATGAGGGCT
>Chr7 40623262 3 U +
TTCAGAAGTGTCACTTCACATGAGGGCTAC
>Chr7 40623272 1 U +
TCACTTCACATGAGGGCTACACTGCCCCCAC
>Chr7 40623365 1 U +
TGCACCAGTTTTACAAAGCTGCTCTCTGCAGCTGC
>Chr7 40623452 1 U +
TCTGCATGGTCCCCAGGGTTTGCCTGCG
>Chr7 40623528 1 U +
TGCTCCCAGTTCAGGCGTTTCAAGCCCT
>Chr7 40623531 1 U +
TCCCAGTTCAGGCGTTTCAAGCCCTCAT
>Chr7 40623531 1 U +
TCCCAGTTCAGGCGTTTCAAGCCCTCATTG
>Chr7 40623531 1 U +
TCCCAGTTCAGGCGTTTCAAGCCCTCATTGT
>Chr7 40623574 1 U -
GCAGGACAGCTCCAGTGGG
>Chr7 40623611 2 U -
TACAAGCAGAGGCTGAGCACCTGTGG
>Chr7 40623769 1 U +
TTCAGAAGTGCCACTTCACATGAGGGCT
>Chr7 40623769 1 U +
TTCAGAAGTGCCACTTCACATGAGGGCTG
>Chr7 40623769 1 U +
TTCAGAAGTGCCACTTCACATGAGGGCTGT
>Chr7 40623770 1 U +
TCAGAAGTGCCACTTCACATGAGGGCTGT
>Chr7 40624030 1 U +
TGCTAATGATTCCTCACACCCTGATGGTAG
>Chr7 40624067 1 U +
TCCAAGCCACTTTCAGATAGAGACACCTGT
>Chr7 40624313 1 M +
GTTCAGCCAAGCTCGTCTCCAGTTCCTGT
>Chr7 40624373 1 U +
TCAACGTGTGCACCTGCCCAAAGCACAGGGGG
>Chr7 40624522 1 M +
GATGCCTGGAACAATCAAGTGACCTATCTG
>Chr7 40624528 1 M +
TGGAACAATCAAGTGACCTATCTGTGGT
>Chr7 40624625 1 U +
TCCTTTCAGATTCTCAGCGTGTTGATCT
>Chr7 40624625 2 U +
TCCTTTCAGATTCTCAGCGTGTTGATCTT
>Chr7 40624625 2 U +
TCCTTTCAGATTCTCAGCGTGTTGATCTTT
>Chr7 40624628 1 U +
TTTCAGATTCTCAGCGTGTTGATCTTTCTC
>Chr7 40624635 2 U +
TTCTCAGCGTGTTGATCTTTCTCCATCTG
>Chr7 40624641 1 U +
GCGTGTTGATCTTTCTCCATCTGTAGTTGT
>Chr7 40624656 1 U +
TCCATCTGTAGTTGTTTCAGTAACTCC
>Chr7 40624660 1 U +
TCTGTAGTTGTTTCAGTAACTCCATCAC
>Chr7 40624660 1 U +
TCTGTAGTTGTTTCAGTAACTCCATCACCT
>Chr7 40624660 1 U +
TCTGTAGTTGTTTCAGTAACTCCATCACCTG
>Chr7 40624660 2 U +
TCTGTAGTTGTTTCAGTAACTCCATCACCTGC
>Chr7 40624662 1 U +
TGTAGTTGTTTCAGTAACTCCATCACC
>Chr7 40624662 1 U +
TGTAGTTGTTTCAGTAACTCCATCACCTGC
>Chr7 40624854 1 U +
TAGCATCAAGAGCTTCATAACCAGCTTC
>Chr7 40624929 1 U +
TACGACTCACCCTATCCATGTTCTTCTGC
>Chr7 40624937 1 U +
ACCCTATCCATGTTCTTCTGCTGCGTGG
>Chr7 40625082 1 U +
TACCCCTAAAAGCCTGTCAAAGCGCC
>Chr7 40625096 2 M +
TGTCAAAGCGCCAGGTTGAAGGATG
>Chr7 40625154 1 U -
ACAGCACTGTATCACACTGAATGTGCTCCC
>Chr7 40625196 1 U +
TTTCTCAAACATCAAGATTCCAACTGTCTG
>Chr7 40625471 1 U +
TGGTCAATAAAGATCTCTACTGTCGAGTT
>Chr7 40625646 1 U +
TGGCAAAGCCCCGTCTCTACAAATAC
>Chr7 40625894 1 M +
TGAACCTCAGAAGGAAATAAACAGACTCATG
>Chr7 40626005 1 U +
TGAGATTCTGATTCCCCAGGTCTACGGCAG
>Chr7 40626103 1 U +
TTTTCCAGCTCTTGGCTGGAGCCTCCCC
>Chr7 40626235 1 U +
TCCTGTGCAGCTCCTTCAAGTTGAG
>Chr7 40626265 1 U +
TCCCTGACTTCGCAGTCACTAGGACTTGAAGC
>Chr7 40626300 1 U +
TCTTCTTGTTCTGAGTTCTTCTGCTTCAGGTC
>Chr7 40626371 1 U +
AATGAACGAAGAACAGAAAGGACTACAATG
>Chr7 40626373 1 U +
TGAACGAAGAACAGAAAGGACTACAATG
>Chr7 40626722 1 U +
CTTTGGTTACCTCCTTGTTATACTGC
>Chr7 40626722 1 U +
CTTTGGTTACCTCCTTGTTATACTGCAAAT
>Chr7 40626751 1 U +
TACAGAAAGATTAAGTCAGGATATAGC
>Chr7 40626834 1 U +
TAACACTTCCTTACTCTCAATCACAGCTG
>Chr7 40626845 1 U +
TACTCTCAATCACAGCTGACATATTTTCAAG
>Chr7 40626871 1 U +
TCAAGGCATTTCCAAGCCCATAGTCTCATTT
>Chr7 40626899 2 U +
TTTGTTTCTCAAAGAACTCAATAAGGGTG
>Chr7 40626901 1 U +
TGTTTCTCAAAGAACTCAATAAGGGTGG
>Chr7 40626947 1 U +
TCGAATTTATAGCTGGTTACCAGAGGC
>Chr7 40626952 1 M +
TTTATAGCTGGTTACCAGAGGCCCAGAG
>Chr7 40627018 4 U +
TATCACTATTTGAACCTTTGAGTGCTTC
>Chr7 40627024 2 U +
TATTTGAACCTTTGAGTGCTTCACCAGGC
>Chr7 40627026 1 U +
TTTGAACCTTTGAGTGCTTCACCAGGCACC
>Chr7 40627057 1 U +
TGCTAGCAATCCATTTAATTCTCACAAC
>Chr7 40627144 1 U +
TAGAGGTTAATTGCTTGCCTAAGATCACTC
>Chr7 40627151 2 U +
TAATTGCTTGCCTAAGATCACTCAGACAGAGC
>Chr7 40627155 1 U +
TGCTTGCCTAAGATCACTCAGACAGAGCTG
>Chr7 40627266 1 U +
TAATCTTATGTTCACCTTTTGAAAG
>Chr7 40627266 1 U +
TAATCTTATGTTCACCTTTTGAAAGGAT
>Chr7 40627382 1 U +
TCCTTTTGTGGCAGGCCAATTCTCCCTGAC
>Chr7 40627695 1 M +
TTGAATAGATTCATTGGAGAGTCTAAGGC
>Chr7 40627819 2 U +
TAATCAGACTTAGCCAGCACTTTTTGCCTCTG
>Chr7 40627839 1 U +
TTTTTGCCTCTGACTTTCTGGTTGAAAC
>Chr7 40627888 1 U +
TAGGTGAATGCTATGCTGCACGTAGGC
>Chr7 40628000 1 M +
TCCGGTTACAGCAATAAATTCCCTTCTTTCC
>Chr7 40628031 1 U +
TAGTTTGTTTCTCATTTTTGAGCCTCAAG
>Chr7 40628035 1 U +
TTGTTTCTCATTTTTGAGCCTCAAG
>Chr7 40628039 1 U +
TTCTCATTTTTGAGCCTCAAGAAAACGCAG
>Chr7 40628042 1 U +
TCATTTTTGAGCCTCAAGAAAACGCAGCC
>Chr7 40628077 1 U +
TCTGAAACCACTTTCAAGCATGTTTTATG
>Chr7 40628077 1 U +
TCTGAAACCACTTTCAAGCATGTTTTATGT
>Chr7 40628189 1 U +
TATTCTTCTGTACCTTCACAGTGTAAGTAC
>Chr7 40628195 1 U +
TCTGTACCTTCACAGTGTAAGT
>Chr7 40628292 1 U +
TGCATCCAGTGCTGCACGTCCAAACTCTGC
>Chr7 40628376 1 U +
TGCCTCTAACAACAACATACAAAAGCAATG
>Chr7 40628380 1 U +
TCTAACAACAACATACAAAAGC
>Chr7 40628418 1 U +
TGCTGTTTTCTGGGCAGGACACTCCATC
>Chr7 40628781 1 U +
TCCTTTCTCAGACATCAGTATGTTGG
>Chr7 40628781 1 U +
TCCTTTCTCAGACATCAGTATGTTGGTTC
>Chr7 40628781 5 U +
TCCTTTCTCAGACATCAGTATGTTGGTTCT
>Chr7 40628781 1 U +
TCCTTTCTCAGACATCAGTATGTTGGTTCTC
>Chr7 40628786 1 U +
TCTCAGACATCAGTATGTTGGTTCTCTGG
>Chr7 40628816 1 U +
TTTGAACCTTTGGGAGAAAAGCCAAGCAGG
>Chr7 40628939 1 M +
TTGCTGGCTTTCTTGCTTTTCCTGTAGG
>Chr7 40628940 1 M +
TGCTGGCTTTCTTGCTTTTCCTGTAGG
>Chr7 40629230 1 U +
TTGATCCACAATTTCTTGGTTGTGCTGTT
>Chr7 40629400 1 M +
TCCTCAAGCTCCCAAGGACAGAGGATTTGGGT
>Chr7 40629400 1 M +
TCCTCAAGCTCCCAAGGACAGAGGATTTGGGTC
>Chr7 40629634 1 U +
TACTACCTTTCACCTTTTCTGTGAGGC
>Chr7 40629737 1 U +
TGTAACTTCACCCTAGCCTCTGGTTGGTTGC
>Chr7 40630303 1 U +
TTACATTCTAGTGGACCTTTAAATCTTGG
>Chr7 40631006 5 U +
TTCTTCAGGATAGCACATTGTTAGAAATG
>Chr7 40631255 1 U +
TTCCCTAAATAGGTAATGGCACGATGG
>Chr7 40631682 1 U +
TACCTGTTGCTGACTACAAGAGATGATGG
>Chr7 40633258 1 U +
TTAGAGCAAGTGCTACAGAGGCTAGC
>Chr7 40633508 1 M +
TGTAATCCCAGCACTTTGGGAGGCCGAGG
>Chr7 40634078 1 M +
TGTAATCCCAGCACTTTGGGAGGCCGAGG
>Chr7 40635502 1 M +
TGTAATCCCAGCACTTTGGGAGGCCGAGG
>Chr7 40635800 3 U +
TGCTCTGAAAGTTATTCTCAAATTGTTG
>Chr7 40635843 3 U +
TGTCTCACCTTCTCTAAAATGATAAAAGATG
>Chr7 40637541 1 U +
TTCAGAGTCACACATCGTCACACATCTG
>Chr7 40638891 2 U +
ACATGTTCCAAGACTCTTTTGCTTTATGTC
>Chr7 40638892 1 U +
CATGTTCCAAGACTCTTTTGCTTTATGTC
>Chr7 40639357 1 U +
TTTTTTTCTTGGCTGTGTCCAATTTGCTG
>Chr7 40639462 1 U +
TGCTAAACACTTCTAGCCAGCTACCACGC
>Chr7 40640373 1 M -
AAGTGCTGGGATTACAGGCTTG
>Chr7 40640379 1 M +
TGTAATCCCAGCACTTTGGGAGGCCGAGG
>Chr7 40642107 1 M +
TGTAATCCCAGCACTTTGGGAGGCCGAGG
>Chr7 40643350 1 M -
AAGTGCTGGGATTACAGGCTTG
