# Supplementary material for: proTRAC - a software for probabilistic piRNA cluster detection, visualization and analysis
Source: BMC Bioinformatics. 2012 Jan 10;13:5. doi: 10.1186/1471-2105-13-5 (PMC3293768; doi:10.1186/1471-2105-13-5)
Supplement: Additional file 8 — proTRAC results folder containing a picture and a FASTA file for each detected macaca cluster. After decompression, the folder can be opened as former session in proTRAC. Alternatively, each file can be opened separately with any standard text-editor or graphic-viewer respectively. [file 1471-2105-13-5-S8.ZIP › proTRAC_results_macaca/bidirectional_clusters/Cluster_17.fas]

>Chr7 72427385 1 M +
TGTAATCCCAGCACTTTGGGAGGCCGAGG
>Chr7 72427518 1 M +
CTACTCGGGAGGCTGAGGCAG
>Chr7 72429852 1 U -
TCCAGGGGCGAAGAGTGAAAATTGAAGC
>Chr7 72429975 1 U -
TGAGGAAGGCAGCCACAGTCTCCGGTGG
>Chr7 72430051 1 U -
GAAAGTGAATTCCTCAGAACTCCGCGATG
>Chr7 72430130 1 U -
AAAGTGAATTTCTCAGAACTCCGAGATG
>Chr7 72430272 2 U -
TTCCAAGTTACTTCGTTTTGTATAGCTGC
>Chr7 72430281 1 U -
TAAGGGCACTTTTTCCAAGTTACTTCGTTTTG
>Chr7 72430483 1 U -
TCCTCTGAGTGGATGCTGGTGATTCTGGT
>Chr7 72430615 1 U -
TGTGAGTCTTACCTGGCTGGTTTAC
>Chr7 72430664 1 U -
GAGTCTGAAATCTTGGAATTTCTCCCAAAGC
>Chr7 72430847 1 U -
TTTCCACTGACTTAGATGCTGAGGGACAG
>Chr7 72430988 1 U -
TCCTTCTACATATGGGGCTCATCATATTC
>Chr7 72430989 1 U -
TTCCTTCTACATATGGGGCTCATCATATT
>Chr7 72431043 2 U -
GCCCTAATCAAGACTCAGCAGGAAGCTGGT
>Chr7 72431090 1 U -
TCCAACAGTTTTTGCCACAGGAGGAGG
>Chr7 72431097 1 U -
TGTTAATTCCAACAGTTTTTGCCACAG
>Chr7 72431154 1 U -
TATTCTGGAGTCCAGTGTCCTCATTCTAC
>Chr7 72431201 1 U -
TCTTTGTCGGGGCATTGTTCTGTTCAT
>Chr7 72431205 1 U -
TGAGCATCTTTGTCGGGGCATTGTTCTGT
>Chr7 72431356 1 U -
TGTGATGACAGTGAGCTCACCCTG
>Chr7 72431554 1 U -
TGGTAAAGTTCAAAGTGTTGGCAAGGCTGT
>Chr7 72431556 2 U -
TACTGGTAAAGTTCAAAGTGTTGGCAAGGCT
>Chr7 72431592 2 U -
TATTATCTCACAGTTCTGGAAGACAGAAGTT
>Chr7 72431593 1 U -
TATTATCTCACAGTTCTGGAAGACAGAAGT
>Chr7 72431599 1 U -
TATTATCTCACAGTTCTGGAAGAC
>Chr7 72432041 1 U -
AACTCTATTCTAACTTCGGAGGCATCAAG
>Chr7 72432127 1 U -
AATGTTATGAGGCTGAAGCAATTGTGGATG
>Chr7 72432143 1 U -
TGACACCATTGCTCCAATGTTATGAGGCT
>Chr7 72432221 1 U -
TGACTTCGAATTTTTCACTAGAT
>Chr7 72432243 1 U -
TCTTTTGATGGTTCAGTGTCATGACTGT
>Chr7 72432880 1 U -
TAGTAGTAGGTTCAGAAACTCAGGCT
>Chr7 72432913 1 U -
TTTTTTTTTTCGCTGTGTCTTGGCAGTACGC
>Chr7 72432917 1 U -
TTTTTTTTTCGCTGTGTCTTGGCAGT
>Chr7 72432982 1 U -
TGACATTATGTGTTTCAGGTACTGGGAC
>Chr7 72433140 5 U -
TTTTTTTTTGACTGTCTCAGCTGCATCAAAGC
>Chr7 72433255 1 U -
TGGGTCTTCAAACTCATAGAGTTGCATCTC
>Chr7 72433319 1 U -
TGTTAGTAGTGTCTTTTGCTAGC
>Chr7 72433322 2 U -
TTCTCATAATTGTTAGTAGTGTCTTTTGCT
>Chr7 72433327 1 U -
TTTTATTCTCATAATTGTTAGTAGTGTCTT
>Chr7 72433361 1 U -
TGATCTGAAAACTTTAAAGTAACAAGG
>Chr7 72433397 3 U -
AACAGAACAGATGTCAATGGCCTTATCAGC
>Chr7 72433476 1 U -
TGGGAGACAACTGGCAAACAACATAGTTGG
>Chr7 72433545 1 U -
AGGCACTGTAGGAAAAGTTGC
>Chr7 72433811 1 U -
TACTTCTTTGGGTCCTTGGTTTTGAC
>Chr7 72433836 1 U -
TTTTACCCAGGGGCAAGCCTGTGTGCCGT
>Chr7 72433976 1 U -
TGTTCATAAGGATGTTTCCAGCCAGCCC
>Chr7 72433978 1 U -
TCCTTGTTCATAAGGATGTTTCCAGCCAGC
>Chr7 72434099 1 U -
TATCATCCCATGGGAAAGGTCTTCTACGT
>Chr7 72434100 1 U -
TATCATCCCATGGGAAAGGTCTTCTACG
>Chr7 72434172 1 U -
TGTGAAGATTAACCATAGTCTGGCCCCTGT
>Chr7 72434278 1 U -
TCATTTTTCTTAGACCTCACGCAGTGGAAG
>Chr7 72434371 1 U -
GAATTATTTCAGGGCAACCATTCAGCCC
>Chr7 72434403 1 U -
TAAGGTTACATTCTGAGGTGCTGGGTGG
>Chr7 72434498 1 U -
TTCTTAGGAAGACACCAACTATTGGATTC
>Chr7 72434519 1 U -
TTCTTCTTTGCATGTCTTCTCTTCTTAGG
>Chr7 72434519 1 U -
TTTCTTCTTTGCATGTCTTCTCTTCTTAGG
>Chr7 72434567 2 U -
TAGACACGTGGCTCCAATATCTGCCTCC
>Chr7 72434685 1 U -
TCTCACAGTTCTGGAGGCTGTAAGTTTG
>Chr7 72434830 1 U -
TTATCCAAGGCATAGTTTTGGGCCCAGGTG
>Chr7 72435168 1 U -
TGACTTAGTTTCTTAAAAAATGCAGGAC
>Chr7 72435613 1 U -
GTATTCTTTTTCTGATAACTTACTGGTGC
>Chr7 72435628 2 U -
TCAAAGAGACTATGGTATTCTTTTTCTG
>Chr7 72435815 1 U -
TCTAGTGTGGCTTGAGGTGGCTACATTGCC
>Chr7 72435957 1 U -
TAATCCTCATTGTGAACTGAACTTTT
>Chr7 72435958 1 U -
TAATCCTCATTGTGAACTGAACTTT
>Chr7 72436110 1 U -
TATCAGATTTTTACCTCCAGAACAATCTGTAT
>Chr7 72436309 2 U -
TCTCCAATATTTATTACAATAGCTTTC
>Chr7 72436385 1 U -
TAGATCATATTCCATTGCATAAATGTTCTG
>Chr7 72436556 1 U -
TTTTATTGACCTCTCTATCTCATATCTG
>Chr7 72436616 2 U -
TAATAGTTCATGAATACCTTTCTCTTGCCG
>Chr7 72436617 1 U -
TAATAGTTCATGAATACCTTTCTCTTGCC
>Chr7 72436647 1 U -
TTTTGCAACGTATCTGTTTCAC
>Chr7 72436670 1 U -
TTTAGTAGAAATGGTATCACTTAGTGCATT
>Chr7 72436673 1 U -
TGTTTTAGTAGAAATGGTATCACTTAGTGC
>Chr7 72436685 1 U -
CTTCCAGCTTTGTGTTTTAGTAGAAATGGT
>Chr7 72436707 1 U -
CAGAGTAATTTCCTTCTGGACTTCTTCCAGC
>Chr7 72436740 1 U -
TTCTGTCCATTAGAAACATATCCTGTGCAGC
>Chr7 72436760 2 U -
AGAAAAGAAACTTCTGTAATTCTGTCCATT
>Chr7 72436803 1 U -
ATGGCATGTTCCTTGTAGCAAAGTTAG
>Chr7 72436811 1 U -
TCCTCGAAACATGGCATGTTCCTTGTAGC
>Chr7 72436871 1 U -
TGTGACTACAGCGTTTTCTAAG
>Chr7 72436871 1 U -
TTTTGTGACTACAGCGTTTTCTAAG
>Chr7 72437560 1 U -
TATTCCTGAGGATAGATTATAAGAGGC
>Chr7 72437663 1 U -
TGCTCCTGGCCAGGCTGGGCGGTTGGAT
>Chr7 72437711 1 U -
TCGGTCTCTGTGGCCTCAAGGGAG
>Chr7 72437713 2 U -
TGACATTCGGTCTCTGTGGCCTCAAGGG
>Chr7 72437937 1 U +
TCTGTCTGTCCCCTGCACACAGCAGCCAGCAAGC
>Chr7 72438009 1 U -
TTTTATTCTGTGAACTCTTCTGGGAAG
>Chr7 72438085 1 U -
TTGAGGAAACAAGTGGATGGTAGG
>Chr7 72438128 1 U -
TGACGTGTGACATAGCAAGGGTGAGG
>Chr7 72438314 1 U -
TGCAACAGTGCTCTGCTCTGGCAGTGACAG
>Chr7 72438326 3 U -
AGTCACCTCAGTGCAACAGTGCTCTGCTC
>Chr7 72438388 3 U -
TCCAGAATGACTGCTCTAGAGGGGCCG
>Chr7 72438545 1 U -
TACTACTCGGGCAAAGGAACATCTATGAACAGC
>Chr7 72438882 1 U -
TAGCACGCAGAAAAACATGCTGGCCAGG
>Chr7 72438917 1 U -
GACCATTTTAGAGGTGGAAAGAAGTCCTGC
>Chr7 72438931 1 U -
TATCAGCTCTTGAGACCATTTTAGAGGTG
>Chr7 72438941 1 U -
TCCTGTATCAGCTCTTGAGACCAT
>Chr7 72439273 1 U -
TCATTCTTTGCCGTGGCTCTCGTGTCCTT
>Chr7 72439406 2 U -
TCATTTTCCAGGGGCTGTCTCTGCCTTAAC
>Chr7 72440608 1 U +
TAACCAGCCTTCTCAGAAATCTTTGTCCGT
>Chr7 72440943 1 U +
TCAACAAGAGTGAAATTCCGCC
>Chr7 72441149 1 U +
TCTATTCCGTGTCTCTGTTTCCATGCTTTC
>Chr7 72441333 1 U +
TGTTTGGAAATGGTCGCTATTGGGCAGTC
>Chr7 72441444 1 U -
CAACACAGGGATTCACTCC
>Chr7 72441552 2 U -
TCTGATGTCAGAGCTAGGGCTAAGTC
>Chr7 72441911 1 U +
TGAAATCTTTAGGAAAATCACTCCTCT
>Chr7 72442223 1 U +
TTGCACTCTTTTTCTCTGAC
>Chr7 72442784 1 U +
TTCTGGCTCCTCCAGGCCCAGCTGGGCCTATC
>Chr7 72442827 1 U +
TATCCAGGCTAATGTTAGTTGAACTTTC
>Chr7 72442949 1 U +
ATGGATAGATGTATATATAGTGG
>Chr7 72442990 1 U +
TAATACCCTGAGGTTTTTGTTTCTAATC
>Chr7 72443025 1 U +
TTACAATGCTGGCAGTAAACCACTAAGTTG
>Chr7 72443930 1 U -
GCTGAGTGAATGCCTGAAGCCAACACAG
>Chr7 72444379 1 U +
GCCCTTTGTGCAAAGCTGAAGCTTCAGGG
>Chr7 72444387 1 U +
TGCAAAGCTGAAGCTTCAGGGAACCCC
>Chr7 72444436 1 U +
GGAATTTACAGTGTCTTTGGAAAAACGC
>Chr7 72444509 1 U +
TTTGCAAGCTCTGTATAGAAGGCCTGGT
>Chr7 72444619 1 U +
TGATTCTCAATGGCGGAGCACCTTACCTAGC
>Chr7 72444621 6 U +
ATTCTCAATGGCGGAGCACCTTACCTAGC
>Chr7 72444622 1 U +
TTCTCAATGGCGGAGCACCTTACCTAGC
>Chr7 72444642 1 U +
TACCTAGCAGGTCAAAGGAGGTGGGGG
>Chr7 72444772 1 U +
CATCAGGTCACAGAGTTAGGACTTGTGGG
>Chr7 72445041 1 U +
TGGGGTCAAAAGTGACATTCAAGTTTCTG
>Chr7 72445281 1 U +
TCTGGGTCTCGGGCATCATTCTGCACCGC
>Chr7 72445320 1 U +
TATTTCTCTCAGTTGACAGATTTGCAAGC
>Chr7 72445563 1 U +
TCCTCCTTGATCAGTAGGTTACTGAGAGC
>Chr7 72445746 1 U +
TCCTCTGAGGTGTCATTTCTAATCACACTG
>Chr7 72445749 1 U +
TCTGAGGTGTCATTTCTAATCACACTGAAC
>Chr7 72445857 1 U +
TGGAATAGTGTTTGCGGTAGGCACTCGG
>Chr7 72445938 1 U +
TTTGTGGCAGTCAGCAAGGATAGGAGC
>Chr7 72445975 1 U +
TGCTCCAGGCGATGATCTG
>Chr7 72446048 1 U +
TCTTTGGACGGTAAAGTATTCCGTAGT
>Chr7 72446152 1 U +
TGACACTGGGTCTCAAGTCCTTCATGCCT
>Chr7 72446764 1 U +
TCCCCAGAGGCTGACAGCTCCATAG
>Chr7 72446818 1 U +
TACTGAAGAACTGGGGCCAGACACAAGCCCCC
>Chr7 72447102 1 U +
TGTACACCTATTCTTCCTTCCTGGAACTG
>Chr7 72447167 1 U +
TGGGCATGTGGGGTCCCAGCTCGAGATG
>Chr7 72447629 1 U +
TTGAACTTTGAGCATGTGCCACCCTGAGC
>Chr7 72448344 1 U +
TCCAACAACCTTGCAAATGCAGAAAGCTTG
>Chr7 72448581 1 U +
TGAGGTCCAAAATGGTGTCCAATTTACAGC
>Chr7 72449652 1 U +
GAAATTAGCTCCTCTCCGTT
>Chr7 72449770 1 U +
TTTAGCGATCTTTTATTTACTCTGTATGTTC
>Chr7 72450907 1 U +
TCTTTGAAGGATACAGGAAACTACTTTGCT
>Chr7 72454341 1 U +
TACTTTTCTGTATTTTCCACATTCTCTGC
>Chr7 72454395 1 U +
TAATCAGAAGATGTTGCTTTAAAAAAGT
>Chr7 72454437 1 U +
GCCAAAACAAGAGGTAGCAAGAGTCCAGTG
>Chr7 72455514 1 U +
TTCTTAGCCATGTTTGAGCTTGTAGCTTG
>Chr7 72455515 14 U +
TCTTAGCCATGTTTGAGCTTGTAGCTTGGGC
>Chr7 72455565 1 U +
TCTAAAGATGTTTCCATTTGG
>Chr7 72456055 1 U +
TCTTCTTACAGTCTATGCATCTTGG
>Chr7 72456068 1 U +
TATGCATCTTGGAAATTACAGGAGTTCT
>Chr7 72456133 2 U +
TAAAACTAACCACCGAAGTCCTTAAAT
>Chr7 72456922 1 U -
GAGACTCTGAAGACCTCCGTAGTGTGAACTCTGC
>Chr7 72457470 4 U +
TCCCACCCTTTACTCTCTCTGGGC
>Chr7 72457707 1 U +
TAGACAGTCTAAGGCCCCAGGGTGTGGC
>Chr7 72457876 1 U +
TCCAACAATTACATTCATCTACATCGCTG
>Chr7 72458131 1 U +
TGGTCTGCACAAGGTGAAATAGTAGC
>Chr7 72458580 1 U +
TTCTCTGGATTTATTTTCTCCCTCTTCTG
>Chr7 72458667 1 U +
TTCCTTCCACTGATTGATGCTTAGTATT
>Chr7 72458694 1 U +
TCCTAGATCAGAAAGTCAGCTGAGATGC
>Chr7 72458744 1 U +
CAGCAGGAAGGCCAGTGCTTATCCTGGG
>Chr7 72458956 1 U +
TTCCAAGTGGCCATAAGACCTCCCAGATGTT
>Chr7 72459141 1 U +
TACTCCAACAATCTGGAATGTCTGCCTTGG
>Chr7 72459377 2 U +
CGAAGGGTAACATATTGGTAAACTGCCTCC
>Chr7 72459591 1 U +
TGCCCTAATGAATTCAGCACATGGTAGCG
>Chr7 72459692 1 U +
ATACCTTGTTTGATTCTGACTGAAATCGTG
>Chr7 72459912 1 U +
TGGAGAATACTACCGTGCTAATGTGG
>Chr7 72460282 1 U +
TAACTGCTTTATTCATCGAGGTAGGTGG
>Chr7 72460282 2 U +
TAACTGCTTTATTCATCGAGGTAGGTGGAG
>Chr7 72460865 1 U +
TGTTGGAAAATACGTGTTCTGGAGAG
>Chr7 72460936 2 U +
TTGCACAAAAGCACAAGTATACCTGGTAGGC
>Chr7 72461126 2 U +
CCTCAGTGCCCAGAATAGGACTCGGTAC
>Chr7 72461177 2 U +
TGTGAAATGAATGAATAAGTGAATAGAT
>Chr7 72461217 1 U +
AACTGAAAGAAGACCTGTGCAATTATG
>Chr7 72461385 1 U +
TGGAAAAGAAAGAAAGACATCTGTCCCAC
>Chr7 72461555 1 U +
TCAAGAAATATGGACTGCATGGC
>Chr7 72461732 2 U +
TGAAGCTGGCAAGAAGCCCCACCACAAG
>Chr7 72461816 1 U +
TTGGAACTATCCTCTGAGGACAGTTATG
>Chr7 72462162 2 U +
TGGATCCAAAGAATGTGGTCATAAACACAC
>Chr7 72462692 1 U +
CAGCTGCAGGCTCTCTGTGAAATCAGTTGT
>Chr7 72462738 2 U +
TCTTCCCGCTAAGTGAAATAAGC
>Chr7 72462782 1 U +
TTAAAACTCATCATCTTTCCTTCCCGC
>Chr7 72463117 1 U +
TTTGCTTAATGTCTGTCTTTTGCGTAG
>Chr7 72463435 1 U +
TTTTTAACTACCAGGCCCAGGGTGTGGAGCC
>Chr7 72463500 1 U +
CAGTTTTTACTTATTCTTTCTTTAGAGGC
>Chr7 72463511 1 U +
TATTCTTTCTTTAGAGGCAGAAATTG
>Chr7 72463511 1 U +
TATTCTTTCTTTAGAGGCAGAAATTGGGC
>Chr7 72464108 1 U +
TAACCAAGTACATGGGGTATGTCTGAAT
>Chr7 72464409 3 U +
TAAAATTTTGAGGCCGGATGCCAACCTGG
>Chr7 72464692 2 U +
CAAACCTCCGAAGAAATCATGCAAAGTG
>Chr7 72464744 1 U +
TTAAATCCCAAGGGAGCCTGGCCTCCTAGTAGGC
>Chr7 72464808 3 U +
TGGAAGTTGAAATGGACCTTGGCTGG
>Chr7 72465059 1 U +
TAGTGCTTGAGAAAAATGCCCCCAAGAG
>Chr7 72465059 1 U +
TAGTGCTTGAGAAAAATGCCCCCAAGAGAGGT
>Chr7 72465295 1 U +
TGAATCAAAGATGATGCAAATGATGCTG
>Chr7 72465434 1 U +
TCTCTTGAGTTTCACGCTGCTTTTCTAG
>Chr7 72465439 1 U +
TGAGTTTCACGCTGCTTTTCTAGAGTGCC
>Chr7 72465459 1 U +
TAGAGTGCCAATTTCCTCTGTCCTCTCAAGT
>Chr7 72465804 1 U +
TTACAAATCTGAAGAATCCTATGGAC
>Chr7 72465998 1 U +
TATATCTTTCTTGGGCCAATTTGTGTC
>Chr7 72466077 1 U +
TGCCATCATTCCCCTGTATAGATAGTGATT
>Chr7 72466091 1 U +
TGTATAGATAGTGATTATTTGGCCTAAAGC
>Chr7 72466095 1 U +
TAGATAGTGATTATTTGGCCTAAAGCTC
>Chr7 72466447 1 U +
TGTAGTACTCTTTGAAGTCTCTTCCACTC
>Chr7 72466543 1 U +
TTCCTCAGACATCAGGACCATCTTCTGGC
>Chr7 72466630 1 U +
TCCTCTAGGGTGGGTGACATCCTCACGTG
>Chr7 72466672 1 U +
TTGGGTATATGGAATTGTCTGCAGGCTC
>Chr7 72466677 1 U +
TATATGGAATTGTCTGCAGGCTCACATGT
>Chr7 72466746 1 U +
TTTTAATACAGGGGTTATCTGAGAAGTGC
>Chr7 72469586 1 U +
CACTGGAATTAGTTCATGTCTATCAAAGTG
>Chr7 72470747 1 U +
TAATGAATTAGTGCTATGTGCCTGGTAGT
>Chr7 72470986 1 U +
TACAATGCATGTAAAGTCTTCAACGCAATGCC
>Chr7 72471705 1 U +
TGGAACATATGACCTTGTCTCTTTGGCCC
>Chr7 72472806 1 U +
TTTTCACAAGTGGTATGTTGTGTACACTG
