# Supplementary material for: proTRAC - a software for probabilistic piRNA cluster detection, visualization and analysis
Source: BMC Bioinformatics. 2012 Jan 10;13:5. doi: 10.1186/1471-2105-13-5 (PMC3293768; doi:10.1186/1471-2105-13-5)
Supplement: Additional file 8 — proTRAC results folder containing a picture and a FASTA file for each detected macaca cluster. After decompression, the folder can be opened as former session in proTRAC. Alternatively, each file can be opened separately with any standard text-editor or graphic-viewer respectively. [file 1471-2105-13-5-S8.ZIP › proTRAC_results_macaca/bidirectional_clusters/Cluster_19.fas]

>Chr7 76688051 1 U -
TTCTCTCAGAAAAATACAGACAATAAAGC
>Chr7 76690406 1 U -
TTTCCTATGACATGCTGAATATATGCAT
>Chr7 76690905 1 U -
TGGGTCTTGTAAGTGGTTAGTGGAAATTTC
>Chr7 76690913 1 U -
TTTGGGTCTTGTAAGTGGTTAGTG
>Chr7 76691905 1 U -
TACCAATTTTGTGAACCTTAGTTCAGCAC
>Chr7 76692329 1 U -
TGGCATGCTGTGTCCGAGTCTCCACTTCTC
>Chr7 76693113 1 U -
TGCCAGAGTCAAACTGGAAAGTAAGTCACG
>Chr7 76693116 3 U -
TTATGCCAGAGTCAAACTGGAAAGTAAGTC
>Chr7 76693126 1 U -
TCCTCCTTGTTATGCCAGAGTCAAACTGG
>Chr7 76694645 1 U -
TTCAGGTTTTCTTATCCTTCCTTCATGC
>Chr7 76695191 1 U -
TACAATGGCCACAAAGAAGAGCTCTTCACAG
>Chr7 76695272 1 U -
TGCTATATTCACCAAGTCTTCAAAAC
>Chr7 76695364 1 U -
GCTCTGGAGTGGAGAGCCAAGCCTCTGTGCTC
>Chr7 76695416 1 U -
TTCATTTGCAATCACTGGCCTTTGGCTTG
>Chr7 76696633 1 U -
TTCTAATAATGGGGTCCACAGTTGG
>Chr7 76696786 1 U -
TAACATAGGGAGTCAATTTCTTAGATGGC
>Chr7 76696877 1 U -
TGAGAAACCGTGTTTTTTCCTCTAAAAGC
>Chr7 76697155 1 U -
TGACACACTGAAGCTATGCCTTACCTGAC
>Chr7 76697285 1 U -
TGGGACTTGTCTTGATCTGTAGTTTTGGCT
>Chr7 76697428 2 U -
TCTCTTTACTAATGGGACTTTGTGTTGC
>Chr7 76697428 2 U -
TCTTTACTAATGGGACTTTGTGTTGC
>Chr7 76697465 1 U -
TACTCATACTGAGCCCTGAGTTTCCTGGG
>Chr7 76697465 1 U -
TCATACTGAGCCCTGAGTTTCCTGGG
>Chr7 76697585 1 U -
TTTTATTTCATTATTCACTTTACTTGGG
>Chr7 76697909 1 U -
AGGAGTTCAATACCAGACTGGGCAGCATG
>Chr7 76698006 1 U -
TTAGTAGAGCTTCTTTTAGAAAGACAAGGC
>Chr7 76698669 1 U -
TCAGAGGCACTTCAAAACAAATCACTG
>Chr7 76699070 1 U -
TGCTTTGCTCTCCCTGGAATGTCCATAGG
>Chr7 76699488 1 U -
TATAATGTCCCCATGCCCTGATGCCT
>Chr7 76699667 1 U -
CAGCTAACTTCAAGAGACTTACTCCTCTAG
>Chr7 76699984 1 U -
TACTTTTCAGACAGTGGGTGGTTATTCATG
>Chr7 76700059 1 U -
TCCCCAAAGAAAGTTTAAGCTTAGTAGTG
>Chr7 76700544 1 M -
AATTAACTAAGAAGACTG
>Chr7 76700608 2 U -
TACTTGCCTTATCTAGAGTGGCTCATCTCC
>Chr7 76700709 1 U -
ATTAGAGATTTTCAGTGGAGG
>Chr7 76700709 1 U -
TTAGAGATTTTCAGTGGAGG
>Chr7 76700752 5 U -
TCCTCTAAATTTCATGGT
>Chr7 76700890 1 U -
TAGAGACAGTAAAAGTGGAAACAAGGC
>Chr7 76700890 1 U -
TTAGAGACAGTAAAAGTGGAAACAAGGC
>Chr7 76701107 1 U -
TCTGCTGTCACTCTTTGTGGAGCCCCAAC
>Chr7 76701225 1 U -
TAAATTCTGTAATGCGTGTGTTTCATTGC
>Chr7 76701244 1 U -
TGATTAAATGGTAAATTCTGT
>Chr7 76701393 1 U -
GCTGCTCTTAAGAAGATGGGACAGCCCAG
>Chr7 76701605 1 U -
TGGAAACTCCATCTCTTAAGGGTTCTGATG
>Chr7 76701882 1 U -
TTCAATTAGAAAATATTTTAGGGGTGGC
>Chr7 76701931 1 U -
AATAACTTTAGATTGTAAAGGTAGCT
>Chr7 76702143 1 U -
TGATACGAGACATAAAATACGAACAGCT
>Chr7 76702191 1 U -
TCTCCATTCACTGATGTATTGTCCACTG
>Chr7 76702192 3 U -
TCTCCATTCACTGATGTATTGTCCACT
>Chr7 76702482 1 U -
TGAAAAATGGTCAAATCACAGTTCAGT
>Chr7 76702878 2 U -
GTGGAGGATACAAGTCCCCTAGCTCAGCCC
>Chr7 76703595 1 U +
TTTCTTCAGATATAATCTCAGCATTTACTTTTCT
>Chr7 76703617 1 U -
ACAAATGGGCAGAAACAGAAAAGTAAAT
>Chr7 76703961 1 U -
CTTTGGTGTCCCCAGTTGAAGAGC
>Chr7 76704011 1 U -
TAGATTTTGGGGATGTCAGTGCTACAGGG
>Chr7 76704155 1 U -
TTGAAAATGCCCCCAAATGCTGGAG
>Chr7 76704312 1 U -
AAACCAGAAAGTTCTTTGCCCATTCGGG
>Chr7 76704313 1 U -
AAACCAGAAAGTTCTTTGCCCATTCGG
>Chr7 76704314 1 U -
AAACCAGAAAGTTCTTTGCCCATTCG
>Chr7 76704375 1 U -
TAACATCAAAAAATCCTCCAGGGGAGTCAAT
>Chr7 76704528 1 U -
TCCTGCATTCAAGTACCTTCCTGGGTAGT
>Chr7 76704587 2 U -
TCAAATATTTGTTGAGCTTTGCTGGGCAG
>Chr7 76706457 2 U -
TGATAACCTGTCAGGCTGCATAGCAG
>Chr7 76706782 1 U +
TAAATGGCCAGCCCATGCATCTTGTTCAGAC
>Chr7 76706797 1 U +
TGCATCTTGTTCAGACCAGGCTGCTCCATC
>Chr7 76706827 1 U +
CCTGCTAAGCCCAGGGATCCACTTGTGT
>Chr7 76706932 1 U +
ATGTCAGGGGCCTAGGAAAATTCCTG
>Chr7 76707467 4 U +
TGCAGCTGGAGGCCTTTCAAGCGTGGC
>Chr7 76708526 2 U +
TTTCTGTCCTACCAGTGCCACAGCTC
>Chr7 76708620 1 U +
TGCTGTATTCTGGATGTCTACTCAAG
>Chr7 76708752 1 U +
TTCTCATATATTTCTGGATCCTTGGAGCTT
>Chr7 76708760 5 U +
TATTTCTGGATCCTTGGAGCTTAGCTC
