# Supplementary material for: proTRAC - a software for probabilistic piRNA cluster detection, visualization and analysis
Source: BMC Bioinformatics. 2012 Jan 10;13:5. doi: 10.1186/1471-2105-13-5 (PMC3293768; doi:10.1186/1471-2105-13-5)
Supplement: Additional file 8 — proTRAC results folder containing a picture and a FASTA file for each detected macaca cluster. After decompression, the folder can be opened as former session in proTRAC. Alternatively, each file can be opened separately with any standard text-editor or graphic-viewer respectively. [file 1471-2105-13-5-S8.ZIP › proTRAC_results_macaca/bidirectional_clusters/Cluster_2.fas]

>Chr1 140038329 2 M -
TCCCTGGTGGTCTAGTGGTTAGGATTCGGCGCTCTC
>Chr1 140038330 8 M -
TCCCTGGTGGTCTAGTGGTTAGGATTCGGCGCTCT
>Chr1 140038331 1 M -
TCCCTGGTGGTCTAGTGGTTAGGATTCGGCGCTC
>Chr1 140038332 1 M -
CCCTGGTGGTCTAGTGGTTAGGATTCGGCGCT
>Chr1 140038332 1 M -
TCCCTGGTGGTCTAGTGGTTAGGATTCGGCGCT
>Chr1 140038333 1 M -
TCCCTGGTGGTCTAGTGGTTAGGATTCGGCGC
>Chr1 140038334 1 M -
TCCCTGGTGGTCTAGTGGTTAGGATTCGGCG
>Chr1 140038335 1 M -
TCCCTGGTGGTCTAGTGGTTAGGATTCGGC
>Chr1 140038336 8 M -
TCCCTGGTGGTCTAGTGGTTAGGATTCGG
>Chr1 140038337 1 M -
TCCCTGGTGGTCTAGTGGTTAGGATTCG
>Chr1 140038338 1 M -
TCCCTGGTGGTCTAGTGGTTAGGATTC
>Chr1 140038688 3 M -
GCGTTGGTGGTATAGTGGTGAGCATAGCTGCCTTCC
>Chr1 140038689 1 M -
GCGTTGGTGGTATAGTGGTGAGCATAGCTGCCTTC
>Chr1 140038690 2 M -
GCGTTGGTGGTATAGTGGTGAGCATAGCTGCCTT
>Chr1 140038692 1 M -
GCGTTGGTGGTATAGTGGTGAGCATAGCTGCC
>Chr1 140038693 1 M -
GCGTTGGTGGTATAGTGGTGAGCATAGCTGC
>Chr1 140039382 7 M -
TCCTCGTTAGTATAGTGGTGAGTATCCCCGCCTGTC
>Chr1 140039383 1 M -
TCCTCGTTAGTATAGTGGTGAGTATCCCCGCCTGT
>Chr1 140039386 8 M -
TCCTCGTTAGTATAGTGGTGAGTATCCCCGCC
>Chr1 140039387 1 M -
TCCTCGTTAGTATAGTGGTGAGTATCCCCGC
>Chr1 140039388 3 M -
TCCTCGTTAGTATAGTGGTGAGTATCCCCG
>Chr1 140039389 3 M -
TCCTCGTTAGTATAGTGGTGAGTATCCCC
>Chr1 140039390 1 M -
TCCTCGTTAGTATAGTGGTGAGTATCCC
>Chr1 140041776 4 M +
GCATGGGTGGTTCAGTGGTAGAATTCTCGCC
>Chr1 140041776 1 M +
GCATGGGTGGTTCAGTGGTAGAATTCTCGCCT
>Chr1 140041776 1 M +
GCATGGGTGGTTCAGTGGTAGAATTCTCGCCTG
>Chr1 140041776 1 M +
GCATGGGTGGTTCAGTGGTAGAATTCTCGCCTGC
>Chr1 140041776 11 M +
GCATGGGTGGTTCAGTGGTAGAATTCTCGCCTGCC
>Chr1 140041777 1 M +
CATGGGTGGTTCAGTGGTAGAATTCTCGCCTGCC
