# Supplementary material for: proTRAC - a software for probabilistic piRNA cluster detection, visualization and analysis
Source: BMC Bioinformatics. 2012 Jan 10;13:5. doi: 10.1186/1471-2105-13-5 (PMC3293768; doi:10.1186/1471-2105-13-5)
Supplement: Additional file 8 — proTRAC results folder containing a picture and a FASTA file for each detected macaca cluster. After decompression, the folder can be opened as former session in proTRAC. Alternatively, each file can be opened separately with any standard text-editor or graphic-viewer respectively. [file 1471-2105-13-5-S8.ZIP › proTRAC_results_macaca/bidirectional_clusters/Cluster_20.fas]

>Chr7 151323329 1 M +
TTTTCTTTAAGAATGTTGAATATTG
>Chr7 151324517 1 M -
TTCTCCCAGTATGAAGTTTGAGATCTG
>Chr7 151324963 1 M -
TACCCGGGAAGCACAAGGGGTCAGGG
>Chr7 151326007 2 U -
TACCTAGATTTGGCTTTGGTTGATACTG
>Chr7 151326541 3 U -
TGAAAGAAGTCAGTTCCTGATGCCCCTAGT
>Chr7 151326768 1 U -
TGCTTGAGTCATGTTTCCTCCTTGCAGAGGC
>Chr7 151326910 1 U -
TGTCTCAACCTGAAGACCATCTTCTTTGGTT
>Chr7 151327578 1 U -
TACCAACACAGCTTTCTTACTCCCTAAGCT
>Chr7 151327639 1 U -
TAATTATATCATACCCAGTTAACCTCTGT
>Chr7 151328109 7 U -
TACTTCACCAGAGGAAGCGTTGTTTGGG
>Chr7 151328514 1 U -
TACCACAATCACTTCTCATGGGCTTTGGG
>Chr7 151328823 1 U -
TGCCTCAGTATCAAGGGCAATGGG
>Chr7 151328855 1 U -
GTGATTGGCCTTCTGGATGATGAGCAG
>Chr7 151329936 1 U -
TGCTTTAGGTTGACTGCTTCTGATGATG
>Chr7 151331708 1 U -
CAGATAGCAATCAGACTTTTTTATTCAGAG
>Chr7 151331710 1 U -
TCAGATAGCAATCAGACTTTTTTATTCAG
>Chr7 151333919 2 U -
TGAATATTTGAAATCAGGACTGTTCTGG
>Chr7 151334347 1 U -
GTCAATGATTGCAGCTTACCAGTGTTCAAAG
>Chr7 151334432 1 U -
TAGTACTTCACACTTGAAATAATTTGATCC
>Chr7 151334796 1 U -
TTGTCAAACTAGTGGCAGTGGCTGGTGCC
>Chr7 151335385 2 U -
TGGTGCATCTCCTATTTTCCATAAAGAGC
>Chr7 151336642 2 U -
TTCAGCAAAATGTTCACTTCTTAGAAACC
>Chr7 151337105 1 U -
TAACATGACCTTCGATGAGTTCTTAGC
>Chr7 151337119 1 U -
TTCAAGACTTCTGTTTAACATGACCTTC
>Chr7 151337156 1 U -
TCAAATAGATAACTTGAGAGTTTTCATGG
>Chr7 151337347 1 U -
TAAATAACATTTCTTTTCCTCCTTC
>Chr7 151337464 2 U -
TCTCACATCCTAAAGATCCAC
>Chr7 151338156 1 U -
TCCACAGGTGGCTGTGTTAGTCAGCTCAGTT
>Chr7 151338554 1 U -
TTAACGTTGTAAAGAAAGAGATAAGAGC
>Chr7 151338644 1 M -
CTCTAGGAAAAATTGGTCTGATTTGCACCT
>Chr7 151339314 3 U -
TGCCATGAAGCATGGCCTTCTTCCGTGGGG
>Chr7 151339477 1 U -
TTGTCCCTGAGCCCCGAAGACCTTGGCAGG
>Chr7 151339533 1 U +
TGCTTTCTCTCTCCATCACACCCTTTGAGT
>Chr7 151339539 1 U -
TGAAAACTCAAAGGGTGTGATGGAGAGAG
>Chr7 151339710 1 U -
TTTGTGCAGAGGGCTGCGAGGCCATTTTCC
>Chr7 151339810 1 U -
TCACATCTACAGAAAAGCTCTAATTGC
>Chr7 151340091 1 U -
TTCCTGTAAATCATAATTTGGGATTTCT
>Chr7 151340541 2 M -
TTAATTTGCTTTAAGTCTTGTAGGG
>Chr7 151341085 1 U -
TATCTTCCACAGTTCGATATCATTTAAAGGG
>Chr7 151341100 1 U -
TACCCAGCATTTATCTTCCACAGTTCG
>Chr7 151341213 1 M -
TGGTCTTGGGAAATGCAATATTTGG
>Chr7 151341390 1 U -
TCTCAATGTCCCGATGCACGTGTGCATGT
>Chr7 151341560 1 U -
TATTAAGTGGAAGTAGCTCTCAGTAGACG
>Chr7 151341601 1 M -
TCGGATCACATGTGGGCTTGGAGAATG
>Chr7 151341718 1 U -
TGCTCTTTTAGTTTTGCCATCCATAGGCAGCT
>Chr7 151341757 1 U -
TGTTTACAGCGAAAGCCCCAGTGGGTGTGTGT
>Chr7 151342841 1 U -
TAGAGTGGATACGTCCTCTCTGTAGGC
>Chr7 151343095 1 U -
TTCTAGTTGCTCCATTAAGC
>Chr7 151343317 1 U -
TGTTTCTGTAGCTGAAGGTTTTGGGT
>Chr7 151343569 1 U +
GACAGGAAGATCCAGGGCC
>Chr7 151344044 1 U -
TGGGAAGACAGAAGGTTCATGTCAATG
>Chr7 151344333 1 U -
GAATATTCAGAAATGACAGGCTTATGGAAGT
>Chr7 151344399 1 U -
TTAAACGATTATATTATTTTCTGCCCT
>Chr7 151344586 1 U -
TAAACAGCTCAAGAAGTGGCAGCATCCTTGTCTGCCT
>Chr7 151346419 1 U -
TTAGCCAGGAAAAACTCTTCTGTACGTT
>Chr7 151346928 1 U -
TGTTTTCTGCTACTTAATGAATGCATTT
>Chr7 151347114 1 U -
TGCTGGTCTTCAGCTATATAAAAGTCCTTAT
>Chr7 151347581 4 U -
TCTTGCCAATATGGACATCATCTGAAT
>Chr7 151347632 1 U -
TTTTTTGAACTCATGTTGGACTGAAGTGT
>Chr7 151347632 1 U -
TTTTTTTGAACTCATGTTGGACTGAAGTGT
>Chr7 151347727 3 U -
TTTTTACACTTTATACTAGCATACTTG
>Chr7 151348962 1 U -
TAGTGTCCAATCACAATGAAAATGTAAC
>Chr7 151349062 1 U -
TTAAATCTCTTGTAGCAGCCATGGTTAGCC
>Chr7 151349267 1 U -
TGATTACATGTTTATGTGTGTACACTTGG
>Chr7 151349601 1 U -
TCACTGGAGAAACATCAAAGCACATGGCCC
>Chr7 151349671 1 U -
TAGCCTTGCAGAAGCACAGCTGCTGTCGTG
>Chr7 151349743 1 U -
TTCTTCTTCTCTGCATTCACTTTGGGTG
>Chr7 151349955 1 U -
TCTCATTTGAAAATGCTTTTGGGCTAT
>Chr7 151350270 2 U -
TATGTTGCTCAGGCAGATCTCTAGATG
>Chr7 151350273 1 U -
TGCTATGTTGCTCAGGCAGATCTCTAG
>Chr7 151351995 1 U -
TAAGAATCTGCATTTTACCAAGATCCCCAG
>Chr7 151352539 1 U -
TAAAAACCCTTTTAGCTTCTTAAGATTTTG
>Chr7 151354264 1 U -
TTGGACCTGTCCAATATCGGTAATAGGGC
>Chr7 151354418 1 U -
TAAGACTGGTAACTGTTTGGCATAGCTGT
>Chr7 151354536 1 U -
TCCATTTATAGGCTTAGGGAACCTTGCAC
>Chr7 151354547 1 U -
TAGATCCATTTATAGGCTTAGG
>Chr7 151354928 1 U -
TGTAAACTTTGCCAGAAAATTTTCAGTGGTG
>Chr7 151355146 1 U -
TCCTGAAGCAAGGGGGGAAACCAGC
>Chr7 151355242 1 U -
TACTTTGGGTCCATTTTGTCTATCCATGGG
>Chr7 151355347 1 U -
TTTTGTGACTTCGAAGTTGTGGGAAGGT
>Chr7 151355368 1 U -
TAGACTAGAATTAGTGAGTTTCCTTTTGTG
>Chr7 151355529 1 U -
TGAAGAATGCAATGGGCTCAGCTCAATGGTG
>Chr7 151356064 4 U +
TCTCATCATTTTCTTTTCCTTCACAAG
>Chr7 151356080 1 U +
TCCTTCACAAGTGATTCTTATGGGGTTTG
>Chr7 151356219 1 U +
TATTCATTGACTGCCTACTATTGGCC
>Chr7 151356283 1 U +
TAATCAAGTGGGAGATGAATAGGATTTC
>Chr7 151356597 1 U +
TAAGTTGAGAAGTAAGCTTTAAGAAATTG
>Chr7 151357062 1 U +
TTTCATTTCAAAAGTCAGTGAGTGATGTG
>Chr7 151357591 1 U +
TTTCTCTCGTGCCTCAGGGGCGTTGACT
>Chr7 151357892 1 U +
TCTCAATAGTCCCAAACTGGGCAGACCTGG
>Chr7 151357947 1 U +
TTATTCTTTGTTCACCTGAGGGCCAGAGCC
>Chr7 151358221 3 U +
TGAGAAGCAACCTTACTGTTCCAGCATGGG
>Chr7 151358254 1 U +
CTCTCCGCGATTGTTAACC
>Chr7 151358264 1 U +
TTGTTAACCAAATTGATGTTTTCTTTG
>Chr7 151358363 1 U +
TGGTTACCTACTTGATTGATGGTCT
>Chr7 151358784 1 U +
TCCTGTCTCAAATCCACAGCTG
>Chr7 151359516 1 U +
GCATTCAGTAAATACGTGTTGGGT
>Chr7 151359516 1 U +
GCATTCAGTAAATACGTGTTGGGTG
>Chr7 151359516 2 U +
GCATTCAGTAAATACGTGTTGGGTGAAGG
>Chr7 151359592 2 U +
TGTCCTTTAGAAGATTGAACACTAAGTTTG
>Chr7 151359743 1 U +
TCCGTGCACTCAGCAGCTGATAAAGCTGG
>Chr7 151360178 1 U +
TGATTTGGACCCAATTATCTTATTCCCCAT
>Chr7 151360658 1 U +
TGAGTAATTCATGAAAGAGTCACTGTCAG
>Chr7 151360658 1 U +
TGAGTAATTCATGAAAGAGTCACTGTCAGG
>Chr7 151360823 1 U +
TATTGTTTCATCGCATTCAGACAAACTGG
>Chr7 151360892 1 U +
TGGTGATTCGGGACTCAGAAAAACATC
