# Supplementary material for: proTRAC - a software for probabilistic piRNA cluster detection, visualization and analysis
Source: BMC Bioinformatics. 2012 Jan 10;13:5. doi: 10.1186/1471-2105-13-5 (PMC3293768; doi:10.1186/1471-2105-13-5)
Supplement: Additional file 8 — proTRAC results folder containing a picture and a FASTA file for each detected macaca cluster. After decompression, the folder can be opened as former session in proTRAC. Alternatively, each file can be opened separately with any standard text-editor or graphic-viewer respectively. [file 1471-2105-13-5-S8.ZIP › proTRAC_results_macaca/bidirectional_clusters/Cluster_21.fas]

>Chr8 127504707 3 M +
TAATTGGTCTGCTCAAATGTGT
>Chr8 127505932 2 M -
ATCCATTCTAACCAGGCATTTACATCT
>Chr8 127506309 1 U -
TCAACTCAGGGATGAATAAGGGCAGACTG
>Chr8 127507874 1 M -
ACTGTACATGTGGTTGAC
>Chr8 127509266 2 U -
TCCCCGACTGATGGGTGCTTCAGCCTGGGCCC
>Chr8 127509430 1 U -
TACTGGATGAGTAGAATTTAGTCAGATG
>Chr8 127509446 1 U -
TTTAAGCTGGGGTTTACTGGATGAGT
>Chr8 127511063 5 U -
TTTATATTTATGTCAGAATTAGCCCATTTC
>Chr8 127511337 1 U -
TTCCTGGGAAAGAGGAGCATGTG
>Chr8 127512595 1 M -
CTACTCGGGAGGCTGAGGCAG
>Chr8 127512929 1 U -
TGATCTTCAAACTCTTAACTGAAATTTCCCC
>Chr8 127512941 1 U -
TGTAATGCAGTTGATCTTCAAACTCTTAAC
>Chr8 127515592 3 U -
TTATATATTCTAGACACAAGTCCTTAGTC
>Chr8 127516036 4 M -
TGTGATACTCATTACATGCTGAAATCTC
>Chr8 127516340 1 U -
TGCTTCTGTCCACAGAAGAATGTTTGG
>Chr8 127516352 1 U -
TGCAGTTTGCTTCTGTCCACAG
>Chr8 127516385 1 U -
TTCTAACTCTGATAGACTTTTGTCATTCT
>Chr8 127516940 2 U -
TCTTCTGTGTTAGGGACAAGCTGCCCCAGG
>Chr8 127518149 1 U -
TACCTTTTACTCATTTTCTCCCAGTG
>Chr8 127519604 1 U -
TACACTTGGACTTGAGTTATCATG
>Chr8 127519652 1 U -
TTTTCTAACTGTTTAAGTGCCTACTATGT
>Chr8 127520673 1 U -
TGGTATTGAGCTCAGCCAGAGTGTAACCC
>Chr8 127520820 2 U -
TGGATACAAGTGTCCTTACTGCAAGTC
>Chr8 127521410 1 U -
TTTCAGCTTTCTTCACGGTGTTTTGGAT
>Chr8 127522116 1 U -
TAAATCTCAACAGCACATCATCTC
>Chr8 127522368 2 U -
TTCGTCCAAATGGTTGCGACAGTGCTTC
>Chr8 127522524 2 U -
TCATCTCCACCTGGGCTTCCAGGTTCACAG
>Chr8 127522742 1 U -
TAGTATTAAATCTTAATTGAAGGCCCAGC
>Chr8 127523150 1 U -
TCAATTCCTCAAATTCCCAAAGGGGTCTG
>Chr8 127523208 1 U -
TGGCTCAACAGATTGCACAGGAAAAGC
>Chr8 127523482 1 U -
CGTTATGACCTAGTTTGTTACTGTG
>Chr8 127523674 1 U -
TGTCCTGCTGGTATCTTTGTTGAAGTTGT
>Chr8 127524675 1 M -
TCACTATCACAAGAACAGCATGGGAAAG
>Chr8 127524709 1 M -
TCCTCTTTATAAAACCATCAGACCTTGTGAG
>Chr8 127526656 1 U -
GCTTCTTGCCACACTTGGGACTTTAGGTCGT
>Chr8 127526756 1 U -
TGAGATCTTGTATAATACCCAGGTTTCCAG
>Chr8 127526905 1 U -
TCCCAAGCCAAAAGTAAGGTGTGCCAG
>Chr8 127527148 1 U -
TACATTTGCTATTTTTATCATTCCACCTG
>Chr8 127527633 1 U -
TGTTTCTATTTTAGGATAAAGTGAGCTAAT
>Chr8 127528449 1 U -
TGTATTTCCTATCAAAATATCTATGGGTC
>Chr8 127528506 1 U -
TACTGAAATCCATTAAATGAGTTGTTAATGT
>Chr8 127528511 1 U -
TAGCTACTGAAATCCATTAAATGAGTTGTT
>Chr8 127529427 1 U -
TACTGAGTCTTGACGTGTTTTGAAAT
>Chr8 127530919 1 U -
AGCAACCAGGGAAATCTAAGCTAACGGC
>Chr8 127532074 1 U +
AAACCAAGGATGTGGCCTCTCACCCAAGCCT
>Chr8 127532112 1 U -
TAAATGCAATTGTCCTGAGTCTTATCTG
>Chr8 127532666 1 U -
TGACAGTAGTTATGTATAGG
>Chr8 127534229 1 U -
TAGTCTATAAACAACACTTCTTCTAATATG
>Chr8 127534910 1 U -
TGCTACTTAGTACCTGCGTGGTTTTGAGG
>Chr8 127535096 1 U +
ATGCTGAGTATCAGTAATCTCAAGACCTTCTCTC
>Chr8 127535642 1 M -
TCGAACTCCTGACCTCAGGTGATCCACCC
>Chr8 127535661 1 M +
AGGAGTTCGAGACCAGCCTGGCC
>Chr8 127535720 1 U -
TGTTCAGGTAGAAACCAGCCATGCAGTTCCCTTTGTG
>Chr8 127535727 1 U -
ACAATGTTCAGGTAGAAACCAGCCATGCAGTTCC
>Chr8 127535773 1 U +
TACTTTGAAACATGGGTGTGAAGTGTGTC
>Chr8 127535776 1 U +
TTTGAAACATGGGTGTGAAGTGTGTCC
>Chr8 127535888 1 U +
TCATTTACTTCTCCTAACAACTCCATGAC
>Chr8 127536145 1 U +
TTATCATCTCCTATTTCACAAATG
>Chr8 127536146 4 U +
TATCATCTCCTATTTCACAAATGAAAAAACT
>Chr8 127536288 1 U +
TCCTTTCCCAAGGAGGTAAGAAGCAGTG
>Chr8 127536461 1 U +
TTTTTGCTCACCCAGTTGGTGTATGGCCT
>Chr8 127537316 2 U +
TACAAGCTTCTTACAGATGTAGCCCCTTG
>Chr8 127537404 1 U +
TCAGCTCAGAAGACGAGGCTCATCCACC
>Chr8 127537463 1 U +
TAATCTTTTCAACATGCAAGCTAGAGCGTC
>Chr8 127537701 1 U +
TACTGTCTAATCATTCACCATAGC
>Chr8 127537863 1 U +
TTTCCGGAACTATCTGGCTTGCTCATGTGT
>Chr8 127537972 1 U +
TGTCTTCCCAGAAGCAAACAGCATGCTGG
>Chr8 127538009 1 U +
AAATACATGTGAAACGAAGGGACGCCTTGTGTT
>Chr8 127538012 1 U +
TACATGTGAAACGAAGGGACGCCTTGTGT
>Chr8 127538035 1 U +
TTGTGTTACTTCACCTGGTTTCCAAGTGGC
>Chr8 127538960 1 U +
TAACTGCTCAGTCCTACACTCACTG
>Chr8 127539186 1 U +
TTATCATTCCAATTAGATGTCAAGCTTT
