# Supplementary material for: proTRAC - a software for probabilistic piRNA cluster detection, visualization and analysis
Source: BMC Bioinformatics. 2012 Jan 10;13:5. doi: 10.1186/1471-2105-13-5 (PMC3293768; doi:10.1186/1471-2105-13-5)
Supplement: Additional file 8 — proTRAC results folder containing a picture and a FASTA file for each detected macaca cluster. After decompression, the folder can be opened as former session in proTRAC. Alternatively, each file can be opened separately with any standard text-editor or graphic-viewer respectively. [file 1471-2105-13-5-S8.ZIP › proTRAC_results_macaca/bidirectional_clusters/Cluster_32.fas]

>Chr11 3572903 1 U -
TATTAAGCCCAGTACCCATTAGTTC
>Chr11 3573591 1 U -
TGACCGATCTGCCTGTTGGTCCATGGGACTT
>Chr11 3574235 1 U -
TTCTCAGCCCTACTTCAAGGTCACAATGGC
>Chr11 3575375 1 U -
TCGATGGACACCAAGTGCACTGCAAGC
>Chr11 3576608 1 U -
TAGAGAACTAGGACCACGTGGTCAAAGG
>Chr11 3576995 1 U -
TCGTAAACACGTTATTTAACAGCTCCATTT
>Chr11 3577510 2 U -
TCTGTTGTTCATCTGCTTTCCTGGCTAG
>Chr11 3578330 1 U +
TATAGTACCTTGACCTTGAGCTCATCCT
>Chr11 3578661 1 M -
CTACTCGGGAGGCTGAGGCAG
>Chr11 3578676 1 M -
TGGTGGTGAGCACCTGTAGTCCCAGCTACTC
>Chr11 3578718 1 M +
TTTTTGTATTTTTAGTAGAGATGG
>Chr11 3582881 1 U +
TTTACTCTGCTCAGTGTCAACCTAAAG
>Chr11 3583651 1 U +
TTATTATAGCTACCTGTGGCGAAAGCAAGC
>Chr11 3584270 1 U +
TTATATCCCTGACATGATGCTTAGTGTG
>Chr11 3584630 1 U +
TCATGCAGCATAGATGGAAAAGCATTGG
>Chr11 3585714 1 U +
TTTCCAAGTACACATGCATTCATTTACTC
>Chr11 3586824 1 U +
TCCTGCTAGTAGCATTTGTTGCTTCTCACTC
>Chr11 3587520 1 U +
TCTGAGCCTCTGTTTTCTTTTCTG
>Chr11 3587523 2 U +
GAGCCTCTGTTTTCTTTTCTGAAAAAAT
>Chr11 3588188 1 M +
CTACTCGGGAGGCTGAGGCAG
>Chr11 3588348 1 M +
TGAGTTCACACGACAGTGAGGAAATCTGG
>Chr11 3588723 1 U +
TTCCACTCAGACACAACATGTATAACATTC
>Chr11 3589325 1 U +
TGAAGATGTGGATGGGAAAGATGC
>Chr11 3589745 1 U +
TTCTTACCTGGGGCCCACTCATCCAG
>Chr11 3590543 1 U +
TCCATTTCCATGAAAACGGGCAGAAC
>Chr11 3590768 1 U +
TATCTCAATTTTTAAAAAGTGG
>Chr11 3591938 1 U +
TTGTAAAATAAGTATTTTGGAGTTTTT
>Chr11 3591939 1 U +
TGTAAAATAAGTATTTTGGAGTTTTTAAAG
>Chr11 3592038 1 U +
TTCCATCAGGCCACCCTGGGCAGAACCTGG
>Chr11 3592164 1 U +
TTCATGGAGCAGCAAGTGGTAGTGACCG
>Chr11 3592313 1 U +
AATGAAAACAGTCAAGAGTGGGAGTGTGG
>Chr11 3592448 1 U +
TACTGTCAGCAATGGGGATTTATGCTAAGG
>Chr11 3592669 1 U +
TCCACCAGCGTGGGGGCGTCTGCTCACCCC
>Chr11 3593081 2 U +
TGCTCTCTGCTTTGGAAAGATTCTGAAGGC
>Chr11 3593136 1 U +
TCAATGGCCATCGTAGTGTTTCTTGAGTC
>Chr11 3593166 3 U +
GATCTCCCCACCAGGTTGCAGCCAATGTC
>Chr11 3593438 1 U +
TGGATGAATAAATGAAACACGAATTTGTCAG
>Chr11 3593444 2 U +
AATAAATGAAACACGAATTTGTCAGCAGCCC
>Chr11 3593649 1 U +
TTCTTTGGGAAGTCCAAGTGACTCCGTATT
>Chr11 3593709 1 U +
TGATGGCTGTAATTATTAGGCTGGCTCAAG
>Chr11 3593794 1 U +
TGGGACATTTAGCTGCTTGACTGTGGTG
>Chr11 3593981 1 U +
TCCAATACGAGGCGAATTCTACCAGTGGTG
>Chr11 3593986 1 U +
TACGAGGCGAATTCTACCAGTGGTGCCCG
>Chr11 3594292 1 U +
CAAGAACATTCCATGCAACCCCTTGGG
>Chr11 3594526 1 U +
TGCCCACCTCACTTAAAGATCGGGGTTTTC
>Chr11 3594594 1 U +
TCTCCTTGGGTGAGCTGATTCTCCAAC
>Chr11 3594673 1 U +
TCTTAAGGACCAGGTCTGCACAGCCACCTGT
>Chr11 3594936 1 U +
TCCTTGTGTCATCATCCCATCGGCCCACTC
>Chr11 3595121 1 U +
TTCTACAAATGCACAATGGCTCATGCCCTGC
>Chr11 3595330 2 U +
TAAGTTACTTAGCCTCTGTAAGCTTCCGTGT
>Chr11 3595331 1 U +
AAGTTACTTAGCCTCTGTAAGCTTCCGTG
>Chr11 3595331 3 U +
AAGTTACTTAGCCTCTGTAAGCTTCCGTGT
>Chr11 3595386 1 U +
TGCCTGCTTCACGAGTGTAG
>Chr11 3595451 1 U +
TTTTGCTCTGTTGCAGCCACCTGGCAGGCAG
>Chr11 3595654 1 U +
TTTGCTTGACTAACTCCTCACGGTCATTG
>Chr11 3595746 1 U +
TCCTAACTTTTCCAAAGCAGTCTGCACGTC
>Chr11 3595863 1 U +
TCATGTCTTACTTATCTTCATATCCCCAGT
>Chr11 3595908 5 U +
TGACATAGTAGGCTGTCAGTTAACATTTGC
>Chr11 3595913 3 U +
TAGTAGGCTGTCAGTTAACATTTGCTG
>Chr11 3595913 1 U +
TAGTAGGCTGTCAGTTAACATTTGCTGG
>Chr11 3595913 1 U +
TAGTAGGCTGTCAGTTAACATTTGCTGGAT
>Chr11 3595921 1 U +
TGTCAGTTAACATTTGCTGGATGGAC
>Chr11 3595956 3 U +
TGGAATTCAAATCCAGATGGCATTC
>Chr11 3595962 1 U +
TCAAATCCAGATGGCATTCAAACGCTCTTGC
>Chr11 3595979 2 U +
TCAAACGCTCTTGCTCTTGTTGTTTCTTGG
>Chr11 3595996 1 U +
TGTTGTTTCTTGGTTATTGTTCTGCTCTT
>Chr11 3596000 6 U +
GTTTCTTGGTTATTGTTCTGCTCTTC
>Chr11 3596005 1 U +
TTGGTTATTGTTCTGCTCTTCTCAGGCAC
>Chr11 3596130 1 U +
TCATCATATATCTTGTGGCTGCCTGCCTG
>Chr11 3596136 3 U +
TATATCTTGTGGCTGCCTGCCTGGCCGCTG
>Chr11 3596201 1 U +
TGTAGCCTAGTGCAAACCAAACCCAGTGGCTG
>Chr11 3596240 1 U +
TCCTGGGTTAGCTTGGAGGTCCTGGAATG
>Chr11 3596361 1 U +
TTATTCTGGCTGGCTGGGATAATTGTGG
>Chr11 3596406 1 U +
TGTCAGATAAGGACCGACTTTTACCACC
>Chr11 3596454 1 U +
TTTTAAATCAGTTTTCAGGCAGGTCAG
>Chr11 3596648 1 U +
TGTTAGACATCACTGGGGTATTCGCCAC
>Chr11 3596869 1 U +
ACACTCTTGTTTGTTATGCTCATTCTCTTC
>Chr11 3596991 1 U +
TCAAAGTTGCCTTTCTTATAATTTGC
>Chr11 3597009 1 U +
TAATTTGCTAAGAAATAGGTTGGGTTG
>Chr11 3597068 2 U +
TTATAGAGGGACGATCTCATTTGAGTTAC
>Chr11 3597087 1 U +
TTTGAGTTACAGGTTCTAAGACTGAT
>Chr11 3597137 1 U +
TTGAACACTGAGTTTCCAGAGCAGAGAGCC
>Chr11 3597306 1 U +
TTTCCCCAGAGGTCTTTAAAACAGGATG
>Chr11 3597467 1 U +
TACATAAACAGTGAACCAGGGAAGTGCC
>Chr11 3597471 1 U +
TAAACAGTGAACCAGGGAAGTGCCTGCG
>Chr11 3597693 1 U +
TTCTCAGACAGAGTTCTCTTCAGGTTGGGC
>Chr11 3597709 2 U +
TCTTCAGGTTGGGCTAAATCAGAAAAGTC
>Chr11 3597723 1 U +
TAAATCAGAAAAGTCAGTGGAAGGAGGCCTT
>Chr11 3597827 1 U +
TGTGTGTTTGGATGTCAGCATCTATGCGT
>Chr11 3597873 1 U +
TAAGTAGGCACTGAGCTCCGAGTCTGTCCAC
>Chr11 3598017 21 U +
GGGAACTTCTTTTTGTAGGGTCAGCCTG
>Chr11 3598018 2 U +
GGAACTTCTTTTTGTAGGGTCAGCCTG
>Chr11 3598076 1 U +
TTCTTTATTGTTGTGATGGGAATGAGGAG
>Chr11 3598206 1 U +
TTAGAAATCTGTTTCCTGGTCATTCTCC
>Chr11 3598309 1 U +
TTCACTTAATGAGTGTGTAGGCACCTTCT
>Chr11 3598314 1 U +
TTAATGAGTGTGTAGGCACCTTCTAAGTGC
>Chr11 3598318 1 U +
TGAGTGTGTAGGCACCTTCTAAGTGCTCCGT
>Chr11 3598394 1 U +
TTCCTTTGGAGCCTACAGTGAGAAACCAAG
>Chr11 3598473 1 U +
TGGCTTGAGTTTTCTTTATCTTGGCTTGG
>Chr11 3598650 1 U +
TTTTATCTCTTTTTGATGGTTTGGGC
>Chr11 3598650 1 U +
TTTTATCTCTTTTTGATGGTTTGGGCC
>Chr11 3598900 1 U +
TGGTTGAGTGTTGCATGAATAATGG
>Chr11 3599044 2 U +
TATAAGATGAGGTGTCAGAATGGGTGGC
>Chr11 3599076 1 U +
TCTATAATGCTCTAAGAGTGC
>Chr11 3599262 1 U +
TTCATCCTATCTATCATATATTTGTATC
>Chr11 3599345 1 M +
TATCTATTTATCTGTCTATCT
>Chr11 3599352 1 U +
TTATCTGTCTATCTAATCAAGAAGTTGTAG
>Chr11 3599421 3 U +
TTTGTTCTACAGAACCTTGGCTTGGCTTG
>Chr11 3599498 1 U +
TGCTTCCTTGATGGTAAAAGGGTGAATTGC
>Chr11 3599553 1 U +
TCCCTCAGACGACAGGAAAGGAGACCG
>Chr11 3599785 1 U +
TCCAGCTTATCAATCCTTGGGGAATCTG
>Chr11 3599879 1 U +
TCAGCATCTACTTGAAATCAGTCACTTGGTC
>Chr11 3600208 1 U +
TTCTGTCCTCTGCCTAATTGGGTTTG
>Chr11 3600585 1 U +
TCGTCTCAGTTTTTTAAG
>Chr11 3600843 1 U +
TTTTTATTTGTTAAATGTTAGTGTCAGTTTCT
>Chr11 3601719 1 U +
TAGTCCAGGGCATAACTTACTGGCAGGC
>Chr11 3601902 1 U +
TCTCCTTTGGAAACAGAAATCCCTTTGGG
>Chr11 3601913 2 U +
AACAGAAATCCCTTTGGGAAAGCTAAGTGT
>Chr11 3602279 8 U +
TTCACTTACATGGATTGACCGTTATGGGC
>Chr11 3602280 1 U +
TCACTTACATGGATTGACCGTTATGGGC
>Chr11 3602830 1 U +
TGGTACATGGTGTGACACTAGCTGTCATGGC
>Chr11 3603215 1 U +
AAAAGGTAGAGATGTTCAGTTTAAATTAATC
>Chr11 3603241 4 U +
TAATCCCAGTGTAGCATGGACTATGCTGCAGG
>Chr11 3603434 1 M +
CTTCAGTGGAATGGGCAGCTTCATGTTG
>Chr11 3603435 1 M +
TTCAGTGGAATGGGCAGCTTCATGTTG
>Chr11 3603499 1 M +
TTTCCAAGAATGTCACCATCTCT
>Chr11 3603511 1 M +
TCACCATCTCTAAATAGGAAATAATCCTTGTC
>Chr11 3603544 1 M +
TCTAGAACTACTTTGGTGCCTCCATACTCT
>Chr11 3603657 1 M +
TACTGTTGCTTGCAATACTTTTCCTTG
>Chr11 3603736 1 M +
CTTTCAACCAATACTCGGTCAAAGAGTGG
>Chr11 3604101 1 U +
TAAAAAGCTATGTCTTCAACACCTGC
>Chr11 3604219 1 U +
TGTCACTTAAGTGGAGTTGCCCTGACGAC
>Chr11 3604515 1 U +
TGAGCAACGTGTCCAAGATCATAGAGTTAGT
>Chr11 3604638 1 U +
TTCCGACCTGCACCTTGCTGTGTGACCTGG
>Chr11 3604701 1 U +
CTGATCTGCAAAGTGGGGGTAACCATGTAAC
>Chr11 3604949 2 U +
TCCCTTTGTAAATGACAGCTGTGTGGG
>Chr11 3605148 2 U +
TAAACATGGATTTTTGTTTCTCCGTAGGTG
>Chr11 3605459 1 U +
TGCTGACTTACAGCCCAGTAGCTTGT
>Chr11 3606648 2 U +
TGAGTATCCTTTGTGGTAGTTCTACC
>Chr11 3606648 2 U +
TGAGTATCCTTTGTGGTAGTTCTACCCAG
>Chr11 3606729 1 M -
AAGTGCTGGGATTACAGGCTTG
>Chr11 3606881 1 M +
CTACTCGGGAGGCTGAGGCAG
>Chr11 3607167 1 U +
TCTCACTAGCCTTTCCCCAGGCATTG
>Chr11 3607585 1 U +
TAACTTGGATCTACATGTAGTAACCTGG
>Chr11 3607834 1 U +
TAACAAAGTTTAAATTAAAATAAAATCCCCT
>Chr11 3608202 1 U +
TGTCCATATCAATAGATACTGCTTGCAGGAC
>Chr11 3608312 2 U +
TCTATTATAACGCTTAGTATATCACAGTT
>Chr11 3608782 2 U +
TAGTATCATATTCAGCACAAAACCACAGTG
>Chr11 3608790 1 U +
TATTCAGCACAAAACCACAGTGAATTGAT
>Chr11 3609302 1 U +
TGGTCCGCAGGTTAGGAATGCTGCTTCCTG
>Chr11 3609957 1 U +
TGAGAACCACTGTCTTGCTCCCTGAACCTG
