# Supplementary material for: proTRAC - a software for probabilistic piRNA cluster detection, visualization and analysis
Source: BMC Bioinformatics. 2012 Jan 10;13:5. doi: 10.1186/1471-2105-13-5 (PMC3293768; doi:10.1186/1471-2105-13-5)
Supplement: Additional file 8 — proTRAC results folder containing a picture and a FASTA file for each detected macaca cluster. After decompression, the folder can be opened as former session in proTRAC. Alternatively, each file can be opened separately with any standard text-editor or graphic-viewer respectively. [file 1471-2105-13-5-S8.ZIP › proTRAC_results_macaca/bidirectional_clusters/Cluster_43.fas]

>Chr15 102427823 1 M -
TGGCCATGTCATTTGTCATAGGTGT
>Chr15 102427853 1 U -
TGCTCCTCTATAGTTTGTTCAGATATTATGGT
>Chr15 102428276 1 U -
TGAAACCAGAACCAGAAGCTGAGGCGC
>Chr15 102429316 1 U +
TCTGCTTGAGGGTTCTAAAGG
>Chr15 102429316 1 U +
TCTGCTTGAGGGTTCTAAAGGAAATAAGC
>Chr15 102429399 1 U +
AGCATGAAAAAGCAGTCCTCCTGAACTGCC
>Chr15 102429528 1 U +
TCAGCAACCTGCAGAGCTGCTCAACC
>Chr15 102429882 3 U +
AGACATGCAATTGTGGGAAGAATTTCC
>Chr15 102430201 1 U +
TAGTTTTCAGAAGGTGATCCTCTTCCAT
>Chr15 102430347 1 U +
TGAAAGGTCCTTTGGCTCCCG
>Chr15 102431776 1 U +
TCAAAGTTATTGGTCCTAACCTCTGTCC
