# Supplementary material for: proTRAC - a software for probabilistic piRNA cluster detection, visualization and analysis
Source: BMC Bioinformatics. 2012 Jan 10;13:5. doi: 10.1186/1471-2105-13-5 (PMC3293768; doi:10.1186/1471-2105-13-5)
Supplement: Additional file 8 — proTRAC results folder containing a picture and a FASTA file for each detected macaca cluster. After decompression, the folder can be opened as former session in proTRAC. Alternatively, each file can be opened separately with any standard text-editor or graphic-viewer respectively. [file 1471-2105-13-5-S8.ZIP › proTRAC_results_macaca/bidirectional_clusters/Cluster_52.fas]

>Chr18 3526935 1 M +
TGTAATCCCAGCACTTTGGGAGGCCGAGG
>Chr18 3527433 1 U -
TCTGTCTTGATGAATGCTCCATGATGTGAGCC
>Chr18 3527474 1 U -
TTAAAGTTTGCTAAGGTGTGTTTAGGGCCC
>Chr18 3528368 1 U -
TTACATTCCTTTATTATTATTATCATATCC
>Chr18 3528627 2 U -
TCTTAAATGTTTGAAAGTATTCACCAGTG
>Chr18 3528714 1 M -
TAATGCTGGCCTCATAGAATGAGTT
>Chr18 3528745 3 U -
TCTCATAATGTCTTTGGCTGGTTATGGT
>Chr18 3528953 1 U -
TTCTCAGCTGTTTTCTGCACCATGTTACTT
>Chr18 3528993 1 U -
TTCTAAGGATTTTTTGCTTTTACACAGAAG
>Chr18 3528998 1 U -
TGTTTCTAAGGATTTTTTGCTTTTACAC
>Chr18 3529079 1 U -
TGTTTCCTACTCAGCATGTGCTAAC
>Chr18 3529203 1 U -
TGATTGACGATTCTCCACAGCTGCCTCTG
>Chr18 3529224 1 U -
TACTCTGTTGGGGTAGTTTGATTGAC
>Chr18 3529240 1 U -
TAATCATCGGTGTGGGTGTACTCTGTTG
>Chr18 3529313 1 U -
TAATTATCTTTACACATTGTTGGATTC
>Chr18 3529345 1 U -
TCTCAGCGGAACAAATCCCATTTGGTTGTG
>Chr18 3529415 1 U -
TCTGAAATTCTGATGACGTGCTTTTTGCAT
>Chr18 3529642 1 U -
TAAAACATCTGAAACCTTGCATGTGGG
>Chr18 3529660 1 U -
TCGCTTGTGCATGACAGGTAAAACATC
>Chr18 3530197 1 U -
TGAACTCTGCCTGGTTCTGTGGGAACCCTAGC
>Chr18 3530303 2 U -
TCCTTTGAGACTGAAATGACCTTACTTT
>Chr18 3530503 1 U -
TCTGAGTTGTGTGACCTAGAGCAAGTT
>Chr18 3530871 1 U -
TAATGGAAAATGTAACCCCTTGTAGAG
>Chr18 3531306 1 U -
TTGTCATTTTTATGTTGTTGGGCGCTAG
>Chr18 3531679 1 U -
TTTCAAAATGTTTTGTCAATAGAATTAT
>Chr18 3531852 1 U -
TGCAGGTTCGTGTATTCACCACCATAGTC
>Chr18 3532349 1 U -
TTTGTATGCTTTGCCCAGTTTTCATCAAT
>Chr18 3532393 1 U -
TAGATTCATATGTTATTGTAAG
>Chr18 3532439 1 M +
TGTAATCCCAGCACTTTGGGAGGCCGAGG
>Chr18 3534610 1 U -
TGCTCTACATACATACCTAGTGAAGATGTT
>Chr18 3535726 2 U -
TAAAATGTCAGCTGGAACTACAGTCATTT
>Chr18 3536421 1 U -
TGGCAACACCTTTAACATATGCAGAAGTTC
>Chr18 3536454 1 U -
TACCTTTAGGCTGCTACCGAGACTGCT
>Chr18 3536576 1 U -
CTTTCGGTCCAAGCTGGTGTTTCTGCC
>Chr18 3536962 1 U -
TCTCTTGATTTGAGGCTCCATGAATG
>Chr18 3537569 1 U -
TTAAATTTTTCTTACGGAGTACCTTGC
>Chr18 3538646 1 U -
TAACCATGTAAAATTGAATGCATTTGAG
>Chr18 3539392 1 U -
TCTGAGCTACTTGCCGGGGAACTT
>Chr18 3539532 2 U -
TTTCAGAATTCCTCTGAAGAGAGCGCAGGG
>Chr18 3539689 2 U -
TTGTCTTCCTTTGCGTTCTTTCGCAGATGTGT
>Chr18 3539697 1 U -
TTTGTCTTCCTTTGCGTTCTTTCGC
>Chr18 3539698 1 U -
TTGTCTTCCTTTGCGTTCTTTCG
>Chr18 3539725 4 U -
TTATTACCTGTGGTAAGGGTCCCGCTTG
>Chr18 3539781 1 U -
TAGACCATTCCCCATGCTCTCGATCAATGC
>Chr18 3539931 1 U -
TTCCTTTCTTGCCTCGACTTGTTCCCGAAGC
>Chr18 3539932 1 U -
TTCCTTTCTTGCCTCGACTTGTTCCCGAAG
>Chr18 3539935 3 U -
TCCTTTCTTGCCTCGACTTGTTCCCG
>Chr18 3539962 3 U -
TTTCTTGAAAGCAGTGTCTACATCCACTGTC
>Chr18 3539963 2 U -
TTTCTTGAAAGCAGTGTCTACATCCACTGT
>Chr18 3539964 1 U -
ATTTCTTGAAAGCAGTGTCTACATCCACTG
>Chr18 3539969 1 U -
TTTCTTGAAAGCAGTGTCTACATC
>Chr18 3540191 1 U -
TCTTGGTGGCCGGGTCCTTTGATCCTCCTGC
>Chr18 3540206 1 U -
TATTTCCAACTTCTTGGTGGCCGGGTC
>Chr18 3540226 1 U -
TCCTGCATTCAGCATGGAAGCTATTTCC
>Chr18 3540241 2 U -
TGTCTTCATTCAGCTTTTCCTGCATTCAGC
>Chr18 3540246 1 U -
TTGTATGTCTTCATTCAGCTTTTCCTGCAT
>Chr18 3540248 3 U -
TTCTTGTATGTCTTCATTCAGCTTTTCCTGC
>Chr18 3540249 1 U -
TTGTATGTCTTCATTCAGCTTTTCCTG
>Chr18 3540255 2 U -
TGGCAATTCTTGTATGTCTTCATTCAGCTT
>Chr18 3540265 1 U -
TCCAACTCCTTGGCAATTCTTGTATGTCTT
>Chr18 3540383 1 U -
TGCCACTTCTGTGACCGGATCCTGACGT
>Chr18 3540436 1 U -
TGAGAACTGACAAATGTAGTAGGTGGTT
>Chr18 3540438 1 U -
TGAGAACTGACAAATGTAGTAGGTGG
>Chr18 3540438 1 U -
TGTGGTGAGAACTGACAAATGTAGTAGGTGG
>Chr18 3540465 1 U -
TGTTTACTTGAGCTCCTGTGCTCTGTGTG
>Chr18 3540468 1 U -
TAGCGTGTTTACTTGAGCTCCTGTGCTCTGT
>Chr18 3540475 4 U -
TCCAGCTAGCGTGTTTACTTGAGCTCCTGT
>Chr18 3540476 1 U -
TCCAGCTAGCGTGTTTACTTGAGCTCCTG
>Chr18 3540479 1 U -
TACACTCCAGCTAGCGTGTTTACTTGAGCTC
>Chr18 3540481 1 U -
TTACACTCCAGCTAGCGTGTTTACTTGAGC
>Chr18 3540491 1 U -
TGCCTTCCTGGAGCTTACACTCCAGCTAGCGTGT
>Chr18 3540869 1 U -
AGCCCCTCCTCGCAGCTGTGAGCTTTGT
>Chr18 3541075 1 U -
TGATCACACGTGAATTTCATTCCAAACAGC
>Chr18 3541443 1 U -
TACTTTTTGGACGTGCTTACCTCTTTG
>Chr18 3541443 1 U -
TTTTGGACGTGCTTACCTCTTTG
>Chr18 3541584 1 U -
TAGCTGTCTTGGTTAAATAGGGGTGAATCACCCT
>Chr18 3541660 1 U -
TTGGTTTCCAGTGCTCCACAGTCTGGTGGG
>Chr18 3541665 1 U -
TATCTTGGTTTCCAGTGCTCCACAGTCTG
>Chr18 3541694 1 U -
TATTCAAACTGAAAACCGGCTACATGTGC
>Chr18 3541702 1 U -
TAATTGCTATTCAAACTGAAAACCGGCT
>Chr18 3542727 2 U -
TGGAAACGGCAAGAAATTGTTATTGTGTG
>Chr18 3542814 1 U -
TGACCGGTGTCTTCAGATTTTCTTTGAAGT
>Chr18 3542962 2 U -
TAGAGAAGTGCTGCCTTTTGATGGG
>Chr18 3542963 1 U -
TAGAGAAGTGCTGCCTTTTGATGG
>Chr18 3543167 1 U -
TGAGTCAAAACAAAGCTCTGATGGAAGAG
>Chr18 3543173 1 U -
TGAGTCAAAACAAAGCTCTGATG
>Chr18 3543282 1 U -
CGCGCAAGCCTCTGCTGGCCTAAAGG
>Chr18 3543282 1 U -
TCAACGCGCAAGCCTCTGCTGGCCTAAAGG
>Chr18 3543287 1 U -
TCAACGCGCAAGCCTCTGCTGGCCT
>Chr18 3543361 1 U -
TGTTTCAAGAAGGAACAGATGGTCAGCTGCG
>Chr18 3543362 1 U -
GTTTCAAGAAGGAACAGATGGTCAGCTGC
>Chr18 3543362 1 U -
TGTTTCAAGAAGGAACAGATGGTCAGCTGC
>Chr18 3543505 1 U -
TTGGAAGCAGGATTTTGAAAAATTGCAGT
>Chr18 3543775 1 U +
AATGCTGCTTCCATGGGGAAGTCATTTGTGCTGAG
>Chr18 3543939 2 U -
TGGAAATGATAGTTGCTTTGGTT
>Chr18 3544063 1 U -
TACCCCGCTAAAGATCACAGTGTTCGGTG
>Chr18 3544066 1 U -
TACCCCGCTAAAGATCACAGTGTTCG
>Chr18 3544578 1 U -
TAACTCATTCGGCAAATATTTACTGGC
>Chr18 3544884 1 U -
TTCTTTCACACTGTGCCTGCATCAAGC
>Chr18 3544959 1 U -
TTGGACTTATGCACCAGGGGTGAGATCACCCGT
>Chr18 3545173 1 U -
TTTTAATCCAAGAAATCAAAGCCTGATGC
>Chr18 3545215 1 U -
TAATTCTTCCCTTTAGGGCCACATGG
>Chr18 3545376 3 U -
TTGCAATAGTCCTGTCTGTGACCGTCTAGC
>Chr18 3545622 4 U -
TTTTCATTGTTAAGTCAGGATCTTTTGGCC
>Chr18 3545686 1 U -
TACTGTTTAGATGGGGTGTACATATTTAT
>Chr18 3545783 1 U -
TATTACTTCAGAAATGATACATTCAAAGG
>Chr18 3545784 1 U -
ATTACTTCAGAAATGATACATTCAAAG
>Chr18 3545784 1 U -
TATTACTTCAGAAATGATACATTCAAAG
>Chr18 3545843 1 U -
TCTTTGAATGTTCAGACAGAGCTTT
>Chr18 3545883 1 U -
TGCCAAACTCTATCTTGCTAGCATGGGAGG
>Chr18 3545891 1 U -
TTGAAAACAATGCCAAACTCTATCTTGCTAGC
>Chr18 3546146 1 U -
TCCAACATTTACAGGCCTGAATGTGCTGG
>Chr18 3546146 1 U -
TTCCAACATTTACAGGCCTGAATGTGCTGG
>Chr18 3546147 1 U -
TTCCAACATTTACAGGCCTGAATGTGCTG
>Chr18 3546149 1 U -
TTCCAACATTTACAGGCCTGAATGTGC
>Chr18 3546172 1 U -
TAACCTAATCACTGCAACAAACCGCTTCC
>Chr18 3546191 1 U -
TGGAGCTGTGTCCTTGAAGCCTTAACCTAATC
>Chr18 3546380 1 U -
TGCCTCAGTTTCCCTGTCTAGCACCCCAG
>Chr18 3546382 1 U -
TCTGCCTCAGTTTCCCTGTCTAGCACCCC
>Chr18 3546403 1 U -
TCCAGTTTGTGTGGGTGGGTCTCTGCCTC
>Chr18 3546413 1 U -
TGCCAAGTTGTTCCAGTTTGTGTGGGTGGG
>Chr18 3546555 1 U -
TTTTTCTTCCCTTCGTTCTTGGGCTAATCT
>Chr18 3546556 1 U -
TATTTTTCTTCCCTTCGTTCTTGGGCTAATC
>Chr18 3546556 2 U -
TTTTTCTTCCCTTCGTTCTTGGGCTAATC
>Chr18 3546589 2 U -
TTCCATTGACATTTCTGTGGGTTCCCGCCTG
>Chr18 3546590 1 U -
TTCCATTGACATTTCTGTGGGTTCCCGCCT
>Chr18 3546591 1 U -
TTCCATTGACATTTCTGTGGGTTCCCGCC
>Chr18 3546745 1 U -
TGCACTTCAGAGGGGTTTGGGAGCCG
>Chr18 3546798 1 U -
TTTCACGTGCTCCAGCAGATGCC
>Chr18 3546829 1 U -
TTTATTCCTTGATTAACTTTATAAAGTTCAG
>Chr18 3547046 1 U -
TGATATTTTGTAACGTTCAAGTTGTTCCCG
>Chr18 3547467 1 U -
TGTTACGAGTTCAATCGGAAGG
>Chr18 3547578 1 U -
TCAAAATACAGCACAGTGCTCATTTTGG
>Chr18 3547594 1 U -
TGCTCACATGAATGCTCAAAATACAGC
>Chr18 3547618 2 U -
TGTTCACAGAATTCTTGTTCACTGCTTGTGC
>Chr18 3547619 1 U -
TGTTCACAGAATTCTTGTTCACTGCTTGTG
>Chr18 3547620 1 U -
TGTTCACAGAATTCTTGTTCACTGCTTGT
>Chr18 3547938 1 U -
TTTAATTCTTAATCCTCACATTTAT
>Chr18 3548024 1 U -
TTGATTTGGATTCTAGTTCCATTGCTGCC
>Chr18 3548173 1 U -
TTGATTTGTACATTGTCAACTGTAATTGGC
>Chr18 3548263 2 U -
TGAGCTCTTGAGCCATGGAATGGAATGGCTTC
>Chr18 3548272 1 U -
GATCATGAGCTCTTGAGCCATGGAATGG
>Chr18 3548293 1 U -
TGAATGTCTCGCTTTTCCAACTAGATCATG
>Chr18 3548311 2 U -
TGACAGACCTACTGGATGAATGTCTCGC
>Chr18 3548406 1 U -
GGTTTATTTGCCTTGCTTTTGTGTGGTCCGTG
>Chr18 3548423 1 U -
TGAACTCTTCTTGCAGGTTTATTTGCCTTG
>Chr18 3548436 1 U -
TGATGGGCTCCATCTGAACTCTTCTTGCAGG
>Chr18 3548473 1 U -
TCTTTGCGAGTGGCCATTCTCCCTCACGC
>Chr18 3548522 1 U +
TCTTCTCAGAGGTGTGATACTTGGGTCGGTATGTTTGG
>Chr18 3548558 1 U -
TTTTTGCAGGCTGACTATTTCTTCTCC
>Chr18 3548963 1 U -
TCCCAAGACCGGAAATAAGCAAATGTGTGG
>Chr18 3548973 3 U -
TCCTCCCAAGACCGGAAATAAGC
>Chr18 3549010 1 U -
TACGAAGGTAACTGGGATCAC
>Chr18 3549039 1 U -
TTATTTGGTCTGTATATTTCAGCACTGGG
>Chr18 3549354 1 U -
TCACTCCTAGGCATTGATTTCCGTGG
>Chr18 3549520 1 U -
TCTGAGGTTTGGTGAATGACCTCTGGTCC
>Chr18 3549639 1 U -
TACGTGCTAAATCATCGTCCGCAAAGTG
>Chr18 3549654 2 U -
TGGAAGTGCTCTGTGTTACGTGCTAAATC
>Chr18 3549655 1 U -
TGGAAGTGCTCTGTGTTACGTGCTAAAT
>Chr18 3549725 1 U -
TATCTACTGTCAGGACTGCTGTGAGTCTC
>Chr18 3549725 1 U -
TCTACTGTCAGGACTGCTGTGAGTCTC
>Chr18 3549912 1 U +
GGGTTTCAGACATCAGGAAGTCCACGGCT
>Chr18 3550017 2 U -
TCAGGGTTGGAAAATAAGAAAGTTAAGGAG
>Chr18 3550029 2 U -
TGCTCTTCAGGGTTGGAAAATAAG
>Chr18 3550037 1 U -
TCTTGCTCTTCAGGGTTGG
>Chr18 3550202 1 U -
TGTCCTTAAGACTGTGCAGAAATGTTG
>Chr18 3550310 1 U -
TGTGTAAGTTGGTTCTTTTGGGAAAACT
>Chr18 3550316 2 U -
AATGCTTTTGTGTAAGTTGGTTCTTTTGGG
>Chr18 3550318 1 U -
TGCTTTTGTGTAAGTTGGTTCTTTTG
>Chr18 3550341 1 U -
TTGTAAAGTCCACGTTGCTCACCAATGC
>Chr18 3550385 1 U -
TGGACATTGAGGTTTCCTGCCGGGATCG
>Chr18 3550616 1 U -
TTCTGCATATGGCTGAAATGGAGTGTCCT
>Chr18 3550619 2 U -
TGTCTTCTGCATATGGCTGAAATGGAGTGT
>Chr18 3551296 1 U +
GCCTATAGGTCGTGGCCAG
>Chr18 3551314 2 U -
TATGATTTACTGCCTAAGCTAATTAATTGCAAC
>Chr18 3551317 1 U -
TATGATTTACTGCCTAAGCTAATTAATTGC
>Chr18 3551385 1 U -
AATAATTCATTTCACGGGTGACAAGTAG
>Chr18 3551397 1 U -
TCAGAAGCTTGAATAATTCATTTCACG
>Chr18 3551675 1 U -
TTTTGCTTTATTCACGTTTGTCAGAGAG
>Chr18 3551929 2 U -
TTGAAACATGTCAGCTTTTTCAGGTGGG
>Chr18 3551947 1 U -
TTAATCAGATGATTAAAGTCCTTGAAACATG
>Chr18 3552073 1 U -
TAAAAGTCGAACATTCTCGGTGGAGAGCCC
>Chr18 3552146 1 U -
TTTGAATTTGTGACCCTTGTTGCTAAGATC
>Chr18 3552365 1 U -
TAAAATGGGAAACTTTCATAC
>Chr18 3552385 1 U -
AGACAGTTTGAATTGCTTAGAGGCATTTT
>Chr18 3552569 1 U -
GTGTGCTGTGACTGTGCACTTCGGTGG
>Chr18 3552621 2 U -
TAACCAATTTCAGAAAAAGCCTTCAGTGTT
>Chr18 3552784 1 U -
TTTCTGGCTATGAAGCACCTGAACCTCGAGC
>Chr18 3552803 1 U -
TAAGCTACTTTAGGGAGTTTTCTGGCTATG
>Chr18 3552868 1 U -
TTAATGTTCCTTGTACTGAACTGAAATGG
>Chr18 3553369 1 U -
TAATAAAGCTCACATTTATGTCAGTCAAG
>Chr18 3553369 1 U -
TTAATAAAGCTCACATTTATGTCAGTCAAG
>Chr18 3553714 1 U +
TTCACCTTCCCTTGGTGGTC
>Chr18 3553716 1 U -
TTGCACCCGAAGACCACCAAGGGAAGGTG
>Chr18 3553888 1 U -
TGGATGTCTAATATCTCATGGACCCTGAC
>Chr18 3553957 1 U -
TTTTACTTGATGACATGTCTTTTGTCGACAAC
>Chr18 3554226 1 U +
GTCAAAGTCACCAAAACGTTTAAGCCAGAGTCT
>Chr18 3554375 1 U -
TAAATACTGAGTCTCCACAACCGTCTTTG
>Chr18 3554486 1 U -
TGTCATGAATAGCTCACAAGGAAGTGG
>Chr18 3554538 1 U -
TTTCACGACCCTGTGTCACAGCCTCATCC
>Chr18 3554739 1 U -
TTCTCTGTTCAGAATCCGTTAGAGGCCCT
>Chr18 3554783 1 U -
TGTATCCTGTTAATTTATTTCTAGTCCTTGTC
>Chr18 3554955 1 U -
GACCCCACAGCCATGGCTGGTCACCTGCCT
>Chr18 3555053 1 U -
TACTCTCCACAAAGCAGTTAGAATT
>Chr18 3555185 1 U -
TGAAATGAGGAAACGGCCAAGAGGCCCCAGGG
>Chr18 3555776 1 U +
TTCTTGCTGCGATCCAAGCTGTGCTCAGCCGC
>Chr18 3555955 2 U -
TTTGACAGCATATTTCCGTGGGTCTTC
>Chr18 3556002 1 U +
TAGTCTTTCTTAAGAATATTTTGCTATG
>Chr18 3556002 1 U +
TAGTCTTTCTTAAGAATATTTTGCTATGG
>Chr18 3556228 1 U -
GATAAAATAAACTCCTGGCGCCTAACAGTTAGC
>Chr18 3556228 1 U -
TGATAAAATAAACTCCTGGCGCCTAACAGTTAGC
>Chr18 3556251 1 U +
TTATTTTATCACTTTGAGACGTCGCTCT
>Chr18 3556252 1 U +
TATTTTATCACTTTGAGACGTCGCTCTAAGC
>Chr18 3556257 12 U +
TATCACTTTGAGACGTCGCTCTAAGCAGCTC
>Chr18 3556289 1 U +
TTCTAAGGCTCTGTTTACGCTCTTTGTAT
>Chr18 3556292 1 U +
TAAGGCTCTGTTTACGCTCTTTGTATTGTC
>Chr18 3556336 2 U -
GTGGTGTCTAAATTTGTCTTCGTAGCGCCATCGT
>Chr18 3556337 3 U -
GTGGTGTCTAAATTTGTCTTCGTAGCGCCATCG
>Chr18 3556338 1 U -
GTGGTGTCTAAATTTGTCTTCGTAGCGCCATC
>Chr18 3556341 1 U -
GTGGTGTCTAAATTTGTCTTCGTAGCGCC
>Chr18 3556342 1 U -
GTGGTGTCTAAATTTGTCTTCGTAGCGC
>Chr18 3556346 1 U +
TACGAAGACAAATTTAGACACCACACCT
>Chr18 3556359 1 U +
TTAGACACCACACCTTTAAGGAATTCAGGG
>Chr18 3556360 1 U +
TAGACACCACACCTTTAAGGAATTCAGG
>Chr18 3556360 2 U +
TAGACACCACACCTTTAAGGAATTCAGGGGG
>Chr18 3556394 1 U +
TAGGCAAAGTGCTCTGTGAAAACACAGAAGG
>Chr18 3556805 1 U +
ACCTACAGTCCAGGCTCCACCCTGACCC
>Chr18 3556960 1 U +
TAACAGGCTGGAGCTACTACCACAGAGC
>Chr18 3557005 1 U -
TCCCGGTTCAGAGATCGCTTATTACAGGGTCAAAG
>Chr18 3557094 1 U +
TAAGAATGAGCGTGTATCTGGGCAG
>Chr18 3557273 1 U +
TACAAATTTATTTAACGTGTATCCACAGG
>Chr18 3557281 2 U +
TATTTAACGTGTATCCACAGGAGCC
>Chr18 3557281 1 U +
TATTTAACGTGTATCCACAGGAGCCTT
>Chr18 3557821 1 U +
TGAACAGAGGCTCCCATGCTGGCCAAAGCCG
>Chr18 3557884 1 U +
TCTCCCTCAGCCATTTCCAACACTGGATGGG
>Chr18 3558265 1 U +
TAAAGCAGGAAAGATGAGAAATGAGGTGC
>Chr18 3558389 2 U +
TTGTCTCTGCTCTGACTATATCCTACATAG
>Chr18 3558412 3 U +
TACATAGGTCTGTCCCCAGCTTCTGC
>Chr18 3558698 1 U +
TGATTTCTCCTGGGGGAACTTCCTT
>Chr18 3558746 1 U +
TCTGTCTCTGGTGTGCTTCTGAGAAAAGCC
>Chr18 3558779 1 U +
TAAAACTATTTCCAGGAT
>Chr18 3558985 1 U +
TCTTATTTCTAATATTTCCTAATTTTCATG
>Chr18 3558989 2 U +
ATTTCTAATATTTCCTAATTTTCATGATGT
>Chr18 3559178 1 U -
CGGCTCACAGCAGCTCTG
>Chr18 3559326 1 U +
TCTGTTTTCAAACTGCAGCAGGAGCTCGG
>Chr18 3559585 1 U +
TTCATTCACTGCTAGACACTCGGGTTTAC
>Chr18 3559653 1 U +
TGGGTTTAGTTCCTGTTCCCTGTTCAAGAGT
>Chr18 3559673 1 U +
TGTTCAAGAGTTTCAGCCATGCT
>Chr18 3559962 1 U +
TCAAGTTCCTACAGAAAATGAAGTGCAAC
>Chr18 3560610 1 U +
TGGAATATTACTCAGCTCTAAAAG
>Chr18 3560615 1 U +
TATTACTCAGCTCTAAAAGAAATGAGCTATCAAACC
>Chr18 3560763 1 U +
TGTGGAGACAGTAAAGGTTCGTGGTTGC
