# Supplementary material for: proTRAC - a software for probabilistic piRNA cluster detection, visualization and analysis
Source: BMC Bioinformatics. 2012 Jan 10;13:5. doi: 10.1186/1471-2105-13-5 (PMC3293768; doi:10.1186/1471-2105-13-5)
Supplement: Additional file 8 — proTRAC results folder containing a picture and a FASTA file for each detected macaca cluster. After decompression, the folder can be opened as former session in proTRAC. Alternatively, each file can be opened separately with any standard text-editor or graphic-viewer respectively. [file 1471-2105-13-5-S8.ZIP › proTRAC_results_macaca/bidirectional_clusters/Cluster_9.fas]

>Chr4 33573136 2 M -
ATTGTAATAATTCCCACATGTCAAGGGC
>Chr4 33575033 1 U -
TATAGCTCTTCATTGAGAAAAATGTC
>Chr4 33575179 1 U -
ATTTATTTACCCTGAGAAATGCAACGTC
>Chr4 33575829 1 U -
TTCATTCGTCCATCCCACAGTGCAGAAC
>Chr4 33577895 1 U -
TGAAGAATGACTGAGCAGAGCCATTGGG
>Chr4 33578058 5 U -
TGGGCATGCTCTTACATGAAAT
>Chr4 33578449 2 U -
ACCATCACAGAAACAGATTCTAAAGCTGG
>Chr4 33578577 1 U -
TGGGTAACAGTGTACATCCCAGAACAGGC
>Chr4 33580066 2 U -
TAACCACTCAGTCAGTACTCAAACAGTTGT
>Chr4 33580083 1 U -
TTTCATTGTTTAAGATTTAACCACTCAGTC
>Chr4 33580184 1 U -
TAAGAATTCCTGTGTCATGCTTTAAGGCCC
>Chr4 33580210 2 M -
TGTTTAATCCTAAATGGGTCCTGTTAAG
>Chr4 33580214 1 M -
TAAAACTTGTTTAATCCTAAATGGGTCCTGT
>Chr4 33580215 1 M -
TAAAACTTGTTTAATCCTAAATGGGTCCTG
>Chr4 33580413 1 U -
TTCAATCTGTAACTAAGGTCTGAGTCCTG
>Chr4 33580418 1 U -
TTCTTTCAATCTGTAACTAAGGTCTGAG
>Chr4 33580441 2 U -
TTCATCGAAAGACATAAGTGATTGACTTCTT
>Chr4 33580443 1 U -
TTCATCGAAAGACATAAGTGATTGACTTC
>Chr4 33580475 1 M -
TTCTAAGCTATATGTCTATGTGTAAGTGT
>Chr4 33580476 1 M -
TACCTTCTAAGCTATATGTCTATGTGTAAGTG
>Chr4 33580477 1 M -
TACCTTCTAAGCTATATGTCTATGTGTAAGT
>Chr4 33580483 1 U -
TTGTATACCTTCTAAGCTATATGTCTATGT
>Chr4 33580557 1 U -
TGTAACCGGTTACAGGTAGAAGGCCTGG
>Chr4 33580887 1 U -
TCTTAAGTGATCCCGTTCTGGGTGTGCAGG
>Chr4 33580939 1 U -
TACCTGGTACCTGAGAGCAGTGCCTTAAG
>Chr4 33581243 4 U -
TCCTAAAACCTGACAGAATCTGCTTAC
>Chr4 33581372 2 U -
AGAAATTGCATTAGGGAACAGTTGCCTGT
>Chr4 33581728 1 U -
TGTCCTCCTCACCAGCCTAGTCCAGC
>Chr4 33581952 1 U -
TAGAAGTTCCTTAACTCAGATGCATGTGAGC
>Chr4 33582306 1 U -
CTTGATTCTGCAATTCTTCTGCCCTTGCATC
>Chr4 33582373 1 U -
TGTCTTCATTTCAGGGAAGTGTCCCTCAGGC
>Chr4 33582618 1 U -
CACAAAGGCAAGGACAGGCCCAACAGGGTC
>Chr4 33582717 1 U -
GCAAATGGCATGTCTATTACATTTTC
>Chr4 33582891 1 U -
TCTGAGAAGCAGAATCCATTTGCCCTGTGTC
>Chr4 33582916 1 U -
TCTGAGTACTTCCCAGATCAACCTTCTGAG
>Chr4 33583253 1 U -
TTCTGAAGTTGGTCAGATGCTGCTTTCTGG
>Chr4 33583254 8 U -
TTCTGAAGTTGGTCAGATGCTGCTTTCTG
>Chr4 33583255 1 U -
TTCTGAAGTTGGTCAGATGCTGCTTTCT
>Chr4 33583256 1 U -
TTCTGAAGTTGGTCAGATGCTGCTTTC
>Chr4 33583533 1 U -
TGCCTTGTTCAGCAAAAGTGCCAAGATGCC
>Chr4 33584271 1 U -
TTTCAGCACTTGTGTGATGTCATTCTG
>Chr4 33585237 1 U -
TAGTTGAAATCTACTCAGAGCTCCAGGAC
>Chr4 33585840 2 U -
TTCATCACATTTCAAGTCAACTCTGT
>Chr4 33586273 1 U -
TTTCCTTGTTTTGACTTCTCGCTCCAGGT
>Chr4 33586362 1 U -
TCTGGATGTATACGTGCAAATCACAGGGCAT
>Chr4 33586364 1 U -
TCTGGATGTATACGTGCAAATCACAGGGC
>Chr4 33586381 1 M +
TATACATCCAGATGGCCTGAAGC
>Chr4 33586403 1 M -
TTCACTTCTTTTGTGGATCTTCAGTTG
>Chr4 33586982 1 U -
TCTCAGCTCGACAAAGCAGTTCCATTGC
>Chr4 33587002 2 U -
TGCTGTCCAGAAGAGACATGCTTGTCTCAGCT
>Chr4 33587173 1 M -
TATTTAAGAATGTTAGCACAGGTCTTTG
>Chr4 33587426 1 M -
TCACATTCTGTATTTGTCCAGATTGGCTAGC
>Chr4 33587580 1 U -
TATTTATCAAGGCCATTTTTCCTTCCTGC
>Chr4 33589146 1 U -
TTGCTTAGGGGCCTTTCATTCTTCACTGG
>Chr4 33589396 1 U -
TGTGACCCAGAGTCCAGAACTGAGCATCGT
>Chr4 33589722 1 M -
AGGAGTTCGAGACCAGCCTGGCC
>Chr4 33590605 1 U -
TGATCTCCATTGCTTTTCAAGAACAGGTGTC
>Chr4 33591103 3 U -
TCTTGAGATCCAGTCACCTCTACTTGTCC
>Chr4 33591154 1 U -
TCCAGTGCCGGTCCTACAATTGACTCATCAT
>Chr4 33591986 5 U -
TATAAGGGTACTGAAAATCACTCACAG
>Chr4 33591995 1 U -
TTTTATGAAGATATAAGGGTACTGAAAAT
>Chr4 33592445 2 U -
TACTCTGTGGATCTTTAACCATGCTGAGC
>Chr4 33592561 1 U -
TGAATCGCCAGAAACAGCCTGGAAGAGGCTAT
>Chr4 33592605 1 U -
GACCAGGAAACCATTTCTAACATAGTTGGCC
>Chr4 33592904 1 U -
TACGCTGAAGAACTTGTCATCGCCTCCTG
>Chr4 33593015 1 U -
TTCTCACAATGGCAGAACCACAAGATGTT
>Chr4 33593017 1 U -
TTCCTTCTCACAATGGCAGAACCACAAGATG
>Chr4 33593128 1 U -
CTGATGCCTGGCGAGAGG
>Chr4 33593387 1 U -
CAAAACCTCAATAAAAATGTTATATCAAAGG
>Chr4 33593653 1 U -
ACTCAGCCACTGTGAGTGCTGTAAGGCC
>Chr4 33594844 1 U -
TCTTCTGAAACATAAGCCCCATCTTTCTCCT
>Chr4 33594990 1 U -
TAGCAGAATCAGACTTTTCCATAAGTTTACAGT
>Chr4 33595241 1 U -
TAAGGGAGCCGAACTTTTCTTCCAGAATTGT
>Chr4 33595295 1 U -
TCTTTTATCCAGTCATTTTAAAGGG
>Chr4 33595408 1 U -
TATTTTCTATTCCTTATAGCAGGCTCGGTGC
>Chr4 33595878 1 U -
TCTTGTCATTTCTAGATGTTTCTACTTTG
>Chr4 33595926 1 U -
AAGCTCTAAACTAGAGACCAGAATCTGCG
>Chr4 33598283 1 U -
TTGTCTGTGGGGTTGGAAACAGCTCTG
>Chr4 33598313 1 U -
TCAGCTAATTCAGGTTTCTTCACCCACC
>Chr4 33599302 1 U +
TCACGATAGTCAGAGCATGTTGGCATG
>Chr4 33599492 1 U +
TTGGTTCCTGTGAAGTGAGCTTGCTGTG
>Chr4 33599598 1 U +
GTGATACTCAAAATGCGCTAAAGCGT
>Chr4 33599598 1 U +
GTGATACTCAAAATGCGCTAAAGCGTG
>Chr4 33600118 1 U +
TTTCATCCTGAAACCTGGAAAGTAG
>Chr4 33600118 1 U +
TTTCATCCTGAAACCTGGAAAGTAGTTCT
>Chr4 33600118 2 U +
TTTCATCCTGAAACCTGGAAAGTAGTTCTT
>Chr4 33600118 1 U +
TTTCATCCTGAAACCTGGAAAGTAGTTCTTT
>Chr4 33600152 1 U +
TTGCGATATTCTCTAGCTAGAACCC
>Chr4 33600153 1 U +
TGCGATATTCTCTAGCTAGAACCCAGAGAG
>Chr4 33600160 2 U +
TTCTCTAGCTAGAACCCAGAGAGGATAAG
>Chr4 33600200 1 U +
TGGTAGACTCCCAGGGGAG
>Chr4 33600364 1 U +
GTGGATACGTGCAAGGTCGCCGAGGCAGC
>Chr4 33600365 1 U +
TGGATACGTGCAAGGTCGCCGAGGCAGC
>Chr4 33600365 10 U +
TGGATACGTGCAAGGTCGCCGAGGCAGCG
>Chr4 33600365 2 U +
TGGATACGTGCAAGGTCGCCGAGGCAGCGC
>Chr4 33600365 2 U +
TGGATACGTGCAAGGTCGCCGAGGCAGCGCT
>Chr4 33600367 1 U +
GATACGTGCAAGGTCGCCGAGGCAGCGC
>Chr4 33600404 1 U +
TAACATTCATCTGCTTTCCCAACCCAAAGGC
>Chr4 33600525 1 U +
TGCACATACTTACTAGATCT
>Chr4 33600531 1 U +
TACTTACTAGATCTTAAAGAAGGCCAGAACC
>Chr4 33600577 1 U +
TAAATAAGATCTGTATCAGCAGTGGGGT
>Chr4 33600671 1 U +
TAACTACTGGAGAATGGCGCCTGAGCAGGCC
>Chr4 33600892 1 U +
TACATATTCTTGCCTGTCTAGTCAGCCTT
>Chr4 33600898 1 U +
TTCTTGCCTGTCTAGTCAGCCTTGGTT
>Chr4 33601042 1 U +
TAGAGCCTTAGGTTTGGAAAGAAGTG
>Chr4 33601133 1 U +
TCCCCAGGGACAATGGCCCTTGTTGGCCTCC
>Chr4 33601192 1 U +
TGTTCTCTGCTTGGTCTTGTTTCATTGGC
>Chr4 33601208 1 U +
TTGTTTCATTGGCTGTGGCAGAATCTT
>Chr4 33601304 1 U +
GGAACTCATGTGTGCTGTGAGGGCTTT
>Chr4 33601353 1 U +
TCCGACATGGATCAGGGCTGTGGGTGC
>Chr4 33601389 2 U +
CAATAAGCCACACACAAAGGTTGGGTCAATG
>Chr4 33601606 1 U +
TACAAGCAGAACAGACAAGGAACAGTGGG
>Chr4 33601752 1 U +
TGAGACTGTCAAATACCGGCCGAGGCC
>Chr4 33601955 1 U +
TTACCTGTGCAGGGAAAATGGAACTTG
>Chr4 33602222 2 U +
TACTCCAGGAGGCGTCAGGC
>Chr4 33602433 1 U +
TGACTCACCTTCTTCTGCCCCCATACCTGT
>Chr4 33602681 1 U +
TTCTTCACCCTGATCAGGC
>Chr4 33602681 1 U +
TTCTTCACCCTGATCAGGCAGAAAAACATG
>Chr4 33602931 1 U +
TTCTCAGTCCCAGAAATATTTTACTGGCATGG
>Chr4 33602943 1 U +
GAAATATTTTACTGGCATGGCTTCAGC
>Chr4 33602949 1 U +
TTTTACTGGCATGGCTTCAGCAAACGT
>Chr4 33603077 1 U +
TAGACTTACGCAGATCAAATTAGAATACC
>Chr4 33603211 1 U +
TTCCAGTGGTGGGGAAATCTCCAATTGG
>Chr4 33603415 1 U +
TAAGAAATGCAAACCCACACCCAGGTGTT
>Chr4 33603440 1 U +
TGTTAAGGAAAAAGTGCTGATGGTGCTG
>Chr4 33603922 2 U +
TCAGCAGTTTCCTGTGGAGTTCCAGT
>Chr4 33603934 2 U +
TGTGGAGTTCCAGTGTCTTCAGCAGATC
>Chr4 33603934 1 U +
TGTGGAGTTCCAGTGTCTTCAGCAGATCACC
>Chr4 33603971 1 U +
TTCAACTTTGGAAGGGGTAGGGCTTCTGGG
>Chr4 33604116 1 U +
TAAATCTAGTTCATACTGTCTTCTCTGGG
>Chr4 33604119 1 U +
ATCTAGTTCATACTGTCTTCTCTGGGTGAAT
>Chr4 33604120 1 U +
TCTAGTTCATACTGTCTTCTCTGGGTG
>Chr4 33604122 1 U +
TAGTTCATACTGTCTTCTCTGGG
>Chr4 33604193 1 U +
AGGAAAAGTACTTTATACACTCGGATGTC
>Chr4 33604222 1 U +
TACTCTCTCAAATATTGCAAGAATTTTGT
>Chr4 33604309 3 U +
TCTCCTTTCATGTAGAAGAGGGTTTCTC
>Chr4 33604311 3 U +
TCCTTTCATGTAGAAGAGGGTTTCTC
>Chr4 33604378 1 U +
TTGGCACTCCAGCCCGTTTGACCC
>Chr4 33604594 1 U +
TGATTCTTTCAGAATCTCTCAGTGCTGTGT
>Chr4 33604597 1 U +
TTCTTTCAGAATCTCTCAGTGCTGTG
>Chr4 33604597 1 U +
TTCTTTCAGAATCTCTCAGTGCTGTGTT
>Chr4 33604597 1 U +
TTCTTTCAGAATCTCTCAGTGCTGTGTTAT
>Chr4 33604619 1 U +
TGTGTTATTGCAATAGTAATTTTCCTTCTG
>Chr4 33604632 1 U +
TAGTAATTTTCCTTCTGATCAGAGGTC
>Chr4 33604632 3 U +
TAGTAATTTTCCTTCTGATCAGAGGTCATT
>Chr4 33604635 3 U +
TAATTTTCCTTCTGATCAGAGGTCATTGG
>Chr4 33604641 1 U +
TCCTTCTGATCAGAGGTCATTGGAATG
>Chr4 33604650 1 U +
TCAGAGGTCATTGGAATGGAATG
>Chr4 33604718 1 U +
TGCGCTGTCTTATTCCACACTTTCAGAGCC
>Chr4 33604728 1 U +
TATTCCACACTTTCAGAGCCAAAATCC
>Chr4 33604809 1 U +
TCACTACAGGTTGAGTCAGAGACCTAGTG
>Chr4 33604820 1 U +
TGAGTCAGAGACCTAGTG
>Chr4 33604866 1 U +
TAGTGGTTGGTGATCAGTGTGGATGGGC
>Chr4 33604921 1 U +
TGGGCTTACCAATCTGTGCAGGGCTGCTGT
>Chr4 33604984 1 U +
TGAAGAACTTTTAAGTCCATGAGCCTCTGG
>Chr4 33607404 3 U +
TACAGAACTCCGTGAGGATAAGCATGC
>Chr4 33607567 1 U +
TATACACTGATCTGATGTGGAACCATGT
>Chr4 33607682 1 U +
TACATAAACCTACATTACGTTTGCATG
>Chr4 33607692 1 U +
TACATTACGTTTGCATGTAGTAAACAGC
>Chr4 33607738 1 U +
CCTTTAACACCATTCAGGGCAGGGT
>Chr4 33607818 1 U +
TTCTTCTGTAATAAAAAGGAATAG
>Chr4 33607818 1 U +
TTCTTCTGTAATAAAAAGGAATAGGAAAGG
>Chr4 33608509 1 U +
TCCACTGTTCCAAGGTTGGAGACCAGC
>Chr4 33608888 1 U +
TATTTATTGAGCATCTACTACGTGCTAGGC
>Chr4 33608892 1 U +
TATTGAGCATCTACTACGTGCTAGGCATTGT
>Chr4 33608968 1 U +
TGTTGATAGATGAAGATGGGAAGAAGACGG
>Chr4 33609236 2 U +
TTCCTCATGCAATGTGGCCTGCCTTCCC
>Chr4 33609397 1 U +
ATTTTGGCCCTCACACTGAATGCAAATAC
>Chr4 33609448 1 U +
TGAACGGGCCGAGCAGATACAGTGCC
>Chr4 33609448 1 U +
TGAACGGGCCGAGCAGATACAGTGCCAAG
>Chr4 33609602 1 U +
TGTGACCCTTAAAGAAGTCAGGGCTACTGC
>Chr4 33609610 1 U +
TTAAAGAAGTCAGGGCTACTGCAGGGC
>Chr4 33609892 1 U +
ATTTTACTTTTCAGATTTTTCTAGCGTC
>Chr4 33609893 1 U +
TTTTACTTTTCAGATTTTTCTAGCGTCACCT
>Chr4 33609896 1 U +
TACTTTTCAGATTTTTCTAGCGTCACCTGC
>Chr4 33609961 1 U +
TGTCATTTGACTTGAGTATCCTGGTCTTC
>Chr4 33609963 1 U +
TCATTTGACTTGAGTATCCTGGTCTTCGTC
>Chr4 33609979 1 U +
TCCTGGTCTTCGTCATTTGGCTTGACTATT
>Chr4 33610001 1 U +
TGACTATTCTGGTCTTCATTCCGTGTCCC
>Chr4 33610015 2 U +
TTCATTCCGTGTCCCTTGACGTGTGGGTG
>Chr4 33610058 2 U +
TGCACTTCTGTCCATCAGCATGACAACTGC
>Chr4 33610063 2 U +
TTCTGTCCATCAGCATGACAACTGCAATC
>Chr4 33610098 1 U +
TGATTTTTAGGTTCCAAAGGAAGCTGTGG
>Chr4 33610098 1 U +
TGATTTTTAGGTTCCAAAGGAAGCTGTGGAT
>Chr4 33610110 1 U +
TCCAAAGGAAGCTGTGGATGACCTGGAG
>Chr4 33610110 1 U +
TCCAAAGGAAGCTGTGGATGACCTGGAGC
>Chr4 33610146 1 U +
TTCTCCGCCTAAGAAGATTCCGCTTAGGC
>Chr4 33610188 1 U +
TGAGTCTGGAATGGTCTTTCTGGAATGG
>Chr4 33610628 16 U +
TAAACTCCGAGGGGCTCCTTTGGGG
>Chr4 33610628 2 U +
TAAACTCCGAGGGGCTCCTTTGGGGAG
>Chr4 33610750 1 U +
TCAGAAGGGCCTCACAGACAGCACTAGC
>Chr4 33610952 1 U +
GCACACTGCTTTCTGCTGGGACCAGCAGGC
>Chr4 33610955 2 U +
CACTGCTTTCTGCTGGGACCAGCAGGCTCACGGT
>Chr4 33610988 1 U +
TTGCCTGGAAACCATTCTGATTTTTC
>Chr4 33611151 1 U +
TTGCAAGTCAGTCACAGGACTAGGCCTCTC
>Chr4 33611271 1 U +
TTTTTAGCATAGAATACTCTCCAGAGAG
>Chr4 33611313 1 U +
TTTACTCAACGGGTTCTTGCAGCCCAAG
>Chr4 33611497 3 U +
TTCTCTGGACTAGAAAAAGCCTTGTAAC
>Chr4 33611498 1 U +
TCTCTGGACTAGAAAAAGCCTTGTAACATCTT
>Chr4 33611500 1 U +
TCTGGACTAGAAAAAGCCTTGTAACATCTT
>Chr4 33611607 1 U +
TTTGCTTTCAGTTGGTGGCTCCACTCTT
>Chr4 33611609 1 U +
TGCTTTCAGTTGGTGGCTCCACTCTTCTG
>Chr4 33611613 1 U +
TTCAGTTGGTGGCTCCACTCTTCTGTTG
>Chr4 33611763 1 U +
TCCCTGTGGTTGGAAATCTAACCACCCAC
>Chr4 33611809 1 U +
TGTGTATCCCATTTCCCCATTGAAAATAGC
>Chr4 33611939 1 U +
TTTTGGTAAACCATTTCTCTTATCCTTAC
>Chr4 33611952 1 U +
TTTCTCTTATCCTTACAAGTTTTTGAAAC
>Chr4 33611965 4 U +
TACAAGTTTTTGAAACATCATCTTTCCGTC
>Chr4 33611973 1 U +
TTTGAAACATCATCTTTCCGTCTCAGATT
>Chr4 33612041 1 U +
TTTCATCTTTACCCCACGTCTCTAGTGGCTT
>Chr4 33612042 1 U +
TTCATCTTTACCCCACGTCTCTAGTGGCTTT
>Chr4 33612050 1 U +
TACCCCACGTCTCTAGTGGCTTTCTTGCTT
>Chr4 33612061 1 U +
TCTAGTGGCTTTCTTGCTTAGCCAGGTGAC
>Chr4 33612075 2 U +
TGCTTAGCCAGGTGACACTTTTC
>Chr4 33612075 1 U +
TGCTTAGCCAGGTGACACTTTTCAGAC
>Chr4 33612087 1 U +
TGACACTTTTCAGACAGTTTAGGGATGGC
>Chr4 33612093 1 U +
TTTTCAGACAGTTTAGGGATGGCATCAAGT
>Chr4 33612189 1 U +
TACAAACACACAGACCCTCTCAAGTGAGGGCTTC
>Chr4 33612302 1 U +
TTCGAGTTTACTTCCTGGTCCCTACT
>Chr4 33612332 1 U +
TGTCCATGACGATCCTCAGTCTGTC
>Chr4 33612431 2 U +
CCAGCAAGATCCCTGTGCCCGATATCTTGC
>Chr4 33612595 1 U +
TCTGAGTCTGTTCATTGTATAGGGAACCT
>Chr4 33612646 1 U +
TTGCTCTTTTAGGTTGTCTTCTACTCACGGC
>Chr4 33612690 1 U +
TTTTGTCATGATAAAGAGTCAGATCACTG
>Chr4 33612786 1 U +
TTCTCTCCAGTGTCTCAACCTCTTAAATCC
>Chr4 33612809 1 U +
TAAATCCAGGTTTCCTCTCCGTACATG
>Chr4 33612826 1 U +
TCCGTACATGGAAAAACCACATGCTCTGCC
>Chr4 33612830 1 U +
TACATGGAAAAACCACATGCTCTGCCAGC
>Chr4 33612842 1 U +
CCACATGCTCTGCCAGCAATTCTAATGCACC
>Chr4 33613014 1 U +
TGTTGGCTTATTTCCTAAATGCAAAATTC
>Chr4 33613017 2 U +
TGGCTTATTTCCTAAATGCAAAATTCAATG
>Chr4 33613033 2 U +
TGCAAAATTCAATGTGCTTTGATTC
>Chr4 33613033 11 U +
TGCAAAATTCAATGTGCTTTGATTCAAAAG
>Chr4 33613045 1 U +
TGTGCTTTGATTCAAAAGGAAACTCCCTG
>Chr4 33613222 2 U +
TGAACCCAGAATGTTGGAGAAAGTTGTCAT
>Chr4 33613420 2 U +
AGCAGTGTCCTGTGGATTTAGC
>Chr4 33613427 1 U +
TCCTGTGGATTTAGCAAGGCTGCTGGT
>Chr4 33613533 1 U +
TAGCAGCCTGAGTGGAAGATGCCCTAGAG
>Chr4 33614234 1 U +
TTAACAGTATAATGGATAAATAAATTGTGT
>Chr4 33614279 1 U +
TACAACCGCATGATACAGCTTCCAAATG
>Chr4 33614298 1 U +
TTCCAAATGTAACTGTCACACATAAAAGGGC
>Chr4 33614390 4 U +
TTAGATTTCAGGTTAGTGATTACATTTGGG
>Chr4 33614391 1 U +
TAGATTTCAGGTTAGTGATTACATTTGGG
>Chr4 33614454 1 U +
TGGTACTATTCTGATTGCTGACCTAGATG
>Chr4 33614481 3 U +
TGCTAGTCACATGAGTCCACTCAGTTGT
>Chr4 33614484 1 U +
TAGTCACATGAGTCCACTCAGTTGTTG
>Chr4 33614492 1 U +
TGAGTCCACTCAGTTGTTGAAATGCAC
>Chr4 33614501 1 U +
TCAGTTGTTGAAATGCACTGGCCTGG
>Chr4 33614568 1 U +
TACTTGCATCAAAAGTTGACTTAAAACC
>Chr4 33614571 2 U +
TTGCATCAAAAGTTGACTTAAAACC
>Chr4 33614763 1 U +
TGGTCCCCTGCCCTCCATTCAGATGATCGAC
>Chr4 33614801 1 U +
TAAACACGAAAGGCCATTTCCCCTCGAG
>Chr4 33614966 1 U +
TTTGTGATATACCCAAAGATGTGCAGTGG
>Chr4 33615225 1 U +
TAGAGTGTCTAAGGTTTCTGGAAGCCAGC
>Chr4 33615419 1 U +
TGATGGAAGCCTTCTGTAGCCCTGAAGAC
>Chr4 33615910 1 U +
TTGAAAACTCTGTATTTGACGCTGCCAGG
>Chr4 33616250 1 U +
TCTTGCTGCAGAGTTTCTACTCTGTCGTG
>Chr4 33616351 1 U +
TCGGCGCCAGCACTTGTTTTTCTAGCCTG
>Chr4 33616365 4 U +
TGTTTTTCTAGCCTGGTGGCACTTGTGG
>Chr4 33616365 2 U +
TGTTTTTCTAGCCTGGTGGCACTTGTGGAG
>Chr4 33616465 1 U +
TGTTGTCGCCTCACTCTTTTTGAATGCCTT
>Chr4 33616535 1 U +
CCATCAGAATCTCATGCAGTTTGACGCTG
>Chr4 33616538 1 U +
TCAGAATCTCATGCAGTTTGACGCTGAT
>Chr4 33616538 1 U +
TCAGAATCTCATGCAGTTTGACGCTGATT
>Chr4 33616544 2 U +
TCTCATGCAGTTTGACGCTGATTTGTAT
>Chr4 33616834 1 U +
TGCTAAGTGTGGATTGATTTGGAGCTG
>Chr4 33617035 1 U +
TGAGTCCACACTTTTGGGCCACATGTGAGC
>Chr4 33617380 3 U +
TGTGGACTCACAGGCCAACTACCCATGCTT
>Chr4 33617517 1 U +
TTATTTTTTTCTTTGGTATCTAGGAATCTG
>Chr4 33617520 1 U +
TTTTTTTCTTTGGTATCTAGGAATCTGT
>Chr4 33617737 1 U +
TGTTTTACTCTCTAAGAGTTCCCTAGGC
>Chr4 33617737 1 U +
TGTTTTACTCTCTAAGAGTTCCCTAGGCAT
>Chr4 33617790 1 U +
TAAACTTCTTGAGGACAAGGCCTTCTGCCC
>Chr4 33617862 1 U +
TAGCAATCAAGGAAGCTGGCCTACATGC
>Chr4 33618205 1 U +
TCCTAAGTCAGACCTCTTGTCTAAATTG
>Chr4 33618205 1 U +
TCCTAAGTCAGACCTCTTGTCTAAATTGG
>Chr4 33618230 1 U +
TTGGATGGGCTGAGAGCTTTGGAGTCAC
>Chr4 33618249 1 U +
TGGAGTCACTGCTTTGCATATGAGACCATGG
>Chr4 33619041 1 U +
TTATCATTGTCTGAATTGATCTCACCC
>Chr4 33619076 1 U +
TCTTTGTTGGGTATCTCTCTTGCTTCCTT
>Chr4 33619104 1 U +
TAGAAGGGAAGCTCCATGCAGGCAAGGTTGT
>Chr4 33619137 1 U +
TCATTCTCGACCATGCTGTCCCCCAGCTTC
>Chr4 33619371 1 U +
TGGTAGAAAATCCATTCTGGGCCTGGGCTG
>Chr4 33619466 1 U +
TCCTTTGAGTCTGAACCCCCAGAGGC
>Chr4 33619466 1 U +
TCCTTTGAGTCTGAACCCCCAGAGGCAG
>Chr4 33619471 1 U +
TGAGTCTGAACCCCCAGAGGCAGGGAG
>Chr4 33619674 2 U +
TCCTGGAGAAGACAGTGGCCAGTCTAGC
>Chr4 33619832 1 U +
TGACCGCTTTCCAGCTTTAGCACAAAG
>Chr4 33620067 3 U +
TAAGAACTTCACCATGGAATTAGCTG
>Chr4 33620138 1 U +
TACTTGCTAGGGAGCTTGCATCTTTTCTT
>Chr4 33620160 1 U +
TTTTCTTTTTAAGAGAGAAAATTTCTGGGCTT
>Chr4 33620166 1 U +
TTTTAAGAGAGAAAATTTCTGGGCTTGGG
>Chr4 33620282 1 U +
TGAGCAAAATTCCACAAAGGAG
>Chr4 33620556 1 U +
TTACCATCTCCAACGGAACGAGGTGCCCAC
>Chr4 33620765 1 U +
TTGTGCTTTGGGATCTCGGGCCAGCTG
>Chr4 33620903 5 M +
TACCATTGCCATGGCAATGCC
>Chr4 33620903 1 U +
TACCATTGCCATGGCAATGCCCAGAAGT
>Chr4 33620974 1 U +
TTGGCATGTGATCAAAAGTGGGTGTCAG
>Chr4 33621156 1 U +
ACTCAAGAACCTTCCTGGGCTAAGTCCCAAT
>Chr4 33621211 1 U +
CACAGCTTCCTCTTCTGTTCACAGCTGC
>Chr4 33621313 1 U +
TGCTTTTTCACTATCTCCCAGTCAAGTGCAG
>Chr4 33621316 1 U +
TTTTTCACTATCTCCCAGTCAAGTGC
>Chr4 33621352 1 U +
TGCAATTTAAATGCTTCTCAGCTAAG
>Chr4 33621416 1 U +
TAAGAAATCTCAAAAGTGATCACAAACC
>Chr4 33621435 1 U +
TCACAAACCATTTTTCTCTGACCAACC
>Chr4 33621529 1 U +
TTCACTTTGGATTTTCTGGAGTCTCCTG
>Chr4 33622057 2 U +
CATCCTTGTTAAGCGGTTAAAGCATCCTG
>Chr4 33622059 3 U +
TCCTTGTTAAGCGGTTAAAGCATCCTG
>Chr4 33622059 1 U +
TCCTTGTTAAGCGGTTAAAGCATCCTGAAG
>Chr4 33622063 1 U +
TGTTAAGCGGTTAAAGCATCCTGAAGCT
>Chr4 33622625 1 U +
TAAAAAGAATGAAAGAGGCGGTGCATG
>Chr4 33622903 1 U +
TTCTTCAGGTTTCTGCTTCAGAGCGG
>Chr4 33623952 1 U +
TACAACATAAAATAACAGAGACTCATAGAGCC
>Chr4 33623959 2 U +
TAAAATAACAGAGACTCATAGAGCCTGGGG
>Chr4 33625406 1 U +
TCCTGCCACTGGGAACCACGAAGATGGGT
>Chr4 33625598 1 U +
CATCCTGGCTTCATTGTGAGCACTCTGGT
>Chr4 33625849 1 U +
TGTGCTCCTGTGAGTCTGCCC
>Chr4 33626114 1 U +
TCTCTTTCATCAACTCAAGGAGCTTTGGT
>Chr4 33626403 1 U +
TGCATTCATTCATAGAATAAGTCTTTTGTG
>Chr4 33626553 1 U +
TAATATTACGCCCAAGAGCTGCAGGTGC
>Chr4 33626556 1 U +
TATTACGCCCAAGAGCTGCAGGTGCAGG
