# Supplementary material for: proTRAC - a software for probabilistic piRNA cluster detection, visualization and analysis
Source: BMC Bioinformatics. 2012 Jan 10;13:5. doi: 10.1186/1471-2105-13-5 (PMC3293768; doi:10.1186/1471-2105-13-5)
Supplement: Additional file 8 — proTRAC results folder containing a picture and a FASTA file for each detected macaca cluster. After decompression, the folder can be opened as former session in proTRAC. Alternatively, each file can be opened separately with any standard text-editor or graphic-viewer respectively. [file 1471-2105-13-5-S8.ZIP › proTRAC_results_macaca/monodirectional_clusters/Cluster_1.fas]

>Chr1 26881408 1 M -
CTACTCGGGAGGCTGAGGCAG
>Chr1 26882875 1 M +
TGTAATCCCAGCACTTTGGGAGGCCGAGG
>Chr1 26883199 1 M +
TCCCAGCTACTCAAGAGGCTGAGGCAGG
>Chr1 26886352 1 M +
AAGTGCTGGGATTACAGGCTTG
>Chr1 26887288 1 U -
ACAGTTCCGTATCCTGATTGTGGTG
>Chr1 26887381 1 U -
TAATAGGACTGACTCCAAAATCTATGC
>Chr1 26887428 1 U -
TATGTACCCAAGGTCACACAGTGG
>Chr1 26887614 1 U -
TTCATTAATGCCCCTGAATCTTCAGC
>Chr1 26888077 1 U -
TGGTTTTCCTCATCTATGATAACATATG
>Chr1 26888109 1 U -
TAACCCTGAGCAGATCATTTAATCTCTCGCT
>Chr1 26888147 1 U -
GAGTTCAAATTCTGGCTGTGCCTCTTACT
>Chr1 26888148 1 U -
TGAGTTCAAATTCTGGCTGTGCCTCTTAC
>Chr1 26888150 4 U -
TGAGTTCAAATTCTGGCTGTGCCTCTT
>Chr1 26888376 1 U -
TCTGCATTCTATTCCCAGGACCTAGCAC
>Chr1 26888586 1 U -
TACTTATCTCTTCTTCAAGGATGACTTCCC
>Chr1 26888664 1 U -
TGCTTTCTCAGAGGTGCCGCCCTC
>Chr1 26888667 1 U -
TTCCTGGAATGCTTTCTCAGAGGTGCCGCC
>Chr1 26888914 1 U -
CAGAATTCAGTGGTTTTGGTGCTTCCTC
>Chr1 26889062 2 U -
TAGCTTTCGTCAGATTTCCAAAGGGGCTGT
>Chr1 26889073 1 U -
TACCACTAGCTTTCGTCAGATTTCC
>Chr1 26889141 2 U -
TGAGTCCCATGAAAGTGTTTGC
>Chr1 26889176 1 U -
TCTGGAGAGTTTTAAGTGTCTGGAGGGT
>Chr1 26889181 1 U -
TCTGGAGAGTTTTAAGTGTCTGG
>Chr1 26889224 1 U -
TGGAATTTGGATTCTCTTTT
>Chr1 26889247 1 U -
TCTTTGAATTCATCATTTACCGCCTCGGCC
>Chr1 26889334 1 U -
TATCACAACAGAAAACTGTCCCGACTTC
>Chr1 26889365 1 U -
TCATCCATTTGGGCCTAGACACTTGGGAGC
>Chr1 26889368 1 U -
TAGCTCATCCATTTGGGCCTAGACACTTGGG
>Chr1 26889480 1 U -
TGTCTGATTCATCTCTGTGCTCCCG
>Chr1 26889610 1 U -
TTTAAAGCCCCAGCAAGGAAAGAATTGTT
>Chr1 26889621 1 U -
TTTTAAAGCCCCAGCAAGG
>Chr1 26889653 1 U -
TCCTTCCAGTTGTTTGTTACCATATTCACATC
>Chr1 26889801 1 U -
ATGCAAAGGTTTCCAGCCCTTTAACTCTT
>Chr1 26890126 2 U -
TTCTTCGGTAATCTGCAATTCAGGTTG
>Chr1 26890161 1 U -
ATCCACAACGACAGGACTAGAACCTTAGCC
>Chr1 26890174 1 U -
CACAAACTCCAGGATCCACAACGACAGGAC
>Chr1 26890195 1 U -
TCACACGCCCTCAGATAACGCATCACAAACTC
>Chr1 26890237 3 U -
TATAGACGAATGGCTATTATCAGTTGTC
>Chr1 26890292 1 U -
TAGCTCTGTGAACTTAAGAGGTTTAAGT
>Chr1 26890298 1 U -
TATTTTCTAGCTCTGTGAACTTAAGAGGT
>Chr1 26890342 1 U -
TGGAAGCACAGGCCTTGGAGTTGGCCCACTGGT
>Chr1 26890344 1 U -
TGGAAGCACAGGCCTTGGAGTTGGCCCACTG
>Chr1 26890621 1 U -
TCCACAAAGAGCATCTGCCTCCTTGCAG
>Chr1 26896114 1 M +
TGTAATCCCAGCACTTTGGGAGGCCGAGG
