# Supplementary material for: proTRAC - a software for probabilistic piRNA cluster detection, visualization and analysis
Source: BMC Bioinformatics. 2012 Jan 10;13:5. doi: 10.1186/1471-2105-13-5 (PMC3293768; doi:10.1186/1471-2105-13-5)
Supplement: Additional file 8 — proTRAC results folder containing a picture and a FASTA file for each detected macaca cluster. After decompression, the folder can be opened as former session in proTRAC. Alternatively, each file can be opened separately with any standard text-editor or graphic-viewer respectively. [file 1471-2105-13-5-S8.ZIP › proTRAC_results_macaca/monodirectional_clusters/Cluster_10.fas]

>Chr4 38932739 1 U -
TATGCTTCAGCCATAAACCTTTGGG
>Chr4 38932739 1 U -
TGCTTCAGCCATAAACCTTTGGG
>Chr4 38932739 1 U -
TGGAATATGCTTCAGCCATAAACCTTTGGG
>Chr4 38932893 1 U -
TGGAATACTCTTCATCCAG
>Chr4 38933178 1 U -
TTCCAGCAACGTGGAGAAAGACCTGTTC
>Chr4 38933193 1 U -
TAGGACATCACCCCACTTCCAGCAACGTG
>Chr4 38933216 1 U -
TACTCTTCAGCCATCAAACTTTAGGAC
>Chr4 38933219 1 U -
TGGAATACTCTTCAGCCATCAAACTTTAG
>Chr4 38933307 1 U -
TCCACATGGCCATTGGCATAAGCCAAATGT
>Chr4 38933307 2 U -
TTCCACATGGCCATTGGCATAAGCCAAATGT
>Chr4 38933314 1 U -
TGACTGCTTCCACATGGCCATTGGCATAAGC
>Chr4 38933314 1 U -
TGCTTCCACATGGCCATTGGCATAAGC
>Chr4 38933334 1 U -
TTCAGTTCACCTGGAGAGTGACTGCTTCC
>Chr4 38933347 1 U -
TGTCAGTCTGGCATTTTCAGTTCACCTGGAG
>Chr4 38933349 4 U -
TGTCAGTCTGGCATTTTCAGTTCACCTGG
>Chr4 38933350 1 U -
TGTCAGTCTGGCATTTTCAGTTCACCTG
>Chr4 38933393 1 U -
TGGCAATGTACAGCCTTCATCAAAGGCATCCTGT
>Chr4 38933464 1 U -
TGCTGTAGACATCCATAAGATCTGGATTGGT
>Chr4 38933487 1 U -
TAGCATAGTGTAGTGCGTTGTTGCTGTAG
>Chr4 38933496 1 U -
TTATAGATAGCATAGTGTAGTGCGTTG
>Chr4 38933517 1 U -
TTTTCTGCCAGTAGTGTGTTCTCATTATAG
>Chr4 38933519 4 U -
TTTTCTGCCAGTAGTGTGTTCTCATTAT
>Chr4 38933521 1 U -
TTTTCTGCCAGTAGTGTGTTCTCATT
>Chr4 38933522 1 U -
TTTTCTGCCAGTAGTGTGTTCTCAT
>Chr4 38933558 1 U -
TGCTTGTTCAGCACTTCAGTATTCACATGGT
>Chr4 38933613 2 U -
TAAAATTCCACCTTTTGCTGTGTTTTGC
>Chr4 38933655 1 U -
TCTTTTCAACCTATCAACAGCATGTACATTT
>Chr4 38933704 1 U -
GCTAACTATACCTGACAAGCCATAATGTAC
>Chr4 38933743 1 U -
TACTCTTGAGTATGCATATACTTTGTTG
>Chr4 38933833 1 U -
TTTCAAGTATCTTTTTTTTAATGTTGC
>Chr4 38933870 4 U -
TTCTTGGATGCTTCTTCTGGGTGGTTGTTT
>Chr4 38933893 1 U -
TTTTTTCAAACTTGCATTCTTCTTGG
>Chr4 38933952 1 U -
TTTTTGAAAATACTGAATGCAGATGCTTC
>Chr4 38933986 1 U -
CATCATCTGGTTTAGGGCATGAATCAACAC
>Chr4 38933996 1 U -
TCAAGTCTTCATCATCTGGTTTAGGGCAT
>Chr4 38933998 1 U -
CAAGTCTTCATCATCTGGTTTAGGGC
>Chr4 38934147 2 U -
TTTCATTTCCATGGTAGGCTTTAGGG
>Chr4 38934148 1 U -
TTTCATTTCCATGGTAGGCTTTAGG
>Chr4 38934164 1 U -
TTGCTTTCTTCACAACAGAATCTTTCATTTC
>Chr4 38934263 1 U -
TATTTATTTTCACTTTCAAGCTTTTC
>Chr4 38934291 1 U -
TGTACTTCTTTCTAGCTTCTTCAACCTGTG
>Chr4 38934361 1 U -
TGTACTATCCTACAGGTTTTTTTGATACTGT
>Chr4 38934376 1 U -
TCGTCATCAGCAGATGTACTATCCTACAGG
>Chr4 38934399 1 U -
TTCCTTTGTTGAATTAATTTATCATCGTCAT
>Chr4 38934401 1 U -
TTCCTTTGTTGAATTAATTTATCATCGTC
>Chr4 38934444 1 U -
CATTCTTCTTCCTAGGAAATCGCTGATGGT
>Chr4 38934444 1 U -
TTCTTCTTCCTAGGAAATCGCTGATGGT
>Chr4 38934482 1 U -
TCATTTGACATTTTCTTTGCAGGCCTAGC
>Chr4 38934553 1 U -
TGTTTCAGATAGCCGAGTTAAGTCATC
>Chr4 38934570 1 U -
TCCTCATGATCCTCTGAAGCTGTTTCAGAT
>Chr4 38934685 1 U -
TGACTTTTCACATGAAATAAATGCATTGTG
>Chr4 38934697 2 U -
TTAAGGTCCAGTGACTTTTCACATGAAAT
>Chr4 38934737 2 U -
TATTTTTATTGTCTAGTGTAAGTTGTTCAC
>Chr4 38934737 1 U -
TTTTTATTGTCTAGTGTAAGTTGTTCAC
>Chr4 38934742 1 U -
TTTCATATTTTTATTGTCTAGTGTAAGTTG
>Chr4 38934748 3 U -
TCAGTTTTCATATTTTTATTGTCTAGTGT
>Chr4 38934808 1 U -
TATTGAACTGTGACTTCATTTCTTGTGT
>Chr4 38934811 1 U -
TTAATATTGAACTGTGACTTCATTTCTTG
>Chr4 38934825 4 U -
TTCCATTCCACTTTTTAATATTGAACTGT
>Chr4 38934838 1 U -
TAGAGTTCTTGTTTCCATTCCACTTTTT
>Chr4 38934892 1 U -
TCATACAACATATTAGCATTTCTTCTCATCT
>Chr4 38934894 1 U -
TTTCATACAACATATTAGCATTTCTTCTCAT
>Chr4 38934917 3 U -
TTTCTAACTCTTCCCTAATGTTTTCATAC
>Chr4 38934989 1 U -
TTCTAGTGATCCGATGGTCAGTTCAAGC
>Chr4 38934998 1 U -
TCAATTCCATTTCTAGTGATCCGATGGTC
>Chr4 38935022 1 U -
TTGACTTAAAGTATTTCTTCAAGCCTTCAAT
>Chr4 38935050 1 U -
TTCTTTTTTCTATGACTGCAAGAATCTTG
>Chr4 38935070 1 U -
GCAATTTTCATGCATCAGGTCTTTCTTTTTT
>Chr4 38935119 1 U -
TACTTACATACACAATAAAGGC
>Chr4 38935205 1 U -
TAGTCTCTTGAAGGTCACCATTCATTTCT
>Chr4 38935227 2 U -
TAACATTTTTCCATTGAGTTTTATAGTCTC
>Chr4 38935235 1 U -
TTTTTGTTAACATTTTTCCATTGAGTTTT
>Chr4 38935262 1 U -
TTAAGCTGTTGACTATACTGGGATACTGTT
>Chr4 38935263 1 U -
TTAAGCTGTTGACTATACTGGGATACTGT
>Chr4 38935283 1 U -
TGTTCTCAGTTTTGAGGTCGTTAAGCTGT
>Chr4 38935291 1 U -
TGAGCATTTTGTTCTCAGTTTTGAGGTCGT
>Chr4 38935291 1 U -
TTGAGCATTTTGTTCTCAGTTTTGAGGTCGT
>Chr4 38935292 2 U -
TTGAGCATTTTGTTCTCAGTTTTGAGGTCG
>Chr4 38935398 1 U -
TTCACACTTTGATCACGCTCACTTACAGCAGC
>Chr4 38935406 1 U -
TTGTTTTCACACTTTGATCACGCTCACTT
>Chr4 38935609 1 U -
TTGTACACTTTATAAAACCAAAACCTTTTCTCT
>Chr4 38935647 1 U -
TTTCCAAAGGATTTACTTGGCTTAGAGG
>Chr4 38935687 1 U -
TCACGTTGTAGTTGAGATATTCTCTCCTCT
>Chr4 38935688 2 U -
TTTCACGTTGTAGTTGAGATATTCTCTCCTC
>Chr4 38935739 1 U -
TGTAAGGTACCCCTTTCTTATGAGCACCATC
>Chr4 38935739 2 U -
TTGTAAGGTACCCCTTTCTTATGAGCACCATC
>Chr4 38935785 1 U -
TCACTCTCAAGGCAGCATCCTTGG
>Chr4 38935785 1 U -
TCCTTTTCACTCTCAAGGCAGCATCCTTGG
>Chr4 38935881 1 U -
TCCTTCAGCTTTCTCTTTTTCATACTG
>Chr4 38935970 1 U -
TATTCAACTAGGTTCAACATGTAGCCATAGC
>Chr4 38935975 1 M -
ATATTCAACTAGGTTCAACATGTAGCC
>Chr4 38935975 1 M -
TATATTCAACTAGGTTCAACATGTAGCC
>Chr4 38935976 1 M -
TATATTCAACTAGGTTCAACATGTAGC
>Chr4 38935976 1 M -
TATTCAACTAGGTTCAACATGTAGC
>Chr4 38936031 1 M -
TGTTTCATGTAAATGGAATTATACAGTATG
>Chr4 38936053 1 U -
TATACATTTGTCTTTTCCGGATGTTTCAT
>Chr4 38936055 1 U -
TCTATACATTTGTCTTTTCCGGATGTTTC
>Chr4 38936058 1 U -
TCTCTATACATTTGTCTTTTCCGGATGT
>Chr4 38936082 1 U -
TGCACAAACGTCAATCTACTTTCTATCTC
>Chr4 38936199 3 M -
TAGTAAATTTACTGAGTCATGCAACCATC
>Chr4 38936246 1 U -
TTACATACTACAGAATTTATCTCTTTTAAC
>Chr4 38936417 2 U -
TTTCTTCAGATTCTGCCTCTAGTTTAG
>Chr4 38936417 1 U -
TTTTTCTTCAGATTCTGCCTCTAGTTTAG
