# Supplementary material for: proTRAC - a software for probabilistic piRNA cluster detection, visualization and analysis
Source: BMC Bioinformatics. 2012 Jan 10;13:5. doi: 10.1186/1471-2105-13-5 (PMC3293768; doi:10.1186/1471-2105-13-5)
Supplement: Additional file 8 — proTRAC results folder containing a picture and a FASTA file for each detected macaca cluster. After decompression, the folder can be opened as former session in proTRAC. Alternatively, each file can be opened separately with any standard text-editor or graphic-viewer respectively. [file 1471-2105-13-5-S8.ZIP › proTRAC_results_macaca/monodirectional_clusters/Cluster_11.fas]

>Chr4 40204228 1 U +
TTATTTCACGGCCTTCATCTGTTCGGGC
>Chr4 40204276 1 U +
TCCTCCTTGACAGGCTGATTTAGGGG
>Chr4 40204384 3 U +
TTTCACTTACCTGGCAAGGTGGTTTTGG
>Chr4 40204390 1 U +
TTACCTGGCAAGGTGGTTTTGGAAG
>Chr4 40204391 1 U +
TACCTGGCAAGGTGGTTTTGG
>Chr4 40204407 1 U +
TTTGGAAGTTTCCACGGAAGCCTGCCC
>Chr4 40204408 2 U +
TTGGAAGTTTCCACGGAAGCCTGCCCCGGG
>Chr4 40204409 1 U +
TGGAAGTTTCCACGGAAGCCTGCCC
>Chr4 40204459 1 U +
TAGGTGTGGAGCTTCCCAACCGGCTG
>Chr4 40204459 2 U +
TAGGTGTGGAGCTTCCCAACCGGCTGGGG
>Chr4 40204594 2 U +
TTTTCTCTCTCATGGAAGAAGAATTCCATTC
>Chr4 40204629 1 U +
ATCCCAGGAAGGAGAGTGCCCTGCGTGC
>Chr4 40204629 1 U +
ATCCCAGGAAGGAGAGTGCCCTGCGTGCCAT
>Chr4 40204630 1 U +
TCCCAGGAAGGAGAGTGCCCTGCGTGC
>Chr4 40204650 1 U +
TGCGTGCCATGAAAGAGCCCAGGAC
>Chr4 40204659 2 U +
TGAAAGAGCCCAGGACCC
>Chr4 40204659 2 U +
TGAAAGAGCCCAGGACCCACAAGAC
>Chr4 40204695 1 U +
TGACAGACCTGCCTTCGCCAGCGCC
>Chr4 40204696 1 U +
GACAGACCTGCCTTCGCCAGCGCC
>Chr4 40204730 1 U +
TGAAACCTCCAGCATTTGTGCCCCAGACTGGC
>Chr4 40205239 2 U +
TTTTTCTAGGAACTGGAAAGCGCCTCC
>Chr4 40205245 1 U +
TAGGAACTGGAAAGCGCCTCCCGCT
>Chr4 40205320 4 U +
CAGCCTTTGCTGAGCTTGATCTATTTGG
>Chr4 40205355 1 U +
TCAGTCAGTAGGACTTGAGACGTTGGT
>Chr4 40205370 2 U +
TGAGACGTTGGTTCTCTACACTTGCACCCTC
>Chr4 40205411 1 U +
TCAAAATATCCAGTACTCTACCTCC
>Chr4 40205511 1 U +
TGGTTCCTTAGTATAGAGGGCTAGCTG
>Chr4 40205554 1 U +
TATGAGCTTTAGAATCAGTCAAG
>Chr4 40205554 1 U +
TATGAGCTTTAGAATCAGTCAAGAAG
>Chr4 40205559 2 U +
GCTTTAGAATCAGTCAAGAAGAACTGG
>Chr4 40205695 1 U +
TATTATCCCCCTTTTGTACATGGTCTTGTT
>Chr4 40205700 1 U +
TCCCCCTTTTGTACATGGTCTTGTTG
>Chr4 40205727 1 U +
TCAAAACTCCCTTTCTGTGAAAG
>Chr4 40205734 1 U +
TCCCTTTCTGTGAAAGAGGCCTGTG
>Chr4 40206196 1 U +
TTTTTATAACTTTGGTCTTCCAGTCCTTG
>Chr4 40211043 2 U +
CTCTTCTGTAAAGTGACTCAAGATTTTGG
