# Supplementary material for: proTRAC - a software for probabilistic piRNA cluster detection, visualization and analysis
Source: BMC Bioinformatics. 2012 Jan 10;13:5. doi: 10.1186/1471-2105-13-5 (PMC3293768; doi:10.1186/1471-2105-13-5)
Supplement: Additional file 8 — proTRAC results folder containing a picture and a FASTA file for each detected macaca cluster. After decompression, the folder can be opened as former session in proTRAC. Alternatively, each file can be opened separately with any standard text-editor or graphic-viewer respectively. [file 1471-2105-13-5-S8.ZIP › proTRAC_results_macaca/monodirectional_clusters/Cluster_12.fas]

>Chr5 134344852 8 M -
TCCCTGGTGGTCTAGTGGTTAGGATTCGGCGCTCT
>Chr5 134344853 1 M -
TCCCTGGTGGTCTAGTGGTTAGGATTCGGCGCTC
>Chr5 134344854 1 M -
CCCTGGTGGTCTAGTGGTTAGGATTCGGCGCT
>Chr5 134344854 1 M -
TCCCTGGTGGTCTAGTGGTTAGGATTCGGCGCT
>Chr5 134344855 1 M -
TCCCTGGTGGTCTAGTGGTTAGGATTCGGCGC
>Chr5 134344856 1 M -
TCCCTGGTGGTCTAGTGGTTAGGATTCGGCG
>Chr5 134344857 1 M -
TCCCTGGTGGTCTAGTGGTTAGGATTCGGC
>Chr5 134344858 8 M -
TCCCTGGTGGTCTAGTGGTTAGGATTCGG
>Chr5 134344859 1 M -
TCCCTGGTGGTCTAGTGGTTAGGATTCG
>Chr5 134344860 1 M -
TCCCTGGTGGTCTAGTGGTTAGGATTC
>Chr5 134346619 1 M -
GTCTGTTCATATCCTTTGCCCACTTTTTG
>Chr5 134349046 1 M -
CTACTCGGGAGGCTGAGGCAG
