# Supplementary material for: proTRAC - a software for probabilistic piRNA cluster detection, visualization and analysis
Source: BMC Bioinformatics. 2012 Jan 10;13:5. doi: 10.1186/1471-2105-13-5 (PMC3293768; doi:10.1186/1471-2105-13-5)
Supplement: Additional file 8 — proTRAC results folder containing a picture and a FASTA file for each detected macaca cluster. After decompression, the folder can be opened as former session in proTRAC. Alternatively, each file can be opened separately with any standard text-editor or graphic-viewer respectively. [file 1471-2105-13-5-S8.ZIP › proTRAC_results_macaca/monodirectional_clusters/Cluster_13.fas]

>Chr7 2535919 1 U -
GCTCTAACTGCCACTCAGTAAGTGCTTGACT
>Chr7 2536090 1 M -
TTTAAGCGACTCCTTCAACTGCAAGAATG
>Chr7 2536097 1 M -
TGTTTAAGCGACTCCTTCAACTGC
>Chr7 2536436 2 M -
TGAGTTTGGACAAGCTCCTCTCCAGCTTCTC
>Chr7 2536720 1 U -
CTCACTGCTAATGATTCCTTGCACCTGG
>Chr7 2536930 1 M +
GAGCTCCAGGCCCACGTG
>Chr7 2537126 1 U -
TAACATTTCACATGAGGGCTACGTTGCCCCATTT
>Chr7 2537130 1 U -
TAACATTTCACATGAGGGCTACGTTGCCCC
>Chr7 2537295 1 M +
GGTGGCTGCTGATTGCTTC
>Chr7 2537299 3 M -
TGTTCTGGACAGAGAGAAGCAATCAGCAGC
>Chr7 2537299 3 M -
TTGTTCTGGACAGAGAGAAGCAATCAGCAGC
>Chr7 2537328 1 U -
TCCAACTGCAGTGCGCTCTTGTTCTCGTT
>Chr7 2537517 2 U -
GAAGCAAGAAACAGTCACGGGACTGTCCTGG
>Chr7 2537518 1 U -
GAAGCAAGAAACAGTCACGGGACTGTCCTG
>Chr7 2537550 1 U -
TACCCACCTCTAAAAGTCAGGGGAC
>Chr7 2537682 1 M -
TCCCAAAGTGCTGGGATTATAGGCGTGAGCC
>Chr7 2537969 1 U -
TCCAGTTTTAATCTAAGGAGCCTTTTTGTT
>Chr7 2538129 1 U -
TGTGCTAAGTGTGCTATAGGCCTAACGCT
>Chr7 2538130 1 U -
TGTGCTAAGTGTGCTATAGGCCTAACGC
>Chr7 2538153 1 U -
TGGAAAAACAGTGGGAGCCAACCACTATGTGC
>Chr7 2538160 1 U -
ACTGATGGAAAAACAGTGGGAGCCAACCAC
>Chr7 2538414 2 M -
TGCAGACTCTGAGCCTCTTGGCTCTTCAGCTC
>Chr7 2538443 2 M -
GACCCAGGTAATGGTCTGGCTGCTGCTGC
>Chr7 2538615 1 U -
TGTAACTTTTGGCGGGCCATCTCGGCCACCGC
>Chr7 2539536 1 U -
TTTTAGGGGCATACACAGAACAAATGGGGC
>Chr7 2539538 1 U -
TTCTTTTAGGGGCATACACAGAACAAATGGG
>Chr7 2539538 2 U -
TTTTAGGGGCATACACAGAACAAATGGG
>Chr7 2539539 1 U -
TTCTTTTAGGGGCATACACAGAACAAATGG
>Chr7 2539600 1 U -
CTGGCTCCAGCGGATTTG
>Chr7 2539605 1 M -
TGCTCCTCCTGGGCACTGGCTCCAGCGG
>Chr7 2539692 6 U -
TCTGACTCCTTCTGGGACAAGACCACCG
>Chr7 2539826 1 U -
TGGCACTTTCAAGTCATGGGGAAGCCG
>Chr7 2539827 1 U -
TGGCACTTTCAAGTCATGGGGAAGCC
>Chr7 2539833 1 U -
TGGCACTTTCAAGTCATGGG
>Chr7 2539882 1 U -
TACGCCCGCTCTGGAGCCAAAGTAATGGGG
>Chr7 2540292 1 U -
TAGTCGCCACAAGTTGCAACAGCATCTCCTGC
>Chr7 2541345 1 M -
TGAAACACACTGTATCCCGCACATTCCTGCC
>Chr7 2541388 2 U -
GGAACTACCATAGTACAGCGCTCGTTCTTGG
>Chr7 2541389 1 U -
GGAACTACCATAGTACAGCGCTCGTTCTTG
>Chr7 2541435 1 M -
ATGCAATATCTTCATGAGCCCAGAGC
>Chr7 2541435 1 M -
TGATGCAATATCTTCATGAGCCCAGAGC
>Chr7 2541472 1 U -
TTTTAGGTCATCGAAAAAGAATACAACTGC
