# Supplementary material for: proTRAC - a software for probabilistic piRNA cluster detection, visualization and analysis
Source: BMC Bioinformatics. 2012 Jan 10;13:5. doi: 10.1186/1471-2105-13-5 (PMC3293768; doi:10.1186/1471-2105-13-5)
Supplement: Additional file 8 — proTRAC results folder containing a picture and a FASTA file for each detected macaca cluster. After decompression, the folder can be opened as former session in proTRAC. Alternatively, each file can be opened separately with any standard text-editor or graphic-viewer respectively. [file 1471-2105-13-5-S8.ZIP › proTRAC_results_macaca/monodirectional_clusters/Cluster_14.fas]

>Chr7 10633507 1 M +
TAACAATCATCATCATCCAGAAATTTAAG
>Chr7 10633507 1 M +
TAACAATCATCATCATCCAGAAATTTAAGG
>Chr7 10633507 1 M +
TAACAATCATCATCATCCAGAAATTTAAGGAC
>Chr7 10633516 1 M +
TCATCATCCAGAAATTTAAGGACTCAGCCC
>Chr7 10633519 1 M +
TCATCCAGAAATTTAAGGACTCAGCCCTGG
>Chr7 10636467 1 M +
TGATGCAATATCTTCATGAGCCCAGAGC
>Chr7 10636469 1 M +
ATGCAATATCTTCATGAGCCCAGAGC
>Chr7 10639030 1 M +
TGACCAGCTGTTCTAAAGGTCTCTTCC
>Chr7 10639479 2 M +
GACCCAGGTAATGGTCTGGCTGCTGCTGC
>Chr7 10639505 2 M +
TGCAGACTCTGAGCCTCTTGGCTCTTCAGCTC
