# Supplementary material for: proTRAC - a software for probabilistic piRNA cluster detection, visualization and analysis
Source: BMC Bioinformatics. 2012 Jan 10;13:5. doi: 10.1186/1471-2105-13-5 (PMC3293768; doi:10.1186/1471-2105-13-5)
Supplement: Additional file 8 — proTRAC results folder containing a picture and a FASTA file for each detected macaca cluster. After decompression, the folder can be opened as former session in proTRAC. Alternatively, each file can be opened separately with any standard text-editor or graphic-viewer respectively. [file 1471-2105-13-5-S8.ZIP › proTRAC_results_macaca/monodirectional_clusters/Cluster_15.fas]

>Chr7 29549771 1 U -
TAAATCTTGGATGCCAAGACTCAGGCATGGC
>Chr7 29551691 1 U -
TTGTTACTTCTGCTCTTGCTGGAGATGG
>Chr7 29552757 1 U -
TTAATTTGGAAAGCAGTCAAAGGTCATTTGC
>Chr7 29552783 1 U -
TTCAATCAGTTGCTGAAGGTAGACTTAAT
>Chr7 29553369 1 U -
TTTGATCCATCTTGTCTCATTTTTCCTG
>Chr7 29555137 1 U -
TACTGAGGAGCAAACATGTGTTAGCC
>Chr7 29555182 1 U -
TTTGTTTTTTGAAGGGTATGATTCTGCT
>Chr7 29555935 1 U -
TACACCATGACATGGAGGCAAAGCTCCTC
>Chr7 29555945 1 U -
TGTTTGGATTCCTTACACCATGACATGGAGGC
>Chr7 29556543 1 U -
TGCAAGTAGGTAGGATATAAATATAATGT
>Chr7 29556804 1 U -
TGTATCTAGCTCAGAGGCCATGGTTCTTC
>Chr7 29556805 2 U -
TTGTATCTAGCTCAGAGGCCATGGTTCTT
>Chr7 29556816 1 U -
TCATTTTCTTTTGTATCTAGCTCAGAGG
>Chr7 29556912 1 U -
TCAAGTCCCTTCTCTACAGCAGTTCTCC
>Chr7 29557056 1 U -
TTCCATGATGACTGCACCTTCAGTGATGT
>Chr7 29557111 1 U -
TTCTAAGTAACTGAATGTCCTTGTGGCTG
>Chr7 29557112 1 U -
TTCTAAGTAACTGAATGTCCTTGTGGCT
>Chr7 29557127 1 U -
TGACTCCTGCCATCATTCTAAGTAACTG
>Chr7 29557231 1 U -
TGAAACACTGAAATCTCCTGTAAGGTTCAC
>Chr7 29557244 1 U -
TTACTCTTTCTTTCTGAAACACTGAAATCTC
>Chr7 29557246 1 U -
TTACTCTTTCTTTCTGAAACACTGAAATC
>Chr7 29557319 1 U -
TAATAAATTCTACAATTTCAGTGCTGGGAGC
>Chr7 29557399 1 U -
TTCCAACTCTATGTCTCTTTACTGTATTG
>Chr7 29557545 1 U -
TATCAAGTCACATCAGACTTCACTG
>Chr7 29557750 1 U -
TGATTACTTATGTGTTATTTTTGTAAAACTG
>Chr7 29557757 1 U -
TGTCTGATTACTTATGTGTTATTTTTGT
>Chr7 29557766 1 U -
TTGGCTCAAATGTCTGATTACTTATGTGT
>Chr7 29558091 1 U -
TGCTTCCCTTAGGCAATGAAAAATGCTCAGC
>Chr7 29558401 1 U -
TATAAAACTCAGTATAAGC
>Chr7 29558472 1 U -
TTTTATTAAAAGAGGCCTGAAATCTGC
>Chr7 29558703 1 U -
TCCTCTAGCCTGTAGCCTGACTGGCTC
>Chr7 29558905 1 U -
TGGATCTGGAAGCTTTTTGTGAGGTG
>Chr7 29559030 1 U -
TGTCCGTGGAGATGCAAGTGCCTCGCAAG
>Chr7 29559078 1 U -
TGGGTACATAGTTTAACCTCTTAGGATGC
>Chr7 29559078 2 U -
TTGGGTACATAGTTTAACCTCTTAGGATGC
>Chr7 29559434 1 U -
TAAAAGGGCAAGAGCAGAGATGAGCTGTTT
>Chr7 29559619 1 U -
TTGAAAGCTCCTAGTCAGACAGCGACTC
>Chr7 29559859 1 U -
TGAAAAGCCGGAAACGGAGGGCAGCTTTGCTCTCCAG
>Chr7 29560173 3 U -
TAAACCCCGTCGAGAAAGGTGGACAG
>Chr7 29560181 1 U -
TAACTAGCAAATAAACCCCGTCGAGAAAG
>Chr7 29560462 1 U -
TTTTTTCTTCGAATTAGTGTTTTGTAAGTG
>Chr7 29560505 2 U -
TGGAATTTAATGCTCTGCAGTCACCATATG
>Chr7 29560883 1 U -
TTATTGCATGTTACTTATGCTTTGGTGAG
>Chr7 29566338 1 U -
GCTCTTTCCTCTGTACCATAATAGTTGCT
>Chr7 29566485 1 U -
TTCTTACTCTGGGAACTGACTTAG
>Chr7 29566531 1 U -
TATCAGGCGTGAGCCACTGTGGCCAGCTGT
>Chr7 29566720 1 M -
TCTGTCTCTCAGGTTCAAGCAATTCTCCTGC
>Chr7 29567104 1 U -
CTCAGGAAGTCTGAAAAGAATGCCTAGT
>Chr7 29567282 1 U -
ACCATCAAGTGAATACGGAGAGAGCTCTTC
>Chr7 29567454 1 U -
TCACTCAGACACTTGGAGCATCGTGCCC
>Chr7 29567870 1 U -
TGACCCAGACCACAACAGCTAGGGACTGT
>Chr7 29567980 1 U -
TTCCTTGCCATGATGCACATCCCAAGTG
>Chr7 29568065 1 U -
TTCTGTTGGTTGGAGTGACTCAGGTCCTGT
>Chr7 29568150 1 U -
TAGTAAAGCAAAAGCTCTGAGTAGTTG
>Chr7 29568379 2 U -
TACAATGTGCAGTTTTGTTTAACCTTTACAG
>Chr7 29568381 1 U -
TACAATGTGCAGTTTTGTTTAACCTTTAC
>Chr7 29568480 1 U -
TACTTGGGATAATTTAGTCTTTCTCCGGTG
>Chr7 29568502 1 U -
TTAAACTCTTATAAATAAGCCATACTTGGG
>Chr7 29568756 1 U -
TCATAATCTTTATTTAGTGTCTAGAAATCC
>Chr7 29568787 1 U -
TAGTTTTAATTCTGTGAATGATAGTTTCC
>Chr7 29568880 1 U -
TTCACACACACATGCGTGCATATGAATGGT
>Chr7 29568881 1 U -
TTCACACACACATGCGTGCATATGAATGG
>Chr7 29569347 1 U -
TAATTATTGTAGAAATGGTTTGTGGCGTT
>Chr7 29569366 1 U -
TGTACTTGCAGTGTGGTAATTATTGT
>Chr7 29569434 1 U -
TTTTAAAGCAATGCACCATGAAATC
>Chr7 29569706 1 U -
TGGAACCAGAAAATGGGATGCTTTGTCTG
>Chr7 29570277 1 U -
TTTTTCATTTGCTTTCATTGCCGT
>Chr7 29570602 1 U -
TTGTGATCAGAAAACAGTTTACTTGAAG
>Chr7 29571102 1 U -
TGGTCAGTTTTCTATTTGTGATTAGTAAT
>Chr7 29571392 1 U -
TTCTGATGTACATTTTCCTCAGCAGAGC
>Chr7 29571395 2 U -
CAGATTTCTGATGTACATTTTCCTCAGCAG
>Chr7 29571667 1 U -
TATGTAGCCGACAGTAAATTTGAGGGGAGG
>Chr7 29571751 1 U -
TATTCCATTAAATCCTAAAGGAACTCG
>Chr7 29571971 1 U -
TACTTCTTATCTTGCTTTTAATCCAAGTC
>Chr7 29572490 1 M -
TATCCCAAAATATAAGCCAC
>Chr7 29572588 1 U -
TTATTCCTTCACCTAGCAGGTCCTAGGCAGC
>Chr7 29572639 1 U -
TATAAAGTCGAGTTCACAGCCTCTTTCTCTT
>Chr7 29572881 1 U -
TAGATAAGTCCAAAGTACAAATGTG
>Chr7 29572881 4 U -
TAGTTTTAGATAAGTCCAAAGTACAAATGTG
>Chr7 29572882 1 U -
TAGTTTTAGATAAGTCCAAAGTACAAATGT
>Chr7 29572883 1 U -
TAGTTTTAGATAAGTCCAAAGTACAAATG
>Chr7 29573637 1 U -
TACCTGTGGACAAGTGGCCTGCCACACTGC
>Chr7 29573724 1 U -
TCCTGAGACTGGAAGATGGAGCTCATGT
>Chr7 29573741 2 U -
TGTTCTGACTTCCCATTCCTGAGACTG
>Chr7 29573996 3 U -
TGAGCATTTCTAGAAATGGTGTCTGCTG
>Chr7 29573997 1 U -
TGTGAGCATTTCTAGAAATGGTGTCTGCT
>Chr7 29574069 1 U -
TACACTGGAGTCTTCCTGGGATAGAAGC
>Chr7 29574127 1 U -
TTCTCTTCAGGCCTCTTCTAATAACAGTGT
>Chr7 29574157 1 U -
GCCTTTATTCTTACCTAGTCAGTCATGT
>Chr7 29574162 1 U -
TGCTATAGCCTTTATTCTTACCTAGTCAGT
>Chr7 29574644 1 U -
TGGGGGAAGTCAGTGTTTCCTTTCCTCTTG
>Chr7 29574673 1 U -
TATGTGTCAGTTTTCACTCATAACTTGGGGT
>Chr7 29574687 1 U -
ATGTCATTGGTATATGTGTCAGTTTTCAC
>Chr7 29574698 1 U -
GAGAAAATGTATATGTCATTGGTATATGTG
>Chr7 29574766 1 M -
TATCCCAAAATATAAGCCAC
>Chr7 29574768 1 U -
TCTACTTCCGTTTCTATCCCAAAATATAAGCC
>Chr7 29574780 1 U -
TTCTACTTCCGTTTCTATCCC
>Chr7 29574850 1 U -
TTTATTTATCTTTATTTGGTTTATTCTCATT
>Chr7 29574900 1 U -
TATTTTTCAGAATTCAGAGAGGCAACC
>Chr7 29574930 1 U -
TCATTCCAGAGGTCCCTGTGGACTGTGAC
>Chr7 29574930 1 U -
TCCAGAGGTCCCTGTGGACTGTGAC
>Chr7 29574930 6 U -
TTCTCATTCCAGAGGTCCCTGTGGACTGTGAC
>Chr7 29574932 1 U -
TCTCATTCCAGAGGTCCCTGTGGACTGTG
>Chr7 29574932 2 U -
TTCTCATTCCAGAGGTCCCTGTGGACTGTG
>Chr7 29574933 1 U -
TCTCATTCCAGAGGTCCCTGTGGACTGT
>Chr7 29575009 1 U -
TGAAATCAGCGAGGGTGGCTATCGCCATGT
>Chr7 29575080 1 U -
CAACAAGAAGATGAAGTGTCATGTCTTAG
>Chr7 29575115 1 U -
TGCCTCAGCTTTTTTTCCCAACACTCAGGT
>Chr7 29575142 1 U -
TGGACATTGTGTCAGACTTGCAAGCCCTGC
>Chr7 29575157 1 U -
TATGCCCTGAACCCTGGACATTGTGTCAG
>Chr7 29575157 1 U -
TGCCCTGAACCCTGGACATTGTGTCAG
>Chr7 29575160 2 U -
TTATGCCCTGAACCCTGGACATTGTGT
>Chr7 29575190 1 M -
TAGACTCATCCCAGAGGCCACGAGGG
>Chr7 29575229 2 M -
TGTTCTTCCAGTTGAAGCTAGGAGCAAG
>Chr7 29575232 1 M -
TGTTCTTCCAGTTGAAGCTAGGAGC
>Chr7 29575264 2 M -
TGGAACATATTCTGCTACTTGAGATAATG
>Chr7 29575287 1 M -
TAGCATTTCCTTTGAAGCATATGGAAC
>Chr7 29575294 1 M -
TGTGACGGTTTAGCATTTCCTTTGAAGCAT
>Chr7 29575300 1 M -
ACAGCTGTGACGGTTTAGCATTTCCTTTG
>Chr7 29575429 1 U -
GTCCAGAGGGACAACACGAGTATGGAGGCT
>Chr7 29575605 1 U -
TTTGACGATGCATCCTCTGCTTTCACATG
>Chr7 29575891 1 U -
TGGAATTTTTGCTCCATCTTTATGTGCCTT
>Chr7 29575892 1 U -
TGGAATTTTTGCTCCATCTTTATGTGCCT
>Chr7 29575947 1 M -
TTGAAATGGCTCAAGAGCTGCCTTTATT
>Chr7 29575960 2 M -
TGCCTCATCATCTGTTTGAAATGGCTCAAG
>Chr7 29576026 3 M -
TGTTCTTCACATTCAGAATCTGAAGTTAG
>Chr7 29576033 1 U -
CTGGTTTCTGTTCTTCACATTCAGAATCTG
>Chr7 29576186 1 M -
TGCAACTAGAGGAGCAGTAAGTTTTTCAGC
>Chr7 29576253 1 M -
CTCGGCTCTAGCTTTTTGAATAG
>Chr7 29576314 1 U -
TTCTTGAATTCCCTTCCTCCTTGCTGG
>Chr7 29576348 1 U -
TGCCATTGTAAGCCTTAACATATTCAGAGT
>Chr7 29576359 1 U -
TTACCTCCAATGCCATTGTAAGCCTTAAC
>Chr7 29576409 6 M -
TACTCTTAATCTAGCCATAGCCTGAGCT
>Chr7 29576415 1 U -
TTCTTTCCTACTCTTAATCTAGCCATAGCC
>Chr7 29576416 1 U -
TATTCTTTCCTACTCTTAATCTAGCCATAGC
>Chr7 29576477 1 M -
TCCTTTTTTGTGTGTCCAAATTGCCCAC
>Chr7 29576526 1 M -
TCTGTTGATTGATGGTAGTAGTTCTTGCC
>Chr7 29576597 1 U -
TACTAAATTTAGAGTGACACTGATTTGCCC
>Chr7 29576798 1 U -
GTAGGGAACGTTTTTGGCAGCTCCGCTG
>Chr7 29576805 1 U -
TAACTCCCGTAGGGAACGTTTTTGGCAGC
>Chr7 29576805 1 U -
TCTAACTCCCGTAGGGAACGTTTTTGGCAGC
>Chr7 29576846 1 M -
TTCCAAGTAATAGACCAACTGTTCCTGAGG
>Chr7 29576882 1 U -
TATACACAGTGAGACCTTTCAGATTTAGAC
>Chr7 29576884 1 U -
TATACACAGTGAGACCTTTCAGATTTAG
>Chr7 29576890 1 U -
TATTCCCATATACACAGTGAGACCTTTCAG
>Chr7 29576905 1 U -
TAATCAGAGTCAGTTATTCCCATATACAC
>Chr7 29576907 1 U -
TATAATCAGAGTCAGTTATTCCCATATAC
>Chr7 29576909 1 U -
TGGTATAATCAGAGTCAGTTATTCCCATAT
>Chr7 29577023 1 U -
TTTCACTGTGGTGCTTCCTAGTTTTATGT
>Chr7 29577023 1 U -
TTTTCACTGTGGTGCTTCCTAGTTTTATGT
>Chr7 29577118 1 U -
TAGTCACTGTGCAAATAGGTCTTTTGT
>Chr7 29577120 2 U -
TGAATAGTCACTGTGCAAATAGGTCTTTT
>Chr7 29577228 1 U -
TGATACCCATGGAAGCCTTTTGTTTGGCCCAGT
>Chr7 29577236 1 U -
TCTCATGATACCCATGGAAGCCTTTTGTTT
>Chr7 29577290 1 M -
TTGACATGGTAAAATCAAGGAACTTTG
>Chr7 29577370 1 U -
TGTTGCAATAAGTCTCTACCCCGTAAATTG
>Chr7 29577444 1 M -
TCCCATATTTCTCATCATTTGTCTACTAT
>Chr7 29577551 1 U -
TATGGGTTGATCTTTCTGTAAATTG
>Chr7 29577589 1 U -
TTTTATTTTCCTTTTATCCTGTCAGGTGTT
>Chr7 29577740 1 U -
TGCTAGATTTTCAGATGTTTGGTGAGCACC
>Chr7 29577748 1 U -
TCATGCTAGATTTTCAGATGTTTGG
>Chr7 29577785 1 U -
TTCAATTTGCACTGTACAAGTGGGTCCACT
>Chr7 29577956 3 U -
TCCAGCAGTTTCTCAGCTTCCTGTGCGGTT
>Chr7 29577980 1 M -
TCTATAGGTAAAACCCTGGCACTCCAGC
>Chr7 29578198 1 U -
TATTCCAAAATGGAGTCACTCTGGTTTG
>Chr7 29578198 1 U -
TCCAAAATGGAGTCACTCTGGTTTG
>Chr7 29578200 1 U -
CCCTTATTCCAAAATGGAGTCACTCTGGTT
>Chr7 29578203 1 U -
TTAGCCCTTATTCCAAAATGGAGTCACTCTG
>Chr7 29578345 1 U -
TTCTCTTTTTTGTAAAACTGCCACAGCTAT
>Chr7 29578468 1 M -
TAGACTCATCCCAGAGGCCACGAGGG
>Chr7 29578507 2 M -
TGTTCTTCCAGTTGAAGCTAGGAGCAAG
>Chr7 29578510 1 M -
TGTTCTTCCAGTTGAAGCTAGGAGC
>Chr7 29578523 1 U -
TTGAGATAATGGGGAGCATGTTCTTCCAGT
>Chr7 29578540 2 M -
TGGAACATATTCTGCTACTTGAGATAATGGG
>Chr7 29578541 3 M -
TGGAACATATTCTGCTACTTGAGATAATGG
>Chr7 29578542 2 M -
TGGAACATATTCTGCTACTTGAGATAATG
>Chr7 29578565 1 M -
TAGCATTTCCTTTGAAGCATATGGAAC
>Chr7 29578572 1 M -
TGTGACGGTTTAGCATTTCCTTTGAAGCAT
>Chr7 29578578 1 M -
ACAGCTGTGACGGTTTAGCATTTCCTTTG
>Chr7 29578643 1 U -
TATTTATTGGTGATCAAAGAAACAGGTGGT
>Chr7 29578661 1 M -
TGAGCTCTGGAAGCCCAGACTATTTATTGGTG
>Chr7 29579225 1 U -
TCTGTCCCAGATTTGAGCTATGATGTGTG
>Chr7 29579226 1 U -
ATCTGTCCCAGATTTGAGCTATGATGTGT
>Chr7 29579357 2 U -
TAGGAATCAACCTTCCAGGGG
>Chr7 29579358 1 U -
TGGGTCAGATAGGAATCAACCTTCCAGGG
>Chr7 29579362 1 U -
TGGGTCAGATAGGAATCAACCTTCC
>Chr7 29579429 1 U -
GGCTTTGAAATGCAACGTGCTAAGTGG
>Chr7 29579555 1 U -
TCTTCTTAAGGGGGTATTCACAGTGGG
>Chr7 29579664 1 U -
TGATTTTCATCTGATTGCCTTGCTGCAC
>Chr7 29579858 1 U -
TCTTTCTTTTAGAATCAGCCTCAGCAAG
>Chr7 29579972 1 U -
TGGATAAGTCATGTCCAGATGGGACACGTG
>Chr7 29579972 1 U -
TTGGATAAGTCATGTCCAGATGGGACACGTG
>Chr7 29580060 1 U -
TAATAAATTTTCTTGCTTGTTCCTAAGTC
>Chr7 29580185 1 U -
TAGTTTTCTTCTCTCTTGCCTGAGGAGC
>Chr7 29580249 1 U -
TTACCAAGGTTCGTGTTGTGTTAGCAATGCC
>Chr7 29580354 2 U -
TAGCATGTGAGACAGCCTGGTGTGAAG
>Chr7 29580589 1 U -
TAATTACTTTGGGGGTCTTAACTGAACAAC
>Chr7 29580595 1 U -
TGAATAATTACTTTGGGGGTCTTAACTG
>Chr7 29580651 1 U -
CTTCTGTTTCATTTTATAGTGTTAGCCCC
>Chr7 29580686 1 U -
TGGGACTGCTTCAGGTCAGACACCAAGGTG
>Chr7 29580752 1 U -
TTCTACCTTCAACTCAGCTCTAAGATGCAC
>Chr7 29580754 1 U -
TACCTTCAACTCAGCTCTAAGATGC
>Chr7 29580818 1 U -
TGCATATCAAATTTATTTGCCC
>Chr7 29580843 1 U -
TCATATTTTACTCCACTAATACTCTTTAGC
>Chr7 29580846 7 U -
TACTCATATTTTACTCCACTAATACTCTTT
>Chr7 29580871 1 U -
TTGAAAGTATTATACAAAAGCAGCTATTACTC
>Chr7 29580900 1 U -
TACTTAAGTCAAACTCATGGTGCTTTG
>Chr7 29580902 1 U -
TAAGATACTTAAGTCAAACTCATGGTGCTT
>Chr7 29580983 1 U -
TAAGACATGGTCCTTACTCTTGAGAGGTT
>Chr7 29581354 2 U -
TGCAAGACTTCAGGTTTCAGCAACCCCC
>Chr7 29581758 1 U -
TCTCATCGGTGTTGGTTTAGCCGCTACGGG
>Chr7 29581759 1 U -
TCTCATCGGTGTTGGTTTAGCCGCTACGG
>Chr7 29581761 1 U -
TCTCTCATCGGTGTTGGTTTAGCCGCTAC
>Chr7 29581983 1 U -
TCTTCGACAAAGAATGTAACTAACC
>Chr7 29582032 1 U -
TCAAACAATTCAGCATGTCGGCTTGTC
>Chr7 29582147 1 U -
TCTCAGTTCCATACATTTACTTTCAAGGTT
>Chr7 29582232 1 U -
TGTAAAGATTTGTGTATTTAGGAAAGC
>Chr7 29582238 1 U -
TTCGAAATGTAAAGATTTGTGTATTTAG
>Chr7 29582262 1 U -
TTGTGTACACTCTAACAAGGCATTCG
>Chr7 29582706 1 U -
TAGCTCTAGAGAAGGTTAACGAGGTTGCCTC
>Chr7 29582714 1 U -
TGCAAATAGCTCTAGAGAAGGTTAACGAG
>Chr7 29582740 1 U -
TGATTCACACCAAACAGGCTTCAAATGC
>Chr7 29582740 1 U -
TTGATTCACACCAAACAGGCTTCAAATGC
>Chr7 29582997 1 U -
TATCACTTTCACTCACTCAGTAGTAGGCTT
>Chr7 29582998 1 U -
TATCACTTTCACTCACTCAGTAGTAGGCT
>Chr7 29582999 1 U -
TATATCACTTTCACTCACTCAGTAGTAGGC
>Chr7 29582999 1 U -
TATCACTTTCACTCACTCAGTAGTAGGC
>Chr7 29583000 1 U -
TATCACTTTCACTCACTCAGTAGTAGG
>Chr7 29583003 2 U -
TGCTATATCACTTTCACTCACTCAGTAGT
>Chr7 29583029 1 U -
TTGCAACTCAACCTCAGATTCAGGCCTGC
>Chr7 29583196 1 U -
TACTGAGTGCTTACTATATGCCAGGCACTGT
>Chr7 29583197 1 U -
TACTGAGTGCTTACTATATGCCAGGCACTG
>Chr7 29583202 2 M -
TACTGAGTGCTTACTATATGCCAGG
>Chr7 29583206 1 M -
TACTGAGTGCTTACTATATGC
>Chr7 29583329 1 U -
AATGAATGGTCCACCATGTGCTGAG
>Chr7 29583331 3 U -
ACAGTAAATGAATGGTCCACCATGTGCTG
>Chr7 29583345 1 U -
TCCAGTTCAGAAACAGTAAATGAATGG
>Chr7 29583477 1 U -
TGAATAGGATGTGTAGCCAGTTCATGG
>Chr7 29583666 1 U -
CCTGGCTTTAGGCATGTATCTTGCAAATAGT
>Chr7 29584442 1 U -
TTCTTTATTAGCATGAACATTTCCCCTCT
>Chr7 29584443 1 U -
TTCTTTATTAGCATGAACATTTCCCCTC
>Chr7 29584456 2 U -
TGGTCTCCTTCCCTATTCTTTATTAGCATG
>Chr7 29584499 1 U -
TACCAATGCTCATTATACAATAAGC
>Chr7 29584514 1 U -
TCTCATGTCCTGTGAATGCTACCAATGCT
>Chr7 29584564 1 U -
TCCTAGTTGTACACTTTTCTGTGTGGC
>Chr7 29584646 1 U -
TGTCATCTCCCCTCTCTATGTTGGTCCTGC
>Chr7 29584662 1 U -
TTCAACATGTTCAAGACTGTCATCTCCCCTC
>Chr7 29584672 1 U -
TGCCCACAATTCAACATGTTCAAGACTGTC
>Chr7 29584740 4 U -
TGATAACAACTCTGCGACAGACTCCCAG
>Chr7 29584742 2 U -
TGATAACAACTCTGCGACAGACTCCC
>Chr7 29584779 1 U -
TCTTCTGTGTTGGAGATTTGTCCCACTCG
>Chr7 29584798 1 U -
TGAGCTTTTTCCCTGATTATCTTCTGTGT
>Chr7 29584835 1 U -
TAGTGCCTAAGCCGAGTGTATTGCTCAAGG
>Chr7 29584839 3 U -
TCATTAGTGCCTAAGCCGAGTGTATTGCTC
>Chr7 29584844 1 U -
TGCTTCTTCATTAGTGCCTAAGCCGAGTGTAT
>Chr7 29584846 1 U -
GCTTCTTCATTAGTGCCTAAGCCGAGTGT
>Chr7 29584846 1 U -
TGCTTCTTCATTAGTGCCTAAGCCGAGTGT
>Chr7 29584846 1 U -
TTCTTCATTAGTGCCTAAGCCGAGTGT
>Chr7 29584847 1 U -
TCTGCTTCTTCATTAGTGCCTAAGCCGAGTG
>Chr7 29584851 1 U -
TTTCTGCTTCTTCATTAGTGCCTAAGCCG
>Chr7 29584853 1 U -
TGCTTTTCTGCTTCTTCATTAGTGCCTAAGC
>Chr7 29584853 1 U -
TTTTCTGCTTCTTCATTAGTGCCTAAGC
>Chr7 29584881 1 U -
TCTCCAAGTTACCTCTACCCTCGTGGCTGC
>Chr7 29584915 1 U -
TACTTTCTTCCTTGGACTCCAGTTAAATG
>Chr7 29584963 1 U -
TTTGTCAGTGTAAAGTGTTCTAAGCTGATGG
>Chr7 29584967 1 U -
TATTTGTCAGTGTAAAGTGTTCTAAGCTG
>Chr7 29584984 1 U -
TTTCTTGTTTTCCCACCCTATTTGTCAGTG
>Chr7 29585061 2 U -
TCTGCCTTGCATCTGACTGACTGAGTGACT
>Chr7 29585061 1 U -
TGCCTTGCATCTGACTGACTGAGTGACT
>Chr7 29585064 1 U -
TCTCTGCCTTGCATCTGACTGACTGAGTG
>Chr7 29585066 1 U -
TGCCTTGCATCTGACTGACTGAG
>Chr7 29585103 1 U -
TTTCTTGAAAGAAGGGTCCACACTTGCTGT
>Chr7 29585104 1 U -
TTTCTTGAAAGAAGGGTCCACACTTGCTG
>Chr7 29585105 1 U -
TTTCTTGAAAGAAGGGTCCACACTTGCT
>Chr7 29585106 1 U -
TTTCTTGAAAGAAGGGTCCACACTTGC
>Chr7 29585126 1 U -
CTCCTCTTCCTTTTACTGCCAAATTTCTTG
>Chr7 29585355 1 U -
TATAAACTCACTACCAGCAAGCAGTTG
>Chr7 29585728 1 U -
TTTGTGCAGTTGAGGAAAAGGTGTCCCATC
>Chr7 29585820 1 U -
AAAAAAGGTACTTTCTGCCCATGAAG
>Chr7 29585928 1 U -
TCAATGCCAAGCAGAGAATCAGAGCACCTG
>Chr7 29586051 1 U -
TCAGCCAGTTGTGTTGGTCCTTTCCTCTGC
>Chr7 29586052 1 U -
TCAGCCAGTTGTGTTGGTCCTTTCCTCTG
>Chr7 29586181 1 U -
TCACCCAAACAGTGTACACCATACCCAATGT
>Chr7 29586182 2 U -
TCACCCAAACAGTGTACACCATACCCAATG
>Chr7 29586187 1 U -
TATCACCCAAACAGTGTACACCATACC
>Chr7 29586221 2 U -
AAGTTCTTTAGTGGTGATTTGATATTTTG
>Chr7 29586235 1 M -
TTGGTTACATGAACAAGTTCTTTAGTGGT
>Chr7 29586823 1 U -
GCCTTGGCTAACATTTTACTTGTCCTTCTGAAT
>Chr7 29587060 1 U -
TACTCTGTTGTGTGCTTTTGAGGACTAGG
>Chr7 29587107 1 U -
TCTATACTCAACAGCAATGCCTCCTGAG
>Chr7 29587107 1 U -
TTCTATACTCAACAGCAATGCCTCCTGAG
>Chr7 29587136 1 U -
TATTCCACAGTGTCTTACCTAACTCTAGCT
>Chr7 29587151 1 U -
TAGAATTTTCCATTATATTCCACAGTGTCT
>Chr7 29587154 1 U -
CAATAGAATTTTCCATTATATTCCACAGTG
>Chr7 29587230 1 U -
TGCCAAGACCATGCTTCAGTGCTGTCCCGC
>Chr7 29587267 1 U -
TTGAACGTCCTTTTATCTGCCCAGGAGAT
>Chr7 29587527 1 U -
TCATCAAGTAGATTCTGGAAATCCAGGAGT
>Chr7 29587965 1 U -
TGTCTGTTCTTTTTAGAGACCTGCCC
>Chr7 29588202 1 U -
TGTTTAATGTCCAGCAAACATGAAGCATT
>Chr7 29588209 1 U -
TACCATCATTGTTTAATGTCCAGCAAACATG
>Chr7 29588210 6 U -
TACCATCATTGTTTAATGTCCAGCAAACAT
>Chr7 29588212 2 U -
TACCATCATTGTTTAATGTCCAGCAAAC
>Chr7 29588221 1 U -
TCAAACTCCAATCTACCATCATTGTTTAATGT
>Chr7 29588222 1 U -
TCAAACTCCAATCTACCATCATTGTTTAATG
>Chr7 29588274 1 U -
TAAGAACACCTTTTTTAAATTTTGCTAAGT
>Chr7 29588324 1 U -
TTACGAACAGGAATATGAAAAATAAATGG
>Chr7 29588356 1 U -
TTAGAACAATTGCTCCCCAATAATTT
>Chr7 29588396 1 U -
TAAAAACGGTCTTTTTAAAACTGTAAAGGTG
>Chr7 29588398 1 U -
TAAAAACGGTCTTTTTAAAACTGTAAAGG
>Chr7 29588428 1 U -
TCCCCTTGGGTGTTCAAAAATACTTCATTTT
>Chr7 29588430 1 U -
TCCCCTTGGGTGTTCAAAAATACTTCATT
>Chr7 29588433 1 U -
TTCTCCCCTTGGGTGTTCAAAAATACTTC
>Chr7 29588466 1 U -
TACATCCTAACCGGGAGAGCAAACCGG
>Chr7 29588495 3 U -
TCCAACTGGTACACTGGCATGAGAGGC
>Chr7 29588536 2 U -
TCATTTTTAACCAGGGCCTCACAG
>Chr7 29588538 1 U -
TCATTTTTAACCAGGGCCTCAC
>Chr7 29588567 1 U -
TTTGGAAACAGTTGAGTCAAAAAAGTCTTGGC
>Chr7 29588581 2 U -
TTTTGGAAACAGTTGAGTC
>Chr7 29588700 1 U -
AGATAAATTCTAAAGTTCTTCCAGGTCT
>Chr7 29588925 1 U -
TGGGACTCTGTCTCCCCCGGTGGGCCTAAGC
>Chr7 29589011 1 U -
CAGCTCTGAGTCACACAATCAGGAAGACAT
>Chr7 29589078 1 U -
TAGAACTAACCCCTGGGTCATTGAAAAAG
>Chr7 29589220 1 U -
TACTAGAAACAAGATACCCCTACTGC
>Chr7 29589272 1 U -
TGAGAATTTTAGTGCCAATATAGGAG
>Chr7 29589274 2 U -
TACAATGAGAATTTTAGTGCCAATATAGG
>Chr7 29589307 6 U -
ACACCAATGAACAGGTTTGACTGTACAAAG
>Chr7 29589307 2 U -
CACCAATGAACAGGTTTGACTGTACAAAG
>Chr7 29589311 1 U -
ACACCAATGAACAGGTTTGACTGTAC
>Chr7 29589350 1 U -
TTTTTGTCTTTTTGTCATTCCTACAGTG
>Chr7 29589619 1 U -
TTCAGCTCCTGCTTTGCTCTCTGGGGT
>Chr7 29589733 3 U -
TAACTCTGAAATATCAGCTGGTGGC
>Chr7 29589868 1 U -
TATCACACTTCATTTTTTGTAGCATGGGCTC
>Chr7 29589950 1 U -
TTCCTGATTCCTATGTGAATATTCTTTCC
>Chr7 29590032 1 U -
GAAAATTTCTACAGATGAGAAAGTGAAGTG
>Chr7 29590034 1 U -
TAGAAAATTTCTACAGATGAGAAAGTGAAG
>Chr7 29590043 1 U -
TAGAAAATTTCTACAGATGAG
>Chr7 29590068 1 U -
GTCCTTAGAAACCATCTAGTCTGCTTTCTCCC
>Chr7 29590245 1 U -
TTTTTAAGTCAACAAACTACCAATGC
>Chr7 29590246 1 U -
TTTTAAGTCAACAAACTACCAATG
>Chr7 29590558 1 U -
TCACGTCTTCGTGAAGCCCTCTGGGGCAG
>Chr7 29590595 1 U -
TCCAAAGGAAAGGTCCTCTGTCTTGGCGG
>Chr7 29590643 1 U -
TCAGACAGAAGATGCCCATCAACAATG
>Chr7 29590717 1 U -
TATTTGCTCAACAGAAAGCCATGTAAACC
>Chr7 29590717 1 U -
TGCTCAACAGAAAGCCATGTAAACC
>Chr7 29590767 1 U -
TGTGAATGAATCGCCTTTGTCTTGTTGG
>Chr7 29590843 3 U -
TTCACCTTTGGGGTCAGCAGCATGTCTG
>Chr7 29590860 1 U -
TGGGTAACAGAGCCTTTCACCTTTGG
>Chr7 29590913 1 U -
CAAATGTCAAAATTCTTGGATGATCCTGGG
>Chr7 29590914 1 U -
ACAAATGTCAAAATTCTTGGATGATCCTGG
>Chr7 29590921 1 U -
AGGAAAGACAAATGTCAAAATTCTTGGATG
>Chr7 29590921 1 U -
GGAAAGACAAATGTCAAAATTCTTGGATG
>Chr7 29590925 1 U -
GGAGGAAAGACAAATGTCAAAATTCTTG
>Chr7 29591187 1 U -
TGTTTTTTCAGATGCCATTAAATTCCTGT
>Chr7 29591187 2 U -
TTGTTTTTTCAGATGCCATTAAATTCCTGT
>Chr7 29591292 1 U -
TAAAAATGAGGGTGTTAGCAAAGGTCTTATC
>Chr7 29591402 1 U -
TCAAATGTCACCTCCTCTGTAGAACC
>Chr7 29591478 1 U +
AGTACTATCATTCATGCAGTTACATTTGTTTG
>Chr7 29591484 1 U -
TTTCAAACAAATGTAACTGCATGAATGAT
>Chr7 29591505 1 U -
TGGCTGTGCATTCTCTTGCTTTCAAAC
>Chr7 29591505 1 U -
TTGGCTGTGCATTCTCTTGCTTTCAAAC
>Chr7 29591528 2 U -
TTCACTCTTCCTGTTGCTCAGATTGGC
>Chr7 29591534 1 U -
TGCCGTTTCACTCTTCCTGTTGCTCAG
>Chr7 29591636 2 U -
TACTCAAACTGGGGTCAGTACTTCCTGGT
>Chr7 29591644 1 U -
TAAGAGTTTTACTCAAACTGGGGTCAGTAC
>Chr7 29591647 1 U -
AAATAAGAGTTTTACTCAAACTGGGGTCAG
>Chr7 29591649 8 U -
TAAATAAGAGTTTTACTCAAACTGGGGTC
>Chr7 29591649 2 U -
TCTAAATAAGAGTTTTACTCAAACTGGGGTC
>Chr7 29591651 1 U -
TCTAAATAAGAGTTTTACTCAAACTGGGG
>Chr7 29591687 1 U -
TCAAAACCCTTTTAATGGATTTCTATGAAG
>Chr7 29591724 1 U -
TGCCTTCTCTTTTAAAGACTCCTTAGGAGTCAC
>Chr7 29591744 1 U -
TGAGATCATGGATTTGCCTTCTCTTTT
>Chr7 29591753 1 U -
TAGACAAGAAATTGAGATCATGGATTTGCC
>Chr7 29591780 1 U -
TGAAAGACTCCACAGAGCCTAG
>Chr7 29591782 1 U -
GAAAAATGTTGAAAGACTCCACAGAGCCT
>Chr7 29591782 1 U -
TGAAAGACTCCACAGAGCCT
>Chr7 29591783 17 U -
TAGAAAAATGTTGAAAGACTCCACAGAGCC
>Chr7 29591822 1 U -
TGTAGCTTAGGTCATAAGCGTAGAACCCAGT
>Chr7 29591832 2 U -
TTGTTAGTTGTAGCTTAGGTCATAAGCGT
>Chr7 29591834 1 U -
TCTTGTTAGTTGTAGCTTAGGTCATAAGC
>Chr7 29591869 1 U -
TATCTCTCAATAAGAAGCTCATAGGCTACGTG
>Chr7 29592116 1 U -
TGCTCACATGCTGCATTCAGGCTGC
>Chr7 29592234 1 U -
CAATAAGAAAGGCATAGAACGGGGGTGT
>Chr7 29592265 8 U -
TGAATAGGGATCCCCAAGCATTTG
>Chr7 29592287 1 U -
TTTTAAACTAAATAGTTTGCATG
>Chr7 29592331 1 U -
TGTCTCTGTGGGTTACAATTTTCTTTGAGG
>Chr7 29592382 1 U -
TCCAATAATATTGGTGTTCAAATTCAGT
>Chr7 29592453 2 U -
TCTTAGCTTCCTATTCACTTCTGTTCACC
>Chr7 29592784 1 U -
TTTATGCTCAGTGTCTGCCTTTGAGGGGCAAGAACAGC
>Chr7 29592804 1 U -
TGCTATCTCAGTTTTATGCTCAGTGTCTGC
>Chr7 29593091 2 U -
AGAGAGCACTAGCATGTGTTGGATGGC
>Chr7 29593140 1 U -
TAAATCAGGTCTAGTCAATCAAAGGATG
>Chr7 29593187 1 U -
TGCAAAGACAAAGCAACCAGTGATATTTGT
>Chr7 29593210 1 U -
TAGCCAGCAATAAACCTAGCCTTGCAAAG
>Chr7 29593231 1 U -
TAATCATTCCCAGTGGGCTGAATTTAGCCAGC
>Chr7 29593238 1 U -
TTCTAATCATTCCCAGTGGGCTGAATTT
>Chr7 29593252 1 U -
TGTTTTCCCAGGATTCTAATCATTCCC
>Chr7 29593275 1 U -
TGTTTTTAAATCCCAGCATAACCAGTGTT
>Chr7 29593288 1 U -
TGCTTTGGACTTTTGTTTTTAAATCCCAG
>Chr7 29593353 10 U -
TTATAATATTTGTGCAAATTTC
>Chr7 29593360 1 U -
TTAACTTTTATAATATTTGTGC
>Chr7 29593481 1 U -
TACTTTATTGTACCTGGTTTTCTTCCCCC
>Chr7 29593566 1 U +
GAGGTTCTCATCAAGTACCTCACTGTCATGTTCTTGC
>Chr7 29593689 1 U -
TAGTTCCAGATTATTGACTAGCTCATGCC
>Chr7 29593720 1 U -
TATGTCCAGGACTGCTCAATTGAATTTGC
>Chr7 29593815 2 U -
TGGGACTAGGCAAGTCCTCTTGGTCAGCG
>Chr7 29593816 1 U -
TGGGACTAGGCAAGTCCTCTTGGTCAGC
>Chr7 29593857 1 U -
TTCTATGAGTCTGTGATTCCCAGGTGGAGCC
>Chr7 29593858 1 U -
TATGAGTCTGTGATTCCCAGGTGGAGC
>Chr7 29593862 1 U -
TGATTCTATGAGTCTGTGATTCCCAGGTG
>Chr7 29593925 1 U -
TGAGAACTCAGACTTGGATTTGACAAGTGC
>Chr7 29593927 1 U +
ACTTGTCAAATCCAAGTCTGAGTTCTCAACTTTTAGC
>Chr7 29593939 1 U -
TAGCTAAAAGTTGAGAACTCAGACTTG
>Chr7 29593992 1 U -
TGCTTTAACATCTTGCCTACCATTGCCCT
>Chr7 29594130 1 U -
TAGTTACAGAGCAGACACCTTCAGTCTGAGGC
>Chr7 29594161 1 U -
TCCACAGGCAGAGCCTGGAGGTGGTGCT
>Chr7 29594198 3 U -
TCGCATTTGAGCTGGACCTCGAAAGATGGC
>Chr7 29594199 1 U -
TCGCATTTGAGCTGGACCTCGAAAGATGG
>Chr7 29594200 1 U -
TCGCATTTGAGCTGGACCTCGAAAGATG
>Chr7 29594201 1 U -
TCGCATTTGAGCTGGACCTCGAAAGAT
>Chr7 29594203 1 U -
TCGCATTTGAGCTGGACCTCGAAAG
>Chr7 29594207 1 U -
TCGCATTTGAGCTGGACCTCG
>Chr7 29594352 1 U -
GAATCAGACATGGATCCTGCCCTTGAGG
>Chr7 29594355 1 U -
GAATCAGACATGGATCCTGCCCTTG
>Chr7 29597121 1 M -
CTACTCGGGAGGCTGAGGCAG
>Chr7 29597178 1 M +
TTTTTGTATTTTTAGTAGAGATGG
>Chr7 29597207 3 M -
TTCGAGACCAGCCTGGCCAACATAGTG
>Chr7 29597216 1 M -
AGGAGTTCGAGACCAGCCTGGCC
