# Supplementary material for: proTRAC - a software for probabilistic piRNA cluster detection, visualization and analysis
Source: BMC Bioinformatics. 2012 Jan 10;13:5. doi: 10.1186/1471-2105-13-5 (PMC3293768; doi:10.1186/1471-2105-13-5)
Supplement: Additional file 8 — proTRAC results folder containing a picture and a FASTA file for each detected macaca cluster. After decompression, the folder can be opened as former session in proTRAC. Alternatively, each file can be opened separately with any standard text-editor or graphic-viewer respectively. [file 1471-2105-13-5-S8.ZIP › proTRAC_results_macaca/monodirectional_clusters/Cluster_18.fas]

>Chr7 73260159 1 M +
AGGAGTTCGAGACCAGCCTGGCC
>Chr7 73263973 2 U -
TTCATTCATTCAACGACCATTTTTGGAGTG
>Chr7 73265773 1 U -
CTCTCTCCTTAAAGAGGCCTTGTCCAGACAG
>Chr7 73265812 1 U -
TCAACAGCTATGAAACTCCTACTTCATGTG
>Chr7 73265822 1 U -
TCACAAACTTCAACAGCTATGAAACTCCT
>Chr7 73266263 1 U -
TACAGTTATTAAACTCAAAAGTTTCTTCTAG
>Chr7 73266265 1 U -
TCTACAGTTATTAAACTCAAAAGTTTCTTCT
>Chr7 73266344 2 U -
TGTAAAATGAGAGGCTTGGTCTTCATGT
>Chr7 73266747 1 U -
TGAGTTAATGGTAAGGGTTCACCATATGGG
>Chr7 73267679 1 U -
TGATCCAATTTTTCTGATACACCGAGGC
>Chr7 73267679 2 U -
TGTGATCCAATTTTTCTGATACACCGAGGC
>Chr7 73267681 1 U -
TGTGATCCAATTTTTCTGATACACCGAG
>Chr7 73267719 1 M -
CCACTCAATAAAATCTTGCACCCATTCTC
>Chr7 73268204 1 U -
TACATGGTGTAACCAGGAAGGGGCGCTC
>Chr7 73268351 1 U -
TAACCACAGTCTCTCGAACTCTTCAATG
>Chr7 73268447 1 U -
TCTTCTCAGAGGATTTGTAAGTTTTCAAGGC
>Chr7 73268769 1 U -
TGCCAGGACTATGAATGCCTCAGGATCT
>Chr7 73268994 1 U -
TGGCCATTCAAGTGGAAGATTCTCTGGTG
>Chr7 73269212 1 U -
TACAAGCTCCTCTTATGAGAAATGTACATTC
>Chr7 73269429 2 U -
TAGAAGTCCTTTTCAAGGAGCCCTAGGCCCTC
>Chr7 73269822 1 U -
TCCAAGTTATTCCAATGTATGAGTGATGGT
>Chr7 73269832 1 U -
GATATCAGATCCAAGTTATTCCAATGTAT
>Chr7 73269840 1 U -
TAAAATTTGAAGATATCAGATCCAAGTTATTC
>Chr7 73269963 1 U -
TTACAAGAAATTTATTTCTAGCTCT
>Chr7 73270318 1 U -
TGTATGTTATCTGGGTGATGCATATCCC
>Chr7 73271033 1 U -
TTATTTTTGCCAGAGTAGCTTCAGGGG
>Chr7 73271091 1 U -
TTTCTCTGAGTCATTTATGGGTCGTAGG
>Chr7 73271297 1 U -
TCTCCAAAGAGCTCTATTTCGGGTCTC
>Chr7 73271625 1 U -
TTTGATGATGTGTTGGTCCTTTTGTCAAGC
>Chr7 73271644 1 U -
TTCCTATGAACTTGACTTTGATGATGT
>Chr7 73271648 2 U -
TTTTCCTATGAACTTGACTTTGATG
>Chr7 73271651 1 U -
TCTGAATCTTTTCCTATGAACTTGACTTTG
>Chr7 73271781 1 U -
TGAAATGGCGCGGAAGTTACCCTTTTTG
>Chr7 73272196 1 U -
TAAGAGATTGTGTGAAGAGTGCTTGTGGT
>Chr7 73272215 1 U +
CAATCTCTTAGGGTTTGGCTGTGTCCCCACCCACATC
>Chr7 73272549 1 M +
TCTTCATAGCAGTGTGAG
>Chr7 73272672 1 U -
TGAGAACCTTATCCTGGGTATATGTATGTG
>Chr7 73272854 1 U -
TAGATAATTCAAACTGCTTTTCAAAC
>Chr7 73272897 2 U -
TAACCAAGCACCATGCCCAGTTTTGGG
>Chr7 73273030 1 U -
TAGTTATGAAATGGAGTCTGTTTTGAG
>Chr7 73273449 1 U -
TGCAAGTGCTCTGCTGAGAAGAGAATGG
>Chr7 73273739 2 U -
TGATGATGTTCTCTGCCTTCTTTTAAAAT
>Chr7 73274351 1 U -
TATTCAAGCCATATCAAAATGGGTTCAAAGG
>Chr7 73274965 1 U -
GTGTATGTGTACATAATTCTCCTAACCAAAT
>Chr7 73275451 1 U -
TTACCTAGCTGAAAATGGGGAGGATG
>Chr7 73275573 1 U -
TACTTATCTGTGACAGGTGTTATGAAG
>Chr7 73275576 1 U -
TAGAATACTTATCTGTGACAGGTGTTATG
>Chr7 73275602 1 U -
TATCCAATGAGAACTGCAGATAATCCTAG
>Chr7 73275671 1 U -
TCATTCAACAAATACTTATTGAACACCTGTG
>Chr7 73276365 1 U +
TCAGCCTTTACTTCTCAGTGGTCTCAACCTTCAGCAC
>Chr7 73276388 4 U +
TCAACCTTCAGCACCCAGTAACCACACAGC
>Chr7 73276389 1 U -
TGTGTGGTTACTGGGTGCTGAAGGTTG
>Chr7 73277054 1 U +
TACTCCTGTAACAAGGAATACCTTATAGTT
>Chr7 73277391 1 U +
TTTTATCCTAGAAGCCTTGGGAAGCCTTTGAAGG
>Chr7 73278821 4 U -
TATTTTACTTATTGTTCCTTTTCTCTGGGC
>Chr7 73279518 1 U +
TTTCCTAATAAAGGTGGCATTCCAAATTAGTGT
>Chr7 73280056 1 U -
TGTCAAGTTTATACTCATC
>Chr7 73280876 1 M -
CTACTCGGGAGGCTGAGGCAG
