# Supplementary material for: proTRAC - a software for probabilistic piRNA cluster detection, visualization and analysis
Source: BMC Bioinformatics. 2012 Jan 10;13:5. doi: 10.1186/1471-2105-13-5 (PMC3293768; doi:10.1186/1471-2105-13-5)
Supplement: Additional file 8 — proTRAC results folder containing a picture and a FASTA file for each detected macaca cluster. After decompression, the folder can be opened as former session in proTRAC. Alternatively, each file can be opened separately with any standard text-editor or graphic-viewer respectively. [file 1471-2105-13-5-S8.ZIP › proTRAC_results_macaca/monodirectional_clusters/Cluster_22.fas]

>Chr9 28889125 1 U -
TTTCACTCTTAGACTGTCCTGGTTTGGAGG
>Chr9 28889598 1 U -
TGCTCGGCAGCCGCTGTCTGGTGACGG
>Chr9 28889633 2 U -
GTCTTTTTGACAGAGTATGCGCAGGTGCGG
>Chr9 28889711 1 U -
AATGATCTTTAGTGTGGGTGGTTTTGTG
>Chr9 28889713 1 U -
AATGATCTTTAGTGTGGGTGGTTTTG
>Chr9 28889886 3 U -
TTAAAACCCCTCCGAACAAAGAGAACAC
>Chr9 28889897 1 U -
TAGCTTTAAAACCCCTCCGAAC
>Chr9 28889919 1 U -
TAAGAGTTAAGTGAGTGAAGGCCCCTC
>Chr9 28889945 1 U -
TCTTGATCTCCATATTCAGATTTGTGAAT
>Chr9 28889949 1 U -
CCCTCTTGATCTCCATATTCAGATTTGT
>Chr9 28890023 1 U -
TTATACACTAGGGGCTCAGTCATTGCTTGT
>Chr9 28890062 1 U -
TTCTTCATCTCTGTAACCCCAGTAGCTCGC
>Chr9 28890066 4 U -
TGTTTTCTTCATCTCTGTAACCCCAGTAGC
>Chr9 28890200 1 U -
TCTCAGGGCAGTGTGATGGCCCATCCC
>Chr9 28890351 1 U -
TAGAAAGTGACATTACTTAACGCAGTGCC
>Chr9 28890385 2 M -
TAGAAAACTGTGTCCCTGATTTTGCTGT
>Chr9 28890430 1 U -
GAGTAAACCATCCATTCTGCTGGGGGAGG
>Chr9 28890623 1 U -
TGTACATCACTAATTACCGCTGCCCACAGGT
>Chr9 28890726 1 U -
TCTCACTGCGTGTCGTCTCCTGACCAGAG
>Chr9 28890728 1 U -
TTCTCACTGCGTGTCGTCTCCTGACCAG
>Chr9 28890730 1 U -
TTCTCACTGCGTGTCGTCTCCTGACC
>Chr9 28890881 1 U -
TTCAAGCAGAGTGTTTGGAGCAATC
>Chr9 28890949 2 U -
TTTTTCATGCTTTTTTCAGAAGCTCACCTT
>Chr9 28890951 1 U -
TTTTTCATGCTTTTTTCAGAAGCTCACC
>Chr9 28890987 1 U -
TTCACATCAGTCACTTGGGAAGTTCAG
>Chr9 28891035 1 U -
CCGTGGTGTGCACCGGAAGATCTCCATGC
>Chr9 28891036 1 U -
TCCGTGGTGTGCACCGGAAGATCTCCATG
