# Supplementary material for: proTRAC - a software for probabilistic piRNA cluster detection, visualization and analysis
Source: BMC Bioinformatics. 2012 Jan 10;13:5. doi: 10.1186/1471-2105-13-5 (PMC3293768; doi:10.1186/1471-2105-13-5)
Supplement: Additional file 8 — proTRAC results folder containing a picture and a FASTA file for each detected macaca cluster. After decompression, the folder can be opened as former session in proTRAC. Alternatively, each file can be opened separately with any standard text-editor or graphic-viewer respectively. [file 1471-2105-13-5-S8.ZIP › proTRAC_results_macaca/monodirectional_clusters/Cluster_23.fas]

>Chr9 30341207 1 M +
CTTCAGTGGAATGGGCAGCTTCATGTTG
>Chr9 30341208 1 M +
TTCAGTGGAATGGGCAGCTTCATGTTG
>Chr9 30341272 1 M +
TTTCCAAGAATGTCACCATCTCT
>Chr9 30341284 1 M +
TCACCATCTCTAAATAGGAAATAATCCTTGTC
>Chr9 30341317 1 M +
TCTAGAACTACTTTGGTGCCTCCATACTCT
>Chr9 30341430 1 M +
TACTGTTGCTTGCAATACTTTTCCTTG
>Chr9 30341509 1 M +
CTTTCAACCAATACTCGGTCAAAGAGTGG
>Chr9 30344676 1 M +
AGGAGTTCGAGACCAGCCTGGCC
