# Supplementary material for: proTRAC - a software for probabilistic piRNA cluster detection, visualization and analysis
Source: BMC Bioinformatics. 2012 Jan 10;13:5. doi: 10.1186/1471-2105-13-5 (PMC3293768; doi:10.1186/1471-2105-13-5)
Supplement: Additional file 8 — proTRAC results folder containing a picture and a FASTA file for each detected macaca cluster. After decompression, the folder can be opened as former session in proTRAC. Alternatively, each file can be opened separately with any standard text-editor or graphic-viewer respectively. [file 1471-2105-13-5-S8.ZIP › proTRAC_results_macaca/monodirectional_clusters/Cluster_24.fas]

>Chr9 42746523 1 M -
TTTTAGCCAGAATTTAAGGCAGCCTCTCAG
>Chr9 42747532 1 U -
TCTATGCCACTTTTCAAGACAGTCCTTCAC
>Chr9 42748056 1 U -
TGTCATTCGACCAGCCTCCCATGC
>Chr9 42748152 2 U -
TCTCAGCAAGCCTCTGTGTTGGCCTCCTAGC
>Chr9 42748636 1 U -
TGAGTTCCCCACAGTGAATGCCTTAAGAGT
>Chr9 42749334 1 M -
TTTTAGCCAGAATTTAAGGCAGCCTCTCAG
>Chr9 42750067 1 U -
TTTAAGGTGGTCTGGTTCCTCTACCCTGC
>Chr9 42750516 1 U -
TAACTTGCCAACTTTGCATTCAGACTCTTAGC
>Chr9 42751093 1 U -
TACCAGGCTCTCAGCAAGCGTTTTAGCCAG
>Chr9 42751248 1 M -
TGAAATCACAGTCTGGCAAAGCCCTTGGAC
>Chr9 42751473 1 U -
TTGTGAGTTCTCCTTAGTGAATGAC
>Chr9 42752335 1 U -
TTTTAACAGCCATCCAGCAAGCGTCTTGC
>Chr9 42752988 1 M -
TGAAATCACAGTCTGGCAAAGCCCTTGGAC
>Chr9 42753760 1 U -
TCTCAGTAATTCTGTTAGCCAGCCGCTT
>Chr9 42757018 1 U -
TCTTTTTCATGGTTTGTGTGTCAAATTGGT
>Chr9 42757688 1 U -
AATTTGTCCATTTCTTTGGCTGTCATTTTG
