# Supplementary material for: proTRAC - a software for probabilistic piRNA cluster detection, visualization and analysis
Source: BMC Bioinformatics. 2012 Jan 10;13:5. doi: 10.1186/1471-2105-13-5 (PMC3293768; doi:10.1186/1471-2105-13-5)
Supplement: Additional file 8 — proTRAC results folder containing a picture and a FASTA file for each detected macaca cluster. After decompression, the folder can be opened as former session in proTRAC. Alternatively, each file can be opened separately with any standard text-editor or graphic-viewer respectively. [file 1471-2105-13-5-S8.ZIP › proTRAC_results_macaca/monodirectional_clusters/Cluster_25.fas]

>Chr9 59265511 1 U -
TTCCTCACAGGAAACAGGTTCATCGAAGG
>Chr9 59270697 1 U -
GGTCATCTGAGGCCCGCAGTTTTGG
>Chr9 59270741 1 U -
TGCGAGATCCTTCATGCAATCAAGAAGTCAG
>Chr9 59270779 2 U -
TTCACCTATGTCGACCCAGCTCGGAGG
>Chr9 59271508 2 U -
TTGACATCTCGGGAGGTGACGATGCCCACC
>Chr9 59271574 2 U -
TTTCATCCTTGGCGTCATTATCTCACTG
>Chr9 59271631 2 U -
TACACTGCAGGACCTCATTTGCCTCTTTC
>Chr9 59271800 1 M -
CAGGCAGTATTTGTCATCCTCACGGGTGCC
>Chr9 59271887 1 U -
TAATGCACCATGGTGATCTGATACACTGG
>Chr9 59271923 1 U -
TAATCACCTGGAAGTGGGGCTACTTCTG
>Chr9 59272281 1 M -
TGCTCTTCTCCATGGCATCCAGTGAGCC
>Chr9 59272377 1 U -
TCGAACTTCTGAATGGACCCTTTGTCCTTGAT
>Chr9 59272398 1 U -
CCCACTATGAGACAGGGCTCGAACTTCTG
>Chr9 59272416 1 M -
TGGCAGCCATGCTGGATGCCCACTATGAG
>Chr9 59272427 1 U -
TCCCGATATCCTGGCAGCCATGCTGGATG
>Chr9 59272430 1 U -
CCCGATATCCTGGCAGCCATGCTGG
>Chr9 59272645 1 U -
TCTGTGGATCACTCAGTGATGGAGGGAGAC
>Chr9 59272651 2 U -
TGCAAATCTGTGGATCACTCAGTGATGGAG
>Chr9 59272653 1 U -
TGCAAATCTGTGGATCACTCAGTGATGG
>Chr9 59272657 1 U -
TAGTGCAAATCTGTGGATCACTCAGTG
>Chr9 59272658 1 M -
TAGTGCAAATCTGTGGATCACTCAGT
>Chr9 59272659 1 M -
GTAGTGCAAATCTGTGGATCACTCAG
>Chr9 59273007 1 M -
TTGGCCTAGGTCAAGAGCTCAGAAGTGCC
>Chr9 59273164 4 U -
CAGGAATTGTACACCTGGGGACGGTGGTG
>Chr9 59273202 1 M -
TGCAAAGTTAAAGCCTTCAACTGCAGCTG
>Chr9 59273369 1 U -
TAAAAATAGTGTTACTTTTTGGGAT
>Chr9 59273464 1 U -
TTTATGTATGCTACCTTCTGGGTGTGAAG
>Chr9 59273516 1 U -
TGTTTTCTGTGTTATGTGG
>Chr9 59273693 1 U -
TGTTTTGGTAGTACCTTTGCCAGGGAAGC
>Chr9 59273701 1 U -
TCGTTAGTGTTTTGGTAGTACCTTTGCC
>Chr9 59273903 1 U -
TCCTTGTCCAATTTCGGGAGAAGATCTC
>Chr9 59273954 1 U -
TTCAAGCTCAAAATATTACATAAGCATCAAGG
>Chr9 59274315 1 U -
TATAAAAGCATATGAAAGTCACCCAGTAT
>Chr9 59274506 1 U -
TATTTGGCTCAATATATCAAAATAATGTTCTG
>Chr9 59274654 1 U -
TTTTACTTCATGCCTTGCTTATACTGCTTGG
>Chr9 59274655 1 U -
TTACTTCATGCCTTGCTTATACTGCTTG
>Chr9 59274657 1 U -
TTTTTACTTCATGCCTTGCTTATACTGCT
>Chr9 59275014 1 U -
TGCTTTGAAAATCCTTTAGTAGGACCAACC
>Chr9 59275121 2 M -
TCTGCAGCAACCAGTCCAGGAAGC
>Chr9 59275141 1 U -
TACAAAAACAGAACTCTGACCCACAGTCTG
>Chr9 59275364 1 U -
TAGAATATCCTTCATTTTAGATTTGCCTG
>Chr9 59275369 1 U -
TTGTCTTATAGAATATCCTTCATTTTAGATTT
>Chr9 59275480 2 U -
TTTTATTTGGTTATTCAAGTCTCTTAACATTC
>Chr9 59275609 1 M -
TCGAACTCCTGACCTCAGGTGATCCACCC
>Chr9 59275628 1 M +
AGGAGTTCGAGACCAGCCTGGCC
>Chr9 59275665 1 M -
TTTTTGTATTTTTAGTAGAGATGG
>Chr9 59276334 1 U -
TTGCCAGGGAAGAAGATTTTATTTGAGTG
>Chr9 59276559 1 U -
TACTTCAGATGTTGCATCTTTAAACTGTT
>Chr9 59276777 1 U -
TTTTTTGCTCATACAGACATTAAACTGCAAC
>Chr9 59276938 1 U -
TCCCAAATAAATATTATATGTGTTGCC
>Chr9 59277213 1 U -
TGAAAAAACCTAATGAAGATGTCTCACAGC
>Chr9 59277292 1 U -
CAAGTCTTGTGCTGAACGTAGAACCTGCAT
>Chr9 59277615 1 U -
TAGTCCAAACTGCACCATTCTGTAAACGC
>Chr9 59277847 1 U -
TAGTCACTCATGCATGCATTCACAGTATG
>Chr9 59278310 6 U -
TTTTCGTTTTGTCCAAGCTCGCAGGGCAAG
>Chr9 59278313 1 U -
TTTTCGTTTTGTCCAAGCTCGCAGGGC
>Chr9 59278828 1 U -
TTTTCTATTTCATTTAAATGGACTCTCGGCC
>Chr9 59278992 1 U -
GCCGTCAGGGTTTGCTGT
>Chr9 59279159 1 M -
ATTGTTCATGATCATCTCTATATCTAATTT
>Chr9 59279431 1 U -
TCCTCCAAGGAAAGGAGACTGTCTTTCGC
>Chr9 59279594 1 M -
TATCTACTACAAACTTCAAAGAGGAACCAGG
>Chr9 59279656 1 U -
TTTCTTCTCCGCACTTACAAGAAAGATCAAAG
>Chr9 59279660 1 U -
TTCTTCTCCGCACTTACAAGAAAGATC
>Chr9 59279759 1 U -
TTCTAAGTGATTGACAAGGTGATGCAAGT
>Chr9 59280049 1 U -
TCCATACTGATCAGAAGTCTGCCTCCTGG
>Chr9 59280228 1 U -
TCTCCCAGATTATTTCTGTGTGTAGGTG
>Chr9 59280510 1 U -
TCATCAGCTATCCTAGGTGGAGTCCTCAGCC
>Chr9 59280758 1 U -
TTTCAGTTTACTCAGGACATGCACCCGAAGT
>Chr9 59280799 1 U -
TGCTCAGAGCCATAACTTCACTCTTCATAC
>Chr9 59280837 1 U -
TGAAAAGACATTTCTGGCACCTAGAAGG
>Chr9 59281554 1 U -
TGCGTTTTTTAGTGAGATATGTTTGACTC
>Chr9 59281628 1 U -
TATATACCATCTCTGCGATTTAAATTC
>Chr9 59281672 1 U -
TCCTTCCAGAGTCTCTATATTCTTCTGCGT
>Chr9 59281673 1 U -
TTCCTTCCAGAGTCTCTATATTCTTCTGCG
>Chr9 59281784 1 U -
TCCAACCCAGACCGCATACTGTGGCCTCTC
>Chr9 59281858 1 U -
TCTTCTGTGGTTATCGTGCTTTGCCTGCCGC
>Chr9 59282309 1 U -
TGTTCAACTCATGCAGTGGTGGGGAGG
>Chr9 59282312 4 U -
TGTCCATGTTCAACTCATGCAGTGGTGGGG
>Chr9 59282313 3 U -
TGTCCATGTTCAACTCATGCAGTGGTGGG
>Chr9 59282316 1 U -
TGAATGTCCATGTTCAACTCATGCAGTGGT
>Chr9 59282317 1 U -
TGAATGTCCATGTTCAACTCATGCAGTGG
>Chr9 59282318 1 U -
TCTGAATGTCCATGTTCAACTCATGCAGTG
>Chr9 59282319 1 U -
TCTGAATGTCCATGTTCAACTCATGCAGT
>Chr9 59282322 1 U -
AGCTCTGAATGTCCATGTTCAACTCATGC
>Chr9 59282441 1 U -
TGTCAGTGCTCCCTAAAGAAGTTAAATG
>Chr9 59282490 5 U -
TGTCTGATTCAATAACCTGTATTCTGAGCAC
>Chr9 59282492 1 U -
CATGTCTGATTCAATAACCTGTATTCTGAGC
>Chr9 59282492 1 U -
TGTCTGATTCAATAACCTGTATTCTGAGC
>Chr9 59282759 1 U -
TCAAAAACAACCAATGAGAGTCTCTTGAATC
>Chr9 59282799 1 U -
TCAAAGGGTCATTCAGAGGGGAAAAGC
>Chr9 59282902 1 U -
TTGCCAAGACAGATGATCCTTGAATGG
>Chr9 59283210 1 U -
TGCATTGTTTATACTTAAAATACACCGCGTG
>Chr9 59283443 1 U -
CACAGATACAGCCTTGCTAAAGCTTGAGTGC
>Chr9 59283448 2 U -
TCCCACAGATACAGCCTTGCTAAAGCTTG
>Chr9 59284193 1 U -
TTCCTTTGTAAAAAGTCAGATGCTGCTGAT
>Chr9 59284609 1 U -
TATTAATGGACAGATGGCCCATGTGGCAAG
>Chr9 59285079 1 U -
CCTTTCTTAAGCTTATGTGAATATGTGTAAT
>Chr9 59285082 1 U -
TTTCTTAAGCTTATGTGAATATGTGT
>Chr9 59285597 1 U -
TAAATATGATGCCGTTCATGAAATGGAGAG
>Chr9 59285601 1 U -
AATAAATATGATGCCGTTCATGAAATGG
>Chr9 59285601 1 U -
ATGATGCCGTTCATGAAATGG
>Chr9 59285602 1 U -
TAAATATGATGCCGTTCATGAAATG
>Chr9 59285607 1 U -
TACAGACAATAAATATGATGCCGTTCATG
>Chr9 59285725 3 U -
TGACTCACCATGTGGTATCCCCCATCCACT
>Chr9 59285740 1 U -
TATTAGACTCAGCTGACTCACCATGTGG
>Chr9 59286046 1 U -
TGAGATGGTCATAGGGAATTGAAGGCTG
>Chr9 59286079 1 U -
TTCAGACTAGAGATGATAGGAGAACTATG
>Chr9 59286088 1 U -
TTTTAGATATTTCAGACTAGAGATGATAGG
>Chr9 59286093 1 U -
TTTTAGATATTTCAGACTAGAGATG
>Chr9 59286200 1 U -
TCCAAGATGATTGAGGTTTCTGCTGAGT
>Chr9 59286409 2 U -
TAGATGCAGTTCATTTACTTGAAGAAAAC
>Chr9 59286764 1 U -
TTCAAGAACTTCAAGGATAAATAGGTTGT
>Chr9 59287033 1 U -
TAAATAGGAGACTCAGTGTGAGCTCTGAGC
>Chr9 59287128 1 U -
TGCATCCAGGAGCTCTGAAGTCTACACGAAT
>Chr9 59287265 1 U -
TTCTTTAACCCCCTACAGTACTTTGTTTGT
>Chr9 59287485 1 U -
TGACACCTTTTTAGATCACAGATTTCTGGGG
>Chr9 59287486 1 U -
TGACACCTTTTTAGATCACAGATTTCTGGG
>Chr9 59287542 1 U -
TGTAAGTGCTCTTCTAAAAGCATTGCATG
>Chr9 59289497 1 M +
TTTTTGTATTTTTAGTAGAGATGG
>Chr9 59289804 1 M +
TTTTTGTATTTTTAGTAGAGATGG
>Chr9 59289842 1 M -
AGGAGTTCGAGACCAGCCTGGCC
>Chr9 59293241 3 M -
TTCGAGACCAGCCTGGCCAACATAGTG
>Chr9 59293250 1 M -
AGGAGTTCGAGACCAGCCTGGCC
>Chr9 59293293 1 M -
TGTAATCCCAGCACTTTGGGAGGCCGAGG
>Chr9 59293398 1 M +
TTCTAGGGTACATGTGCACAACGTG
>Chr9 59295828 1 M +
TTTTTGTATTTTTAGTAGAGATGG
>Chr9 59295879 1 M +
TCGAACTCCTGACCTCAGGTGATCCACCC
>Chr9 59298812 1 M -
CTACTCGGGAGGCTGAGGCAG
>Chr9 59298963 1 M +
AAGTGCTGGGATTACAGGCTTG
>Chr9 59298965 1 M -
GGCCGGGCGCGGTGGCTCAAGCCTGTAATCCCAGCAC
>Chr9 59299548 1 M +
AGGAGTTCGAGACCAGCCTGGCC
>Chr9 59299553 3 M +
TTCGAGACCAGCCTGGCCAACATAGTG
>Chr9 59302773 1 M +
GGCCGGGCGCGGTGGCTCAAGCCTGTAATCCCAGCAC
>Chr9 59302790 1 M -
AAGTGCTGGGATTACAGGCTTG
>Chr9 59302942 1 M +
CTACTCGGGAGGCTGAGGCAG
>Chr9 59303504 2 M -
TTCAAGACCAGCCTGACCAACATGGTGAAACCCT
