# Supplementary material for: proTRAC - a software for probabilistic piRNA cluster detection, visualization and analysis
Source: BMC Bioinformatics. 2012 Jan 10;13:5. doi: 10.1186/1471-2105-13-5 (PMC3293768; doi:10.1186/1471-2105-13-5)
Supplement: Additional file 8 — proTRAC results folder containing a picture and a FASTA file for each detected macaca cluster. After decompression, the folder can be opened as former session in proTRAC. Alternatively, each file can be opened separately with any standard text-editor or graphic-viewer respectively. [file 1471-2105-13-5-S8.ZIP › proTRAC_results_macaca/monodirectional_clusters/Cluster_26.fas]

>Chr10 64447107 1 M +
CAGTTTCACAACCTTAATCCACGGGGG
>Chr10 64447546 1 M +
TCCTCATTAGCAATGTCTTCTACAGCATCCT
>Chr10 64447627 1 M +
TCCTCATTAGCAATGTCTTCTACAGCATCCT
>Chr10 64447653 1 U +
ATCCTCATTAGCGATGTCGTATACAGCATC
>Chr10 64447672 6 M +
TATACAGCATCCTCGTTAGCG
>Chr10 64447779 1 U +
TTATACAGTGTCCTCATTAGCAATGTCGT
>Chr10 64447833 1 U +
TTCTACAGCATCCTCATTAGCGATGTCATAT
>Chr10 64447861 6 M +
TATACAGCATCCTCGTTAGCG
>Chr10 64447888 6 M +
TATACAGCATCCTCGTTAGCG
>Chr10 64448040 1 U +
TAGCAATCTCGTATACAGCATCCTCATTG
