# Supplementary material for: proTRAC - a software for probabilistic piRNA cluster detection, visualization and analysis
Source: BMC Bioinformatics. 2012 Jan 10;13:5. doi: 10.1186/1471-2105-13-5 (PMC3293768; doi:10.1186/1471-2105-13-5)
Supplement: Additional file 8 — proTRAC results folder containing a picture and a FASTA file for each detected macaca cluster. After decompression, the folder can be opened as former session in proTRAC. Alternatively, each file can be opened separately with any standard text-editor or graphic-viewer respectively. [file 1471-2105-13-5-S8.ZIP › proTRAC_results_macaca/monodirectional_clusters/Cluster_27.fas]

>Chr10 76060825 1 M +
TGAACTCCATAGAAAACCCTGGTTACTGAAG
>Chr10 76060825 2 M +
TGAACTCCATAGAAAACCCTGGTTACTGAAGT
>Chr10 76060871 1 M +
TCTCTGTTTTTCTGAGTCTGGCAGCTTTC
>Chr10 76060875 1 M +
TGTTTTTCTGAGTCTGGCAGCTTTCATT
>Chr10 76060880 1 M +
TTCTGAGTCTGGCAGCTTTCATTTGCTCAC
>Chr10 76061003 1 U +
TAGCCTCTCACTCCCAGAGCCGTGGTCTCAC
>Chr10 76061034 1 M +
TGTCAGTAAACAGTGATGACTGTGACTTG
>Chr10 76061056 1 M +
TGACTTGAATGAAAGCCTAGGACACATG
>Chr10 76061065 1 M +
TGAAAGCCTAGGACACATGACACTTTCCGTT
>Chr10 76061073 1 M +
TAGGACACATGACACTTTCCGTTCCTTG
>Chr10 76061073 1 M +
TAGGACACATGACACTTTCCGTTCCTTGTC
>Chr10 76061082 1 M +
TGACACTTTCCGTTCCTTGTCTAT
>Chr10 76061133 1 M +
TGAAGAGACATTCATGTCAAAGTGGG
>Chr10 76061143 1 M +
TTCATGTCAAAGTGGGAATTTTCAAGTC
>Chr10 76061144 2 M +
TCATGTCAAAGTGGGAATTTTCAAGTCAT
>Chr10 76061161 9 M +
TTTTCAAGTCATCAGAGCTCCATGGCT
>Chr10 76061183 1 M +
TGGCTAAACTCCTTTGGGTAAAAC
>Chr10 76061183 1 M +
TGGCTAAACTCCTTTGGGTAAAACC
>Chr10 76061187 1 M +
TAAACTCCTTTGGGTAAAACCAAAAC
>Chr10 76061216 1 M +
AACAACTTCTTTACGGCTCGGGCAGTAAC
>Chr10 76061285 1 U +
TGTTTTCCCCTGTAGTTTCTGTCAATGTG
>Chr10 76061301 1 M +
TTCTGTCAATGTGACTTAAAACCGTCTATT
>Chr10 76061319 1 M +
AAACCGTCTATTAAGAATACCATAGAATCTC
>Chr10 76061341 1 U +
TAGAATCTCTTCCATGTCAAACTCTCTTTT
>Chr10 76061350 1 U +
TTCCATGTCAAACTCTCTTTTGATTTT
>Chr10 76061401 1 U +
TGAATTATCCTAGTTATTAGCTTACC
>Chr10 76061418 1 U +
TAGCTTACCTTAAGGAATGTCAGAAAG
>Chr10 76061467 1 M +
TCGTTCACTTAGGGCCCAGACCAGCTGC
>Chr10 76061591 2 U +
TAGAAAGCTCAACAACAAAGACAGAGGC
>Chr10 76061894 1 M +
TCAGGAACCTCAGACTCATCACAGGG
>Chr10 76061966 1 U +
CCCATGCAAGAATTAAGGTTGTTCT
>Chr10 76062003 1 U +
TTCACTACTCTTCAGCTCCCGCCTGAGCC
>Chr10 76062026 2 U +
TGAGCCTTCAATGAAATCGACTGCACTGCC
>Chr10 76062152 1 M +
TCGAACTGGCTGGTCTATGAAGGTGGTT
>Chr10 76062167 1 M +
TATGAAGGTGGTTAACGTCTGTGTTGTTG
>Chr10 76062171 1 M +
AAGGTGGTTAACGTCTGTGTTG
>Chr10 76062274 1 M +
TCAGGAACCTCAGACTCATCACAGGG
>Chr10 76062341 2 M +
TGGGGTCCATGCAAGAATTAAGTTCGTTC
>Chr10 76062346 1 M +
TCCATGCAAGAATTAAGTTCGTTCCCC
>Chr10 76062346 1 M +
TCCATGCAAGAATTAAGTTCGTTCCCCATG
>Chr10 76062383 1 U +
TTCACTACTACTCTTTGCCTCCCGCCTGAGC
>Chr10 76062409 1 M +
TGAGCCTTCAATCAAACGGACTGCACTGCTC
>Chr10 76062415 1 M +
TTCAATCAAACGGACTGCACTGCTCTAGC
>Chr10 76062415 3 U +
TTCAATCAAACGGACTGCACTGCTCTAGCAAC
>Chr10 76062534 1 U +
TCGAACTGGCTGGTCTATGAAAGTGGTT
>Chr10 76062547 1 U +
TCTATGAAAGTGGTTAATTTCTGTGTTGT
>Chr10 76062551 1 U +
TGAAAGTGGTTAATTTCTGTGTTGTT
>Chr10 76062602 1 M -
TGGCGGTTTATGTGCCTCTTGG
>Chr10 76062606 1 M +
GAGGCACATAAACCGCCATGACAGAATG
>Chr10 76062943 1 M +
TGAACTCCATAGAAAACCCTGGTTACTGAAG
>Chr10 76062943 2 M +
TGAACTCCATAGAAAACCCTGGTTACTGAAGT
>Chr10 76062988 1 M +
TCTCTGTTTTTCTGAGTCTGGCAGCTTTC
>Chr10 76062992 1 M +
TGTTTTTCTGAGTCTGGCAGCTTTCATT
>Chr10 76062997 1 M +
TTCTGAGTCTGGCAGCTTTCATTTGCTCAC
>Chr10 76063597 1 M +
AAGTGCTGGGATTACAGGCTTG
>Chr10 76063599 1 M -
GGCCGGGCGCGGTGGCTCAAGCCTGTAATCCCAGCAC
>Chr10 76064386 1 M +
TGCACCGAGTGGGGCCAGATCTTCATCCT
>Chr10 76065627 1 M -
TGTAATCCCAGCACTTTGGGAGGCCGAGG
>Chr10 76067045 1 M -
TTTTTGTATTTTTAGTAGAGATGG
