# Supplementary material for: proTRAC - a software for probabilistic piRNA cluster detection, visualization and analysis
Source: BMC Bioinformatics. 2012 Jan 10;13:5. doi: 10.1186/1471-2105-13-5 (PMC3293768; doi:10.1186/1471-2105-13-5)
Supplement: Additional file 8 — proTRAC results folder containing a picture and a FASTA file for each detected macaca cluster. After decompression, the folder can be opened as former session in proTRAC. Alternatively, each file can be opened separately with any standard text-editor or graphic-viewer respectively. [file 1471-2105-13-5-S8.ZIP › proTRAC_results_macaca/monodirectional_clusters/Cluster_28.fas]

>Chr10 76174080 1 M -
AATGCTTCTCTCCTGTCTTACAAGTGTTAGT
>Chr10 76174080 1 M -
TGCTTCTCTCCTGTCTTACAAGTGTTAGT
>Chr10 76174081 1 M -
TGCTTCTCTCCTGTCTTACAAGTGTTAG
>Chr10 76174153 1 M -
TTCTGAGTCCGGCAGCTTTCATTTGCTCAC
>Chr10 76174205 2 M -
TGAACTCCATAGAAAACCCTGGTTACTGAAGT
>Chr10 76174206 1 M -
TGAACTCCATAGAAAACCCTGGTTACTGAAG
>Chr10 76174803 2 M -
TCAGATTCATTGCAGGGTCCCACGTTCAGC
>Chr10 76174812 1 M -
TCAACAGTCTCAGATTCATTGCAGGGTCCC
>Chr10 76175242 1 M -
TCGTTCACTTAGGGCCCAGACCAGCTGC
>Chr10 76175772 2 M -
TTTGTTTTTCTTCTTTGTTCAAATTAC
>Chr10 76175839 1 M -
AACAACTTCTTTACGGCTCGGGCAGTAAC
>Chr10 76175871 1 M -
TAAACTCCTTTGGGTAAAACCAAAAC
>Chr10 76175876 1 M -
TGGCTAAACTCCTTTGGGTAAAACC
>Chr10 76175877 1 M -
TGGCTAAACTCCTTTGGGTAAAAC
>Chr10 76175896 9 M -
TTTTCAAGTCATCAGAGCTCCATGGCT
>Chr10 76175911 2 M -
TCATGTCAAAGTGGGAATTTTCAAGTCAT
>Chr10 76175913 1 M -
TTCATGTCAAAGTGGGAATTTTCAAGTC
>Chr10 76175925 1 M -
TGAAGAGACATTCATGTCAAAGTGGG
>Chr10 76176000 1 M -
TGACTTGAATGAAAGCCTAGGACACATG
>Chr10 76176021 1 M -
TGTCAGTAAACAGTGATGACTGTGACTTG
>Chr10 76176097 1 M -
AATGCTTCTCTCCTGTCTTACAAGTGTTAGT
>Chr10 76176097 1 M -
TGCTTCTCTCCTGTCTTACAAGTGTTAGT
>Chr10 76176098 1 M -
TGCTTCTCTCCTGTCTTACAAGTGTTAG
>Chr10 76176617 1 M -
TGTGAAGGTGGGGATCTTCTGTCTTATTTC
>Chr10 76176735 4 M -
TCAGGAATTCCATGGAAGATATTCCTCTC
