# Supplementary material for: proTRAC - a software for probabilistic piRNA cluster detection, visualization and analysis
Source: BMC Bioinformatics. 2012 Jan 10;13:5. doi: 10.1186/1471-2105-13-5 (PMC3293768; doi:10.1186/1471-2105-13-5)
Supplement: Additional file 8 — proTRAC results folder containing a picture and a FASTA file for each detected macaca cluster. After decompression, the folder can be opened as former session in proTRAC. Alternatively, each file can be opened separately with any standard text-editor or graphic-viewer respectively. [file 1471-2105-13-5-S8.ZIP › proTRAC_results_macaca/monodirectional_clusters/Cluster_29.fas]

>Chr10 76188481 1 M -
CTACTCGGGAGGCTGAGGCAG
>Chr10 76188632 1 M +
AAGTGCTGGGATTACAGGCTTG
>Chr10 76188634 1 M -
GGCCGGGCGCGGTGGCTCAAGCCTGTAATCCCAGCAC
>Chr10 76191129 1 M -
CTACTCGGGAGGCTGAGGCAG
>Chr10 76191281 1 M +
AAGTGCTGGGATTACAGGCTTG
>Chr10 76191283 1 M -
GGCCGGGCGCGGTGGCTCAAGCCTGTAATCCCAGCAC
>Chr10 76193876 1 M -
AATGCTTCTCTCCTGTCTTACAAGTGTTAGT
>Chr10 76193876 1 M -
TGCTTCTCTCCTGTCTTACAAGTGTTAGT
>Chr10 76193877 1 M -
TGCTTCTCTCCTGTCTTACAAGTGTTAG
>Chr10 76193949 1 M -
TTCTGAGTCCGGCAGCTTTCATTTGCTCAC
>Chr10 76194001 2 M -
TGAACTCCATAGAAAACCCTGGTTACTGAAGT
>Chr10 76194002 1 M -
TGAACTCCATAGAAAACCCTGGTTACTGAAG
>Chr10 76194599 2 M -
TCAGATTCATTGCAGGGTCCCACGTTCAGC
>Chr10 76194608 1 M -
TCAACAGTCTCAGATTCATTGCAGGGTCCC
>Chr10 76195038 1 M -
TCGTTCACTTAGGGCCCAGACCAGCTGC
>Chr10 76195568 2 M -
TTTGTTTTTCTTCTTTGTTCAAATTAC
>Chr10 76195635 1 M -
AACAACTTCTTTACGGCTCGGGCAGTAAC
>Chr10 76195667 1 M -
TAAACTCCTTTGGGTAAAACCAAAAC
>Chr10 76195672 1 M -
TGGCTAAACTCCTTTGGGTAAAACC
>Chr10 76195673 1 M -
TGGCTAAACTCCTTTGGGTAAAAC
>Chr10 76195692 9 M -
TTTTCAAGTCATCAGAGCTCCATGGCT
>Chr10 76195707 2 M -
TCATGTCAAAGTGGGAATTTTCAAGTCAT
>Chr10 76195709 1 M -
TTCATGTCAAAGTGGGAATTTTCAAGTC
>Chr10 76195721 1 M -
TGAAGAGACATTCATGTCAAAGTGGG
>Chr10 76195796 1 M -
TGACTTGAATGAAAGCCTAGGACACATG
>Chr10 76195817 1 M -
TGTCAGTAAACAGTGATGACTGTGACTTG
>Chr10 76195893 1 M -
AATGCTTCTCTCCTGTCTTACAAGTGTTAGT
>Chr10 76195893 1 M -
TGCTTCTCTCCTGTCTTACAAGTGTTAGT
>Chr10 76195894 1 M -
TGCTTCTCTCCTGTCTTACAAGTGTTAG
>Chr10 76196413 1 M -
TGTGAAGGTGGGGATCTTCTGTCTTATTTC
>Chr10 76196531 4 M -
TCAGGAATTCCATGGAAGATATTCCTCTC
>Chr10 76201144 2 M -
TGAAATAAATGAAGAACATGACACAGC
