# Supplementary material for: proTRAC - a software for probabilistic piRNA cluster detection, visualization and analysis
Source: BMC Bioinformatics. 2012 Jan 10;13:5. doi: 10.1186/1471-2105-13-5 (PMC3293768; doi:10.1186/1471-2105-13-5)
Supplement: Additional file 8 — proTRAC results folder containing a picture and a FASTA file for each detected macaca cluster. After decompression, the folder can be opened as former session in proTRAC. Alternatively, each file can be opened separately with any standard text-editor or graphic-viewer respectively. [file 1471-2105-13-5-S8.ZIP › proTRAC_results_macaca/monodirectional_clusters/Cluster_3.fas]

>Chr1 191143274 1 U +
TACCATGATAAGGGCTTCAAACCTGAC
>Chr1 191143305 7 U +
TCTGTACTTGCTTCTGATTTATGGCATC
>Chr1 191143884 1 U +
TACTCCAGCAGCACATTGATGCATTCCTGCC
>Chr1 191144075 1 U +
TTCTTTCACCTCGTCCCAGGAGCCGTGC
>Chr1 191144168 1 U +
TGACAGCTCTGTGCAGGGTAGCGGGGCCAG
>Chr1 191144323 2 U +
TGAATGACATCATCTCGATAAGCTCAACTG
>Chr1 191144361 2 U +
TCCAGGTCCAGAGATCAGACTCAGGAAAG
>Chr1 191144417 1 U +
TAAGCACTTGATGCACACGAGCGCTCCC
>Chr1 191144572 1 U +
TGCTCTTGCACGACTGCAGGCTCGCC
>Chr1 191144716 1 U +
CTTGTTCTTTGGTAGTGTCAGACAGGCCATC
>Chr1 191145159 1 M +
CAATCTCCTTACCATGAACATTCTGCATGT
>Chr1 191145180 1 U +
TCTGCATGTAATCATGTAAACTTGGATGAT
>Chr1 191145246 1 U +
TCTTTTTCCATTCTTTATTCAACGATTTGCC
>Chr1 191145263 1 U +
TTCAACGATTTGCCACTTTGCTTCAACAGC
>Chr1 191145564 1 U +
TGTGCAGAACAGATGGCGGAATGGCTT
>Chr1 191145712 1 U +
TCTCGTAGTACGTGCACCGCTTCAGGCC
>Chr1 191145732 1 U +
TTCAGGCCATTGAAGCGCTTCCTTGCCC
