# Supplementary material for: proTRAC - a software for probabilistic piRNA cluster detection, visualization and analysis
Source: BMC Bioinformatics. 2012 Jan 10;13:5. doi: 10.1186/1471-2105-13-5 (PMC3293768; doi:10.1186/1471-2105-13-5)
Supplement: Additional file 8 — proTRAC results folder containing a picture and a FASTA file for each detected macaca cluster. After decompression, the folder can be opened as former session in proTRAC. Alternatively, each file can be opened separately with any standard text-editor or graphic-viewer respectively. [file 1471-2105-13-5-S8.ZIP › proTRAC_results_macaca/monodirectional_clusters/Cluster_30.fas]

>Chr10 76220223 1 M -
TCAGGAACCTCAGACTCATCACAGGG
>Chr10 76220255 1 U -
TGCAGCGGTGGATGCTGGTGCCGAGGCTGC
>Chr10 76220274 1 U -
TCCAATTTGGCAGCCTCTGCAGCGGTGG
>Chr10 76220279 2 U -
TCCCAAATCCAATTTGGCAGCCTCTGCAGC
>Chr10 76220326 1 M -
TATGAAGGTGGTTAACGTCTGTGTTGTTG
>Chr10 76220329 1 M -
AAGGTGGTTAACGTCTGTGTTG
>Chr10 76220342 1 M -
TCGAACTGGCTGGTCTATGAAGGTGGTT
>Chr10 76220460 1 M -
TTCAATCAAACGGACTGCACTGCTCTAGC
>Chr10 76220464 1 M -
TGAGCCTTCAATCAAACGGACTGCACTGCTC
>Chr10 76220487 1 U -
TTCACTACTCTTCGTCTCCTGCCTGAGCCTT
>Chr10 76220488 1 U -
TTCACTACTCTTCGTCTCCTGCCTGAGCCT
>Chr10 76220489 1 U -
TCACTACTCTTCGTCTCCTGCCTGAGCC
>Chr10 76220489 2 U -
TTCACTACTCTTCGTCTCCTGCCTGAGCC
>Chr10 76220525 1 M -
TCCATGCAAGAATTAAGTTCGTTCCCCATG
>Chr10 76220528 1 M -
TCCATGCAAGAATTAAGTTCGTTCCCC
>Chr10 76220531 2 M -
TGGGGTCCATGCAAGAATTAAGTTCGTTC
>Chr10 76220985 1 U -
TAGAGAATGGGATGGGGACTCCAAAACTG
>Chr10 76221005 1 M -
TAGGTAAGGATAGAGAATG
>Chr10 76221025 1 M -
TCGTTCACTTAGGGCCCAGACCAGCTGC
>Chr10 76221085 2 M -
TCCCAGTTATTAGCTTACCTTAAGGAATG
>Chr10 76221090 1 M -
TTATCCCAGTTATTAGCTTACCTTAAG
>Chr10 76221151 1 U -
TAGAATCTCTTCCATGGCAAACTCTCTTT
>Chr10 76221171 1 M -
AAACCGTCTATTAAGAATACCATAGAATCTC
>Chr10 76221190 1 M -
TTCTGTCAATGTGACTTAAAACCGTCTATT
>Chr10 76221203 1 U -
TCCCTGTAGTTTCTGTCAATGTGACTT
>Chr10 76221203 1 U -
TTCCCTGTAGTTTCTGTCAATGTGACTT
>Chr10 76221208 1 U -
TGTTTTTCCCTGTAGTTTCTGTCAATGT
>Chr10 76221247 1 U -
CATGTCATACCTTTCGCAGTCATTTTAAGC
>Chr10 76221248 1 U -
CATGTCATACCTTTCGCAGTCATTTTAAG
>Chr10 76221248 1 U -
TGTCATACCTTTCGCAGTCATTTTAAG
>Chr10 76221276 1 M -
AACAACTTCTTTACGGCTCGGGCAGTAAC
>Chr10 76221308 1 M -
TAAACTCCTTTGGGTAAAACCAAAAC
>Chr10 76221313 1 M -
TGGCTAAACTCCTTTGGGTAAAACC
>Chr10 76221314 1 M -
TGGCTAAACTCCTTTGGGTAAAAC
>Chr10 76221333 9 M -
TTTTCAAGTCATCAGAGCTCCATGGCT
>Chr10 76221348 2 M -
TCATGTCAAAGTGGGAATTTTCAAGTCAT
>Chr10 76221350 1 M -
TTCATGTCAAAGTGGGAATTTTCAAGTC
>Chr10 76221415 1 M -
TGACACTTTCCGTTCCTTGTCTAT
>Chr10 76221418 1 M -
TAGGACACATGACACTTTCCGTTCCTTGTC
>Chr10 76221420 1 M -
TAGGACACATGACACTTTCCGTTCCTTG
>Chr10 76221447 1 U -
TGACGACTGTGACTTGAAGGAAAGCCT
>Chr10 76221463 1 U -
TGTCAGTTAACAGTGACGACTGTG
>Chr10 76221534 1 M -
TGCTTCTCTCCTGTCTTACAAGTGTTAGT
>Chr10 76221535 1 M -
TGCTTCTCTCCTGTCTTACAAGTGTTAG
>Chr10 76221544 1 M -
TGTAAGGACATGCTTCTCTCCTGTCTTAC
>Chr10 76221549 1 M -
TGCTTTTGTAAGGACATGCTTCTCTCCTGT
>Chr10 76221566 1 U -
TAGATACATTTCTCACTGCTTTTGTAAGG
>Chr10 76221567 1 U -
TAGATACATTTCTCACTGCTTTTGTAAG
>Chr10 76221607 1 M -
TTCTGAGTCTGGCAGCTTTCATTTGCTCAC
>Chr10 76221614 1 M -
TGTTTTTCTGAGTCTGGCAGCTTTCATT
>Chr10 76221617 1 M -
TCTCTGTTTTTCTGAGTCTGGCAGCTTTC
>Chr10 76221660 2 M -
TGAACTCCATAGAAAACCCTGGTTACTGAAGT
>Chr10 76221661 1 M -
TGAACTCCATAGAAAACCCTGGTTACTGAAG
>Chr10 76221875 1 U -
TTACCAAGAAGCAACCAAGTCAGGCTACTG
>Chr10 76221894 1 U -
TCCTATGTCACCTGGTTACCAAGAAG
>Chr10 76221954 1 U -
TCACACTCCCAGCTACCGACAGAAGGCTG
>Chr10 76221995 1 U -
AAAAAAGTGCTGTGACACAATGTAGTCGG
>Chr10 76222075 2 U -
TCTCACAGTGGCTGCTCTATGGAGTTG
>Chr10 76222129 1 U -
TGCACTGCCCTAGTCTTGCAGAAGTGC
>Chr10 76222145 2 U -
TTAGTCCAATGAAATCCACTGCACTGCCCT
>Chr10 76222191 1 U -
TTGTTCCCCATCCGGCACCTACACT
>Chr10 76222264 2 M -
TCAGATTCATTGCAGGGTCCCACGTTCAGC
>Chr10 76222273 1 M -
TCAACAGTCTCAGATTCATTGCAGGGTCCC
>Chr10 76222683 1 M -
TAGGTAAGGATAGAGAATG
>Chr10 76222703 1 M -
TCGTTCACTTAGGGCCCAGACCAGCTGC
>Chr10 76222762 2 M -
TCCCAGTTATTAGCTTACCTTAAGGAATG
>Chr10 76222767 1 M -
TTATCCCAGTTATTAGCTTACCTTAAG
>Chr10 76223120 1 M +
AAGTGCTGGGATTACAGGCTTG
>Chr10 76223217 2 M -
TTTGTTTTTCTTCTTTGTTCAAATTAC
>Chr10 76223316 1 M -
TAAACTCCTTTGGGTAAAACCAAAAC
>Chr10 76223321 1 M -
TGGCTAAACTCCTTTGGGTAAAACC
>Chr10 76223322 1 M -
TGGCTAAACTCCTTTGGGTAAAAC
>Chr10 76223341 9 M -
TTTTCAAGTCATCAGAGCTCCATGGCT
>Chr10 76223356 2 M -
TCATGTCAAAGTGGGAATTTTCAAGTCAT
>Chr10 76223358 1 M -
TTCATGTCAAAGTGGGAATTTTCAAGTC
>Chr10 76223370 1 M -
TGAAGAGACATTCATGTCAAAGTGGG
>Chr10 76223423 1 M -
TGACACTTTCCGTTCCTTGTCTAT
>Chr10 76223426 1 M -
TAGGACACATGACACTTTCCGTTCCTTGTC
>Chr10 76223428 1 M -
TAGGACACATGACACTTTCCGTTCCTTG
>Chr10 76223433 1 M -
TGAAAGCCTAGGACACATGACACTTTCCGTT
>Chr10 76223445 1 M -
TGACTTGAATGAAAGCCTAGGACACATG
>Chr10 76223466 1 M -
TGTCAGTAAACAGTGATGACTGTGACTTG
>Chr10 76223542 1 M -
TGCTTCTCTCCTGTCTTACAAGTGTTAGT
>Chr10 76223543 1 M -
TGCTTCTCTCCTGTCTTACAAGTGTTAG
>Chr10 76223552 1 M -
TGTAAGGACATGCTTCTCTCCTGTCTTAC
>Chr10 76223557 1 M -
TGCTTTTGTAAGGACATGCTTCTCTCCTGT
>Chr10 76223563 1 U -
TCTGACTGCTTTTGTAAGGACATGCTTCTC
>Chr10 76223578 1 U -
TATATACATTTCTGACTGCTTTTGT
>Chr10 76223578 1 U -
TCTTATATATACATTTCTGACTGCTTTTGT
>Chr10 76223615 1 M -
TTCTGAGTCCGGCAGCTTTCATTTGCTCAC
>Chr10 76223737 1 U -
TTCCAGTCCTGAGAAAAGTGCAGTGGAGTG
>Chr10 76223741 1 U -
TCTTTCCAGTCCTGAGAAAAGTGCAGTGG
>Chr10 76223970 2 U -
TCCTTCCACTACCAGCTGCCGACTGAAGGCTGC
>Chr10 76223970 1 U -
TTCCACTACCAGCTGCCGACTGAAGGCTGC
>Chr10 76224008 1 U -
TAAACCGCCATGACAGAATGAGGACAGAGCT
>Chr10 76224019 1 M -
GAGGCACATAAACCGCCATGACAGAATG
>Chr10 76224029 1 M +
TGGCGGTTTATGTGCCTCTTGG
>Chr10 76224075 1 M -
TGTGAAGGTGGGGATCTTCTGTCTTATTTC
>Chr10 76224113 1 U -
TATTTTTAAAAACAAATAAGATGGGCTCTC
>Chr10 76224192 4 M -
TCAGGAATTCCATGGAAGATATTCCTCTC
>Chr10 76224303 1 U -
TATTCTTTGTCAGTGCTCACTGTGTGCACACGGC
>Chr10 76224316 1 U -
AAGTCCATATTCTTTGTCAGTGCTCACT
>Chr10 76224562 1 U -
TACCACTTTATTATCTTTCAGATTCACTTG
>Chr10 76224934 1 U -
TTTCAGTTATTTCCCATATTGAGCT
>Chr10 76225604 1 U -
TACTGTTTTAATCCTGAGGCTTAACTCCTT
>Chr10 76225658 1 U -
TAAAAAGCATTACTGAGTTACAAGTATCTCC
>Chr10 76227137 1 U -
TACCTTTAATTAGATGGGACAAC
>Chr10 76227211 1 U -
ACTCTACCTGAATTAGATTTGGGTTCCAGG
>Chr10 76227557 2 M -
TGAAATAAATGAAGAACATGACACAGC
>Chr10 76227622 1 U -
CGTCAGTGTTACTTTACTTGTGTAGTTGT
>Chr10 76228136 1 U -
TATTTATTTTAGAAATGGAATCAGTGATT
>Chr10 76228403 1 U -
TAATGATTGCAGAATACGGTGGAATAG
>Chr10 76228898 1 M -
TTGACAAGCATGGGCTGAGATGCTGCTG
>Chr10 76229012 1 M -
TTCAACAGGACCTAGGAGAACATAGAGTG
>Chr10 76229082 1 U -
TCCAGGGAAAGAATGTGTTAACAAGTTCT
>Chr10 76229127 1 U -
TATTCACTTGATATTCTAGAATCCCCAGG
>Chr10 76229127 1 U -
TGATATTCTAGAATCCCCAGG
>Chr10 76229128 1 U -
TCACTTGATATTCTAGAATCCCCAG
>Chr10 76229165 1 U -
TGACCAACTGAGGCCTGATTCATGATGGCAGT
>Chr10 76229168 1 U -
TGACCAACTGAGGCCTGATTCATGATGGC
>Chr10 76229240 1 U -
TCCTTTGACTGCCATCGTAAATCAGG
>Chr10 76229248 1 U -
TAAGTGGTGCCGTCCTTTGACTGCCATCGT
>Chr10 76229259 2 U -
TTTGTAAGTGGTGCCGTCCTTTG
>Chr10 76229346 3 U -
TATTTAGCAAGTGTCCATGTTGGATGGC
>Chr10 76229348 1 U -
ATATTTAGCAAGTGTCCATGTTGGATG
>Chr10 76229466 1 M -
TTTATTCACTTGGTGAAAT
>Chr10 76229835 1 U -
GTCACCTTAAGAACCGGTTAATACAGAAAGC
>Chr10 76230068 1 M -
TAGGAGAACATAGAGTGACAGTCAGTGCAT
>Chr10 76230070 1 M -
TAGGAGAACATAGAGTGACAGTCAGTGC
>Chr10 76230240 1 U -
CAAGATCTTCTACAAAATCTAGGAGAAC
>Chr10 76230385 1 U -
TATAATGTACATGGTCAGATTTTTATATC
>Chr10 76230385 1 U -
TTCTATAATGTACATGGTCAGATTTTTATATC
>Chr10 76230547 1 U -
TGCTCTCATTTTTCACTACCATCATCCAAC
>Chr10 76230557 1 U -
TTGTAAGTGATGCTCTCATTTTTCACTACC
>Chr10 76231176 1 U -
CAAAGAGAATTGTATATATTGTGC
>Chr10 76231590 1 M +
TACTTCACGAGGGACAAACGTGTTGCTTG
>Chr10 76232128 1 U -
ACCAAAGGTCTGGATGTTTCACTGGGC
>Chr10 76232307 1 U -
TCAAAGTTCAGAGGGCAATTACCAGCTTCC
>Chr10 76232434 1 U -
TGATAGGCAGCATCAAACTCAGAGTTCTG
>Chr10 76232755 1 U -
TCATGACATGAGCAAAACAGCCAGACAC
>Chr10 76232838 1 U -
TAATATTTGACTACAGTGGAATACTATGC
>Chr10 76232848 1 U -
TTATAATATTTGACTACAGTGG
>Chr10 76232973 1 U -
CTTGATACCATTTCGGGGCCATTTTCGGG
>Chr10 76232998 1 U -
GATTCATATCTTTTGATCAGGGTTTCTTG
>Chr10 76233000 2 U -
GAGATTCATATCTTTTGATCAGGGTTTCT
>Chr10 76233004 1 U -
TTAAGAGATTCATATCTTTTGATCAGGGT
>Chr10 76233045 1 U -
TTGGCAAAGCGCATGTCCCTCAGGACCTTG
>Chr10 76233048 1 U -
TGGCAAAGCGCATGTCCCTCAGGACC
>Chr10 76233163 1 U -
GGGATCTTGGACTTAACCTCCTTGGGCTT
>Chr10 76233172 2 U -
TGACACCCTTTGGGATCTTGGACTTAACCTC
>Chr10 76233210 1 U -
GGGCAATGTAGGCAAGTCAGTCGAGC
>Chr10 76233210 1 U -
TGGGCAATGTAGGCAAGTCAGTCGAGC
>Chr10 76233285 2 M -
TTTGATCCTTGGCCTTGGCCTTTGGCCAGCACAGC
>Chr10 76233343 1 U -
TTTGAGAGCCCGAGCTGGAACTGAAGC
>Chr10 76233443 1 M -
TGCCTCAGGTTTATTTGTACAAATAGCAC
>Chr10 76233515 1 U +
TGACAAGTAATGGTGCTTTGAGTATTTTTGTC
>Chr10 76233546 1 U -
TGAGTGTCAGTAGTATTCCAAAACCATTG
>Chr10 76233648 2 U -
TGCTACTACATGAGCATGAATTGGCATGGTG
>Chr10 76233990 1 U -
TAAGTACAGTCATATGTGGCATAATG
>Chr10 76233998 1 U -
CTGCTTATTAAGTACAGTCATATGTG
>Chr10 76234375 1 M -
TTCTCCATCTGGGTTTCTGCAAGACC
>Chr10 76234446 2 U -
TGCTCTATGGAAGCATAATCCTTCAGTTGC
>Chr10 76234628 1 M -
TAGTCATTGCTTCCCAGTGCATTTT
>Chr10 76235332 1 U -
TGTGCACTTTTCAGTAAAACACTTATTAC
>Chr10 76235780 1 U -
TGCAAGATTGAATTAGTGTTTAAAACCAAG
>Chr10 76235884 2 U -
TAGGAAACATGTTCTCATACATGGCTG
>Chr10 76236454 1 U -
GCTCTTTAAAAGACTGATAAACATCTTGGT
>Chr10 76236490 1 U -
TTTGCAATCTTGGTTCTTCAGTCACGTGC
>Chr10 76236491 1 U -
TTGCAATCTTGGTTCTTCAGTCACGTG
>Chr10 76237391 1 U -
TACTGAGAGCAAGTGCCTTGCCCATTGTGGG
>Chr10 76237418 1 U -
TGAATTTGTCAGTGTTTAGTGCATTATACT
>Chr10 76237493 1 U -
TAACTGCTCAGTGTCTGTTTCCCTAGCTC
>Chr10 76237761 1 U -
TCCATTCTCAAAAGCCCATTTTGTCACACC
>Chr10 76237766 1 U -
TTGTCTCCATTCTCAAAAGCCCATTTTGTC
>Chr10 76237796 1 M -
TCAGCGTTTTTCAGTTCACCCACACCC
>Chr10 76237847 1 U -
TCAGCTCCTGGAAATGGTTTACCCTGG
>Chr10 76237848 1 U -
TCAGCTCCTGGAAATGGTTTACCCTG
>Chr10 76237981 1 U -
CAGGAAAGTCGCCATCATTTCTCTAGGCC
>Chr10 76238009 3 M -
TGAGGTCCAAGAGAAAAGCCCAGGAAGGCAC
>Chr10 76238420 3 U -
TGAAAGGACAGTTCTCAGCGCCTGGCT
>Chr10 76238422 1 U -
TAATATGAAAGGACAGTTCTCAGCGCCTGG
>Chr10 76238472 1 U -
TCTCATCCTCCTTGAGTGCAGTATG
>Chr10 76239007 1 U -
AACAGAGTTCATGGATGGGACTGGG
>Chr10 76239123 2 M -
TTTTATAGCTAATGTGCATTTTAAAACTG
>Chr10 76239168 4 M -
TATAAAATTAACTGTTTTCCAACTGC
>Chr10 76239374 2 M -
TACTCTTCAAGGTTGAGATCTCAGCCC
>Chr10 76239387 2 M -
TCTTTAGAATTGGATACTCTTCAAGGTT
>Chr10 76239540 1 U -
TCTGACACAGCTTCCATCAGACAACCAATGG
>Chr10 76239877 1 U -
TTGTCCCCTCTGGGATTCTCGTGTGG
>Chr10 76239957 1 U -
TACAGGGTCTTTTCTGCTGTCCTCTCCCTGC
>Chr10 76239990 1 U -
CCAGAGAGTTTGTCCTGGACTTCTCTTAC
>Chr10 76240099 1 U -
TATTTGTGACCTGACTCCTCTGTTCTGAGGG
>Chr10 76240250 1 U -
TGTTTTGAGACCCTCGTAGGCCTTGACCTG
>Chr10 76240366 1 U -
TTCCAGTGCAGGACACTTCAGATGTG
>Chr10 76240486 1 U -
AACAGAGTGACTGTGTGGGTGGCCTTCGGC
>Chr10 76240486 1 U -
ACAGAGTGACTGTGTGGGTGGCCTTCGGC
>Chr10 76240511 1 U -
TGGAGCTCCTCAGAGGAGGGCGGAAACAG
>Chr10 76240541 1 M -
TGAGACACACCAGTGTGACCTTGTTGTC
>Chr10 76240544 1 M -
ACTGATGAGACACACCAGTGTGACCTTGTT
>Chr10 76240643 1 U -
TTCTTGTTGTTCTATTTGGAGGGTTTTGTAGT
>Chr10 76240644 1 U -
TTGTTGTTCTATTTGGAGGGTTTTGTAG
>Chr10 76240697 1 U -
TAGCTTCTGTGGGACCTCCACTGGTCAGGCT
>Chr10 76240697 1 U -
TATAGCTTCTGTGGGACCTCCACTGGTCAGGCT
>Chr10 76240698 1 U -
TAGCTTCTGTGGGACCTCCACTGGTCAGGC
>Chr10 76240715 1 U -
TGACCTGGCAGCTATAGCTTCTGTGGG
>Chr10 76240743 1 U -
TCAACTTCACAGTGCTCCTCTTATGC
>Chr10 76240985 2 M -
TCTTTGGATGATGTCTCAGATAGATGAGAGCC
>Chr10 76241062 3 U -
GCAAGATGCCATGCAGGCCTCCAGGC
>Chr10 76241259 1 U -
TCCACTTGGGGTTAATGACCAACTTCAGGC
>Chr10 76241278 1 U -
TTCAAGGAACCGGTCCACTTGGGG
>Chr10 76241480 1 U -
TCCTCCCTTGGTGTTGTCTTAGTTTGGG
>Chr10 76241481 1 U -
TCCTCCCTTGGTGTTGTCTTAGTTTGG
>Chr10 76241637 1 M -
TTGTAACCCTGATCTCTTGGTGTGACCAC
>Chr10 76241755 1 U -
TCAGATTTTCCCTTTGACTGTGGCCCAGG
>Chr10 76241976 2 U -
TTTAAGAAAGCCTTTGCAGGTTTGATGCTG
>Chr10 76241978 1 U -
TGTTTAAGAAAGCCTTTGCAGGTTTGATGC
>Chr10 76242005 1 U -
TCATGCTGAACTTCAGTAAACCTTTCTGT
>Chr10 76242006 1 U -
AAAATCATGCTGAACTTCAGTAAACCTTTCTG
>Chr10 76242055 1 U -
TGCTGTCTCAGACAAAGAAAGGCAATCTT
>Chr10 76242173 1 U -
TGTAAGAGACTCTCCTTCTAGCCCCAAG
>Chr10 76242203 1 U -
TCTGAGTGTCCTCTTGCATCAGGGATCAG
>Chr10 76242312 1 U -
TCACATCTATTTTGGTTGGCAAATGC
>Chr10 76242419 1 U -
TGTAAAAACAAGATGGGAAATGGTGGTC
>Chr10 76242590 1 U -
CCTCAGCAAAATCTGGTCCAGTGACTTC
>Chr10 76242675 1 U -
TCATTCCCCTCAGAAAACTAGAGTCAGGG
>Chr10 76242740 1 U -
TGCTTGTCAACACATGAACATAGTGCTGTGC
>Chr10 76242741 1 U -
TGCTTGTCAACACATGAACATAGTGCTGTG
>Chr10 76242971 1 U -
TCATCAGAACCGAATTGTAGTACACCC
>Chr10 76242977 2 U -
TGTGTGGTGATCATCAGAACCGAATTGTAGT
>Chr10 76243061 2 U -
TCCCTAAAGTGCAGCTGGTGTCTCAAGT
>Chr10 76243092 1 U -
TGGTAATCTCTGAATTCATAGTGGCCTGC
>Chr10 76243096 1 U -
TTGGTAATCTCTGAATTCATAGTGGC
>Chr10 76243126 1 U -
TAGTGAATTATTGAGTCTTAGGGTGGC
>Chr10 76243128 1 U -
ATTTCTAGTGAATTATTGAGTCTTAGGGTG
>Chr10 76243148 1 U -
TTCCTAAGTTCTGTGAGGTATTTCTAGTG
>Chr10 76243544 2 U -
TAAGATTGCCTTTGTTATGCCAATGAGGGG
>Chr10 76243801 1 U -
TCCCATCATGTCTTGAATTAATTTTTC
>Chr10 76243880 1 U -
TGTTTTAATAGTAATGCCGGTCAGTTGTGCC
>Chr10 76243882 1 U -
TGTTTTAATAGTAATGCCGGTCAGTTGTG
>Chr10 76243930 1 M -
TTTAGTATCTTATTGCTACAAAGAGTCTGT
>Chr10 76243931 1 M -
TTTAGTATCTTATTGCTACAAAGAGTCTG
>Chr10 76243932 1 M -
TTTAGTATCTTATTGCTACAAAGAGTCT
>Chr10 76243962 1 U -
TCATGTGATGCTATAGTAGTGTCAGGTTGG
>Chr10 76244025 2 U -
TTTTAAATATGTCAGATAAAACATTTTGG
>Chr10 76244167 1 U -
TAGATGATAAATGTGTCTGATCAAACTT
>Chr10 76244220 1 U -
TGGAGATCATGATTATTGTGCTGCTGAAGCC
>Chr10 76244262 1 U -
TCAATAGAAAGGAATGTCAGGGTTAAC
>Chr10 76244480 1 U -
TGAGAACGTGTATCCAAGATGGTTGGGT
>Chr10 76244481 2 U -
TGAGAACGTGTATCCAAGATGGTTGGG
>Chr10 76244788 1 U -
TAAGTCACCTAAGGAGTTACAGATTCTCT
>Chr10 76245139 1 U -
TAATAATAATGCCTTTGGGGAATATGG
>Chr10 76245139 1 U -
TGTAATAATAATGCCTTTGGGGAATATGG
>Chr10 76245140 1 U -
TGTAATAATAATGCCTTTGGGGAATATG
>Chr10 76245268 6 U -
TCCTTTCTCAGATTCCTGCTGGAACTTGT
>Chr10 76245609 1 U -
TTCACCCAGAAGGTTTGGCAGAAACTG
>Chr10 76245646 2 U -
TTCCTTGCAAAGGCCCTCAGAAGCCAGC
>Chr10 76245744 1 U -
TATGAAAATACAAAGCATTTCACATGGT
>Chr10 76245777 1 U -
TACTAAGAACTCAATTGTAGGGCAATGG
>Chr10 76245880 1 U -
GAGAAGAAAAATTTCTAGGAGAATCTT
>Chr10 76245911 1 U -
TTCTCAAGCACCGCTGGGAATCTGTGT
>Chr10 76246904 1 U -
TGCTATGATGAAAGGAAGTGCGAGGGC
>Chr10 76247262 1 U -
TCCAATCATTCATGTATGGGTGCTTTCTGG
>Chr10 76247581 1 U -
TAATTAGATGAGTTCAATGAAGAGACCCCAT
>Chr10 76247602 1 U +
CATCTAATTAAGAAGCCTGTGCATCAAAGTTG
>Chr10 76247612 1 U -
TGAAATTCCAACTTTGATGCACAGGCTTCT
>Chr10 76247746 1 U -
TAAAGCTACTAGTAGATAAAGCCTCCAGC
>Chr10 76247934 1 U -
TCCATAAGGAAGTCTGAGGACAGGGCC
>Chr10 76248060 1 U -
TAGTTATTCCATGTATGTTCTGAGCAC
>Chr10 76248200 3 U -
TAGGAAGTGTACAGCCTTACGACTTCTATG
>Chr10 76248305 1 U -
TAAGGTTGGCTTTGTGGC
>Chr10 76248377 1 U -
TACCCTCTGGAAGAGTATGTAGGAGACCTG
>Chr10 76248568 1 U -
GATTTCAGTTGCTTTCTTTTCCAGACATC
>Chr10 76248571 1 U -
TGAGATTTCAGTTGCTTTCTTTTCCAGAC
>Chr10 76248584 1 U -
TGCAAATTCCACCATGAGATTTCAGTTGCT
>Chr10 76248992 1 U +
CATCTTGAGAGCCTGTAGGTTACTGTCAC
>Chr10 76249067 2 U -
TGACAAAGTTATGAGCAGTGAAGGTG
>Chr10 76249226 2 U -
CACCTTCACGCCGTGAGCTGCCTCAAGGTG
>Chr10 76249319 1 U -
TAATCTCTTGCCCAAAATATGATGCAAC
>Chr10 76249323 1 U -
TTTTAATCTCTTGCCCAAAATATGATG
>Chr10 76249587 1 U -
TTATTTTACAGTTGAGGGCACTGAAATTT
>Chr10 76249681 1 U -
TATATGGGTAGGATACCTTATAGCCTTTCAAG
>Chr10 76249795 1 U -
TATGAAATGTCTGGAGGAATGAGGC
>Chr10 76249799 1 U -
TTCAAATATGAAATGTCTGGAGGAATG
>Chr10 76249816 2 U -
TCCTAAGTGCTACAAAAGTGTTCAAATATG
>Chr10 76249860 1 U -
ACTCTAAGCAGATCCAGATTAAGCCT
>Chr10 76249860 1 U -
TACTCTAAGCAGATCCAGATTAAGCCT
>Chr10 76249866 1 U -
TGAAACTTACTCTAAGCAGATCCAGATT
>Chr10 76249869 1 U -
TGTTATGAAACTTACTCTAAGCAGATCCAG
>Chr10 76249917 1 U -
TGCCATGTGATGTGGAGATGTTAATGGG
>Chr10 76249934 3 U -
TCTGTGCTCAGTTCCCTGCCATGTGAT
>Chr10 76249939 1 U -
TTAACCTCTCTGTGCTCAGTTCCCTGCCAT
>Chr10 76250098 1 U -
TAAAATACACAATGGGCTGATTGCATGG
>Chr10 76250291 1 U -
TTGTTGTGTCCATGAGCCATGAGCTTG
>Chr10 76250462 1 U -
TGGTTTCAGGTCCGCAGCACCTTCAGTG
>Chr10 76250483 1 U +
GAAACCATCAGGAGATTGGAGTCGTTGTTGT
>Chr10 76251486 1 M -
TAGTCATTGCTTCCCAGTGCATTTT
>Chr10 76251793 1 U -
TTGGAAAAGTGCTCTGTGTAGTGTCACAGG
>Chr10 76252809 1 M -
AAGTGCTGGGATTACAGGCTTG
>Chr10 76252961 1 M +
CTACTCGGGAGGCTGAGGCAG
>Chr10 76254492 1 U +
TATTTCTTGTCTGATTTG
>Chr10 76257541 1 M -
TTTATTCACTTGGTGAAAT
>Chr10 76258342 1 U +
TTCAGTTGGTCATGAACTCTAGCGACTGGTCACTG
>Chr10 76259325 1 M +
TACTTCACGAGGGACAAACGTGTTGCTTG
>Chr10 76259325 1 U +
TACTTCACGAGGGACAAACGTGTTGCTTGAGTGT
>Chr10 76261385 1 M -
TGAGACACACCAGTGTGACCTTGTTGTC
>Chr10 76261388 1 M -
ACTGATGAGACACACCAGTGTGACCTTGTT
>Chr10 76261397 1 U +
ACACTGGTGTGTCTCATCAGTGACTTCTCCTCC
>Chr10 76261616 1 U +
TTGACAGTGGTCCCTGCAGAATGCGCTC
>Chr10 76261837 2 M -
TCTTTGGATGATGTCTCAGATAGATGAGAGCC
>Chr10 76262464 1 M -
TTGTAACCCTGATCTCTTGGTGTGACCAC
