# Supplementary material for: proTRAC - a software for probabilistic piRNA cluster detection, visualization and analysis
Source: BMC Bioinformatics. 2012 Jan 10;13:5. doi: 10.1186/1471-2105-13-5 (PMC3293768; doi:10.1186/1471-2105-13-5)
Supplement: Additional file 8 — proTRAC results folder containing a picture and a FASTA file for each detected macaca cluster. After decompression, the folder can be opened as former session in proTRAC. Alternatively, each file can be opened separately with any standard text-editor or graphic-viewer respectively. [file 1471-2105-13-5-S8.ZIP › proTRAC_results_macaca/monodirectional_clusters/Cluster_31.fas]

>Chr10 81253046 1 U -
TCTGAGTCGGGCAGCCCAGTCTACTCGGGG
>Chr10 81254660 1 U -
TTTTTCTATGAGGTTATCTCCGTTTCTCTC
>Chr10 81254926 1 U -
GACACCATTCGAGTTTCCAAAGTGCTTGC
>Chr10 81255176 1 U -
TCATGATTCATTCATGCGGATCGGAGCAGC
>Chr10 81255187 1 U -
CTCAGCAACGTGTCATGATTCATTCATGCGG
>Chr10 81255195 1 U -
TCTTTCCCTCAGCAACGTGTCATGATTCAT
>Chr10 81256709 2 U -
TGGTTTTGTTGTGGGCATAGATGGTGC
>Chr10 81256720 1 U -
TGATTTGAGCCTCTGGTTTTGTTGTGGGC
>Chr10 81256928 1 U -
TGATCCGAGGCAAAGAGAACAGCAGATGC
>Chr10 81257200 3 U -
TGCTGAGTTCACTCGGTGTGAGTGGAG
>Chr10 81257510 3 U -
CTCCTGGATTCTGGTGTCACCTTCC
>Chr10 81257803 1 U -
TACTCTTCCACGGGGTCTGGGCGTGCCCCATGCTG
>Chr10 81257818 1 U -
TCCTGTGTTACTCTTCCACGGGGTCTGG
>Chr10 81257871 1 U -
TTGGGGCCAAATGTGTTTCAGATTTTCGG
>Chr10 81257939 1 U -
TACATACAAGACTCCCCGCAGGGTGCTCC
>Chr10 81257961 1 U -
TGCTGTTTCAAAACTTTCAAACTACATAC
>Chr10 81257963 1 U -
TGCTGTTTCAAAACTTTCAAACTACAT
>Chr10 81258241 1 U -
TCCCTCCTGCTCTGGACTTACCAGCTGTAG
>Chr10 81258334 1 U -
AAACTCCTGATCGCTTTTCACTCATG
>Chr10 81258420 1 U -
TAAATGTCTGGCTTGAGTCTCTGTTATTTGT
>Chr10 81258439 1 U -
TGATTTTACTTAAGCAATAAATGTCTGGC
>Chr10 81258622 1 U -
TCTTTATCTTTTTCTTGTGGCTGGAAT
>Chr10 81258626 1 U -
TTTTTCTTTATCTTTTTCTTGTGGCTG
>Chr10 81258717 1 U -
TCCGTGCTCAAGTTCTGGCC
>Chr10 81259085 1 U -
TGTGAAGCATTTAATGTGAGCCAGGTGC
>Chr10 81259314 1 U -
TGCTCATGCTGCTGACCAAGAGGAAGTC
>Chr10 81259358 1 U -
TTGGCTTCAGACGCATGCAGGGTGATGT
>Chr10 81259466 1 U -
TGATAGCATTTAGAAGGGCTGGG
>Chr10 81259629 1 U -
TGCAGCCGTGGGCCATGTGAAT
>Chr10 81259703 1 U -
TACTTCCTGGAGACTGTGGGG
>Chr10 81259750 1 U -
AAGGTTTCGTGCCACTTGTAGCATGTGC
>Chr10 81259756 1 U -
TGAGTAAAGGTTTCGTGCCACTTGTAGC
>Chr10 81259768 2 U -
TTGCTTGAACTCACTTGAGTAAAGGTTTCGT
>Chr10 81259792 1 U -
TTCATGTGAACTGATGTCTCTTGCTTG
>Chr10 81259849 1 U -
TGTGGACTGAGGCTCGCCCC
>Chr10 81259878 1 U -
TGAAATATTCACATGTCCAAGTGGAAAGAG
>Chr10 81259952 1 U -
TAGAAATGGTTGTATCTAATCGGGATGCAG
>Chr10 81259965 1 U -
TAATCCTCCTCTAGAAATGGTTGTATCT
>Chr10 81260045 2 U -
TGCCAGTGATTGGCTTAGGAATGGCCACGG
>Chr10 81260202 1 U -
TCAGTTGCGGGATGATAGCAGCCAGTGGGCC
>Chr10 81260370 1 U -
TGCTTCCTATGTAAGTGGCAGTCCCCTGCCACTCAAGC
>Chr10 81260471 1 U -
TCAGTGCTTCCAATACCAACATATGG
>Chr10 81260562 1 U -
TCTCTCACTTGGATTCCTGCCACAGCTGG
>Chr10 81260614 1 U -
TTACAAGTTATATTTTCAATTCTCTGCAG
>Chr10 81260616 1 U -
TACAAGTTATATTTTCAATTCTCTGC
>Chr10 81260736 1 U -
TGTGCTGAGGGTCAGTGACAGCGACCTCAC
>Chr10 81261005 1 U -
TTGAGAGCTGAGAAGCATTCATACCGTGGC
>Chr10 81261044 1 U -
TACACTTGCTTCACGAAGCTGCATCGAGGC
>Chr10 81261074 1 U -
TCAATTTCCACCTCTGTGAAATGGAGTGAGC
>Chr10 81261178 1 U -
AGCCAAGAAACTTCCTAGGGTAGGCTCCAAG
>Chr10 81261206 2 M -
TTCTTTCCTGAGCAAAGC
>Chr10 81261472 1 U -
TACCACCCCTTTCCACGGCAGTGACCCG
>Chr10 81262004 1 U -
TACGTGGTCCACGGCTCTTACCTGGAG
>Chr10 81262006 1 U -
TACGTGGTCCACGGCTCTTACCTGG
>Chr10 81262160 1 U -
TAAGGAACTTTCTGACTTTAGGACCTG
>Chr10 81262165 1 U -
TTCGGTCTAAGGAACTTTCTGACTTTAGG
>Chr10 81262165 1 U -
TTTCGGTCTAAGGAACTTTCTGACTTTAGG
>Chr10 81262232 1 U -
TTTGCTTCTGTATATTTCAGTTCCTGCAGCT
>Chr10 81262236 1 U -
TGTTTTGCTTCTGTATATTTCAGTTCCTGC
>Chr10 81262284 1 U -
TTCTTCGTTCTGCTTTGTTGCCTCGTGGCC
>Chr10 81262285 4 U -
TCTTCTTCGTTCTGCTTTGTTGCCTCGTGGC
>Chr10 81262286 1 U -
TTCTTCGTTCTGCTTTGTTGCCTCGTGG
>Chr10 81262287 1 U -
TCTTCTTCGTTCTGCTTTGTTGCCTCGTG
>Chr10 81262306 1 U -
TTGTTCTGCCTTGTACGAACCTCTTCTTCGT
>Chr10 81262316 2 U -
TCTCCATTTTTGTTCTGCCTTGTACGAACC
>Chr10 81262320 1 U -
CATCTCCATTTTTGTTCTGCCTTGTACG
>Chr10 81262323 1 U -
TTCTTCATCTCCATTTTTGTTCTGCCTTGT
>Chr10 81262324 1 U -
TTCTTCATCTCCATTTTTGTTCTGCCTTG
>Chr10 81262682 1 U -
TGCTTTTCCTAGTTTCTTGCTCTGAGGG
>Chr10 81262721 1 U -
TTTTTTTCTCTCTTCTGCTGCTCAGCAGCATTG
>Chr10 81262765 12 U -
TTTTACCCTTTCCAGCTAAG
>Chr10 81262905 1 U -
TCACTTGGGCTCAGGAGTTGGGTGGGGCTG
>Chr10 81262964 1 U -
TGCTCATAGAGGAGGGAATGACCCCGTGG
>Chr10 81263009 1 U -
TGCTGTTTTGTGTCTGGGCAGGAGCAG
>Chr10 81263020 1 U -
GAGGAAGTGGTTTTGCTGTTTTGTGTCTG
>Chr10 81263186 3 U -
TATTTAGACACACAGGATTTGGGCTTCCC
>Chr10 81263200 1 U -
TGGAGAACTTTTCAGTATTTAGACACACAG
>Chr10 81263227 1 U -
TATTCTAACAGTTTGTTCGCTGAATGG
>Chr10 81263228 1 U -
TATTCTAACAGTTTGTTCGCTGAATG
>Chr10 81263233 1 U -
TATTCTAACAGTTTGTTCGCT
>Chr10 81263248 1 U -
TACATTTGTCAAGGCAGGCGGATATTCT
>Chr10 81263268 1 U -
TGTTAGAGGTCATCGTGAAGGTACATTTG
>Chr10 81263276 1 U -
TCAAACCTGTTAGAGGTCATCGTGAAGG
>Chr10 81263520 1 U -
TGTCCTTCCCAGGGTGGACCGTGCCACCCATGT
>Chr10 81263602 1 U -
TTTCCATTTGACCATGCTCCAAGCACCTGG
>Chr10 81263638 1 U -
TGAGCCTGCAGGGCCCACGGGCATTCCC
>Chr10 81263768 1 U -
TTATAACCCAGAGACGGGAGGAGGAGGAG
>Chr10 81263784 4 U -
CAGTTATTTCTATTATAACCCAGAG
>Chr10 81263937 1 U -
TGTCTTGTTGCTAAAATTCTGGTTCCTGC
>Chr10 81264016 1 U -
TTAGGCTAGTGGAGTGTCGAGAGACGCCAGC
>Chr10 81264028 1 U -
TCCCAACTTTAGGCTAGTGGAGTGTCG
>Chr10 81264111 3 U -
TCCAACCCACTTTACTCCCAAACTTTGCCTGT
>Chr10 81264298 1 U -
CTTTAAGAGGATTTGGCAGGGTTGGGCTG
>Chr10 81264368 1 U -
GCCTCCTTCCAAGGCTCTCAG
>Chr10 81264631 1 U -
TGTCAGGAGGGCTGCAGACCAGACTCG
>Chr10 81264661 1 U -
TTCACAAGAGGAAACCAAGAGGTGGATGG
>Chr10 81264733 1 U -
TGAATATATAAACCTCAGTCCGGGGTCTATTG
>Chr10 81264849 1 U -
AGAATCTGCAATGGTCCAGGGGAG
>Chr10 81264852 1 U -
TAGCTCCCAGAATCTGCAATGGTCCAGGG
>Chr10 81264934 1 U -
TGTCAAACTAAGCAAGGTCACATGTAAAGG
>Chr10 81264935 1 U -
TGTCAAACTAAGCAAGGTCACATGTAAAG
>Chr10 81264939 1 U -
TGTCAAACTAAGCAAGGTCACATGT
>Chr10 81265115 1 U -
TTCTCTTTCCCTAGGCCTAGGGCCCCAGCC
>Chr10 81265301 3 U -
TTGGCCTTGCCATGGTGGGAGCTCAGCC
>Chr10 81265319 1 U -
TCCTTGTTGTCCAGGCTGCTCTTGGCCTTGC
>Chr10 81265387 1 U -
TGTCTGCAAGGAAGGAGACCTGATGCCAG
>Chr10 81265471 1 U -
TGCAGCTTCCTGGTCTCTGCATCTG
>Chr10 81265530 1 U -
TCCAATTCTGAGTTCTGATCTTGGTCTCAC
>Chr10 81265626 1 U -
TTTACTGTCTGCTCCTTGGCCAAGGGAG
>Chr10 81265683 1 U -
TCCATCCTGTTGGTGTCGTGAGGTTGGG
>Chr10 81265683 1 U -
TTCCATCCTGTTGGTGTCGTGAGGTTGGG
>Chr10 81265684 1 U -
TTCCATCCTGTTGGTGTCGTGAGGTTGG
>Chr10 81265997 1 U -
TGCATCCATGGGAGTTGGCTGAACTGTGG
>Chr10 81265998 2 U -
TGCATCCATGGGAGTTGGCTGAACTGTG
>Chr10 81265999 2 U -
TTCTGCATCCATGGGAGTTGGCTGAACTGT
>Chr10 81266000 1 U -
TGCATCCATGGGAGTTGGCTGAACTG
>Chr10 81266001 2 U -
TCTGCATCCATGGGAGTTGGCTGAACT
>Chr10 81266005 1 U -
TTTCTGCATCCATGGGAGTTGGCTG
>Chr10 81266064 1 U -
TGGCCTATGTCTACAGGAGCTGTGTCCTGC
>Chr10 81266106 2 U -
TGAGCTATTCCCTGTGACTGGTGTCACAGTGT
>Chr10 81266107 1 U -
TGAGCTATTCCCTGTGACTGGTGTCACAGTG
>Chr10 81266111 1 U -
TCTGAGCTATTCCCTGTGACTGGTGTCAC
>Chr10 81266158 3 U -
TGGATTCGGCCTGGCTTGTTATGGCTTGCT
>Chr10 81266193 1 U -
TCCAACTGCTACCAACCCCTCCTCCAGGAAG
>Chr10 81266376 1 U -
TCAGATTTAGGAGATGCCTTGTCTCTCTG
>Chr10 81266720 1 U -
TGCCTTAACAACTATAAATGTTTTCCTTCC
>Chr10 81266912 1 U -
TGTTCTTCCCCGTAGCAGGGCTCCAAGG
>Chr10 81266916 1 U -
TTTAATGTTCTTCCCCGTAGCAGGGCTCC
>Chr10 81267018 1 U -
TCCTTTTTCTTCCTTCTATTTTTCC
>Chr10 81267039 1 U -
TCAACTGCTGGTATATAAGTTCTTCCTCCT
>Chr10 81267253 12 U -
TGTTGGACGAATGTCTCGAAGTGTGGCTG
>Chr10 81267257 1 U -
TGTTGGACGAATGTCTCGAAGTGTG
>Chr10 81267264 1 U -
TCCTCCATCTGTTGGACGAATGTCTCG
>Chr10 81267316 4 U -
AAAGGTGACGTTATGGCATAAACGTGT
>Chr10 81267326 1 U -
TGTAGACGACAAAAAGGTGACGTTATGGC
>Chr10 81267488 1 U -
TACATTTTCACCCGTGCTTGCATCTT
>Chr10 81267687 1 U -
TTTCAACTCAGAAGTGATTCTGTTTCT
>Chr10 81267688 1 U -
TTCATTTCAACTCAGAAGTGATTCTGTTTC
>Chr10 81267705 1 U -
ACGCAAACACCCTTGCCTTTTCATTTCAACTC
>Chr10 81267715 1 U -
TGTTACAAACGCAAACACCCTTGCCTTTTC
>Chr10 81267720 1 U -
CTTCATGTTACAAACGCAAACACCCTTGCC
>Chr10 81267899 5 U -
TCCACGAACCTCGGGAGTCCAAGTCCAGGC
>Chr10 81267977 1 U -
TTCTCTTCATCAGCAGGAGCTGCTTCTGTT
>Chr10 81268186 1 U -
AGGGAGGTTTCAGTGTGAGCCTGCACC
>Chr10 81268290 1 U -
TTCCAAGTGCCCTCACACAGGCTCAGTGC
>Chr10 81268392 1 U -
ATCTCCATTAAGAGTTGGTTGTACTCTGGG
>Chr10 81268393 1 U -
TATCTCCATTAAGAGTTGGTTGTACTCTGG
>Chr10 81268394 1 U -
TATCTCCATTAAGAGTTGGTTGTACTCTG
>Chr10 81268467 2 U -
TAGGTCTGCAGGAGCTGTGTCCTAGTGG
>Chr10 81268575 1 U -
CAAAACTCTCCTCCAGGAAGGCCTGGATTCAC
>Chr10 81268696 1 U -
TGAACCGCCCAAGCCTCTGTTCGGGGCCAGC
>Chr10 81268767 1 U -
TCAGATTTAGGAGATGCCTTGTGTCTCTGGT
>Chr10 81268771 2 U -
TCTCAGATTTAGGAGATGCCTTGTGTCTC
>Chr10 81268775 1 U -
TCCTTCTCAGATTTAGGAGATGCCTTGTG
>Chr10 81268851 1 U -
TGCTGCCATTCTCCACGGCTGGGAAGCGAT
>Chr10 81269129 1 U -
TCTCACTCAATTTTCTGCTGCCCTGGCCTC
>Chr10 81269311 1 U -
TTAGTGGACGGCGGGGGTAACTGCCTGCG
>Chr10 81269341 1 U -
TTCCTACTGGAAGCCCCACTCATGGGGCTAAGC
>Chr10 81269402 1 U -
CTGTATTCCTCCCACGTTGCACCGCCATG
>Chr10 81269459 1 U -
TCAATTTCTATATTTGCAATAAATTTCTT
>Chr10 81269492 1 U -
TTTCCTCAACTCGGAGATTCCTGTATGGAG
>Chr10 81269494 1 U -
TTTCCTCAACTCGGAGATTCCTGTATGG
>Chr10 81269495 1 U -
TTTCCTCAACTCGGAGATTCCTGTATG
>Chr10 81269496 1 U -
TTTCCTCAACTCGGAGATTCCTGTAT
>Chr10 81269498 1 U -
TGTTTTCCTCAACTCGGAGATTCCTGT
>Chr10 81269532 1 U -
TCAATTTCCTGTTTTAAAACTGAATGGC
>Chr10 81269839 1 U -
TCCACACTCCAGCACAGGGCTAGGACAGG
>Chr10 81270197 1 U -
TCAGCCCTGAGGGGTTTACTTTGCCCGTG
>Chr10 81270511 1 U -
TGCTCTCTAGTGACTGGTGCCTTTTGCAG
>Chr10 81270513 1 U -
TCTCTAGTGACTGGTGCCTTTTGC
>Chr10 81270734 1 U -
TCATCCATGTTCTCAACTGGAAGTTGGTCGC
>Chr10 81270737 1 U -
GAGTCATCCATGTTCTCAACTGGAAGTTGGT
>Chr10 81270973 2 U -
TCTCTGCCCACCAAAGATTCCTCACCTGGGCT
>Chr10 81271191 1 U -
TGTTGGAGAATCTCCTCTGAAGCTGTTTCT
>Chr10 81271445 1 U -
TTCACAAAACGCTGCCATGCAAGGTCTG
>Chr10 81271481 1 U -
TGCTCAGGACGAGTTTTTCCCAGGCAGGC
>Chr10 81271590 1 U -
CAGTTCACGTGGTTCTTTGTGAGGCCGAGC
>Chr10 81271643 1 U -
TTCTAAAGAGCAGGACTCTGACCATCCAC
>Chr10 81271968 2 U +
CATCTGCAAAACGGGAACAAGCGGGACTG
>Chr10 81271973 2 U -
TGTCAGTCCCGCTTGTTCCCGTTTTGC
>Chr10 81272188 6 U -
TGCAAAAACAGACCCAAAACAGGTGCCACC
>Chr10 81272252 1 U -
TCCCACATTCCGTCTGTTGTGATCTGAC
>Chr10 81272254 1 U -
TTCCCACATTCCGTCTGTTGTGATCTG
>Chr10 81272325 1 U -
TTTTTCTGAGCAAACATCTGTCGTGTATGT
>Chr10 81272326 1 U -
TTTTTCTGAGCAAACATCTGTCGTGTATG
>Chr10 81273001 1 U -
TTGACCAGTCAGGATGCTGATGGGCTG
>Chr10 81274372 1 U +
TTGTCGGATGTTGGTTTGTTCACAGTCGG
>Chr10 81274641 1 U +
TTCTTGCGCAGGGCGTGACCAGCGGCC
>Chr10 81274713 1 U +
TCCCAGATCTTGTGCGTGCTCTCGGATG
>Chr10 81276821 1 U +
TTTGAGCTTGTTCTCGTTGAGCCGCAGGT
