# Supplementary material for: proTRAC - a software for probabilistic piRNA cluster detection, visualization and analysis
Source: BMC Bioinformatics. 2012 Jan 10;13:5. doi: 10.1186/1471-2105-13-5 (PMC3293768; doi:10.1186/1471-2105-13-5)
Supplement: Additional file 8 — proTRAC results folder containing a picture and a FASTA file for each detected macaca cluster. After decompression, the folder can be opened as former session in proTRAC. Alternatively, each file can be opened separately with any standard text-editor or graphic-viewer respectively. [file 1471-2105-13-5-S8.ZIP › proTRAC_results_macaca/monodirectional_clusters/Cluster_33.fas]

>Chr11 3623496 1 M +
TCCCAAAGTGCTGGGATTATAGGCGTGAGCC
>Chr11 3623731 1 U +
TTTCCCAAATTAAAGTTGTTGACCC
>Chr11 3623938 1 U +
TTCTGCCCAGTTGTTGTTTCACTTTTAGG
>Chr11 3624233 1 U +
TGACATGTCAATGCGGGAGAGCGTGTT
>Chr11 3624265 1 U +
TGAGAAACATGTTAAGGTGAGGCCGGGCG
>Chr11 3624731 1 U +
TACATCTGAAATGTTTCTCCTCTTTGTGC
>Chr11 3626519 1 U +
TTACAGCTTTGCCTCAGCGGCAGAAATCAG
>Chr11 3626907 1 U +
TTTGCTTGTTATAACCCTGCTCTCTCAGGGGC
>Chr11 3627279 1 U +
TGCCTTCATTTTTGTTTCTCACCTGCTGGC
>Chr11 3627487 2 U +
TGTTCCATTGGTGCCTGCTTGACTGGGCAACC
>Chr11 3628150 1 U +
TGGATTTCTCTTCCTTTGTGTTTTGCAGGC
>Chr11 3628733 1 U +
TCAGGAGACCGAAGCTGTTGTCCAGGCTC
>Chr11 3628973 1 U +
TCTGTAAGGCGGTATCTTGCTAGTTTCT
>Chr11 3629637 1 U +
TTTTAGTTCAGTTCATTGCCTCAGCAGATC
>Chr11 3629676 1 U +
CAGTATGTTATTTTGTGGTACTTTATCCTGT
>Chr11 3631158 1 U +
TAGAAATGCAAACTGTCTCCCCATCCC
