# Supplementary material for: proTRAC - a software for probabilistic piRNA cluster detection, visualization and analysis
Source: BMC Bioinformatics. 2012 Jan 10;13:5. doi: 10.1186/1471-2105-13-5 (PMC3293768; doi:10.1186/1471-2105-13-5)
Supplement: Additional file 8 — proTRAC results folder containing a picture and a FASTA file for each detected macaca cluster. After decompression, the folder can be opened as former session in proTRAC. Alternatively, each file can be opened separately with any standard text-editor or graphic-viewer respectively. [file 1471-2105-13-5-S8.ZIP › proTRAC_results_macaca/monodirectional_clusters/Cluster_34.fas]

>Chr11 9630076 1 U -
GTGTCCTACTGGGCTCATAAAATAGT
>Chr11 9632176 1 U -
TAACTCAAATGAGTGAACGGTGTTTGCTG
>Chr11 9633808 2 U -
TTGTCAGTCAAATCAGTACCATCTGCAGTGT
>Chr11 9633810 1 U -
TCTTGTCAGTCAAATCAGTACCATCTGCAGT
>Chr11 9634861 1 U -
TCCTTGCTTAGATTCGTGTCTGTACAATCT
>Chr11 9635397 1 U -
TCCATTGACCTCCTGGGGCTCAGATGATC
>Chr11 9635442 1 M -
GCTGGTGTACAGTGACATGATC
>Chr11 9635511 1 U -
TGTTCGAGCTGTTCCTTTTACCTGGGATGC
>Chr11 9636310 1 U -
TCCAACACCATATCCTTATCTAACATTGG
>Chr11 9638368 2 M -
TCTGGATGTATATGTGCAGGTCACAGGGG
>Chr11 9638369 1 M -
TCTGGATGTATATGTGCAGGTCACAGGG
>Chr11 9638371 1 M -
TCTGGATGTATATGTGCAGGTCACAG
>Chr11 9638385 1 M +
TATACATCCAGATGGCCTGAAGC
>Chr11 9638491 1 M -
ATGTCGCAAGGTCAATTGATCAGTTAGGGTG
>Chr11 9638515 1 U -
TCATTGTTCAGCAGAAGGAATGTCGC
>Chr11 9638614 1 M -
TTATAGGATTTGGGTAGGTAGTG
>Chr11 9638713 1 M -
TGAAGAGACTACCAGACAGGCTTTGTGTG
>Chr11 9639276 1 U -
TTTCTTTCCTTCTACCAGCTTTTCCTAGTT
>Chr11 9639276 1 U -
TTTTCTTTCCTTCTACCAGCTTTTCCTAGTT
>Chr11 9639522 1 M -
TAATAATAAATTATTATTTTCTCCAATGC
>Chr11 9639597 1 U -
TAATTTTTTAGCATAAGTATGTCCCAAACT
>Chr11 9639925 1 U -
TGAGAGCAGCAGTGAGCTTTGG
>Chr11 9640418 1 U -
ACAGCCAGAAGAACTCTATGAAAGACTCC
>Chr11 9640514 1 U -
TCTTCAAGCTAGATGTGCTATGTCCTG
>Chr11 9640518 1 U -
TGAAGTCTTCTTCAAGCTAGATGTGCTATGT
>Chr11 9640519 1 U -
TTGAAGTCTTCTTCAAGCTAGATGTGCTATG
>Chr11 9640751 1 M -
TAAGCAGCCTGCTCTGTGGCAAG
>Chr11 9640754 1 M -
TGATCCATTAAGCAGCCTGCTCTGTGGC
>Chr11 9640838 1 U -
TTTGTTAGTAACACTAGATAACGTCATC
>Chr11 9640841 1 U -
TACAATTTTGTTAGTAACACTAGATAACGTC
>Chr11 9641012 1 U -
TCAACCCAAAGATGTTTTCAAGGCAAAATG
>Chr11 9641078 1 M -
TTTGTTCTATGAACTATGGAGAAGACAGT
>Chr11 9641086 3 M -
TGTTGTTTTTTGTTCTATGAACTATGGAG
>Chr11 9641089 1 U -
TTCATGTTGTTTTTTGTTCTATGAACTATG
>Chr11 9641189 1 U -
TTCAGTTCATTGTCTGTAAAAGGAGTT
>Chr11 9641193 1 U -
CCAAGCTTCAGTTCATTGTCTGTAAAAGG
>Chr11 9641249 1 U -
TGTCCTGGCTATCACCACTTCCTATCTC
>Chr11 9641256 1 U -
TCTAGATTTCTGTCCTGGCTATCACCACTTC
>Chr11 9641421 1 U -
TGACATGAGTTTACCTATAAAATACACCTGCAC
>Chr11 9641423 1 U -
TGACATGAGTTTACCTATAAAATACACCTGC
>Chr11 9641424 1 U -
TGACATGAGTTTACCTATAAAATACACCTG
>Chr11 9641431 1 U -
TCCCTGTGACATGAGTTTACCTATAAAAT
>Chr11 9641436 1 M -
TGACATGAGTTTACCTAT
>Chr11 9641471 1 U -
TAGGCTTAGTACCTGGGTAATGAAACAGTC
>Chr11 9641649 1 U -
TTATTCTTAGCAAACTAAGACAGGAAC
>Chr11 9641682 1 M -
GTCCTTTGCAGGAACGTGGATGCAGCTGG
>Chr11 9641682 1 M -
TCCTTTGCAGGAACGTGGATGCAGCTGG
>Chr11 9641728 1 U -
CACCATGAAATACTATGTAGCCATAG
>Chr11 9641777 1 M -
TGCCCATCAATGGAAGACTGG
>Chr11 9641786 1 U -
TTCATGGAATCAACCTAAATGCCCATCAATG
>Chr11 9641810 1 M -
TATGCTTCAACACACAAATTCATGG
>Chr11 9641846 1 U -
TCTTATTTCCATATTTGTAGGCATATG
>Chr11 9641855 2 U -
TTGAGCTACGCACTTCTTATTTCCATATTTGT
>Chr11 9642017 1 U -
TATTAAAATTCTCACTTCAGAAGTGC
>Chr11 9642121 1 U -
TAGCTGCCTTTAGAAATACACATGAGACTC
>Chr11 9642423 1 U -
CTCTTCACCACGCAAAAGAACGTCCAC
>Chr11 9642499 1 U -
TATCTTCTAAAGACGGACATACACACTCT
>Chr11 9642500 1 U -
ATATCTTCTAAAGACGGACATACACACTC
>Chr11 9642500 1 U -
TAATATCTTCTAAAGACGGACATACACACTC
>Chr11 9642500 1 U -
TATCTTCTAAAGACGGACATACACACTC
>Chr11 9642904 1 U -
TGATTAAAATTAAGAACTTCTCTTCATCAG
>Chr11 9642924 1 U +
ATTTTAATCAAGTCCAAACGCAAGTGCCTGTTC
>Chr11 9643310 1 U -
TCTTTTCTTTCATGTGGACTTGCTCTAGTG
>Chr11 9643427 1 U -
TATTGTCATTCTGGCCATGGCATGAATGTC
>Chr11 9643648 1 U +
TTGTCTTTGACAACATTGTGCCTCCAAACTTAGC
>Chr11 9643667 1 U -
TGTTTAAAGTTGCTAAGTTTGGAGGC
>Chr11 9643930 1 U -
TGCTGTTATGAGGTGGTCTATGTACAGGC
>Chr11 9644266 1 U -
TGCAAAGACAGTGCCTGGCATCAATGGCCTGC
>Chr11 9644315 1 U -
TCATTCAAGGAGATGGTGTTGTTGAACCCG
>Chr11 9644322 4 U -
TGCTCTTCATTCAAGGAGATGGTGTTGTT
>Chr11 9644547 1 U -
TTTTCACCTAAAGAAGTTGCCACTGGGGACT
>Chr11 9644548 1 U -
TTTCACCTAAAGAAGTTGCCACTGGGGAC
>Chr11 9644578 2 U -
TCCTCCTAAAAGTAGATGAGCTGGGAC
>Chr11 9644578 1 U -
TGATCCTCCTAAAAGTAGATGAGCTGGGAC
>Chr11 9645237 1 U -
TAATGCAATATGACTAAAGTCCTTATAAG
>Chr11 9645347 1 U -
TACTCTTCAAAGTTCGTGTTCACGTCTAAC
>Chr11 9645353 1 U -
TTTGTCTACTCTTCAAAGTTCGTGTTCACG
>Chr11 9645442 2 U -
TTTTATGTATGCATATTCCTCACCAAGT
>Chr11 9645458 1 U -
TGACTAAGCCATGAAAATTTTATGTATGC
>Chr11 9645611 2 U -
TGAAAGGATCAATGGAATTTTATTTGTCAC
>Chr11 9645957 1 U -
TCTCAATTCCCCGAGGCTTAGTCTGTGGT
>Chr11 9646009 1 U -
CACACAGGTCGGAACTGAGAACTGTTCAC
>Chr11 9646106 1 U -
TAAAGAGCATTATCCCAGCAAATCCT
>Chr11 9646133 1 U -
TAGCACCCAGGGACCTGTATTCACAGCCTGG
>Chr11 9646411 1 U -
TCTGGGAAGAAGTGTCTATACCTAGAGG
>Chr11 9646576 1 U -
CAGCCATTTCGGGGCAATTACGAGGTGT
>Chr11 9647046 1 U -
GAGGCCTGGTCTTTCCTCCAGCACGGC
>Chr11 9647180 1 U -
TGACCTGCACGTAGGCCACCTTAAGCTTG
>Chr11 9647201 1 U -
GCAGCTTTGATCCAGGACACTTGACCTGC
>Chr11 9647212 1 U -
TGCAGATGCTGGAGCAGCTTTGATCCAGGAC
>Chr11 9647363 2 U -
TTTCCAAACACCAAAGTGAACTCACTG
>Chr11 9647432 1 U -
ATTTCTGGATACTGAGCAGAGCTGGG
>Chr11 9647458 1 U -
TAGCTCAACAGACAGCACAGGAAATTCCTGT
>Chr11 9647715 1 U -
TCCACCTCTGTGGCAACTCCTATGTTCAG
>Chr11 9648183 1 U -
TTCATTAAAAAGTCCAATTCTTTATTTG
>Chr11 9648416 1 U -
GATCTGACTCAGAAACGAATCTACATGCTC
>Chr11 9648501 1 U -
TAGCTAAGACACCGGAAAAAATCAAGTGG
>Chr11 9648548 1 U -
TATCTATAAGCCAGCCAGTCTTTGGTATGC
>Chr11 9648612 3 U -
TAATCTGCCGAAGACTTGATCTTGAACTTC
>Chr11 9648624 1 U -
TCACCAGACACTTAATCTGCCGAAGACTTG
>Chr11 9648737 1 U -
TCATGAATGGGATTAGTGCCCCTACAGGAG
>Chr11 9648833 1 U -
TATGTTGAAATCCAGTCCCTTATATGATGGTC
>Chr11 9649332 1 U -
TCTAAAATATTTTTAAAAATTGTCCCAAT
>Chr11 9650711 1 U -
CAGCTGAAATAAACATTGCTTCTGTCTT
>Chr11 9651613 1 U -
TGTTTATTAAGTGCCTCTGTTCACTTGG
>Chr11 9651614 1 U -
TGTTTATTAAGTGCCTCTGTTCACTTG
>Chr11 9651828 1 U -
TTAAGGTAAATGTCGAGGTTTCAAATGC
>Chr11 9653949 1 U -
CCCACAAGAATGATGATTGTT
>Chr11 9657583 1 U +
GCATTTCTTAAATGTCTACCGCTTCAATTCT
>Chr11 9658990 1 U -
TGTGTCAATTCTTGAGCCCATTAAGTATGG
>Chr11 9658991 1 U -
TGTGTCAATTCTTGAGCCCATTAAGTATG
>Chr11 9659013 1 U +
TGACACAGGAGGTGTCTGATAAATACTTGT
>Chr11 9659021 1 U -
TATTCATCCAACAAGTATTTATCAGACACCTC
>Chr11 9659397 2 U +
ATTCTTGCTAGCTATGAGACTTTGGGCAAATTC
>Chr11 9659607 1 U +
CCTATGAACAGCCAAAGGGTAAAATGATCAG
>Chr11 9660106 1 U -
ATTCACTTCACATGAAAGCATCTTAATTGC
>Chr11 9660114 1 U +
GATGCTTTCATGTGAAGTGAATGACGATGTG
>Chr11 9661767 1 U +
TGGGAAATGAAGGAATCTGGCTG
>Chr11 9661787 1 U +
CTGAAAATAAGAGTCAGAACCATTGCCCTACCGT
>Chr11 9661856 1 U -
TCTGAAAATAGTCTGTGGATAGAATGAAT
>Chr11 9662120 1 U -
TGTGTTCTTCTGTGGCATGAACCTCT
>Chr11 9662231 1 U -
TCCTGTTCACCTTCAGTTTGGAGAGCTGTT
>Chr11 9662263 1 U -
TGAACAAAATGTCCTCTTTTCCACAGTGTATC
>Chr11 9662547 1 U -
TTATCCTAGGCAGCGAGGATCAGAGAGC
>Chr11 9662864 1 U -
TCTTTGATGCTTCAAATTTTTGCAAATATG
>Chr11 9664476 1 U +
TGACGTCCAAGCAGGCCTGGATCTACCTGTGTGTG
>Chr11 9664973 1 U -
TCACAGTATGTCCATAAAAAG
>Chr11 9665794 1 U -
TTTAACATGTCAACTTAAAAAAGGAAAAGC
>Chr11 9665801 1 U -
TAACATGTCAACTTAAAAAAG
