# Supplementary material for: proTRAC - a software for probabilistic piRNA cluster detection, visualization and analysis
Source: BMC Bioinformatics. 2012 Jan 10;13:5. doi: 10.1186/1471-2105-13-5 (PMC3293768; doi:10.1186/1471-2105-13-5)
Supplement: Additional file 8 — proTRAC results folder containing a picture and a FASTA file for each detected macaca cluster. After decompression, the folder can be opened as former session in proTRAC. Alternatively, each file can be opened separately with any standard text-editor or graphic-viewer respectively. [file 1471-2105-13-5-S8.ZIP › proTRAC_results_macaca/monodirectional_clusters/Cluster_35.fas]

>Chr11 9671319 1 M +
TTTTCTTTAAGAATGTTGAATATTG
>Chr11 9672880 1 U -
TCCGCCCAAATACTGTGCTTTTTCTGTGG
>Chr11 9673377 1 U -
TGTTAAAGTCCTGATTGTGACTCCCTTCTC
>Chr11 9673707 1 U -
TCCTTGCATAGTGACTTTTGGGCTTGGAGC
>Chr11 9674379 1 U -
TAGTTAAGGTCCTGTGAAATGCTTAGTTG
>Chr11 9674516 1 U -
TGTTCTGAGAGGACTGGAGCTGCTGATC
>Chr11 9674765 3 U -
ACAGAATCCAAAAGAAGCAGATGTAGGC
>Chr11 9675067 1 M -
TGATCTTTTTAATGTGCTGTTGAATTTGCTT
>Chr11 9675101 1 U -
TCCCTGAGGTAACTGCCACTTGATCATGGT
>Chr11 9675103 3 U -
TCCCTGAGGTAACTGCCACTTGATCATG
>Chr11 9675183 1 U -
TGATCCTGTGGATTTCGTCCTCCATTCTG
>Chr11 9675187 1 U -
GAGATGATCCTGTGGATTTCGTCCTCCAT
>Chr11 9675205 3 U -
TTATTTATTTGCATTCACAGAGATGATCCT
>Chr11 9675217 1 U -
TTGAGTTTTTATTTATTTGCATTCAC
>Chr11 9675299 1 U -
TATCTCATTGTGGATGATGTTAGCTTTG
>Chr11 9675319 1 U -
TAACTTTGCAACTTTACAACTTTATCTCAT
>Chr11 9675420 1 U -
TTTCTTTCCAAGCTGTTGTGTTGTTCTCT
>Chr11 9675521 1 U +
CACTCCCAGGTGCACTGCCG
>Chr11 9675525 1 U -
TATTATGATAGTGCGGCAGTGCACCTGGG
>Chr11 9675577 1 U -
TCCTTTATCCGTTCATCTGCTGGTGGATGC
>Chr11 9675681 1 U -
TATTTCAGCGTTATGGATGCCCTCCAGGT
>Chr11 9675700 1 U +
CGCTGAAATAAGCCAGGCACAGAACAGCAAAGCC
>Chr11 9675860 1 U -
TAGTCACCATGTTATAGAGTCATTCTCTG
>Chr11 9675982 1 U -
AGAGCCACACTGAGTTATGTACCGTGT
>Chr11 9676039 1 U -
TGGATATATGTATGGTGCACAATGT
>Chr11 9676249 1 U -
TAGCAAACCACTGACCATGGCTTGGAGG
>Chr11 9676256 2 U -
AATCATGCTCATAGCAAACCACTGACCATGGC
>Chr11 9676261 1 U -
TAAATCATGCTCATAGCAAACCACTGACC
>Chr11 9676488 1 U -
TCCTAGGAACGATCGGGTCCTAGAACCCCAAG
>Chr11 9676532 1 U -
TTCTAACTACTATACCGGACTGTCTCCAG
>Chr11 9676556 1 U +
TAGAAGCACAGTTTTAAATGCAGAGTCATCTCAG
>Chr11 9676571 2 U -
TGTGAACTCACTGAGATGACTCTGCATTT
>Chr11 9677564 1 U -
TTTACATGACCTCAGGGTATCAATAAAGC
>Chr11 9677569 1 U -
TCTCCATTTACATGACCTCAGGGTATCAAT
>Chr11 9677632 1 U -
TGAGCCTGAATTACCTTGGTGAGGGTGCCC
>Chr11 9677694 2 U -
TGCTTCTCAAACTCTTCTCTGGTTTTG
>Chr11 9677716 1 U -
TGTTACCTCAGTAGGAACCACCTTTATGCTT
>Chr11 9677716 1 U -
TTGTTACCTCAGTAGGAACCACCTTTATGCTT
>Chr11 9677717 1 U -
TTGTTACCTCAGTAGGAACCACCTTTATGCT
>Chr11 9677718 2 U -
TGTTACCTCAGTAGGAACCACCTTTATGC
>Chr11 9678132 1 U -
TAGGAAAGAACTCAAGAACAAGCCCATGGT
>Chr11 9678133 2 U -
TAGGAAAGAACTCAAGAACAAGCCCATGG
>Chr11 9678566 1 U -
CAGTAAGTCCTGAGGGCCCAGCTCTCAAGAG
>Chr11 9679262 1 U -
GGAACCAATGCTAGCTGAAACTCCTGGGT
>Chr11 9679631 1 U -
TTTACACAGAAGGAGAAAGTGCAGCCC
>Chr11 9679781 1 U -
TGGGAGAGCAGTTTGCCTCTGCGAGG
>Chr11 9679841 1 U -
GGGAACATTCCAGAGGAG
>Chr11 9679912 1 U -
TGAAAATCACACTAGGAAGGACATGCTCAG
>Chr11 9680224 1 U -
TCCATAGCTACCTGGCTAAAAACCATG
>Chr11 9680571 1 U -
TTCTCGGTCAGGACAGAGAACAAGTGGGG
>Chr11 9681115 1 U -
TGAGGAAGCTATTGCCCATTCGGCTC
>Chr11 9681316 1 U -
TTGTGCCACCGTTGCCCTTTTATGTCAGT
>Chr11 9681532 1 U -
TCCTGAGTTACCGTCAGCAATAGGAATCT
>Chr11 9682001 1 U -
TGTAAATTCTAACTGGCTTCTGGAAAGG
>Chr11 9682006 1 U -
TAAAGATGTAAATTCTAACTGGCTTCTGG
>Chr11 9682040 1 U -
TCCTGCCTTGTAAAATAAATATTTTGGAG
>Chr11 9682761 1 U -
TTAAAGAACTACTGAAACCTCTGGTGTAGG
>Chr11 9683290 1 U -
AAAATGTTTAGAATTAGATAGTAGTGATGG
>Chr11 9683634 1 U -
TACTAAGCTAAAAACCATCAAGAACTCACCT
>Chr11 9683650 1 U -
TATTTCTGCCAATCCTACTAAGCTAAAAAC
>Chr11 9683657 1 U -
TATTTCTGCCAATCCTACTAAGC
>Chr11 9684358 1 M -
TGAGTTCACACGACAGTGAGGAAATCTGG
>Chr11 9684527 1 U -
TAAACAAATCAGTGTCTCTTTCCCAC
>Chr11 9685310 1 U -
TGAGGCACATTTTTGTTCCGAACACCGGC
>Chr11 9685819 1 U -
TCCTAATTCATCTCTGTAGCCAAGGT
>Chr11 9685881 1 U -
TCACACTTTATTGTGCATGG
>Chr11 9686269 2 U -
TCCTTTTCAGAAAACTTTTGTTCATGGG
>Chr11 9686822 1 U -
TCTGAACACACTTTCATTTTACAGTGAAGT
>Chr11 9687396 1 U -
TCAGTGCTGATTAAGACCTAACATGTGCC
>Chr11 9687744 1 U -
TGAATGCAAACCACATCTTGCCTATTTG
>Chr11 9687767 1 U -
TCTGAACAACATTAGCAGTGAAATGAAT
>Chr11 9687891 2 U -
TACTGCTTTATGCACAGAAGTTACGGGGC
>Chr11 9687999 1 U +
CATTATCCTATGCTTATGATTGCTGTAGAC
>Chr11 9688552 1 U -
TGCCTGGAAAATATGTACAGAAAGAGTG
>Chr11 9688971 2 U -
TTTTAACGTCTCTTTAGGCCTCATAGTTT
>Chr11 9689007 1 U -
TAGATAACTCAAAGCGGGCAGCAAGGTGT
>Chr11 9689333 1 U -
TAGAATCTAAAGAGTTTACTTGAGT
>Chr11 9689792 1 U +
TCCATCTTTTCTCCATTCCTCCATGGGAGAGC
>Chr11 9690862 3 U -
TACTTACAGGTGAAGATATCTTAACAAATCGC
