# Supplementary material for: proTRAC - a software for probabilistic piRNA cluster detection, visualization and analysis
Source: BMC Bioinformatics. 2012 Jan 10;13:5. doi: 10.1186/1471-2105-13-5 (PMC3293768; doi:10.1186/1471-2105-13-5)
Supplement: Additional file 8 — proTRAC results folder containing a picture and a FASTA file for each detected macaca cluster. After decompression, the folder can be opened as former session in proTRAC. Alternatively, each file can be opened separately with any standard text-editor or graphic-viewer respectively. [file 1471-2105-13-5-S8.ZIP › proTRAC_results_macaca/monodirectional_clusters/Cluster_36.fas]

>Chr11 51334121 1 U -
TTTTTCCTAGAAATGTGTGTAACACTCAG
>Chr11 51334242 1 U -
TGGGTCACTGTACCCCTTTGTGGTATCTGT
>Chr11 51334523 1 U -
TCTTATTAGTCCAGACTTTCTTAGGATG
>Chr11 51335123 2 U -
TATAAAAGAATTCATGTCCTTAATGTT
>Chr11 51336210 1 U -
TACAGTATCTTTATTACAGCTCACTGCAGCCT
>Chr11 51337919 1 U -
TTGTATCACTTATGTGGAAACCTTTCCC
>Chr11 51339503 1 U -
TAGACAGAATAGTGGAGAACAGTGTTGCC
>Chr11 51339705 1 U -
TATAATCTGCAATTAGTTGATGATTGCTTT
