# Supplementary material for: proTRAC - a software for probabilistic piRNA cluster detection, visualization and analysis
Source: BMC Bioinformatics. 2012 Jan 10;13:5. doi: 10.1186/1471-2105-13-5 (PMC3293768; doi:10.1186/1471-2105-13-5)
Supplement: Additional file 8 — proTRAC results folder containing a picture and a FASTA file for each detected macaca cluster. After decompression, the folder can be opened as former session in proTRAC. Alternatively, each file can be opened separately with any standard text-editor or graphic-viewer respectively. [file 1471-2105-13-5-S8.ZIP › proTRAC_results_macaca/monodirectional_clusters/Cluster_37.fas]

>Chr11 85989592 3 U -
TAAGCCTGAACATTAAGTGTGCCTTCTCGC
>Chr11 85989870 1 U -
TACAAATGCTGTGTTCACCATGTGCTGAT
>Chr11 85990879 1 U -
TAATTTCCATTTCCTGAATCCCCAGGGGC
>Chr11 85990908 1 U -
TGAGCTTTGTGGCCAGTTGGCCGTGTG
>Chr11 85991951 1 U -
TTCTCCAAGGGACGAACACCAGCCCCC
>Chr11 85992680 1 U -
TTTCATTTAGGTGGCCACCAGCCTAGC
>Chr11 85994103 1 U -
TCGTGACTTCTACCTTTCTATGTAGATGT
>Chr11 85994103 1 U -
TTCGTGACTTCTACCTTTCTATGTAGATGT
>Chr11 85994268 1 U -
TAGTACTTGCAGAAACATGGCTTGAGCTGC
