# Supplementary material for: proTRAC - a software for probabilistic piRNA cluster detection, visualization and analysis
Source: BMC Bioinformatics. 2012 Jan 10;13:5. doi: 10.1186/1471-2105-13-5 (PMC3293768; doi:10.1186/1471-2105-13-5)
Supplement: Additional file 8 — proTRAC results folder containing a picture and a FASTA file for each detected macaca cluster. After decompression, the folder can be opened as former session in proTRAC. Alternatively, each file can be opened separately with any standard text-editor or graphic-viewer respectively. [file 1471-2105-13-5-S8.ZIP › proTRAC_results_macaca/monodirectional_clusters/Cluster_38.fas]

>Chr11 122116726 1 M +
CTACTCGGGAGGCTGAGGCAG
>Chr11 122120247 2 U +
TTGGAATCTTTCATGGTCTCTTCTAGTTGT
>Chr11 122120280 1 U +
CATGAGCCATGAGTTTGGAAATAT
>Chr11 122120282 1 U +
TGAGCCATGAGTTTGGAAATATACATTC
>Chr11 122120619 1 U +
TGACACTTCATAAGTGCTAGAAAAGTGCTC
>Chr11 122120710 1 U +
ACAAGTCACGAGTCACTTTCCAGCCTTT
>Chr11 122120715 1 U +
TCACGAGTCACTTTCCAGCCTTTACATGGGT
>Chr11 122121151 1 U +
TTTGAAGGATCAGGGTGTCCAATCCACG
>Chr11 122121647 1 U +
TCCTAGAGGGATCTGTCCATTGCCACAGCC
>Chr11 122122061 1 U +
AATCAACCTGTGCCTGAAGTTGGCTTTGT
>Chr11 122122071 1 U +
TGCCTGAAGTTGGCTTTGTGG
>Chr11 122122303 1 U +
AGTTCCTCCATGTATGTTTTGAG
>Chr11 122122309 3 U +
TCCATGTATGTTTTGAGCACAGGATGAC
>Chr11 122122476 1 U +
TTCTCAGGAGCACTGGGCTTCCACAGTCGG
>Chr11 122122565 1 U +
TTAGGCTGCTGTTGATTTATCTTTTCC
>Chr11 122122574 1 U +
TGTTGATTTATCTTTTCCTGTACAG
>Chr11 122122645 2 U +
TAAAAATGAACATTTCTCAGAACAATCCC
>Chr11 122122651 3 U +
TGAACATTTCTCAGAACAATCCCAAATCTCT
>Chr11 122123030 1 U +
TAAATGTCCCGCAGCAGCAAATTAACCCAGGT
>Chr11 122123095 3 U +
TGGACTGTTGAAAAAGATGCACTAAAATGAG
>Chr11 122123144 1 U +
TGATGAAAAGACAGAGTCCCCTGCACCTG
>Chr11 122123351 1 U +
TGGCCTGTGTGCTTTTTAAC
>Chr11 122123680 1 U +
TGTCCTGACTTCTGGAAGAGAAGAATTG
>Chr11 122123685 1 U +
TGACTTCTGGAAGAGAAGAATTGTGCATGT
>Chr11 122123685 13 U +
TGACTTCTGGAAGAGAAGAATTGTGCATGTC
>Chr11 122123690 1 U +
TCTGGAAGAGAAGAATTGTGCATGTCAG
>Chr11 122123996 1 U +
TCCTAACAGAGGGAAGAAGGAATGGG
>Chr11 122124063 1 U +
TGAAAAGGAAAGAGAGGATGAAAGAAG
>Chr11 122124098 2 U +
GGAACTCAATGACAGGCATGCTGTTGCCTCCAT
>Chr11 122124150 1 U +
TGCACATACCCGCTGCATGGATTCCTGCAG
>Chr11 122124335 1 U +
TTTATATCTGTGAGTATCCGGCCTCTGATC
>Chr11 122124336 1 U +
TTATATCTGTGAGTATCCGGCCTCTGATCTC
>Chr11 122124378 1 U +
TCCAGTCCTCACATTTCATAACTGTGACCAGG
>Chr11 122124456 1 U +
TCCGTAACTTTCTGTGCATAACATGGACTTC
>Chr11 122124463 2 U +
CTTTCTGTGCATAACATGGACTTCCCTCTG
>Chr11 122124463 1 U +
CTTTCTGTGCATAACATGGACTTCCCTCTGT
>Chr11 122124503 1 U +
TTCAGGGCCTGTCTTCATTCTCTGGAG
>Chr11 122124576 2 U +
TTCTCCAATCACTGATGCAGTCACCATGGG
>Chr11 122124579 1 U +
TCCAATCACTGATGCAGTCACCATGGG
>Chr11 122124579 2 U +
TCCAATCACTGATGCAGTCACCATGGGT
>Chr11 122124804 1 U +
TGAGAAAGAATGAACACAAGCTCAGGGG
>Chr11 122125036 1 U +
AGCAGTGGGCATGAGAGTGCAGAGAGC
>Chr11 122125260 1 U +
TTGGAATTTGGGTGACAACTGGGGTCC
>Chr11 122125306 1 U +
TGTTTTCCTATTGCCTTTCTAGGATGCC
>Chr11 122125473 1 U +
TGCACTCGCTAGAAGGTGTTTGGCCCCTG
>Chr11 122125529 1 U +
TGTACCCTAGATTCTATCCATTGTAGGTC
>Chr11 122125536 1 U +
TAGATTCTATCCATTGTAGGTCGATGCCC
>Chr11 122125543 1 U +
TATCCATTGTAGGTCGATGCCCAAAACCC
>Chr11 122125616 1 U +
TCACCCAAAGGCTTTGAGGTTTTGCT
>Chr11 122125620 2 U +
CCAAAGGCTTTGAGGTTTTGCTGAGGC
>Chr11 122126237 1 U +
TTCACCTGAAATTCCAACTTTGATGCACAGG
>Chr11 122126322 1 U +
TCCCAAGAGTGTGTTCTGTGTGGATGG
>Chr11 122126340 1 U +
TGTGGATGGAAATGTTCTCTGTGCTGT
>Chr11 122126342 1 U +
TGGATGGAAATGTTCTCTGTGCTGTTGCAT
>Chr11 122126508 1 U +
TCCCATGCTGGATGGTGCAGCTCTAGAG
>Chr11 122126772 1 U +
AAATTAACCTTGTCTAGACAGGATCAGAGC
>Chr11 122126930 1 U +
TTGCCCACTCGAGCTAGAACCCAGCCTGGG
>Chr11 122126946 1 U +
GAACCCAGCCTGGGGGTGTTTTCATGAGAC
>Chr11 122127323 1 U +
TCAATGCACTTCTGAGCCAGGCAATCTTTG
>Chr11 122127327 1 U +
TGCACTTCTGAGCCAGGCAATCTTTGGCTAGT
>Chr11 122127330 1 U +
ACTTCTGAGCCAGGCAATCTTTGGCTAGTGC
>Chr11 122127410 1 U +
TGGAAACTCATTTCTGTACAGCCCT
>Chr11 122127410 3 U +
TGGAAACTCATTTCTGTACAGCCCTAAAAAG
>Chr11 122127569 1 U +
TGGAAGGACCTGCTTTGTCGCACAGC
>Chr11 122127723 1 U +
CCACTTAGAAGGAGCAGGAAAATCACTGG
>Chr11 122128068 2 U +
TGTTATGAGAAGCATGCTTCTGTAGG
>Chr11 122128068 1 U +
TGTTATGAGAAGCATGCTTCTGTAGGC
>Chr11 122128108 1 U +
TTCAAATGGAGCATTCTCATTGTTTTGTGG
>Chr11 122128145 1 U +
TATTAAGAGCTCAATTGCAGGCTAATG
>Chr11 122128167 1 U +
TAATGGATTTCTATGATGATACAAAGC
>Chr11 122128188 1 U -
TGGATCATAAACCCCATGTGAAATGCTTTG
>Chr11 122128238 2 U +
TTTACCTGATTTTACATTTACATTTGCTTAAGC
>Chr11 122128247 2 U +
TTTTACATTTACATTTGCTTAAGC
>Chr11 122128284 1 U +
TCTTGCAAAGGCCCTCGGGAGCCATCAGACGC
>Chr11 122128393 1 U +
TGCAATGCACAACCTACTGTGTTCTCCT
>Chr11 122128648 1 U +
TGATTTCTACCAGAACTGGCTGGGCGGTG
>Chr11 122129069 1 U +
TGCAGCTAGTTCGTATGAGTGGTGAATGGC
>Chr11 122129391 2 U +
TTCCAGTGCTTTTCCAAGGCCACAGGT
>Chr11 122129730 1 U +
TTTTAGTCAAGGTTGGCAACACTGTTTCAGG
>Chr11 122130025 1 U +
TCCACAGTACTTCAATGGATGGTTTTCTGG
>Chr11 122130029 2 U +
CAGTACTTCAATGGATGGTTTTCTGGG
>Chr11 122130032 1 U +
TACTTCAATGGATGGTTTTCTGGGATG
>Chr11 122130044 1 U +
TGGTTTTCTGGGATGAACTCAATTGTCTG
>Chr11 122130071 1 U +
TGGCCAGTTGTGGGTTTTTCTGACCCACTGC
>Chr11 122130125 1 U +
TGATTCCTTGGTAACCACAGTCAGATCT
>Chr11 122130125 2 U +
TGATTCCTTGGTAACCACAGTCAGATCTTAG
>Chr11 122130128 1 U +
TTCCTTGGTAACCACAGTCAGATCTTAGAG
>Chr11 122130197 1 U +
TGACATCTTGTTGGCAGGATTTATG
>Chr11 122130197 1 U +
TGACATCTTGTTGGCAGGATTTATGAG
>Chr11 122130231 1 U +
TGCGAATCGATTCACACTTCAACCTTTTG
>Chr11 122130313 1 U +
GATGATGTTTCACACTCACCTGAGTATGT
>Chr11 122130331 1 U +
CCTGAGTATGTAACAATTAGATCGAGATG
>Chr11 122130333 3 U +
TGAGTATGTAACAATTAGATCGAGATGTT
>Chr11 122130348 1 U +
TAGATCGAGATGTTGCTTTCTATGAACAGTG
>Chr11 122130368 2 U +
TATGAACAGTGTCACAAATTTACATAGTG
>Chr11 122130368 1 U +
TATGAACAGTGTCACAAATTTACATAGTGT
>Chr11 122130370 2 U +
TGAACAGTGTCACAAATTTACATAGTGTATGT
>Chr11 122130379 1 U +
TCACAAATTTACATAGTGTATGTGTCTTTC
>Chr11 122130399 1 U +
TGTGTCTTTCTTTTCTAGTCGTAAGACTAGC
>Chr11 122130461 1 U +
TGAACTCAAAGAAGACCATAGCATAACAGTG
>Chr11 122130479 1 U +
TAGCATAACAGTGTTAGAGTTCTGTCTT
>Chr11 122130485 2 U +
AACAGTGTTAGAGTTCTGTCTT
>Chr11 122130574 1 U +
CTTCAACTGATGGTTCTTCCCGCTGCAC
>Chr11 122130685 2 U +
CTATCCTGGAGTCAACATTCTCTCAAAT
>Chr11 122130685 1 U +
CTATCCTGGAGTCAACATTCTCTCAAATT
>Chr11 122130715 1 U +
TTACAAGACAGACATCTTGCTGGGAAAG
>Chr11 122130757 3 U +
TTAGAGTAATTGATCCACAGTTCAAACTTGT
>Chr11 122130770 1 U +
TCCACAGTTCAAACTTGTGTCCTCCTTTT
>Chr11 122130795 2 U +
TTTTTTGCTATCTGCACAGGAATCCAACTG
>Chr11 122130817 2 U +
TCCAACTGAATCTGAGTCCAGCTCTGGG
>Chr11 122130851 1 U +
CACAGTGTGTGTTGCACTTAGTACTCAGC
>Chr11 122130858 2 U +
TGTGTTGCACTTAGTACTCAGC
>Chr11 122130858 1 U +
TGTGTTGCACTTAGTACTCAGCAGACTG
>Chr11 122130869 1 U +
TAGTACTCAGCAGACTGTGTAGGC
>Chr11 122130869 1 U +
TAGTACTCAGCAGACTGTGTAGGCAAATACCT
>Chr11 122131041 1 U +
TATTCTGAGATGTTCAAATATTGATATGG
>Chr11 122131041 1 U +
TATTCTGAGATGTTCAAATATTGATATGGTG
>Chr11 122131043 1 U +
TTCTGAGATGTTCAAATATTGATATGGTGTC
>Chr11 122131074 3 U +
TGTTTGTCTTATAAGGCTAAACGTGACTG
>Chr11 122131080 1 U +
TCTTATAAGGCTAAACGTGACTGAATTC
>Chr11 122131135 1 U +
TCCTAAGTGCCCTAACGTGTTCAGTCATG
>Chr11 122131156 1 U +
CAGTCATGAACTGCTTGGAAGAACAAGCC
>Chr11 122131195 1 U +
TAGTGGTTGGATACAGACAGGGAACCTGC
>Chr11 122131221 1 U +
TGCAAGCCTGTAGGAAAGTGAAATGC
>Chr11 122131239 1 U +
TGAAATGCAGAAGCTCACTTCATTCTTCAC
>Chr11 122131244 2 U +
TGCAGAAGCTCACTTCATTCTTCACATGT
>Chr11 122131266 1 U +
CACATGTATTGATCCTTTTCCTCTC
>Chr11 122131301 3 U +
TCTGAACTGCGCACCCGTGACTCACACCT
>Chr11 122131336 1 U +
TCTTGGAAGATGTGGTTGATCCCAGAGAG
>Chr11 122131489 1 U +
TCTTAACACTGCCGGCTGCCTTGTGGT
>Chr11 122131595 2 U +
CCAACCAATTGCCACATGATGGCTGTGC
>Chr11 122131681 1 U +
TAATTCCGATAGCAATGTGATCAGGGTG
>Chr11 122131776 2 U +
TCACCAGGACTCAGTTTCCACAAACTC
>Chr11 122131869 1 U +
TTATTTGCATGTTTCAAGCTCATAGTTT
>Chr11 122131878 3 M +
TGTTTCAAGCTCATAGTTTTACAGTTCTGTC
>Chr11 122131885 1 U +
AGCTCATAGTTTTACAGTTCTGTCAACCTT
>Chr11 122131956 1 U +
AAGCATTCTAATCAATTGGACTTTGGTTC
>Chr11 122132210 1 M +
TGCATATCCAGACAGGTCCTCTAAGAG
>Chr11 122132313 1 M +
TAATGTGAACTCTTCCACTCACAGGGTG
>Chr11 122132461 1 M +
TGTATTGCTACAGGTACAAGGGTG
>Chr11 122132539 1 U +
TTTTCTATTTATAAAAACAAGTTACAGGAG
>Chr11 122132626 1 U +
TGAGAATAAAAAGTTCCTTCTATTTGTTATT
>Chr11 122132632 1 M +
TAAAAAGTTCCTTCTATTTGTTATTGT
>Chr11 122132661 1 M +
CATGGGTAACGTGCTGTTGT
>Chr11 122132725 2 M +
TTCAATCATCATGCTGGTGAACTAC
>Chr11 122132726 1 M +
TCAATCATCATGCTGGTGAACTAC
>Chr11 122132726 1 M +
TCAATCATCATGCTGGTGAACTACAG
>Chr11 122132726 1 M +
TCAATCATCATGCTGGTGAACTACAGAAG
>Chr11 122132726 1 M +
TCAATCATCATGCTGGTGAACTACAGAAGG
>Chr11 122132759 2 U +
TGCCTTTGCATTCTTCATTAGAAAAGCC
>Chr11 122132764 1 M +
TTGCATTCTTCATTAGAAAAGCCATGCTTCTG
>Chr11 122132765 1 M +
TGCATTCTTCATTAGAAAAGCCATGCTTCT
>Chr11 122132794 1 U +
TGTATCTCTGCTATTACTGAGTCACCAGAC
>Chr11 122132802 1 U +
TGCTATTACTGAGTCACCAGACATTTG
>Chr11 122132802 2 U +
TGCTATTACTGAGTCACCAGACATTTGTAG
>Chr11 122133294 1 U +
TTCTACGTCTATGTACTTAGTTGAGTC
>Chr11 122133294 1 U +
TTCTACGTCTATGTACTTAGTTGAGTCTC
>Chr11 122133339 1 U +
TCGAGCAATTTCACATGGATG
>Chr11 122134140 1 U +
TCCCCCATAGGATGTGTGGTGCTCAGACCTC
>Chr11 122134459 1 M +
TTGTAGATGATGAACCTCCAAAGCTGAGTG
>Chr11 122134998 1 M +
ACTGATCCAACCAGAATCATGATAACTG
>Chr11 122135259 1 M +
TAGTAATTTAGTTAGAGTTCAAACTTTG
>Chr11 122135297 1 U +
TGAAACAACTCCACAGGAAGCCACCTG
>Chr11 122135522 1 M +
TGTATAGACCTCTCTATGCCTCAGTGCCTG
>Chr11 122135766 1 U +
TTCGTTCTTTACCTGGGGTGATCCTTTCCCT
>Chr11 122135935 1 U +
TCCAAACCAAGCCTCTGTAAAGGATAAGTTC
>Chr11 122136410 3 M +
TGTTTCAAGCTCATAGTTTTACAGTTCTGTC
>Chr11 122136729 1 U +
TCCTTCTGGTGGGTCCGTGGTCTCGCTGG
>Chr11 122138080 4 U +
TGGGACTCATAGTATACCTGTGTCTCAGGTG
>Chr11 122138248 1 M +
TGCATATCCAGACAGGTCCTCTAAGAG
>Chr11 122138351 1 M +
TAATGTGAACTCTTCCACTCACAGGGTG
>Chr11 122138499 1 M +
TGTATTGCTACAGGTACAAGGGTG
>Chr11 122138672 1 M +
TAAAAAGTTCCTTCTATTTGTTATTGT
>Chr11 122138701 1 M +
CATGGGTAACGTGCTGTTGT
>Chr11 122138765 2 M +
TTCAATCATCATGCTGGTGAACTAC
>Chr11 122138766 1 M +
TCAATCATCATGCTGGTGAACTAC
>Chr11 122138766 1 M +
TCAATCATCATGCTGGTGAACTACAG
>Chr11 122138766 1 M +
TCAATCATCATGCTGGTGAACTACAGAAG
>Chr11 122138766 1 M +
TCAATCATCATGCTGGTGAACTACAGAAGG
>Chr11 122138804 1 M +
TTGCATTCTTCATTAGAAAAGCCATGCTTCTG
>Chr11 122138805 1 M +
TGCATTCTTCATTAGAAAAGCCATGCTTCT
>Chr11 122139766 1 U +
TCAGACCTCTCTCCTTCCGGCTAAGCTGC
>Chr11 122140063 1 M +
TTGTAGATGATGAACCTCCAAAGCTGAGTG
