# Supplementary material for: proTRAC - a software for probabilistic piRNA cluster detection, visualization and analysis
Source: BMC Bioinformatics. 2012 Jan 10;13:5. doi: 10.1186/1471-2105-13-5 (PMC3293768; doi:10.1186/1471-2105-13-5)
Supplement: Additional file 8 — proTRAC results folder containing a picture and a FASTA file for each detected macaca cluster. After decompression, the folder can be opened as former session in proTRAC. Alternatively, each file can be opened separately with any standard text-editor or graphic-viewer respectively. [file 1471-2105-13-5-S8.ZIP › proTRAC_results_macaca/monodirectional_clusters/Cluster_39.fas]

>Chr13 109938056 1 M +
AAATACAAAAAATTAGCTGGGCGTG
>Chr13 109940398 1 M -
TTCTATGCATTTCAAAGACTTTTAGTACTTTC
>Chr13 109941167 1 U -
TATTCCTGTAGGAGGAGCTTGAGGCACAG
>Chr13 109942117 1 M -
TACTAGAGTCAGGAGACAGCTGCTTTG
>Chr13 109942118 2 M -
TACTAGAGTCAGGAGACAGCTGCTTT
>Chr13 109942507 1 U -
TCAATCCTTTGACTACGCCAGACTTGGTCAC
>Chr13 109942683 1 M -
TCACAGCTGTAAATCATGTGCTTAATGCAG
>Chr13 109942984 1 U -
GCTTGCATGTCTGACAACGTAAAAGAGTCT
>Chr13 109943228 1 U -
ATTCAAACCAGAGTGACTTCAGTTTG
>Chr13 109945345 1 U -
TTACAAATTGACACACAGGCCTGGTGGGC
>Chr13 109945903 1 M -
AACTTACCGCTCCTGTAGTTGCAAC
>Chr13 109946131 2 M +
TGCCTCATCATCTGTTTGAAATGGCTCAAG
>Chr13 109946497 1 U -
TAGAGCGTGTGAAAGTGGAGGACGC
>Chr13 109947281 2 U +
TATTAAGTGGTACTGCACAGAGTAGCTAGTG
>Chr13 109947838 1 M -
TACAGAGGCACCAATTTTCACAGTGGC
>Chr13 109947996 1 U -
TAGGCAACATCCCACATGCACAGTCC
>Chr13 109948920 1 M -
GTCATCTGTGTTCTCCATAGTCTGCACCAAGC
>Chr13 109949020 1 U -
TCCATCCCATAGAAAGAGCCTAGGGGCTAAC
>Chr13 109949387 1 U -
TTTGCTTATGGAGAAACAGCCCAGAGTCC
>Chr13 109950459 1 U -
TTTTTTCATTGCTTTCCTGGAAGTTCCCAG
>Chr13 109950922 1 U -
TCAGGATAGACAGTGTTTCAGTTCAGGCT
>Chr13 109953403 1 U -
TGTTAACTCTGGACAAACAGTATTACC
>Chr13 109954545 2 U -
TCTTAAGTCTGTAAGAAAGTGGGATTCTAAC
>Chr13 109954791 1 U -
TAACTACCAAACTTCACTGTCATACAATG
>Chr13 109956606 1 U -
TGAACAGTTACTAACTTTATTATCCTTG
>Chr13 109956765 1 U -
TCTGTTCGTAGTTGTCTTTGAGACATTAAC
>Chr13 109957560 1 U -
TTCAATATGACTAGTGTCCTTACAGG
>Chr13 109957593 1 U -
TTAAGTTAAAGTGAGGTGATTAGGGTGG
>Chr13 109957632 1 U -
TGTAACCTTATTTGGAGATGGAATGTT
>Chr13 109957715 1 U -
TCACAGAAGTAGATCCTCTGAGGGGCTAAAT
>Chr13 109957762 1 U -
TCTTGCAGTTTTGCTCCTGGTGGG
>Chr13 109958019 1 U -
ATGATGTCTTCACCATGCACCTTGTGAC
>Chr13 109958155 1 U -
TGCTCCAAAGAAATGAAATAGTCAGTTCCTGC
>Chr13 109958209 1 M -
TACATCCAGATGGCCTGCAGGAGCCAAG
>Chr13 109958318 1 U -
TGCACTTTCATGGCATTCGAAAGCAAAAAAG
>Chr13 109958325 1 U -
TTCATGGCATTCGAAAGC
>Chr13 109958325 1 U -
TTTCATGGCATTCGAAAGC
>Chr13 109958682 1 U -
TATGACCTAAGGAAATCAGGGGCTTTGGG
>Chr13 109958710 1 U -
TAAAGGCTTCTCAGAATCACATGGGCAT
>Chr13 109958826 1 U -
TGCCAATTTTCTTCGTGATAGCAAAACG
>Chr13 109958832 1 U -
TTATGCCAATTTTCTTCGTGATAGC
>Chr13 109958850 1 U -
TATCTCTCTTTATTCACTTTGCCCTTATGCC
>Chr13 109958906 1 U -
TACAGTTTGATTGAGACTCTAGCTCCCTT
>Chr13 109958944 2 U -
TCATTTAACTGAAAAGTCCAGAGGTAGGTG
>Chr13 109958944 2 U -
TTCATTTAACTGAAAAGTCCAGAGGTAGGTG
>Chr13 109958945 5 U -
TCATTTAACTGAAAAGTCCAGAGGTAGGT
>Chr13 109958946 1 U -
TCATTTAACTGAAAAGTCCAGAGGTAGG
>Chr13 109958949 1 U -
TCATTTAACTGAAAAGTCCAGAGGT
>Chr13 109958950 1 U -
ATGGTTCATTTAACTGAAAAGTCCAGAGG
>Chr13 109959357 1 U -
TGCATTCTAGCTGCTTCTACCATTGTCAGC
>Chr13 109959535 2 U -
TCCACTTGGACTTTGCAACCAGCATTGTG
>Chr13 109959820 1 U -
TATGCTTTTGAATATGAGATTGTCTTTGC
>Chr13 109959844 1 U -
TTCCTTTCGCATATTAGTGCATGACATTATGC
>Chr13 109959845 1 U -
TCCTTTCGCATATTAGTGCATGACATTATG
>Chr13 109959886 1 U -
TTAAATTTTCATCTTGTATTCGTTAATCTT
>Chr13 109959892 2 U -
TACTCTTAAATTTTCATCTTGTATTCGTT
>Chr13 109959899 2 U -
TGCTGCTAGTACTCTTAAATTTTCATCTTGT
>Chr13 109960031 1 U -
TATCCAGAAGTAATGTTAGCAGATGTAC
>Chr13 109960060 2 U -
TATCTATAATTTCCCTGCCAGAGAGTTGTC
>Chr13 109960181 1 U -
TTCATGTTTAACTGCTGATTTCTCTTCCTC
>Chr13 109960203 2 U -
TCATATCTACTACACAGACATGCTTCATGTT
>Chr13 109960204 1 U -
TCATATCTACTACACAGACATGCTTCATGT
>Chr13 109960251 1 U -
ACTAGCTTATCAGATGCTTAGCTTGGGC
>Chr13 109960252 1 U -
TAGACTAGCTTATCAGATGCTTAGCTTGGG
>Chr13 109960359 1 M -
TAATTCTTGTGTGTATATCAAAGTCT
>Chr13 109960359 2 M -
TATAATTCTTGTGTGTATATCAAAGTCT
>Chr13 109960360 1 M -
TAATATAATTCTTGTGTGTATATCAAAGTC
>Chr13 109960360 1 M -
TATAATTCTTGTGTGTATATCAAAGTC
>Chr13 109960372 1 U -
TATAGTTGGGCACTAATATAATTCTTGTGTG
>Chr13 109960985 1 U -
TGACCAGCAGAATTTTTTTTTATTATACG
>Chr13 109961156 1 U -
TAAAACCACTCCACTTGTATCCATGTAG
>Chr13 109961185 1 U -
TTCTTTCTTGCCTATTAAACTTCCCGCTCC
>Chr13 109961362 1 U -
TTTTCATGAGCTACATAAATGATACACCTG
>Chr13 109961481 5 U -
TCTTCTCTTTGTCACCATGTGTGCCAGGTG
>Chr13 109961589 1 U -
TCCTTCCTAATAGAAAAGCAGCTTG
>Chr13 109961725 1 U -
TGACCAGCTTCCATCCTGAAGACGTCTAG
>Chr13 109961789 1 U -
AACAAGCTGATCTCATAGGGCTCAAAGCCTC
>Chr13 109961848 1 U -
TAAATACTTAGCTACTTCATTGAAAT
>Chr13 109961852 1 U -
TGATTGAATAAATACTTAGCTACTTCATTG
>Chr13 109961887 2 U -
TCAGAGTTTTTATTGAGGTCTCATTACAT
>Chr13 109961954 1 U -
TTCGGTATGTCACTCTGCTGTCACATCAAT
>Chr13 109961982 1 U -
TGGAACTTCCATGCCCCCCTAACTGGGAAATT
>Chr13 109962088 1 U -
TCACTAGAATGGCTCACAGAGCTCAGG
>Chr13 109962091 1 U -
TCACTAGAATGGCTCACAGAGCTC
>Chr13 109962174 2 U -
GCCAGCTGCAGGTTCAGGGGTTCTCAGGCCACCTGC
>Chr13 109962278 1 U -
TACTGCAATTCAGTTGTGACACTAACTGC
>Chr13 109962323 1 U -
TCCTGATTCTGATAGAATGTGTTCTGTTT
>Chr13 109962549 1 M -
TAATTCTTGTGTGTATATCAAAGTCT
>Chr13 109962549 2 M -
TATAATTCTTGTGTGTATATCAAAGTCT
>Chr13 109962550 1 M -
TAATATAATTCTTGTGTGTATATCAAAGTC
>Chr13 109962550 1 M -
TATAATTCTTGTGTGTATATCAAAGTC
>Chr13 109962666 1 M -
TGGTCTTGAACTCCTGGGCTTGAGCAATC
>Chr13 109962763 1 M -
TCCAGCCTGGGTGACAGACTGAGACTCCGT
>Chr13 109962909 1 M +
TTTTTGTATTTTTAGTAGAGATGG
>Chr13 109963092 1 U -
TAACAAATCATCTTTACTGGGAAAGAAG
>Chr13 109963099 1 U -
TCTAAGCATAACAAATCATCTTTACTGGG
>Chr13 109963121 1 U -
TCACATTTAGTTCTAAGC
>Chr13 109963395 1 U -
TGTAGTGTTCAGGAGATGTTGCTTAATCT
>Chr13 109963441 1 U -
TTTTATTTTGAAAGTCTGCCAAAATGG
>Chr13 109963480 1 U -
GATCCCACCATTTTTCCTTTGGATTCCTG
>Chr13 109963522 1 U -
TGACTTACTCACAAAATAGGATGGATGAG
>Chr13 109963524 1 U -
TATGACTTACTCACAAAATAGGATGGATG
>Chr13 109963524 1 U -
TGACTTACTCACAAAATAGGATGGATG
>Chr13 109963527 1 U -
TGACTTACTCACAAAATAGGATGG
>Chr13 109963722 1 U -
TCTTCTTTAAGGGCATTATTCTAAATTTG
>Chr13 109963751 1 U -
TGAAAGCATACATGGAGCATGTCACTT
>Chr13 109963764 1 U -
TTTTAGTCCTGGAAGTGAAAGCATACATG
>Chr13 109963848 1 U -
TGGATTCTTTCATTGCTGTGTAAGTTGTGC
>Chr13 109964241 1 M -
TACACACTTTTAAACAACCAGATCTCG
>Chr13 109964437 1 M -
CGTGAGACTGGGTAATTTAT
>Chr13 109964773 1 U -
TATTAAGAATAAAGTCAACAGGC
>Chr13 109964888 1 M -
TTCAAAGTAGTAGTACTAGATGTGTGGCT
>Chr13 109964938 1 M -
TTCAAAGTAGTAGTACTAGATGTGTGGCT
>Chr13 109965248 1 U -
TGATTTTCCTAAGAAGCAGTAAATGGGGC
>Chr13 109965714 8 U -
CAGGCCTAAGTTGAGAGTGCAGCAGTTGTC
>Chr13 109966095 1 U -
TACACAATAGGCCTTGTAAAAGAGCAGAC
>Chr13 109966099 2 U -
CTTCTACACAATAGGCCTTGTAAAAGAGC
>Chr13 109967508 1 U -
TATTTGACACCAGGGACAGGTTTTCATGG
>Chr13 109967671 1 U -
TAATTATAACCTTGTCTAAGTCAAACAGAGC
>Chr13 109968628 1 M -
TGTAATCCCAGCACTTTGGGAGGCCGAGG
>Chr13 109969160 1 M +
AAGTGCTGGGATTACAGGCTTG
>Chr13 109969844 1 U -
TCATTATGTCTGGTTCATGGAACGGAAG
>Chr13 109969976 1 U +
TTCTCTTGCAAAGTCTTTCCTACAATGATG
