# Supplementary material for: proTRAC - a software for probabilistic piRNA cluster detection, visualization and analysis
Source: BMC Bioinformatics. 2012 Jan 10;13:5. doi: 10.1186/1471-2105-13-5 (PMC3293768; doi:10.1186/1471-2105-13-5)
Supplement: Additional file 8 — proTRAC results folder containing a picture and a FASTA file for each detected macaca cluster. After decompression, the folder can be opened as former session in proTRAC. Alternatively, each file can be opened separately with any standard text-editor or graphic-viewer respectively. [file 1471-2105-13-5-S8.ZIP › proTRAC_results_macaca/monodirectional_clusters/Cluster_4.fas]

>Chr2 104699030 1 U -
TTCACTGGCAAGGGGAATGCAACCAC
>Chr2 104699727 1 U -
TCACAGTCTAGTGAAGTTGACAGGCATGC
>Chr2 104699865 1 U -
TTCCTGAAGTGATAGATAAGGTCCTT
>Chr2 104699971 2 U -
TGTTAAAGATACTTCAATTATTCAGACTGTG
>Chr2 104699994 1 U -
TAGTTAGGAACTGGTGGGTTTGTTAAAG
>Chr2 104700364 4 M -
CAGCAGAGTTCATTAAAC
>Chr2 104701336 1 U -
TCACATGACTCCAGTCAGTCCTCC
>Chr2 104702020 2 U -
TCCTGTCTCCTAAGACAATTGGTTGT
>Chr2 104702229 1 U -
CTCTAGATATGAAGCTTGGAGATGACTG
>Chr2 104702246 1 U -
TGGGTGGAATTCAGGGCTCTAGATATG
>Chr2 104702318 4 U -
TCAGAGTTGCATGAGATTTGTCACTCTTGT
>Chr2 104702370 1 U -
TCTTCTTTCAGATGCATCACACATGCTACTT
>Chr2 104702703 1 U -
TCTTAATTCAGGACCAGTATGCTTTGCAT
>Chr2 104702738 1 U -
TCACCTCATTGGTTACAGATCTTGGAGCTC
