# Supplementary material for: proTRAC - a software for probabilistic piRNA cluster detection, visualization and analysis
Source: BMC Bioinformatics. 2012 Jan 10;13:5. doi: 10.1186/1471-2105-13-5 (PMC3293768; doi:10.1186/1471-2105-13-5)
Supplement: Additional file 8 — proTRAC results folder containing a picture and a FASTA file for each detected macaca cluster. After decompression, the folder can be opened as former session in proTRAC. Alternatively, each file can be opened separately with any standard text-editor or graphic-viewer respectively. [file 1471-2105-13-5-S8.ZIP › proTRAC_results_macaca/monodirectional_clusters/Cluster_40.fas]

>Chr14 26403387 1 U -
AGCTGCCAGGTTTGTTCTCCAGGC
>Chr14 26404193 1 U +
TTCACTGGAAAAGTCCAACAGTCATTG
>Chr14 26404715 1 M -
AGGAGTTCGAGACCAGCCTGGCC
>Chr14 26405035 1 U -
TACTCCTTTGCTTTTGGATATTTTGGAAGAC
>Chr14 26406312 1 U +
TCACTCAGTAAGTGCTAGCTATTATTATTG
>Chr14 26406312 6 U +
TCACTCAGTAAGTGCTAGCTATTATTATTGC
>Chr14 26406312 1 U +
TCACTCAGTAAGTGCTAGCTATTATTATTGCT
>Chr14 26406375 1 U +
TGGTAGTTCAAAGGCAGTAGGAGGCAGTG
>Chr14 26406545 1 U +
TATATTCTGCAGCTGGAAACCCAAAG
>Chr14 26406602 1 U +
TTGCAAGTGTCTTTGATAGAGCCTGTTAG
>Chr14 26406603 1 U +
TGCAAGTGTCTTTGATAGAGCCTGTTAG
>Chr14 26406697 1 U +
TGAACCGTGTACGTTATACATAACTGTTG
>Chr14 26406713 1 U +
TACATAACTGTTGTTGTGATTGCTGGAGTG
>Chr14 26406829 1 U +
AATCATTGCCATAAATGTCAACTGACTCAGG
>Chr14 26406899 1 U +
TAAATTTTCTATTTGACAAGCAGGGTGTGT
>Chr14 26406944 1 U +
TAAATAGAGAGTGCATAGTACAGTTC
>Chr14 26406959 1 U +
TAGTACAGTTCATACAGGTTCTGAAC
>Chr14 26407178 2 U +
TTACACTTAAATATGTATCTGTGGGGAAC
>Chr14 26407221 1 U +
TGAGCAACAGTTGAAATGCAAAGCCATCT
>Chr14 26407281 1 U +
TATAATGTCTGGGGGAAAAGCAAGTAG
>Chr14 26407554 1 U +
TTGCATTTACTGACTTCTACCCACTTGATG
>Chr14 26407561 1 U +
TACTGACTTCTACCCACTTGATGTAAACGG
>Chr14 26407561 1 U +
TACTGACTTCTACCCACTTGATGTAAACGGT
>Chr14 26407568 1 U +
TTCTACCCACTTGATGTAAACGGTTCAG
>Chr14 26407621 1 U +
TCCTGATGATCTTGCTCATGGTGTTCAG
>Chr14 26407624 2 U +
TGATGATCTTGCTCATGGTGTTCAGATCT
>Chr14 26407738 1 U +
TCTCCATGGATCGAGGGCTAAACAAGCC
>Chr14 26407738 1 U +
TCTCCATGGATCGAGGGCTAAACAAGCCAT
>Chr14 26408276 2 U +
TTCAGGTCATCTAAGGATGTCTCTTTTTGC
>Chr14 26408424 1 U +
TCTCCATGCGTGGAAGCTTGTATGCAAC
>Chr14 26408638 1 U +
TCTGATGGTCACCAGGAGGCTCTGAGGAGG
>Chr14 26408760 5 U +
TTGTGTTCTGTAGCTGGACTTTCTGTG
>Chr14 26408985 1 U +
TTGCTTTTCTTCATAAATGATTATGCTCATT
>Chr14 26408987 1 U +
GCTTTTCTTCATAAATGATTATGCTCATTTTC
>Chr14 26408992 1 U +
TCTTCATAAATGATTATGCTCATTTTCC
>Chr14 26409014 1 U +
TTTTCCAGGGATCTTTGTGTCCTCCATC
>Chr14 26409031 1 U +
TGTCCTCCATCAAGGATTTAGAGCCC
>Chr14 26409068 1 U +
TTCCTGAGCTGAACTTGCCCAACTTGCATGT
>Chr14 26409074 1 U +
AGCTGAACTTGCCCAACTTGCATGTAGTGCC
>Chr14 26409466 1 U +
TGTTATGTAATGGGTAAGCCTGTCTCCAGG
>Chr14 26409544 1 U +
TATTTCTTCTACTTGTGGCATAATTGG
>Chr14 26410017 1 U +
TTCTCATCTTGGTCTTGTGGAAGTGGAT
>Chr14 26410067 1 U +
TCTCCTCCGTTCTTTGGTCACTGTAG
>Chr14 26410069 1 U +
TCCTCCGTTCTTTGGTCACTGTAGGTAGG
>Chr14 26410263 5 U +
TGTGCGTAGAGATGTCAGGTCATTAGC
>Chr14 26410269 1 U +
TAGAGATGTCAGGTCATTAGCAAAG
>Chr14 26410269 1 U +
TAGAGATGTCAGGTCATTAGCAAAGG
>Chr14 26410483 1 U +
TTCTTCACAGAGAAGACAAAGCTGGAGC
>Chr14 26410556 1 U +
TATTTAACCTAAAAGTATATGTTAGGTATG
>Chr14 26410880 1 U +
TCAGGGGATAGGAGCAAATGTGTTGC
>Chr14 26410958 2 U +
TTGAAGTAAACTGTCCGTGTCCTGGCTG
>Chr14 26412906 1 U +
TCGAACTCCTGATTTCAGGTGATCTGACTG
>Chr14 26413365 1 U +
TTTGTAGCCAATAATTTTATCAGTGAAC
>Chr14 26413557 1 U +
TGGGTCATTCCTGTAAAGATGGTAAATGG
>Chr14 26414086 1 U +
TATTACTCATCTTGTTAATTACTCATG
>Chr14 26414272 1 U +
TCAATAAATCGGCACTTACTG
>Chr14 26414306 1 U +
TATTTGTTGAATTTCCATGTGGGTAAAGGC
>Chr14 26414308 1 U +
TTTGTTGAATTTCCATGTGGGTAAAGGC
>Chr14 26414310 1 U +
TGTTGAATTTCCATGTGGGTAAAGGCAC
>Chr14 26414312 1 U +
TTGAATTTCCATGTGGGTAAAGGCAC
>Chr14 26414399 1 U +
TGCATTTGGAAATCTAAAGGAAAGAAGC
>Chr14 26414593 1 U +
AACCTAGCTCAAGTGCCATGTCCTCTG
>Chr14 26414661 1 U +
TTCTTTACATTCCAATTTCTCATTCATATGC
>Chr14 26414664 1 U +
TTTACATTCCAATTTCTCATTCATATGCAG
>Chr14 26414689 1 U +
TGCAGTATTAGTTGTGTGATCAGTTGCT
>Chr14 26414713 2 U +
TGCTAATATGAAGACTTCTCTGCTAGACTG
>Chr14 26414765 1 U +
TGTTCGTTGTTTTTATCCTCAGTGCGTG
>Chr14 26414774 1 U +
TTTTTATCCTCAGTGCGTGATATATAGTGG
>Chr14 26414775 1 U +
TTTTATCCTCAGTGCGTGATATATAGTGG
>Chr14 26414963 2 U +
TACCTGTAGAGATTGGGGCTCAGAGAGAG
>Chr14 26415025 1 U +
TGAAAAGCAAGATATCAGTGTGCTCTTGG
>Chr14 26415085 2 U +
TTGAAACTGATGTTTGAGGAAATGACTT
>Chr14 26415311 2 U +
TGCATGTAACTGAGAGCTCTCTATTTC
>Chr14 26415798 1 U +
TTGAAACTCATACTGTTGCTAGATGAAGC
>Chr14 26415821 1 U +
TGAAGCTCTTCATTTTATACTTAATGATAT
>Chr14 26415901 1 U +
TTTTAAAACATTAGTGTCTATCTCTTGAGAT
>Chr14 26415904 1 U +
TAAAACATTAGTGTCTATCTCTTGAGATAG
>Chr14 26415975 1 U +
TCTATTTTGTAGTATTGACACATATCAAGG
>Chr14 26416269 1 U +
TGACTTTGTTGTCAGTGACTCTATGATGGG
>Chr14 26416306 4 U +
TATCCTGTTAGTTATTCTGGACTAGAGGC
>Chr14 26416483 2 U +
TTTCTCTTTTCTGATTCTGTGTTTACC
>Chr14 26416516 1 U +
TGTTCTATTCTGGTCTCTATTGTGTTGT
>Chr14 26416656 1 U +
TATGAATCTATTCCTTGGAGTCTGACTG
>Chr14 26416912 1 U +
TCCAAGATTCTCAGGAAGGTATATGAAAG
>Chr14 26417085 2 U +
TTCATGATGCTTCTAACTTGTTGCTTAGGTC
>Chr14 26417234 1 U +
TTCTAGCTCATCAGTCACAAGTCTGCC
>Chr14 26417234 1 U +
TTCTAGCTCATCAGTCACAAGTCTGCCTAG
>Chr14 26417235 1 U +
TCTAGCTCATCAGTCACAAGTCTGCCT
>Chr14 26417282 1 U +
TCTTCATTTCATGGTTGGGCAGGAAAGG
>Chr14 26417490 1 U +
TAGAATGATCAACTAAATGAATTTTAG
>Chr14 26417532 1 U +
TGCCACGACAGTGTCAGAAAGCTGAAGC
>Chr14 26418094 1 U +
TATTCTAACAGGATTTAACTCGTGCACTTG
>Chr14 26418096 1 U +
TTCTAACAGGATTTAACTCGTGCACTTGT
>Chr14 26418423 1 U +
TTGGTTCGTGTTTTGTTTTTTCTCTGGTG
>Chr14 26418439 1 U +
TTTTTCTCTGGTGTTGCTGTAGTTGAAT
>Chr14 26418444 1 U +
CTCTGGTGTTGCTGTAGTTGAATCAGAATC
>Chr14 26418607 1 U +
TTCAGTGTTGATAGTGTGGAGAGTTGGATG
>Chr14 26418630 1 U +
TTGGATGTTCATTAAATATGGGAGGATGCC
>Chr14 26418701 1 U +
TCTTTCTGTCTCCTGAGTCACTTTTCAGT
>Chr14 26418711 1 U +
TCCTGAGTCACTTTTCAGTAACCTCTGCTG
>Chr14 26418724 1 U +
TTCAGTAACCTCTGCTGGACCAGGCTAGG
>Chr14 26419275 1 U +
TCACATGTGTCCTTATGTGTATCCTACATT
>Chr14 26419275 2 U +
TCACATGTGTCCTTATGTGTATCCTACATTC
>Chr14 26419367 1 U +
TCCACTACAAATGTTATTTAAATCTTGTTT
>Chr14 26419381 1 U +
TATTTAAATCTTGTTTTGTATGTTCCGT
>Chr14 26419385 1 U +
TAAATCTTGTTTTGTATGTTCCGTATG
>Chr14 26419391 1 U +
TTGTTTTGTATGTTCCGTATGAGGAAGGAAG
>Chr14 26419435 1 U +
TATCAACTATTCTTTATGTGTTAAGTAAT
>Chr14 26419507 1 U +
AATAATTCTAAAGAAATCTGTTAATCTC
>Chr14 26419699 1 U +
TAGTCAAGGGGGATGCAAAATGCTAGGTG
>Chr14 26419757 1 U +
TCCTACGAAATGCTAGCCTATAGACAGTCTT
>Chr14 26419884 1 U +
TTCCTTCTTAGGGGAATGCTTAGCTTTG
>Chr14 26419903 2 U +
TTAGCTTTGAATAATGAGAAATCTGC
>Chr14 26419937 1 U +
TAAGCCTCGTCCTTTTAAGATTGATCCTAG
>Chr14 26419983 1 U +
TCCTTCAGATTAGACATAGGTCCTGCCCTC
>Chr14 26420020 1 U +
TTACAGTCTGGAAGAAAG
>Chr14 26420020 1 U +
TTACAGTCTGGAAGAAAGGAAAGAAAAGT
>Chr14 26420057 1 U +
TACTTACTGCAAGTCAATAGTGCTAAAAG
>Chr14 26420064 1 U +
TGCAAGTCAATAGTGCTAAAAGATTCT
>Chr14 26420134 1 U +
TTGGAGTGGAGGTCTTAGGAGATCCGGG
>Chr14 26420454 1 U +
TTCTGATTGACTTGAACAGGCCCAGCAGG
>Chr14 26420546 1 U +
TAATTGCCATTAAGTGAGAAGGAGTTGATGG
>Chr14 26420648 1 U +
GTGAGCTGATGAAAAGTTTAGGATTCTTG
>Chr14 26420709 1 U +
TATTCTTTTACAAACATGTGCTTAATGCAGT
>Chr14 26420919 1 U +
TTTCTTCATCAGGTGTCGGTATCT
>Chr14 26420919 1 U +
TTTCTTCATCAGGTGTCGGTATCTAAAC
>Chr14 26420919 1 U +
TTTCTTCATCAGGTGTCGGTATCTAAACAT
>Chr14 26420919 1 U +
TTTCTTCATCAGGTGTCGGTATCTAAACATC
>Chr14 26421176 4 U +
TCCTTTCCTGTTTGTCTTTCTGTACAC
>Chr14 26421454 2 U +
TCCTTCCAGATCATGGTGACCATTTC
>Chr14 26421502 2 U +
TTATAAACCTGGAAATCCATGAGTGTG
>Chr14 26421815 1 U +
TTTCATGCTTAGTGAGCTTATTGAGGGC
>Chr14 26422031 1 U +
CAAAAACCCTATAAATGAGATATGTTGT
>Chr14 26422189 1 U +
TAGCTCTGCGTGCACATAACTTCATCAGTG
>Chr14 26422189 1 U +
TAGCTCTGCGTGCACATAACTTCATCAGTGT
>Chr14 26422205 1 U +
TAACTTCATCAGTGTCTAAGCATGCCATT
>Chr14 26422232 1 U +
TTTGAAGCTCCACTGCCCCACATGGCAC
>Chr14 26422245 2 U +
TGCCCCACATGGCACTTCTGCCTTAAAGC
>Chr14 26422245 1 U +
TGCCCCACATGGCACTTCTGCCTTAAAGCAC
>Chr14 26422260 1 U +
TTCTGCCTTAAAGCACAGCCAGTACTGTGT
>Chr14 26422260 1 U +
TTCTGCCTTAAAGCACAGCCAGTACTGTGTG
>Chr14 26422263 1 U +
TGCCTTAAAGCACAGCCAGTACTGTGTGT
>Chr14 26422291 1 U +
TGTTTTCAGAATGAATTACTACCTGGC
>Chr14 26422420 1 U +
TTGCATCCAAGATCTCACTGGAGTTTC
>Chr14 26422707 1 U +
TAATGATAGGGACTTGGGGAGATTTCTAG
>Chr14 26422813 1 U +
TCTTATTTCAGTCTGATTCTTGCTACTGG
>Chr14 26422813 1 U +
TCTTATTTCAGTCTGATTCTTGCTACTGGG
>Chr14 26422885 4 U +
GAGAATTGTAGATAGGATCTCTTGTGGG
>Chr14 26422915 1 U +
TACCAGTGTAAGAAGAGAATTCAGGGTTC
>Chr14 26423032 1 U +
TTTTTTTTTGTGGCCAGATGTATAGTC
>Chr14 26423437 1 U +
TCAAAGACACCCCGTATCTGACCGTGG
>Chr14 26423505 1 U +
GACACTGAGCAAAGTAATTTCACTTCTCCGAGC
>Chr14 26423599 1 U +
TAAGATAAAGCTTTAGACATTCAGTAATG
>Chr14 26423611 2 U +
TTAGACATTCAGTAATGGAGCTATG
>Chr14 26423653 1 U +
TCAAATGTACTGGCCTAAGTTGCTTTTGAGG
>Chr14 26423722 1 U +
TCCCAAAGACCTTTGTTGAAGGCTGCCTCC
>Chr14 26423757 6 U +
TAGATGTTCTGGGTTGAGAATTCCACGGGG
>Chr14 26423771 4 U +
TGAGAATTCCACGGGGTCTTAGTGTC
>Chr14 26423777 1 U +
TTCCACGGGGTCTTAGTGTCAAGGGTCC
>Chr14 26423869 1 U +
TTCATCCCTGGGGATATCATGCTGGCCC
>Chr14 26423953 1 U +
TGACCTACTCTGGCTTCCAAAGCATCAG
>Chr14 26423989 2 U +
TGCAAAAACTCCTTGGAGGATGTACCG
>Chr14 26424017 1 U +
TAGATATTATGCCTACAGGCCTCAGAGCCG
>Chr14 26424017 1 U +
TAGATATTATGCCTACAGGCCTCAGAGCCGTC
>Chr14 26424215 1 U +
TTCCACACTGTGTCTTCCCCAGAAGGC
>Chr14 26424338 1 U +
TAGTGTTGTGGGGCTTCTCTCCTGGAC
>Chr14 26424646 1 U +
ACTCAGCGTTTCTTTTTGTTCCCAGCT
>Chr14 26424655 2 U +
TTCTTTTTGTTCCCAGCTAAACATCAGC
>Chr14 26424656 1 U +
TCTTTTTGTTCCCAGCTAAACATCAGCAAG
>Chr14 26424678 1 U +
TCAGCAAGGACTGCTAAACACGGCCAGAT
>Chr14 26424897 1 U +
TCCGACTGGGGCTTCCTTCAGATCTTTCT
>Chr14 26424917 1 U +
GATCTTTCTTGACTTCTCAGGCACTGGTGGG
>Chr14 26425003 1 U +
TTCCCCTTTTTAGATGGTTTGCTCTTGGG
>Chr14 26425038 1 U +
TCTCTTGTATTTTAGGGCTTCTGCCTGG
>Chr14 26425040 2 U +
TCTTGTATTTTAGGGCTTCTGCCTGG
>Chr14 26425226 1 U +
TGCCATTAATTACCTGAGAAGCGTGCTTT
>Chr14 26425226 5 U +
TGCCATTAATTACCTGAGAAGCGTGCTTTC
>Chr14 26425226 1 U +
TGCCATTAATTACCTGAGAAGCGTGCTTTCC
>Chr14 26425302 1 U +
TCTTTTTAAAGCCCCATTCAGGACCTGG
>Chr14 26425334 1 U +
TAGGTGCTTACTACACACGTATGGAATCG
>Chr14 26425342 2 U +
TACTACACACGTATGGAATCGTATGG
>Chr14 26425372 1 U +
AAGAAAGTTTTAGCTGTGCTCTTCTTCTTC
>Chr14 26425393 2 U +
TTCTTCTTCTCCAGCTCAGACCTGG
>Chr14 26425396 1 U +
TTCTTCTCCAGCTCAGACCTGGAAATAGGAG
>Chr14 26425506 4 U +
TGCCTGATTTCCTGATTTGATATTCTG
>Chr14 26425506 1 U +
TGCCTGATTTCCTGATTTGATATTCTGCAT
>Chr14 26425634 1 U +
TGCTCAGAGACTCCGATGAAGAT
>Chr14 26425634 1 U +
TGCTCAGAGACTCCGATGAAGATAAGC
>Chr14 26425709 1 U +
GCTAAGTGTCAATAAATCCAGTCAGACAG
>Chr14 26425849 1 U +
TTCAAGTCAAAACAAGAACTAGTCATGGCC
>Chr14 26425882 4 U +
TATTGTGTCTAGTGTCATGGTAGGCTCTGGG
>Chr14 26425918 1 U +
TGACGTTCGCAAGGAATGGC
>Chr14 26426160 1 U +
TTGGGATTCTTTCTGTCCCTCATCTGAGTC
>Chr14 26426281 1 U +
TTCTTATGAGCTAAACCCATCAGTAGTTGGT
>Chr14 26426285 1 U +
TATGAGCTAAACCCATCAGTAGTTGGT
>Chr14 26426663 1 U +
GAATGAGTGAATAAGTGGGCTGTCCTC
>Chr14 26426663 1 U +
GAATGAGTGAATAAGTGGGCTGTCCTCAT
>Chr14 26426764 1 U +
TGAGAAGATCTGATATTTCATGTGAT
>Chr14 26426806 1 U +
TACCTTTGATCCAACATTTGTTACAGGCC
>Chr14 26426852 2 U +
TTTCATTTGTCCCATTTAGCTCTTAC
>Chr14 26426861 1 U +
TCCCATTTAGCTCTTACAAAACACTTTG
>Chr14 26426885 1 U +
TTTGAAGTATCAGTGACTCCCATTTAC
>Chr14 26426885 2 U +
TTTGAAGTATCAGTGACTCCCATTTACAGGT
>Chr14 26426887 1 U +
TGAAGTATCAGTGACTCCCATTTACAGGTG
>Chr14 26426892 1 U +
TATCAGTGACTCCCATTTACAGGTGGC
>Chr14 26426916 1 U +
GGCAAAACTCCGAGGCTCAGAGACC
>Chr14 26426942 3 M +
TAAGTAATTTGCTCAAGATCACATAGCTC
>Chr14 26426944 1 M +
AGTAATTTGCTCAAGATCAC
>Chr14 26426952 1 U -
CCGTTGCTTCTGAGCTATGTGATCTTGAGC
>Chr14 26426965 1 U +
TAGCTCAGAAGCAACGGAATCAGGATTGG
>Chr14 26426966 2 U +
AGCTCAGAAGCAACGGAATCAGGATTGG
>Chr14 26426966 2 U +
AGCTCAGAAGCAACGGAATCAGGATTGGAGC
>Chr14 26427004 1 U +
TGTTCTGCTCTAAAGCATTTCTAGTTTTCCATT
>Chr14 26427014 1 U +
TAAAGCATTTCTAGTTTTCCATTCTGCTGC
>Chr14 26427186 1 U +
TTCTTTATCCTCCTCGTTAATTTTCCTTGC
>Chr14 26427231 1 U +
TCCTTTAAACTCCTTGTTTTCTAGGATAGG
>Chr14 26427668 1 U +
GTCTGCAAACCTAAATTTTCGTGGCTGTG
>Chr14 26427669 1 U +
TCTGCAAACCTAAATTTTCGTGGCTGTGGG
>Chr14 26427671 1 U +
TGCAAACCTAAATTTTCGTGGCTGTGGG
>Chr14 26427720 1 U +
TGAACTAAGGAAAAGTTCTGCAACAGCCATG
>Chr14 26427736 1 U +
TCTGCAACAGCCATGTGAAGTCAGATTGGG
>Chr14 26427738 2 U +
TGCAACAGCCATGTGAAGTCAGATTGG
>Chr14 26427738 1 U +
TGCAACAGCCATGTGAAGTCAGATTGGG
>Chr14 26427784 3 U +
TCATTATTCTATTGTTCCGGTTGAAC
>Chr14 26427841 4 U +
TAATGAGAACGAAACACAGGGAT
>Chr14 26427841 1 U +
TAATGAGAACGAAACACAGGGATGGCTG
>Chr14 26427881 1 U +
TGTCCTTACCGGGAGAGAGGAATGG
>Chr14 26427929 1 U +
TATGTGTCCTTGTCTCCTTTGGAACATCTCT
>Chr14 26427957 1 U +
TCTCATCTCTTGGGACTACTCCTGGGCTGG
>Chr14 26427992 1 U +
TAGGTGGTCTCCTGAGCAAAAGCATGT
>Chr14 26428036 1 U +
TTTCTGGCAGTTGTACCATTTGTGTTCTG
>Chr14 26428080 1 U +
TAGGACCCTCAGTGGAGCATGTGTAGTCC
>Chr14 26428111 1 U +
TATCCTGTTCAACCAGTGAAGAGACTCTGG
>Chr14 26428111 1 U +
TATCCTGTTCAACCAGTGAAGAGACTCTGGG
>Chr14 26428141 1 U +
GTTAAGCTCTCTTATTCCTTTGGGAAGGAT
>Chr14 26428143 1 U +
TAAGCTCTCTTATTCCTTTGGGAAGGATG
>Chr14 26428173 1 U +
TGGCCTTCAAAGGGGAGTCATGGGAGAG
>Chr14 26428261 1 U +
TGTGCGGAGGTGTCTTATGGGCTACGC
>Chr14 26428322 1 U +
TCTTTGAAGCTTCTGTAGCACTCCTTATG
>Chr14 26428326 1 U +
TGAAGCTTCTGTAGCACTCCTTATGACAC
>Chr14 26428541 1 U +
TTCCAGTTCTAACATGTTGTGATTTTTCTC
>Chr14 26428543 1 U +
CCAGTTCTAACATGTTGTGATTTTTCTC
>Chr14 26428545 1 U +
AGTTCTAACATGTTGTGATTTTTCTCGG
>Chr14 26428547 1 U +
TTCTAACATGTTGTGATTTTTCTCGGAAG
>Chr14 26428548 1 U +
TCTAACATGTTGTGATTTTTCTCGGAAG
>Chr14 26428822 1 U -
TCTGCTTCTACCCTCGGCCCAGCTCTTCTGGG
>Chr14 26429017 1 U +
TGGGAGATTCACGTGTGTGTGCGCGTGC
>Chr14 26429134 2 U +
GAATAGGTGCCAGCACAAAGACTGT
>Chr14 26429148 1 U +
ACAAAGACTGTTGAAGTGGGGACCAAAGTCTC
>Chr14 26429253 1 U +
TATGGTTTGGCATAGCCCCTGCTTCCCAGT
>Chr14 26429589 1 U +
TCCCTTTCAATTTCTAGAGGTCCCCTGGGCCT
>Chr14 26429595 1 U +
TCAATTTCTAGAGGTCCCCTGGGCCTGGCTT
>Chr14 26429680 1 U +
TATACTGTAGGTATAGTATTGCAGCAAGCTT
>Chr14 26429729 1 U +
GCATTTCTCTGTGTCATGAAAATTCTTC
>Chr14 26429802 1 U +
TTATTCATTTGATTATTCAACTTTTAGCAG
>Chr14 26429803 1 U +
TATTCATTTGATTATTCAACTTTTAGC
>Chr14 26429970 3 U +
TGCAAGTCTAGCTCTGGACAAAACTGC
>Chr14 26430051 1 U +
TCTATCCTTCCTTTCACAAGTAGCCAGG
>Chr14 26430051 2 U +
TCTATCCTTCCTTTCACAAGTAGCCAGGG
>Chr14 26430087 2 U +
TTTGAGAAATTTTTCTATTCCTTGCCTCCC
>Chr14 26430089 1 U +
TGAGAAATTTTTCTATTCCTTGCC
>Chr14 26430089 1 U +
TGAGAAATTTTTCTATTCCTTGCCTCCC
>Chr14 26430089 1 U +
TGAGAAATTTTTCTATTCCTTGCCTCCCAGT
>Chr14 26430134 1 U +
TACAACAAAACCAAAGGCCACTCCAGCAAG
>Chr14 26430175 1 U +
TTTGACTTTTGCATGAGGTGCCTTCTCTTG
>Chr14 26430232 1 U +
TAATATGGTCTGTGACCCATCCGCTTTAGGC
>Chr14 26430452 1 U +
TAGGCAGGGAGAGCCACATTTTTAGAAAG
>Chr14 26430537 1 U +
TACATGGAGCCCATGGTGTAGAAGAAAC
>Chr14 26430579 4 U +
TCTTCAGGGAAATCAACCTTAGCTGTTTG
>Chr14 26430590 1 U +
ATCAACCTTAGCTGTTTGCTAACTTGTGTG
>Chr14 26430595 1 U +
CCTTAGCTGTTTGCTAACTTGTGTGTTGG
>Chr14 26430609 1 U +
TAACTTGTGTGTTGGACCAGAGCACGCC
>Chr14 26430715 1 U +
TGATGAGCAGGTTCAGGAAAAGAGC
>Chr14 26430840 1 U +
TCACTTCAGCCTGGGGAAATTCTTCACT
>Chr14 26430862 1 U +
TTCACTTGAAAATAGTGTAATTCCAGCAG
>Chr14 26430914 1 U +
TTGAGTTGAAGAGATATGAGAATCGGCCTT
>Chr14 26430930 1 U +
TGAGAATCGGCCTTCTGAGCAGCGTGGGC
>Chr14 26431000 1 U +
TGTTCTGGGTACTTTGTCCCAGGGTGTGGT
>Chr14 26431000 1 U +
TGTTCTGGGTACTTTGTCCCAGGGTGTGGTC
>Chr14 26431114 2 U +
TAGAAGGAAATGTGGAAAATGGATTTCAG
>Chr14 26431191 1 U +
TGAGAGCTGCTCATGAAGTGCTTTCCCAGG
>Chr14 26431239 2 U +
TCAGCTCTCAATCTCCTTGGGGGAGGTGGC
>Chr14 26431334 1 U +
TAACGTACTGACTTTGGTGCTAGACTCTCTC
>Chr14 26431446 1 U +
GACAGTGTCTGCCGCAGTGGCACTTGAGC
>Chr14 26431486 1 U +
TCCTAAGCTCAGACGCCAGCTTCT
>Chr14 26431613 1 U +
TTCTCTACACCCAGCACGGAAGGCGGC
>Chr14 26431728 1 U +
TTTTCCCAACCTGGCCATGTTGCCCAGGGC
>Chr14 26431814 1 U +
GCGTAGGCCATTTAACTCTAGACCTCAAAG
>Chr14 26431817 1 U +
TAGGCCATTTAACTCTAGACCTCAAAGACTT
>Chr14 26431890 1 U +
TTGCATGGCTCTGCTCCCCTGTGAGGGAGGC
>Chr14 26432170 2 U +
TCAGAATGTTGCCTGCCTCAGAGTCACTG
>Chr14 26432239 1 U +
TACTTGTTTCTCCTGGAAAATGTCCCATGG
>Chr14 26432242 1 U +
TTGTTTCTCCTGGAAAATGTCCCATGGC
>Chr14 26432494 1 M +
TATGTGCCCACCTTATCT
>Chr14 26432554 1 U +
TCAGATTGTGCGACCTGACCCTGGTC
>Chr14 26432555 1 U +
CAGATTGTGCGACCTGACCCTGGTCAATGGG
>Chr14 26432555 6 U +
CAGATTGTGCGACCTGACCCTGGTCAATGGGG
>Chr14 26432647 1 M +
TGTGTTCTCATGGTGACTGGCC
>Chr14 26432706 1 U +
TGCTAAGAATCCTTTGTTTGAGTGTCC
>Chr14 26432706 1 U +
TGCTAAGAATCCTTTGTTTGAGTGTCCAAT
>Chr14 26432731 1 U +
CCAATGTCCTTAGGAGTTTGAACGTTATTCC
>Chr14 26432735 2 U +
TGTCCTTAGGAGTTTGAACGTTATTCCC
>Chr14 26432741 1 U +
TAGGAGTTTGAACGTTATTCCCAACAGAGGGGC
>Chr14 26432782 1 U +
TCCCCAGAGCCACGTGGTCAGCCCTGG
>Chr14 26432833 2 U +
TATTTCCAGTCCTGTGATGGTGCCCAGC
>Chr14 26432867 2 U +
TTGACACTTGACTTCAGAGGTTTGTGAGGGC
>Chr14 26432906 1 U +
TCTGAAGCCCCAGGGCATGGGAG
>Chr14 26432959 1 U +
TAATTAGGTGTGATATAAAGTGTGT
>Chr14 26432987 1 U +
TGAAAACGCTTCTCACATTGGTTTT
>Chr14 26433071 1 U +
TTTTCTTTGCCTTGGAGAAGAAGAAGCTGT
>Chr14 26433100 2 U +
TTCCAATCCAGTGGAAGAAGAGCTATGAG
>Chr14 26433100 1 U +
TTCCAATCCAGTGGAAGAAGAGCTATGAGG
>Chr14 26433376 1 U +
TGCTTATGGGACATTGTCTATCCCCTTCCTGC
>Chr14 26433470 1 U +
CAGCACATCCCAGAGATTCTGATTTCATAG
>Chr14 26433477 1 U +
TCCCAGAGATTCTGATTTCATAGGTGTG
>Chr14 26433477 1 U +
TCCCAGAGATTCTGATTTCATAGGTGTGG
>Chr14 26433486 1 U +
TTCTGATTTCATAGGTGTGGGGTGGAGCT
>Chr14 26433514 1 U +
TGAGGAACCTGCATCTTTAACAAGCTCACT
>Chr14 26433589 1 U +
TGATTCTGGGATCTGTGGAGTCGACAGACTT
>Chr14 26433660 1 U +
TATTTATTCCACAGGTCATTGACGACCTAGC
>Chr14 26433806 1 U +
TAGCAACAGATCCCTTGGATGTAACTCAG
>Chr14 26433953 1 U +
TTGGACTTTCTTTTCTAGGAGGCTCAGAT
>Chr14 26433991 1 U +
TTGGCCCCATGAGGTCAAAGACTTGCTCC
>Chr14 26434000 1 U +
TGAGGTCAAAGACTTGCTCCAAATCAC
>Chr14 26434017 1 U +
TCCAAATCACAAAGCTAGTTAGCAGTGAG
>Chr14 26434053 1 U +
TCCAAACCTGCTCAAGAGAAGTCACTCC
>Chr14 26434053 1 U +
TCCAAACCTGCTCAAGAGAAGTCACTCCAGG
>Chr14 26434061 3 U +
TGCTCAAGAGAAGTCACTCCAGGCGTGTGG
>Chr14 26434116 1 U +
TGGTCTTGTGTGAAGATGGATCATGTGTG
>Chr14 26434155 1 U +
TGGGTTTTATATTGTAAAGCATGGACAGTG
>Chr14 26434160 1 U +
TTTATATTGTAAAGCATGGACAGTGCTGG
>Chr14 26434164 1 U +
TATTGTAAAGCATGGACAGTGCTGGATG
>Chr14 26434349 1 U +
TGACTTTATTCACAGACTCTGTGAGATC
>Chr14 26434349 1 U +
TGACTTTATTCACAGACTCTGTGAGATCG
>Chr14 26434349 1 U +
TGACTTTATTCACAGACTCTGTGAGATCGTG
>Chr14 26434647 1 U +
TCTGTGAAGTCTAGGCAGCGGTACAGGCGC
>Chr14 26434699 1 U +
TGCTGTCTGCTTCTGCCAGTCTTCCAGTC
>Chr14 26434932 1 U +
TCATAGTCAGATGATTTGGGTTTGAAGTC
>Chr14 26435277 1 U +
TAAGGTACAGTGCGATGTTTCAATGCATGT
>Chr14 26435496 1 U +
TATACATTGTTGATCAATCTCTTGTCGT
>Chr14 26435637 1 U +
TCTTTCTGTGCCTTGCTTATATCACTTAGC
>Chr14 26435638 1 U +
CTTTCTGTGCCTTGCTTATATCACTTAGC
>Chr14 26435668 1 U +
TAATGACCTCCAGGATCATCTATGTT
>Chr14 26435668 1 U +
TAATGACCTCCAGGATCATCTATGTTACC
>Chr14 26435669 1 U +
AATGACCTCCAGGATCATCTATGTTACCGT
>Chr14 26435715 1 U +
TCCTGTTTTATGGCTGAGTATAAGGAATCTC
>Chr14 26435789 1 U +
TGTACTTGCAGATTTTCGTTCTGACACAC
>Chr14 26435802 1 U +
TTTCGTTCTGACACACCAACCTTGAGCAAG
>Chr14 26435803 1 U +
TTCGTTCTGACACACCAACCTTGAGCAAGAGC
>Chr14 26435804 1 U +
TCGTTCTGACACACCAACCTTGAGC
>Chr14 26435864 2 U +
TCTGCCTTCATGAACTGGGTCTAGCTT
>Chr14 26435864 1 U +
TCTGCCTTCATGAACTGGGTCTAGCTTG
>Chr14 26435870 2 U +
TTCATGAACTGGGTCTAGCTTGGAGCCTT
>Chr14 26435958 2 U +
TGGAGTGTCTGCAACATCCTC
>Chr14 26436008 1 U +
TGGAACATGGGTTAGGACAAT
>Chr14 26436102 1 U +
TGATATCTGTGCACCCAGCAAGGTGAGGAG
>Chr14 26436105 2 U +
TATCTGTGCACCCAGCAAGGTG
>Chr14 26436953 1 U +
TCATCTGCTTCTCTTAATCCAAGTCATAGT
>Chr14 26437303 1 U +
TAAGAATGAGATCCAGACTCCATTTTAAAAGG
>Chr14 26437362 1 U +
TTCTTCAGCTCTGTATGAGGAGTAGCAATG
>Chr14 26437619 1 U +
TGAAATAGTGCTCGGGATGC
>Chr14 26438108 1 U +
TTATATTGATTTTTTTATTACGGCTAG
>Chr14 26438197 5 U +
TTTATTCCTAATTAGATGAGGGGG
>Chr14 26438243 1 U +
TATTTTACTTTTTTTACAGTGAGGATTCC
>Chr14 26438246 1 U +
TTTACTTTTTTTACAGTGAGGATTC
>Chr14 26438275 3 U +
TACTTCACAAGGTATAAGGCATGTGC
>Chr14 26438351 1 U +
TTAGTTTCTTGACTACTGTAATTATGTATCC
>Chr14 26438430 1 U +
TAATACTCTAGGTGCGTGTT
>Chr14 26438534 1 U +
TGTTCCCACCATGCTAGAACATGTC
>Chr14 26438583 1 U +
TCTAGGCCATGCAGATTTCAGAAGCTGTGT
>Chr14 26438601 1 U +
CAGAAGCTGTGTTTGAGTTGACATCGGTG
>Chr14 26438729 1 U +
TTGTCAAACAAGACATTTTTGAAACGAGAGC
>Chr14 26438766 1 U +
TGCTTCATGGTCATTTTAT
>Chr14 26438766 1 U +
TGCTTCATGGTCATTTTATAAT
>Chr14 26438766 1 U +
TGCTTCATGGTCATTTTATAATGAAATGC
>Chr14 26438911 1 U +
TTCCTCCTGCATTTGCCGAATTGCGGTG
>Chr14 26438972 1 U +
TAGTTGGTTTTAACTTGTTCTCTTGACACTG
>Chr14 26439571 1 U +
TAAACATGATCATATCCAGAAATGCTTGC
>Chr14 26439929 4 U +
TCGCTGTGAATTGCATGCTGTTGGG
>Chr14 26440022 1 U +
ATAATTGGTAAAGAAGCTGCAGTCACTTGT
>Chr14 26440023 1 U +
TAATTGGTAAAGAAGCTGCAGTCACTTGT
>Chr14 26440150 1 U +
TCTCTTCCCCAGTGATCCCTTTTGGCC
>Chr14 26440538 1 U +
TTTCTTTTAGCCTACTTACAGACTGTTCTAC
>Chr14 26440566 1 U +
TACTTGAGTCTGTAGTGTCTATATGGCTGC
>Chr14 26440670 3 U +
TGACAACTGTGGCTTATGCATATACATTT
>Chr14 26440832 1 U +
TGCAGTTTGTACACTGTGCAAAAAGAGAG
>Chr14 26441134 1 U +
TTATCCCTTCATGGTGGGAAGCTTTCC
>Chr14 26441561 1 U +
TGGGTAAGAAATCCTCTAGTTAGATGATG
>Chr14 26441678 1 U +
GAGATCGTCCAGTTCTGTAGTTGGCGGCTT
>Chr14 26441982 1 U +
TTTCAGGTGGCACAGAAGCTGCTTAAGTG
>Chr14 26442016 1 U +
TAGCAGAGGTGATGACACAATAGTCTCAG
>Chr14 26442091 1 U +
TAGCTGAACCTTGCTAGAACTTCTGTCTC
>Chr14 26442102 1 U +
TGCTAGAACTTCTGTCTCTATT
>Chr14 26442120 1 U +
TATTAACACCCTCTCCCCTACATGCCTGT
>Chr14 26442138 1 U +
TACATGCCTGTAGTGGAACAAATTTGGG
>Chr14 26442285 1 U +
CTATGTCTAGCGCTCTCCTCGAGTTTAATGT
>Chr14 26442286 1 U +
TATGTCTAGCGCTCTCCTCGAGTTTAATG
>Chr14 26443161 1 U +
TGTTCCTAGATAAATAATGCTTTTCATAT
>Chr14 26443739 2 U +
TCTGTGTATCCTGAGCCTTTCATGGGC
>Chr14 26443756 2 U +
TTTCATGGGCAGTGAATGAAATTCCCCTT
>Chr14 26444048 2 U +
TAGAGTAAGTTGGTTCAGAGATAGGG
>Chr14 26444213 1 U +
TTCATGCTCACCCATAAGGCAAG
>Chr14 26444264 1 U +
TACATATGTTGTTGTCACACAGAGTCTG
>Chr14 26444264 1 U +
TACATATGTTGTTGTCACACAGAGTCTGT
>Chr14 26444547 3 U +
TACAGCACTCTTTATGGCTGTCCCTCAGCAT
>Chr14 26444609 2 U +
TACAATGAACCTTCTTATTCTTGTG
>Chr14 26444609 2 U +
TACAATGAACCTTCTTATTCTTGTGAAAAAC
>Chr14 26444703 1 U +
TCTAATCCATGGGACTCTTGAGAGG
>Chr14 26444931 1 U +
TTCCAGTTCTCTTTCTGCATGCACCTTGTT
>Chr14 26444932 1 U +
TCCAGTTCTCTTTCTGCATGCACCTTGTTTC
>Chr14 26444977 1 U +
TCTCTAGTTTCATAGCCAAATTCATGCCTG
>Chr14 26445072 1 U +
TTTGACACCTTTCAGATATTCACCTGGGC
>Chr14 26445287 1 U +
TCAGCATCTTCTTTCTGCCACTATGCT
>Chr14 26445351 1 U +
TTTCCTGCCATTGCTTCATCTTTATCTTGC
>Chr14 26445540 1 U +
TACATATTTGCTTTGATCCTC
>Chr14 26445540 1 U +
TACATATTTGCTTTGATCCTCAAAAGAGC
>Chr14 26445544 1 U +
TATTTGCTTTGATCCTCAAAAGAGCCGTGG
>Chr14 26445546 1 U +
TTTGCTTTGATCCTCAAAAGAGCCGTGG
>Chr14 26445551 1 U +
TTTGATCCTCAAAAGAGCCGTGGAGACGGC
>Chr14 26445778 1 U +
TAGCACATTGGTCCTGAGAAATCCGCTG
>Chr14 26445778 1 U +
TAGCACATTGGTCCTGAGAAATCCGCTGT
>Chr14 26445779 1 U +
AGCACATTGGTCCTGAGAAATCCGCTGTG
>Chr14 26445970 1 U +
TATTCCTGGCGACTTGTTCTGTGGAACACAC
>Chr14 26446016 1 U +
TCTCAGCGGGAAACATTGATCTCAGTGG
>Chr14 26446035 1 U +
TCTCAGTGGGAAACATTGATCTAGTTTGT
>Chr14 26446046 1 U +
AACATTGATCTAGTTTGTTTTTGGTGTTAAT
>Chr14 26446073 4 U +
TAATCTGGATTTTTGCCCTCTTAGGTTGAAG
>Chr14 26446201 2 U +
TCTGTAGTTGTTTTCTCTGACTCCTTAAGC
>Chr14 26446489 1 U +
TCTTTGGAGCCATTATTCATGTTTCAGGGG
>Chr14 26446530 1 U +
TCCCACTACCATTCTTCTGACTGCTTGG
>Chr14 26446554 1 U +
TTGGATTTTTGCCTTTCACTTCTGAAGGAAC
>Chr14 26447170 1 U +
TTCTAGATGCAAGGTCAGACCGTTTGGCC
>Chr14 26447748 1 U +
TGAGTGAATGAGTGATCCAGCTG
>Chr14 26448112 1 M +
TTCTCTAGCAGCTAAACAAGCACTGGCCT
>Chr14 26448146 1 U +
TAAGCAATATTACGACAATTACAGCTCACC
>Chr14 26448566 1 U +
TCCTTCTTTGAAATACCTGTCTCTGGTCTT
>Chr14 26448755 3 U +
TCAATTTGTCACTCGTGGGACTCTCAGAGC
>Chr14 26449149 2 U +
TTTTTTGCAGCCCTGTGTACAAGGTTTCGT
>Chr14 26449362 1 U +
TGCACTGAATGGTCATCTCCTCGACTTGCT
>Chr14 26450036 1 U +
TTCAAGTCAGTGTCAAAACGGCAGGTGG
>Chr14 26450941 1 M -
AAGTGCTGGGATTACAGGCTTG
>Chr14 26450947 1 M +
TGTAATCCCAGCACTTTGGGAGGCCGAGG
>Chr14 26454162 1 U +
TAAAACTCTGCTTAGATCATGGTTCTC
