# Supplementary material for: proTRAC - a software for probabilistic piRNA cluster detection, visualization and analysis
Source: BMC Bioinformatics. 2012 Jan 10;13:5. doi: 10.1186/1471-2105-13-5 (PMC3293768; doi:10.1186/1471-2105-13-5)
Supplement: Additional file 8 — proTRAC results folder containing a picture and a FASTA file for each detected macaca cluster. After decompression, the folder can be opened as former session in proTRAC. Alternatively, each file can be opened separately with any standard text-editor or graphic-viewer respectively. [file 1471-2105-13-5-S8.ZIP › proTRAC_results_macaca/monodirectional_clusters/Cluster_41.fas]

>Chr14 73175286 1 U +
TCTCTGATGATCTATAGTGATGACCTAGGG
>Chr14 73175288 1 U +
TCTGATGATCTATAGTGATGACCTAGG
>Chr14 73177171 1 U +
TAGGGATGCCTTTTTGTCTAATGATTTTCAT
>Chr14 73177500 1 U +
TACTTTAACAGATTGCTTAAGCCATGGCT
>Chr14 73177751 1 U +
TTCCAGCTGTTGAGTGAAATAATGCACACT
>Chr14 73178601 1 U +
TAGACACTCCAACTCTGTGCCCATTACCC
>Chr14 73179037 1 U +
TCAGATATTCACAGGACGTCAAGTAGCTTC
>Chr14 73179171 1 U +
ATATCTCACTTTCGCCGATTAGGCTTCTCAC
>Chr14 73179202 1 U +
TCTTCTCGAGTAGGCCATAATCCAC
>Chr14 73179202 1 U +
TCTTCTCGAGTAGGCCATAATCCACCTC
>Chr14 73179202 1 U +
TCTTCTCGAGTAGGCCATAATCCACCTCT
>Chr14 73179202 3 U +
TCTTCTCGAGTAGGCCATAATCCACCTCTT
>Chr14 73179305 2 U +
TGCCATGTATTATTGTCTATGTTGTG
>Chr14 73179317 1 U +
TTGTCTATGTTGTGCCCTCTAGGCCTCTG
>Chr14 73179434 1 U +
TATCGTATTCTGAATTCTCTGAAGGTAAG
>Chr14 73179483 1 U +
TTTGTCCTCTGCACCCAGCATAGGGCCT
>Chr14 73179549 1 U +
TGAATGAGTCAACGATCCTTGGCCTCTG
>Chr14 73179821 1 U +
TTCGAGAAGAGTGGGCAGCCTAATC
>Chr14 73179902 1 U +
TTGAATTTTCTGTAGTTACAACTTTTCCAGGC
