# Supplementary material for: proTRAC - a software for probabilistic piRNA cluster detection, visualization and analysis
Source: BMC Bioinformatics. 2012 Jan 10;13:5. doi: 10.1186/1471-2105-13-5 (PMC3293768; doi:10.1186/1471-2105-13-5)
Supplement: Additional file 8 — proTRAC results folder containing a picture and a FASTA file for each detected macaca cluster. After decompression, the folder can be opened as former session in proTRAC. Alternatively, each file can be opened separately with any standard text-editor or graphic-viewer respectively. [file 1471-2105-13-5-S8.ZIP › proTRAC_results_macaca/monodirectional_clusters/Cluster_42.fas]

>Chr15 88579648 1 U -
TGTGAAGTAAATTGCCCATCTCGAGC
>Chr15 88580175 1 U -
TCCGACAAGTAGAGGTGGGCATTTCCCTG
>Chr15 88580428 1 U -
TTGCCTTGCATCTTCTTCCCCTACATCAGC
>Chr15 88580562 2 U -
TATTCCACATCAATCACAGGCTG
>Chr15 88580629 1 M -
TCCAAGTTGCCCAGGTATCCCTC
>Chr15 88580656 1 U -
TTTTGCTATTCTGTTTACACCCCATGCT
>Chr15 88580666 1 U -
TCCTCCAAGATTTTGCTATTCTGTTTAC
>Chr15 88581137 1 U -
TAACAGAGATCCTGGTGGAAGGTCCTGG
>Chr15 88581325 2 U -
TCAACTTGGGAAATTGGGAGAGCTCTCATC
>Chr15 88581617 1 U -
TCTCATGACTGGCTGTGCAGGCAAACTG
>Chr15 88581787 1 U -
TGATGATGTTGCAGAGGTGCTGCTCCCT
>Chr15 88582228 1 U -
TCCTTGAGACAGCAGCAGAGTGGAAGATGGC
>Chr15 88582659 1 U -
TTGCCACTGGGTTCATGTTCCAGAACC
>Chr15 88583015 3 U -
TCTCTAAATGTAGATGACTTGGCTGTGCC
>Chr15 88583178 1 U -
TGGTATAGTTTTCGGTGTTCTTGATGTG
>Chr15 88583430 4 U -
TGAGCCAATCATGGACTGATG
>Chr15 88583585 1 U -
TAAGTGTGACCAGTCACAGCGTTTGTGGT
>Chr15 88583587 1 U -
TATAAGTGTGACCAGTCACAGCGTTTGTG
>Chr15 88583698 1 U -
TTGTTCATGGAGATCGCATGTGGAG
>Chr15 88583700 1 U -
TTGTTCATGGAGATCGCATGTGG
>Chr15 88583701 1 U -
TTGTTCATGGAGATCGCATGTG
>Chr15 88584152 3 U -
TGTCAATTCTTCCTCCACAGTGGAGTC
>Chr15 88584153 1 U -
TTCTTCCTCCACAGTGGAGT
>Chr15 88584594 1 U -
TTCCTTTCTTGATGCCTCTACATGC
>Chr15 88584797 1 U -
TTTCAGCAATTCAGTCTAATGGAGACCTAGC
>Chr15 88584993 2 U -
TTACATTGTAAATTTTCTGGGGCAAGAGAT
>Chr15 88585089 1 U -
TAGTTGATGTTCTTCTTACCTGCTCCC
>Chr15 88585210 1 U -
CACTGACTGGTCATCTCCATTCTTT
>Chr15 88585361 1 U +
TCTGAAAGTATGAAAAGTCATGAAGGGATTGTAAGC
>Chr15 88585435 1 M -
TTACTTCTTCTTTCTCACACAGTCACAGGG
>Chr15 88585635 1 U -
AAAATCACTCATGTTCGTTTACTCAAGTC
>Chr15 88585699 1 U -
TCCAAATCGAATCTGGATTTTCCATCATCAT
>Chr15 88585835 2 U -
TCAACTAGAATGCAGAGTCCACAAAGTC
>Chr15 88585841 2 U -
TCAACTAGAATGCAGAGTCCAC
>Chr15 88585841 1 U -
TTCAACTAGAATGCAGAGTCCAC
>Chr15 88585864 1 U -
ATTTCCATGTTTGTTGCTTCTTTTCTCCGC
>Chr15 88586280 1 U -
TAGCATAAGAACTGACTTCATTG
>Chr15 88586331 2 U -
TACTTCCTTATATTATTTCATTTTATCCTT
>Chr15 88586365 1 U -
TCCACAGAACAATAACAACAATGGCTTCT
>Chr15 88586574 1 U -
TCAGGTGTTTCTTGCTCTTCTTATATAGGC
>Chr15 88586697 1 U -
TACAGTTCTGGAACTTGGGAAGTCCAAG
>Chr15 88586706 1 U -
TATTTTCTACAGTTCTGGAACTTGGG
>Chr15 88586722 1 U -
TAGCTTCAACAGTAGACATTTATTTTCTAC
>Chr15 88586748 1 U -
TCCTATGACAAAATGACAGAGACTGGTAGC
>Chr15 88586769 1 U -
TTAACCATCACAGGCTCCTATGAC
>Chr15 88586827 2 U -
CAATACTCTCACAGACACACCCAGGATCTTT
>Chr15 88587079 1 U -
TGTAAGCTGAGAAGCAAGTAAGCCAGTCCG
>Chr15 88587241 1 U -
CTACCTATCTGTATTAGTCAGCTTGGACTGT
>Chr15 88587507 1 U -
TCATACATATTGCACTAGGCACAATGCTG
>Chr15 88587548 1 U -
TAGTCTCTTTGTGATGGTTTTGTTGTT
>Chr15 88587615 1 M -
TGGAACTGTACTAAGCAACTGAG
>Chr15 88587665 1 U -
TGACCACAAAGGGGAAGTGATTCTCTGC
>Chr15 88591331 1 M -
TGCCAGTTGAGGACAAAGCATGTGGATTCGT
