# Supplementary material for: proTRAC - a software for probabilistic piRNA cluster detection, visualization and analysis
Source: BMC Bioinformatics. 2012 Jan 10;13:5. doi: 10.1186/1471-2105-13-5 (PMC3293768; doi:10.1186/1471-2105-13-5)
Supplement: Additional file 8 — proTRAC results folder containing a picture and a FASTA file for each detected macaca cluster. After decompression, the folder can be opened as former session in proTRAC. Alternatively, each file can be opened separately with any standard text-editor or graphic-viewer respectively. [file 1471-2105-13-5-S8.ZIP › proTRAC_results_macaca/monodirectional_clusters/Cluster_44.fas]

>Chr16 16735603 1 M -
AAGGTCTTCAGGGGCAGTAACAGGCATG
>Chr16 16735832 1 M -
CCCTGTCTCAAACAGATCAAC
>Chr16 16736141 1 U -
TACCTTGGGTCTAATGTCCACCTGGAGCC
>Chr16 16736220 1 U -
TGGGTGTCTACTTAAGGCCAGATGTGTGCCT
>Chr16 16736394 1 M -
TCCACAGAAGGCCTGATGTCTGCCTTGGG
>Chr16 16736453 1 U -
TTGGAAACCTGTGCCTGATGATCACC
>Chr16 16736699 3 U -
TGTTCTCTTGTGCGTATTCTACCAAGTG
>Chr16 16736720 1 U +
GAGAACAATATGTTCTCGTGTTGCTTC
>Chr16 16736746 1 M -
TTCCTGAAGCAGCAGCCTCTCGAAGTGGGG
>Chr16 16736747 1 M -
TTCCTGAAGCAGCAGCCTCTCGAAGTGGG
>Chr16 16736845 1 U -
TGTAATACCTGGTCGTGCCTTCTTACAAAG
>Chr16 16737253 1 U +
CCAGTCCAACGAGGAGCTG
>Chr16 16737287 1 U +
CCTACTGTAGCCACTGGCCTTAGCCCTGC
>Chr16 16737809 1 M -
TATTAATAAATGCTAGGGCAGGTGGTGGC
>Chr16 16737834 1 U -
TCATCAACTTGTAATTCTAACACTATT
>Chr16 16738124 1 M -
TCCTTGATGGCAAAAGGTGATTGATCTGC
>Chr16 16738200 1 U -
TTCTGTTTTGACACTCAGATTAGCTAAAGTGC
>Chr16 16738240 1 M -
TGTGAGAAATCAATTTTCTATGCTACCTAGT
>Chr16 16738241 2 M -
TGTGAGAAATCAATTTTCTATGCTACCTAG
>Chr16 16738363 1 M -
TCATCCCTTCTGTCATGTAAGGACACAGT
>Chr16 16738578 2 M -
TACTTAATAGAAGATTATAGATTTCCTGTG
>Chr16 16739137 1 U -
TTCCTAATTTCTAGCCCTAGTAGGCAGCCCTG
>Chr16 16739207 1 U -
TGCTTTTGTCACAGTCTCATTGCTTGATG
>Chr16 16739408 1 U -
TCTTCCTATTCGTCTTAAATCTCTTTCACC
>Chr16 16739443 1 U -
TGACTGCATGAATGTGTCCTTTTTGTGAG
>Chr16 16739567 1 U -
TGCATGTTTAGTGTGTATCTGGGCACACATG
>Chr16 16739595 1 U -
TATCTATGTATAAATGTTCTCATGTTTTGC
>Chr16 16740735 1 M -
CTACTCGGGAGGCTGAGGCAG
>Chr16 16740886 1 M +
AAGTGCTGGGATTACAGGCTTG
>Chr16 16740888 1 M -
GGCCGGGCGCGGTGGCTCAAGCCTGTAATCCCAGCAC
>Chr16 16741309 1 U -
TGCACATTGCCGTGATGCTTTCAGACATCC
>Chr16 16741456 1 U -
GTGCCTTCAAGCTGGCCTCATTGGCCATG
>Chr16 16742544 1 M -
TGCTTGTGAGAAACCCCAGACAGCTTGGAGGC
>Chr16 16744870 1 M +
TTTTTGTATTTTTAGTAGAGATGG
