# Supplementary material for: proTRAC - a software for probabilistic piRNA cluster detection, visualization and analysis
Source: BMC Bioinformatics. 2012 Jan 10;13:5. doi: 10.1186/1471-2105-13-5 (PMC3293768; doi:10.1186/1471-2105-13-5)
Supplement: Additional file 8 — proTRAC results folder containing a picture and a FASTA file for each detected macaca cluster. After decompression, the folder can be opened as former session in proTRAC. Alternatively, each file can be opened separately with any standard text-editor or graphic-viewer respectively. [file 1471-2105-13-5-S8.ZIP › proTRAC_results_macaca/monodirectional_clusters/Cluster_45.fas]

>Chr16 16783688 1 M +
TAATGATCAGTGATGTTTTC
>Chr16 16783836 1 U +
TAGAGGGACACTGGAGAAAGTTGAGG
>Chr16 16785112 2 M +
TACTGTGCAGTTTCAGTCTCCTGGTTGG
>Chr16 16785660 1 M +
TCAGTATAACATAACAGTTAGGAGTTTAAG
>Chr16 16786155 1 U +
TACTGCACGTTCAGTAACTGTGTCACAGC
>Chr16 16786482 2 M +
TGCCTTTCTTTTGTAAACACAGGTCTATG
>Chr16 16786537 2 M +
TGAGCATTTTCATTCTGTATCTAGTTTT
>Chr16 16786669 1 U +
TGGTTAAATATTTTCTAGCAGAACCCTG
>Chr16 16787219 1 M +
TTCTCCTTCATGACCTGTAGGGCAGGGCC
>Chr16 16787531 1 U +
TGTTTGTCCTGCCCTGGCCGAGTATGGG
>Chr16 16787600 1 U +
TCCTCAATGTTTAGAAGGAGTGAGCACGCC
>Chr16 16787695 1 U +
TAGTGAGACAGGACACGGGGCGACTCAGG
>Chr16 16787696 1 M +
AGTGAGACAGGACACGGGGCGACTCAG
>Chr16 16788093 1 U +
TTTGCTGTTCTTATATTTTGGCCAGTCTCC
>Chr16 16788349 1 U +
TCTTCAGACCACAAAAAGCTTGGGTTATGGTT
>Chr16 16788459 1 U +
TTGATTGAACCACCATGGAGACAGAATCTTG
>Chr16 16788662 1 M +
TGACAGGAGCCAGCTTCGTCTCACTGT
>Chr16 16788973 1 M +
TGAGAAAGTCCAGTCCTGAGACAGGATGGG
>Chr16 16788973 1 M +
TGAGAAAGTCCAGTCCTGAGACAGGATGGGT
>Chr16 16789618 5 M +
ACTGACCAAGTCCCCCCACTGAGGGGTCCCAGG
>Chr16 16790448 1 U +
TCAGTGAATTTCCAGATGTCAACATGCTC
>Chr16 16790456 1 U +
TTTCCAGATGTCAACATGCTCATGCCC
>Chr16 16790718 1 M +
TGCACATGCGGGGTATCCATGACCTCAT
>Chr16 16790755 2 U +
TCCCACAAGACCAAGTCATCCAATGGCTCT
>Chr16 16790861 1 U +
TATTCTACCACCCCCTCCAGGTGACAGGGG
>Chr16 16791207 1 U +
TACTCCAGTTCTCACGGACTCTGGCCGG
>Chr16 16791804 1 M +
TGCTGATCCAGCTGTGCCTCTCACTTAG
>Chr16 16791822 7 M +
TCTCACTTAGGAAAACCTCCTCTATGC
>Chr16 16791839 1 M +
TCCTCTATGCAGAACCAGACACCGCTGTGTG
>Chr16 16792000 1 U +
TCCCTGAAGTTTCAACATGCATGTGTGCAGC
>Chr16 16792023 1 U +
TGTGCAGCGTGTTTGTGCAGGTGAGCG
>Chr16 16792470 1 M +
TACATGATCCTTCTTTCCACAATAAACTG
>Chr16 16792548 1 M +
TGAAAGGTTTCCAATAACAGTTGATTTGG
>Chr16 16792619 1 M +
TATCAGAGATTTTCAGGATCGCCTC
>Chr16 16792752 1 U +
TAATAAATCCTAGGGCAGAAGACAG
>Chr16 16792755 1 M +
TAAATCCTAGGGCAGAAGACAGATTAG
>Chr16 16792762 2 U +
TAGGGCAGAAGACAGATTAGAGACCCCGGG
>Chr16 16792762 1 U +
TAGGGCAGAAGACAGATTAGAGACCCCGGGG
>Chr16 16792798 4 M +
GTGCTGAGTTTGGAAGATTTGATGCTGT
>Chr16 16792802 1 M +
TGAGTTTGGAAGATTTGATGCTGTACCC
>Chr16 16792802 1 M +
TGAGTTTGGAAGATTTGATGCTGTACCCT
>Chr16 16792869 1 U +
TGTTAAGAAGAGCCCGTCCCAGGGAG
>Chr16 16793008 1 M +
TTTTCCTGCTCTCAAGCACCTCCAGCTTGC
>Chr16 16793008 1 M +
TTTTCCTGCTCTCAAGCACCTCCAGCTTGCAG
>Chr16 16793065 1 M +
TGAAAAGGTCCCGATGCAGCAGGGCTGTGGC
>Chr16 16793238 1 M +
TCTCTGCCACGTCTATCTCCAGCTACGC
>Chr16 16793261 1 U +
TACGCTCTCAGCTCCAGGGTTGAAGCCAGT
>Chr16 16793422 1 U +
CTGTGGACTCTGGCTCCATAGCGGGCAC
>Chr16 16793464 1 U +
TCTCTGCACGTGCGGCAAGAACTG
>Chr16 16793507 1 M +
TGACCAGCTTTTCTATGTCTGAGCCCCAG
>Chr16 16793515 2 M +
TTTTCTATGTCTGAGCCCCAGAGTTCAATC
>Chr16 16793911 1 M +
TGGAGGCCAGATCCAGAGACACAGCAC
>Chr16 16794115 1 U +
CACAGAATCCATGGAAAGAAAGAAAGC
>Chr16 16794570 1 M +
TAAATATGAAGGTCAGTGTTGCCATG
>Chr16 16795655 1 U +
AATGTGATCTTATTTGGAGATAGTGTCTTATG
>Chr16 16795657 1 U +
TGTGATCTTATTTGGAGATAGTGTCTT
>Chr16 16795657 5 U +
TGTGATCTTATTTGGAGATAGTGTCTTATG
>Chr16 16795735 1 M +
TATGACTGATGTCCTTATAAAAGGGC
>Chr16 16795896 1 M +
CTTGATCTTGCTCTTGGACCTACAGCCT
>Chr16 16797821 1 M +
CACTAAAGAACTTACTCATGTAAC
>Chr16 16798345 1 U +
TAGGATACCACCACTGCAATCCAACATG
>Chr16 16798437 1 M +
ACTCCTGTAATCCCAGCACTTTGGGAGGCCAAGGC
