# Supplementary material for: proTRAC - a software for probabilistic piRNA cluster detection, visualization and analysis
Source: BMC Bioinformatics. 2012 Jan 10;13:5. doi: 10.1186/1471-2105-13-5 (PMC3293768; doi:10.1186/1471-2105-13-5)
Supplement: Additional file 8 — proTRAC results folder containing a picture and a FASTA file for each detected macaca cluster. After decompression, the folder can be opened as former session in proTRAC. Alternatively, each file can be opened separately with any standard text-editor or graphic-viewer respectively. [file 1471-2105-13-5-S8.ZIP › proTRAC_results_macaca/monodirectional_clusters/Cluster_46.fas]

>Chr16 18341483 1 M -
CACTAAAGAACTTACTCATGTAAC
>Chr16 18342073 1 M -
CTACTCGGGAGGCTGAGGCAG
>Chr16 18342224 1 M +
AAGTGCTGGGATTACAGGCTTG
>Chr16 18342226 1 M -
GGCCGGGCGCGGTGGCTCAAGCCTGTAATCCCAGCAC
>Chr16 18343415 1 U -
TTTATCTTACTGTGTAAATGCTTGTAAG
>Chr16 18343700 1 M -
CTTGATCTTGCTCTTGGACCTACAGCCT
>Chr16 18343833 1 U -
TAGACACAGAGACACGCATAGAGGG
>Chr16 18344997 1 M -
TAAATATGAAGGTCAGTGTTGCCATG
>Chr16 18345512 1 M -
TCACAGAATCCGTGGAAAG
>Chr16 18346076 1 U -
TTTTCTGTGTCTGAGCCCCAGAGTTCAAC
>Chr16 18346132 1 U -
TCTCTGCACGTGCAGCAAGAACTG
>Chr16 18346325 1 U -
TCTCAGCTCCAGAGTTGAAGCCAGTGGCT
>Chr16 18346524 1 M -
TGAAAAGGTCCCGATGCAGCAGGGCTGTGGC
>Chr16 18346580 1 M -
TTTTCCTGCTCTCAAGCACCTCCAGCTTGCAG
>Chr16 18346582 1 M -
TTTTCCTGCTCTCAAGCACCTCCAGCTTGC
>Chr16 18346788 1 M -
TGAGTTTGGAAGATTTGATGCTGTACCCT
>Chr16 18346789 1 M -
TGAGTTTGGAAGATTTGATGCTGTACCC
>Chr16 18346793 4 M -
GTGCTGAGTTTGGAAGATTTGATGCTGT
>Chr16 18346837 1 M -
TAAATCCTAGGGCAGAAGACAGATTAG
>Chr16 18346967 1 M -
TATCAGAGATTTTCAGGATCGCCTC
>Chr16 18347242 1 U -
TAGGTCTGTGTGGCAGGGCCGGATTCCAT
>Chr16 18347392 1 U -
TAGCATCAGAACATCTATGTGTACTCCCC
>Chr16 18347439 2 U -
TATATGCACCCAGATCCTTGTCACTGTCACC
>Chr16 18347486 1 M -
TGGATGCATGTGTCACTGCTCTGGCCAGAC
>Chr16 18347542 1 M -
TGTGCAGTGTGTTTGTGCAGGTGAGCGTG
>Chr16 18347558 2 U -
TACAACATGGGTGTGTGCAGTGTGTT
>Chr16 18348011 1 M -
TCTGACCCTAGACAGCTCACTTGTCAAAC
>Chr16 18348145 1 M -
TCCAGAACCCCAGGGAGATTTGGAATCCAG
>Chr16 18348338 1 M -
TCCTAGACGAAGGACCCCATGTGTCCAGTG
>Chr16 18348872 1 M -
GAGATCTGTATAGGATCAATCTCCATG
>Chr16 18349238 1 M -
AGACCAAGTCATCCAATGGTTCTGCTGT
>Chr16 18349282 1 M -
TGCACATGCGGGGTATCCATGACCTCAT
>Chr16 18349307 1 M -
TACTTGTCAATAATGTCCCCTCACCCATGC
>Chr16 18349653 2 U -
TATACTGCCTCAGAGAATCTTTCT
>Chr16 18350372 5 M -
ACTGACCAAGTCCCCCCACTGAGGGGTCCCAGG
>Chr16 18350998 1 M -
TGAGAAAGTCCAGTCCTGAGACAGGATGGGT
>Chr16 18350999 1 M -
TGAGAAAGTCCAGTCCTGAGACAGGATGGG
>Chr16 18351552 1 M -
TGAGCAAGACTGTGGTTCTTGGTTCGGG
>Chr16 18351558 1 M -
TGACTTCTGAGCAAGACTGTGGTTCTTGG
>Chr16 18351616 1 U -
TGTATTTTGGTTGTTTCCAAACCTTCAGCTGG
>Chr16 18351858 1 M -
ATCTTCAGTCACTTGTCAGTGGTTTTATTTC
>Chr16 18352083 1 U -
TTTCTCCCAGAAAGGTGATGCTTGCATGG
>Chr16 18352085 2 U -
TTTTCTCCCAGAAAGGTGATGCTTGCAT
>Chr16 18352404 1 U -
TCAGTCTTGACTTCTTCAATGTCTAGAAG
>Chr16 18352427 2 M -
TACCTTGTATTCCCCTGGGTTCTCAGTC
>Chr16 18352566 1 U -
TCACTGTCTGTGCCCAGAATGTGTGTCTG
>Chr16 18352621 1 U -
TTGTTTCTGAAACCAGGGAGTGTCAGCAG
>Chr16 18352774 1 M -
TTCTCCTTCATGACCTGTAGGGCAGGGCC
>Chr16 18352802 1 U -
TCTAAACATCATGTAGGGACCTCTTGCCCT
>Chr16 18352825 1 U -
TAAACACTTGGCTACATATAGGTCTCTAAAC
>Chr16 18352888 1 M -
TGGATTGCCCTAGGACTCCTGTAGCCC
>Chr16 18353420 1 U -
TAAATTTCTGAACCTAGTTTACCTTTG
>Chr16 18353480 2 M -
TGAGCATTTTCATTCTGTATCTAGTTTT
>Chr16 18353534 2 M -
TGCCTTTCTTTTGTAAACACAGGTCTATG
>Chr16 18353591 1 M -
TCTTTCAAGGAATTTTCAGCAGATATAGATC
>Chr16 18354345 1 M -
TCAGTATAACATAACAGTTAGGAGTTTAAG
>Chr16 18354896 2 M -
TACTGTGCAGTTTCAGTCTCCTGGTTGG
>Chr16 18354908 2 U -
TTCCTTTATTCAAATTACTGTGCAGTTTCAG
>Chr16 18355059 2 U -
TTTTAGTTTATTAGCCATCATTAGTGTTC
>Chr16 18358271 1 M +
GGCCGGGCGCGGTGGCTCAAGCCTGTAATCCCAGCAC
>Chr16 18358288 1 M -
AAGTGCTGGGATTACAGGCTTG
