# Supplementary material for: proTRAC - a software for probabilistic piRNA cluster detection, visualization and analysis
Source: BMC Bioinformatics. 2012 Jan 10;13:5. doi: 10.1186/1471-2105-13-5 (PMC3293768; doi:10.1186/1471-2105-13-5)
Supplement: Additional file 8 — proTRAC results folder containing a picture and a FASTA file for each detected macaca cluster. After decompression, the folder can be opened as former session in proTRAC. Alternatively, each file can be opened separately with any standard text-editor or graphic-viewer respectively. [file 1471-2105-13-5-S8.ZIP › proTRAC_results_macaca/monodirectional_clusters/Cluster_47.fas]

>Chr16 18388483 1 M +
TTGATTTGCATTTCTCTAATAATCAGTG
>Chr16 18388630 1 U +
TGAAACTTCATCTGTAGCATCTGCTAG
>Chr16 18389939 2 M +
TACTGTGCAGTTTCAGTCTCCTGGTTGG
>Chr16 18390979 1 U +
TTCAGTAACCGTGTCATAGCAGTGATGCC
>Chr16 18391229 1 M +
TCTTTCAAGGAATTTTCAGCAGATATAGATC
>Chr16 18391288 2 M +
TGCCTTTCTTTTGTAAACACAGGTCTATG
>Chr16 18391343 2 M +
TGAGCATTTTCATTCTGTATCTAGTTTT
>Chr16 18391927 1 M +
TGGATTGCCCTAGGACTCCTGTAGCCC
>Chr16 18392050 2 U +
TTCTTCATGACCTACAGGCAGGGC
>Chr16 18392050 1 U +
TTCTTCATGACCTACAGGCAGGGCC
>Chr16 18392252 1 U +
TCTGTGCCCAGGATGTGTGTCTGACCACAGC
>Chr16 18392385 2 M +
TACCTTGTATTCCCCTGGGTTCTCAGTC
>Chr16 18392419 1 U +
TACTCAATGTCTAGAAGGAGTGAGC
>Chr16 18392419 1 U +
TACTCAATGTCTAGAAGGAGTGAGCACGCC
>Chr16 18392741 1 U +
TTTTCTCCCAGAAAGGCGATGCTTGCATG
>Chr16 18392965 1 M +
ATCTTCAGTCACTTGTCAGTGGTTTTATTTC
>Chr16 18393206 1 U +
TGTGTTTTGGTTATTTCCAAGCCTTCAGCTG
>Chr16 18393267 1 M +
TGACTTCTGAGCAAGACTGTGGTTCTTGG
>Chr16 18393274 1 M +
TGAGCAAGACTGTGGTTCTTGGTTCGGG
>Chr16 18393507 1 M +
TGACAGGAGCCAGCTTCGTCTCACTGT
>Chr16 18394759 1 M +
TGAGATGCCCAGGCCAGGTCCTACCCTTC
>Chr16 18395307 1 U +
TGTCAACATGCTCATACACCATGTCCACTGC
>Chr16 18395534 1 M +
TACTTGTCAATAATGTCCCCTCACCCATGC
>Chr16 18395605 1 M +
AGACCAAGTCATCCAATGGTTCTGCTGT
>Chr16 18395973 1 M +
GAGATCTGTATAGGATCAATCTCCATG
>Chr16 18396088 1 U +
TTCAGGAACAATGCCAGCCAAGCCAGGAGG
>Chr16 18396509 1 M +
TCCTAGACGAAGGACCCCATGTGTCCAGTG
>Chr16 18396703 1 M +
TCCAGAACCCCAGGGAGATTTGGAATCCAG
>Chr16 18396838 1 M +
TCTGACCCTAGACAGCTCACTTGTCAAAC
>Chr16 18397075 1 M +
TGCTGATCCAGCTGTGCCTCTCACTTAG
>Chr16 18397093 7 M +
TCTCACTTAGGAAAACCTCCTCTATGC
>Chr16 18397110 1 M +
TCCTCTATGCAGAACCAGACACCGCTGTGTG
>Chr16 18397189 1 U +
GTGGATAGTCAGCACCAGTGACATTGTG
>Chr16 18397307 1 M +
TGTGCAGTGTGTTTGTGCAGGTGAGCGTG
>Chr16 18397362 1 M +
TGGATGCATGTGTCACTGCTCTGGCCAGAC
>Chr16 18397755 1 M +
TACATGATCCTTCTTTCCACAATAAACTG
>Chr16 18397833 1 M +
TGAAAGGTTTCCAATAACAGTTGATTTGG
>Chr16 18398030 1 U +
ATAAATCCTAGGGCAGAAGACAGATTGG
>Chr16 18398031 1 U +
TAAATCCTAGGGCAGAAGACAGATTG
>Chr16 18398074 4 M +
GTGCTGAGTTTGGAAGATTTGATGCTGT
>Chr16 18398078 1 M +
TGAGTTTGGAAGATTTGATGCTGTACCC
>Chr16 18398078 1 M +
TGAGTTTGGAAGATTTGATGCTGTACCCT
>Chr16 18398293 1 U +
TCTCATGGAAGAGCAGGCCGCCTCTGGG
>Chr16 18398588 1 M +
TCTCTGCCACGTCTATCTCCAGCTACGC
>Chr16 18398611 1 U +
TACGCTCTCAGCTGCAGGGTTGAAGCCAG
>Chr16 18398679 2 U +
TTGGCTGGTCTTTGGCTATGCCGGTGCAG
>Chr16 18398812 1 U +
TCTCTCTGCAGGTGCGGCAAGAGCTG
>Chr16 18398814 1 U +
TCTCTGCAGGTGCGGCAAGAGCT
>Chr16 18398857 1 M +
TGACCAGCTTTTCTATGTCTGAGCCCCAG
>Chr16 18398865 2 M +
TTTTCTATGTCTGAGCCCCAGAGTTCAATC
>Chr16 18399260 1 M +
TGGAGGCCAGATCCAGAGACACAGCAC
>Chr16 18399463 1 M +
TCACAGAATCCGTGGAAAG
>Chr16 18399945 1 M +
TAAATATGAAGGTCAGTGTTGCCATG
>Chr16 18400023 3 U +
TCCTGTTGTAGTGAATAAAGATTTATTGG
>Chr16 18400170 1 U +
ATGCTTACTACCAGGTCCTTTGC
>Chr16 18401074 1 M +
TATGACTGATGTCCTTATAAAAGGGC
>Chr16 18402976 1 M +
CACTAAAGAACTTACTCATGTAAC
