# Supplementary material for: proTRAC - a software for probabilistic piRNA cluster detection, visualization and analysis
Source: BMC Bioinformatics. 2012 Jan 10;13:5. doi: 10.1186/1471-2105-13-5 (PMC3293768; doi:10.1186/1471-2105-13-5)
Supplement: Additional file 8 — proTRAC results folder containing a picture and a FASTA file for each detected macaca cluster. After decompression, the folder can be opened as former session in proTRAC. Alternatively, each file can be opened separately with any standard text-editor or graphic-viewer respectively. [file 1471-2105-13-5-S8.ZIP › proTRAC_results_macaca/monodirectional_clusters/Cluster_48.fas]

>Chr16 50950226 1 U +
TAACTCTAAGTCTTGAGGAATACAACGG
>Chr16 50951627 1 U +
TTTTCATCACCATGGGGCGTACCCTGTTGT
>Chr16 50951729 1 U +
TCGCTGCTCAGGGAGAGAGTTGAAATGG
>Chr16 50951771 1 U +
TCTGTTGTTCCGGCTGTGTCCCCTAACT
>Chr16 50951871 1 U +
TCATTCTGTTGGAGCTCCTCATTCAGCTG
>Chr16 50952006 1 U +
TTTCTTCGCTGTCTTGGGAGTCTTCTTCG
>Chr16 50952006 1 U +
TTTCTTCGCTGTCTTGGGAGTCTTCTTCGT
>Chr16 50952065 1 U +
TCTTCTTCCTTGTCTTGTTGGTGTTGG
>Chr16 50952065 1 U +
TCTTCTTCCTTGTCTTGTTGGTGTTGGC
>Chr16 50952065 1 U +
TCTTCTTCCTTGTCTTGTTGGTGTTGGCTGG
>Chr16 50952147 1 U +
CAACAAGTCAATCTATCTCAAGGATCTCACGT
>Chr16 50953745 1 M -
AGGAGTTCGAGACCAGCCTGGCC
