# Supplementary material for: proTRAC - a software for probabilistic piRNA cluster detection, visualization and analysis
Source: BMC Bioinformatics. 2012 Jan 10;13:5. doi: 10.1186/1471-2105-13-5 (PMC3293768; doi:10.1186/1471-2105-13-5)
Supplement: Additional file 8 — proTRAC results folder containing a picture and a FASTA file for each detected macaca cluster. After decompression, the folder can be opened as former session in proTRAC. Alternatively, each file can be opened separately with any standard text-editor or graphic-viewer respectively. [file 1471-2105-13-5-S8.ZIP › proTRAC_results_macaca/monodirectional_clusters/Cluster_49.fas]

>Chr17 4720657 3 M +
TAGTAAATTTACTGAGTCATGCAACCATC
>Chr17 4720824 1 M +
TGTTTCATGTAAATGGAATTATACAGTATG
>Chr17 4720882 1 M +
TATATTCAACTAGGTTCAACATGTAGC
>Chr17 4720882 1 M +
TATATTCAACTAGGTTCAACATGTAGCC
>Chr17 4720883 1 M +
ATATTCAACTAGGTTCAACATGTAGCC
>Chr17 4720884 1 M +
TATTCAACTAGGTTCAACATGTAGC
>Chr17 4721950 1 U +
TCTTTGAAATACTTAATGCAGATTCGTC
>Chr17 4722258 1 U +
CAGCATGTACATTTGCTTGTCACC
