# Supplementary material for: proTRAC - a software for probabilistic piRNA cluster detection, visualization and analysis
Source: BMC Bioinformatics. 2012 Jan 10;13:5. doi: 10.1186/1471-2105-13-5 (PMC3293768; doi:10.1186/1471-2105-13-5)
Supplement: Additional file 8 — proTRAC results folder containing a picture and a FASTA file for each detected macaca cluster. After decompression, the folder can be opened as former session in proTRAC. Alternatively, each file can be opened separately with any standard text-editor or graphic-viewer respectively. [file 1471-2105-13-5-S8.ZIP › proTRAC_results_macaca/monodirectional_clusters/Cluster_5.fas]

>Chr3 59431817 1 M +
CTACTCGGGAGGCTGAGGCAG
>Chr3 59435541 1 U -
TGCTCTTCCTAGATTTATTCCAGTTGTT
>Chr3 59435857 1 M -
TCCCATGAATAAAGAGTGAGCAAGAGC
>Chr3 59436029 1 U -
TGTGAGGATTCCTTTGTAGACCCAATAAG
>Chr3 59436069 1 U -
TTGACATTCAGTAGGGGTGACCATGCTGGG
>Chr3 59436070 1 U -
TTGACATTCAGTAGGGGTGACCATGCTGG
>Chr3 59436078 1 M -
TTGACATTCAGTAGGGGTGAC
>Chr3 59436304 1 U -
TCTGCAGAAACTTCATTTCCAAAGCCAGGG
>Chr3 59436306 1 U -
TCTGCAGAAACTTCATTTCCAAAGCCAG
>Chr3 59436360 1 U -
TCACTGTCAAAACTGCTGTCATGAAACAG
>Chr3 59436362 1 U -
TCACTGTCAAAACTGCTGTCATGAAAC
>Chr3 59436381 1 M -
TCAGAACAGACACAAGACTCACTGTC
>Chr3 59436474 1 U -
TTATGAAGGTGTGGCTCACATCTAGG
>Chr3 59436743 1 U -
TGTCTTCATGGAATGAGCAGAGGTGTTC
>Chr3 59437117 1 U -
TAAGATCTTGCAGCTTCTTATAGGGGTGGT
>Chr3 59437283 5 U -
TGATTAGCTTGAAGTAGGAATTTATGGG
>Chr3 59437284 1 U -
TGTGATTAGCTTGAAGTAGGAATTTATGG
>Chr3 59437300 1 U -
GCCTCAGGATGAGCTTGTGATTAGCTTG
>Chr3 59437300 1 U -
TCAGGATGAGCTTGTGATTAGCTTG
>Chr3 59437365 1 U -
TTTCAATGCCATATGTGCCCTGGCTGTG
>Chr3 59437372 1 U -
TCTGTGCACTTTCAATGCCATATGTGCCCT
>Chr3 59437575 1 M -
TTTCATCTGAGTTGTGTCAGGGGTAGGT
>Chr3 59437579 1 M -
TGCCTTTCATCTGAGTTGTGTCAGGGGT
>Chr3 59437580 1 U -
TCCTGCCTTTCATCTGAGTTGTGTCAGGGG
>Chr3 59437581 1 M -
TGCCTTTCATCTGAGTTGTGTCAGGG
>Chr3 59437846 1 U -
TCATCATCCAGAGCCCAGGTCTGGGACAGTGC
>Chr3 59437848 2 U -
TCATCATCCAGAGCCCAGGTCTGGGACAGT
>Chr3 59437869 2 U -
TAAAAGTGCCTGAGAACCACATCATCATCC
>Chr3 59437905 2 U -
TCACAGTGCATCCTTCTGAGCTCAGCCATG
>Chr3 59437908 1 U -
TCACAGTGCATCCTTCTGAGCTCAGCC
>Chr3 59437938 1 U -
TGGTGCTCGAGACCACCTGGGGGC
>Chr3 59437967 1 U -
TGTTTACTGTCTTAGATGGTGACTCAGAGG
>Chr3 59437968 1 U -
TGTTTACTGTCTTAGATGGTGACTCAGAG
>Chr3 59438052 1 M -
TAGAAGCTTCTTAGAGAAGGAAGAGG
>Chr3 59438058 1 M -
TAGAAGCTTCTTAGAGAAGG
>Chr3 59438249 1 U -
TGTTTCTCTCTGGCCCTGTTGGTGCTTGCAGC
>Chr3 59438462 1 U -
TTTCACAGTGACAGATGTGTACCACCTG
>Chr3 59438480 1 U -
TGAGGGTCCTTACTGATTTCACAGTG
>Chr3 59438551 1 U -
TCTGACACTGAAGAAACACTACAGGCTGCT
>Chr3 59438572 1 U -
TAGGAACCCACCTGGTCTGACACT
>Chr3 59438585 1 U -
TTTTGGAGTCTTGGGGTCTCTAGGAACCCAC
>Chr3 59438603 1 U -
TTGTACGGTTTGGGTTTTTGGAGTCTTG
>Chr3 59438668 1 U -
ATCTTTGTGTGTTTAGCTGAATGGAAAGC
>Chr3 59438674 1 U -
TAGGGATCTTTGTGTGTTTAGCTGAATG
>Chr3 59438678 2 U -
TCCTAGGGATCTTTGTGTGTTTAGCTG
>Chr3 59438828 1 U -
TTCTCATGCTGCTGGGCCTTGGCCTCAGGT
>Chr3 59438842 1 U -
TGGGCTCTACAGAATTCTCATGCTGCTGGG
>Chr3 59438843 4 U -
TGGGCTCTACAGAATTCTCATGCTGCTGG
>Chr3 59438845 1 U -
TCCTGGGCTCTACAGAATTCTCATGCTGCT
>Chr3 59438914 15 U -
TCTATCCTGAGATGGGAACAGACTTGCC
>Chr3 59438915 2 U -
TCTATCCTGAGATGGGAACAGACTTGC
>Chr3 59439554 1 U -
TTCTAATTTTGGCCAGTGCCCCGGG
>Chr3 59439556 1 U -
ATTCTAATTTTGGCCAGTGCCCCG
>Chr3 59439644 1 U -
TGGTAACATCTCTGCCTTGGCCTTGCCAGGCATGC
>Chr3 59439660 1 U -
TCCTTGAGCCTGGTAACATCTCTGCCTTG
>Chr3 59439738 1 M -
TCGCTGCTTCCTTGAGTTGAAGAGGTTGG
>Chr3 59440155 2 M -
TCAAATGGAAGAAGATTCCAAGCTCTC
>Chr3 59440192 1 U -
TTGTAAATTCATTGTCCATGACTGC
>Chr3 59440733 1 M -
TCCAGGTTCATGATGCAGAACTGTCTTT
>Chr3 59440920 1 U -
AACCAGTGTATCTGAATGACCAAAG
>Chr3 59444731 1 M -
TGTGCACTAACATGTAATTCAAATACTG
