# Supplementary material for: proTRAC - a software for probabilistic piRNA cluster detection, visualization and analysis
Source: BMC Bioinformatics. 2012 Jan 10;13:5. doi: 10.1186/1471-2105-13-5 (PMC3293768; doi:10.1186/1471-2105-13-5)
Supplement: Additional file 8 — proTRAC results folder containing a picture and a FASTA file for each detected macaca cluster. After decompression, the folder can be opened as former session in proTRAC. Alternatively, each file can be opened separately with any standard text-editor or graphic-viewer respectively. [file 1471-2105-13-5-S8.ZIP › proTRAC_results_macaca/monodirectional_clusters/Cluster_50.fas]

>Chr17 10713886 1 U -
TAGGATGTCTGAACATGTATGTAGAGGTTC
>Chr17 10715368 1 U -
TGCTTACTCAGTGGAACATGCAAAC
>Chr17 10715580 1 U -
TCTAGACATGTTCCTTTTGCATCCTCTC
>Chr17 10715742 1 U -
ATTAAAGCAGAACAAGTTAATGTCAATCAG
>Chr17 10715917 1 U -
TAACAGTAATGGAAGAATTGAACACTGG
>Chr17 10715930 1 U -
TTGCATGCATTTTCCTAACAGTAATGGAAG
>Chr17 10716662 1 M -
TAAGACTGGTCTTTTGAGATGTTTTTC
>Chr17 10716853 1 U -
TAATCTCCTCCTTGCTCAGAGACC
>Chr17 10717036 14 U -
TCTTGATGAAACCCCCTTTGCAAAGATTATG
>Chr17 10717785 1 U -
TACAACATTATTGAAGACTGAGTGGAGG
>Chr17 10718014 1 U -
TGAGACCTGTGGTGACCAAGAGG
>Chr17 10718112 2 U -
TGCTACATAAACCAAGCTTACATTTCAGTG
>Chr17 10718181 1 U -
TGATCACTGTTATCCATATTAGC
>Chr17 10719433 1 U -
TGTCACGCTTCAGTCTGTCTTTGGCTTG
>Chr17 10719460 1 U -
TGGACTCTACCCTGAGTTGATAGCCTGGCT
>Chr17 10719629 1 U -
TCTGTGTGACAGGGTGCCATAAGGCAGG
>Chr17 10720470 1 U -
GCCAGAAATCTCCGGTCAGCCAGCG
>Chr17 10720502 1 U -
TGTTGACACAAGACTCTTTCAGTGCTGC
>Chr17 10720505 1 U -
TCTCCTGTTGACACAAGACTCTTTCAGTGC
>Chr17 10720588 1 U -
CCTTGTTAGTCTTTTGTTATGATGCTGGG
>Chr17 10720592 1 U -
TAGCCCTTGTTAGTCTTTTGTTATGATGC
>Chr17 10720632 1 U -
TATATTGGTTTTCATCCAGAGTTCCTGGCT
>Chr17 10720638 1 U -
TACATATATATTGGTTTTCATCCAGAGTTC
>Chr17 10720683 1 U -
TGATTATATATTGATATGGTTTGGCTGT
>Chr17 10720706 2 U -
TATCCTGGTGTGATATTATGATT
>Chr17 10720765 8 U -
TACATTCTCTAGTTTAGAATTGAGC
>Chr17 10720765 1 U -
TGTGTTTACATTCTCTAGTTTAGAATTGAGC
>Chr17 10720796 2 U -
TTCAACTCTGTATCCAGGATTTCCTTGC
>Chr17 10720868 1 U -
GTTCTAGGTCTCTTATTGATGTGTGAC
>Chr17 10720868 1 U -
TTCTAGGTCTCTTATTGATGTGTGAC
>Chr17 10720881 1 U -
TCTCAGGAAAGCAAGTTCTAGGTCTCTT
>Chr17 10720954 1 U -
TGCTTATCTTTCAGGTTAGTCGC
>Chr17 10720997 1 U -
TACTGAACTTACTTTCAGCTTTAC
>Chr17 10721037 2 U -
TTTCTCTGAGAGCATCACTTGCATGATGG
>Chr17 10721038 1 U -
TTTCTCTGAGAGCATCACTTGCATGATG
>Chr17 10721053 1 U -
TCTAAAACCAAGGTCTTTTCTCTGAGAGC
>Chr17 10721124 1 U -
TAAACACATGTGGACCTGGTTATCCCTG
>Chr17 10721159 1 M -
TAGCATCAGTAAAAGTCTGACATTGTGG
>Chr17 10721160 1 M -
TAGCATCAGTAAAAGTCTGACATTGTG
>Chr17 10721190 4 U -
TCCCATGTAGCTCATGGCTTTTGTGGCTG
>Chr17 10721360 1 U -
TTCTTGATGTTAAATGTTAACTTTGTTAT
>Chr17 10721713 1 U -
TCCATCTTACATTTCATTAGGCACTTTGCCAAC
>Chr17 10721713 1 U -
TCTTACATTTCATTAGGCACTTTGCCAAC
>Chr17 10721716 4 U -
TCCATCTTACATTTCATTAGGCACTTTGCC
>Chr17 10722027 1 U -
TTCTACTATATCTTGTTTTCTTTTTCTTT
>Chr17 10722079 1 U -
TCTCAAGATGCTGCTTATGTCTGC
>Chr17 10722261 1 U -
TTGTTTAGTTTAGTTGCCAGTGATTTTC
>Chr17 10722268 1 U -
TCATTGGTTTTGTTTAGTTTAGTTGCCAGT
>Chr17 10722326 1 U -
TAAAAATCTGGTCTGCTGTTCTCTACAAG
>Chr17 10722354 1 U -
TAGGACTGCCTCGTAATAAGAGTGGTGT
>Chr17 10722373 1 U -
TTTCAGCACACAAGGTGACTCTAGGACTGC
>Chr17 10722382 1 U -
TACTATCCTGTTTTCAGCACACAAGGTGACTC
>Chr17 10722440 1 U -
TCAAGGCCTCTGACAATGTTGATGGTTTC
>Chr17 10722668 3 U -
TAGTAACATTAACAGTTCTGGTGTCTCATTT
>Chr17 10722723 1 U -
TACAAATGTCTCTAAATTATTCACC
>Chr17 10722876 2 M -
TACTCCAGTTCCCAATAAGTTCCTCATTTC
>Chr17 10722923 1 M -
TGCCACAAGTCTCTTTGCTAAAAC
>Chr17 10722969 1 U -
CCCTAAATCATCTCTCAAGTGAAAGTTTCACC
>Chr17 10722969 1 U -
TAAATCATCTCTCAAGTGAAAGTTTCACC
>Chr17 10722998 1 M -
TGCTTAGAAGTTTCTTCCACCAGATACCC
>Chr17 10723109 1 U -
TCTTTTCTATCGCATAGTCAGGGTACAC
>Chr17 10723109 1 U -
TTTTCTATCGCATAGTCAGGGTACAC
>Chr17 10723519 1 M -
TTTCCATACATCTTCTGAAATCTAGGC
>Chr17 10723925 3 U -
TATGCAAGTCCAAAATCCAGTGATGC
>Chr17 10724017 1 U -
TAATTCTTCCTAGATACAATGTGGGTAT
>Chr17 10724521 1 U -
TAAAGACATACTCAAGACTAGGGGG
>Chr17 10725054 1 U -
TCTTTTTTACCTCATGGTCAGGCTGC
>Chr17 10725805 1 U -
TTCCATGTCTCACATCCAGGACACGCTGAT
>Chr17 10726273 1 U -
TACTTTTGAATACCTTTTGGTTCCTATCTG
>Chr17 10726455 1 U -
TGGCCTAAAAAGGAGCCACTGAGATGC
