# Supplementary material for: proTRAC - a software for probabilistic piRNA cluster detection, visualization and analysis
Source: BMC Bioinformatics. 2012 Jan 10;13:5. doi: 10.1186/1471-2105-13-5 (PMC3293768; doi:10.1186/1471-2105-13-5)
Supplement: Additional file 8 — proTRAC results folder containing a picture and a FASTA file for each detected macaca cluster. After decompression, the folder can be opened as former session in proTRAC. Alternatively, each file can be opened separately with any standard text-editor or graphic-viewer respectively. [file 1471-2105-13-5-S8.ZIP › proTRAC_results_macaca/monodirectional_clusters/Cluster_51.fas]

>Chr17 10742970 1 U -
TGCTTTCCAGCTTTACTGAGGTTTTTAC
>Chr17 10744745 1 U -
TAGCATGTCTCACGGTGGGTTTATGT
>Chr17 10745651 1 U -
TTTCACAATAGAATGGCAATCCTACCCCTGC
>Chr17 10745676 1 U -
TGAATAAGATTTCTGAACTTTCAC
>Chr17 10745803 1 U -
TCCCCTAGTCTGTGAGGTGCTGCCACAGC
>Chr17 10747598 1 U -
CCACCTCTGACAGGCCTGTGTGTGTTGT
>Chr17 10747942 1 U -
AGGTCAGAGAAAGGTTCCTAGAACAC
>Chr17 10747979 1 U -
TCTCCATTGGGTGGTGGCTTTGGTT
>Chr17 10748391 2 U -
TCATGGTTTAGACAGTGTAACAAGTGGTT
>Chr17 10748535 1 U -
ATCACATTAATGGTCTCTACTGGAAACGG
>Chr17 10749203 1 U -
TTCTTCAGGGCTAAGTGTCTTCTAGCCAGGGT
>Chr17 10749229 1 U -
TACGTAGTACCTGGATGGCCTCTTCTTC
>Chr17 10749667 1 U -
TAGCAGCTCAATCTGATCTAGGATTCTGTG
>Chr17 10749996 2 U -
TACCATCCTGCTATTATGCTACCAAATGG
>Chr17 10750109 1 U -
TGGAAGTTCTAAAGGCATGACAGGATTC
>Chr17 10750486 1 M -
TTTTTGTATTTTTAGTAGAGATGG
>Chr17 10751290 1 M -
TACCACTGGAGGCTATATGAGTAAACAGC
>Chr17 10751763 1 U -
TCAGAATTACACTTTAGAAAGATTACTCTGG
>Chr17 10752108 1 U -
TGCCTCCTACAAGTATGAGCAAGTGTG
>Chr17 10752140 2 U -
GCCCAGACACTTTGGCTCCAATCACTGCAC
>Chr17 10752237 4 U -
CTGACTCCATAAACGAAAACTGCAGGC
>Chr17 10752460 1 U -
TGAAATAGAAACACCTCACACAGTGCC
>Chr17 10752740 1 U -
TAAAGTGCAGTGTTGCCCGCAGCAACTTC
>Chr17 10753035 1 U -
TTCTCAGAAAAATGCAAGACTTTCG
>Chr17 10753036 1 U -
TGAATTCTCAGAAAAATGCAAGACTTTC
>Chr17 10753207 1 U -
TTTTAAATCCTGCTCAGAATAGCTAAAAGC
>Chr17 10753747 1 U -
TGAAAAAGTGAGCAAGCAGCACCAAGCTCT
>Chr17 10753792 1 U -
TAAGTCTTTTATGAGTGCATCAAAGG
>Chr17 10753793 3 U -
TAAGTCTTTTATGAGTGCATCAAAG
>Chr17 10753808 1 U -
TGCCAACAGTCATGCTCAATAAGTCTTTT
>Chr17 10754739 1 U -
TAGGCGAGCATTTTGTGCTTCAGTCAC
>Chr17 10754856 1 U -
TATAGCCTCTTTAGTTTCCTTAGGAGCTG
>Chr17 10755757 2 U -
TATTCACTAGTTTTACCAGGAAAGGCAGGC
>Chr17 10755761 1 U -
TGTTATTCACTAGTTTTACCAGGAAAGGC
>Chr17 10756273 1 U -
TGCTCAAGCTCCTGTTCATGATGGTC
>Chr17 10756405 1 U -
TAACATTTGAGTGTGGTTG
>Chr17 10756430 1 U -
TGATAAGCTTTGAACTTGACAGTGATTG
>Chr17 10756434 1 U -
TACAATGATAAGCTTTGAACTTGACAGTG
>Chr17 10756457 1 U -
TGTGAAAAACAGCATTTATCCTACAAT
>Chr17 10756495 1 U -
TCAGGAAGAAAGTCAGGTGAAAATAAAG
>Chr17 10756515 1 U -
TGCTGCACTTATGTCACCATCAGGAAG
>Chr17 10757015 1 U -
TTCAAATGGCAGATTAGTAAACTTATG
>Chr17 10757426 1 M -
CTCCTTTATAAAACCATCAGATCTCATGAG
>Chr17 10757502 1 M -
TCACAATCATGGCAGAAGGCAAGAAGC
>Chr17 10757640 5 U -
TATATCAGTGCCCCACTCTACTGGTACCAAT
>Chr17 10757644 1 U -
TATCAGTGCCCCACTCTACTGGTAC
>Chr17 10758025 1 M -
TGCAAATTTTTCAAACTTTCATGCTCTGCTT
>Chr17 10758078 1 U -
TTGAATTTCTCTCCAGAAAATGCATTTTTC
>Chr17 10758402 1 M -
TTCTTGACTTCTGTGCACCCATAGGCCCAAT
>Chr17 10758436 1 M -
TCTAAAATCTAGGCAGAGGTTCCCAAACCT
>Chr17 10758658 2 U -
TCTAGGTGTGCAGTGCAAGTTGTTGGTGG
>Chr17 10758659 1 U -
TTCTAGGTGTGCAGTGCAAGTTGTTGGTG
>Chr17 10758913 1 M -
TACACCTGTTCCAAATGG
>Chr17 10759178 1 M -
TGATTACAATTCAAGATGAGATTTGGG
>Chr17 10760493 1 U -
TACCAATGTACAAGTTTTTCAAGTAAAGTG
>Chr17 10760940 1 U -
TCTCTGATCTGTGCTCTATTTGCTTTCAGTG
>Chr17 10761348 1 U -
TTACAATCATGGAGGAAGGTAAAGTGGG
>Chr17 10761421 1 U -
TTTAACTGGATCACAGCTCTGTAGGCTGT
>Chr17 10761514 1 U -
TATGTTTCTGGTCATCCCTATAAGCCAGTGT
>Chr17 10761817 1 U -
TCTTATTTATGCGTTTGGTTTTTCGGGAC
>Chr17 10762064 3 U -
TAGTCTACTCTAGACTCAGAAGGACCTTGT
>Chr17 10762075 1 U -
TTTGTTGTTCCTAGTCTACTCTAGACTCAG
>Chr17 10762395 3 U -
TATCACTCAATTTAATGGCTATCCTAGGCCCC
>Chr17 10762395 2 U -
TTATCACTCAATTTAATGGCTATCCTAGGCCCC
>Chr17 10762444 1 U -
TATAGTAGCTTGTTCTAGCATCAAT
>Chr17 10762915 1 U -
TTGCGGCACAATTCACAATTGCAAACAT
>Chr17 10763129 3 U -
TAAAAAGTCAAAAAGCAATAGATACTGATGT
>Chr17 10763938 1 U -
TATTTCATTAAGTCATTGATGGTTGGCATG
>Chr17 10764061 1 U -
TAAAAGTCAGGCCCAACAGGATAAGACTG
>Chr17 10764079 1 U -
TATGGTTTGTATTGTTCATTAAAAGTCAGG
>Chr17 10764112 1 U -
TATTTTTCAGGCAGATAGGACAACTTTG
>Chr17 10764321 1 U -
TTTACAACTTCAGTAGATTTCTCAGGCCTG
>Chr17 10764942 1 U -
TATGATTTCTTATCTAGAGTTCTTTGGCTG
>Chr17 10764971 1 U -
TAACAACCTGAAAAGCACATGTTTCCTTT
>Chr17 10765218 2 U -
TGTATTTCTAGTACAGACAGGGTTACACC
>Chr17 10765717 1 U -
AATCCAAATTTTAAGATAACAGACAATATGG
>Chr17 10766010 1 U -
TGTAAGTTTCTTAAGCTTCAGTTCTATGGG
>Chr17 10766318 1 U -
TCAAATCCATCTCTCAGCTCAACTAAAGT
>Chr17 10766650 1 U -
ATTTCACTGTGACCCACCTGGTTCCTG
>Chr17 10767150 1 U -
TACTTCAGGTTGACGCAATGTTTCTGCTGG
>Chr17 10767586 1 U -
TTGAATGTTGCCTGTGTCCCTGTACTAAACG
>Chr17 10767603 1 U -
TAAGAATAAAAGCTGTTGAATGTTGCCTG
>Chr17 10767775 1 U -
CACAAGTGTTGGCTTTACAAGTATTTGTT
>Chr17 10769040 1 U -
TGAGCCTATGGCTTTTACGGACCTCAGAG
>Chr17 10769196 1 U -
TCTCCACAGGCAAGTCATTCGAAGG
>Chr17 10769253 1 U -
TGTTAGCAGGTTGTCCAGTGTTTGGTTCTC
>Chr17 10769993 1 U -
TCCTTAACATTTAACACTGAATAG
>Chr17 10770607 1 U -
AGAAAGCCTCTATATACCCATCAGGGCTGTC
>Chr17 10770852 1 U -
TGAAAGTTTTTCCTTCCATTGTCCCATT
>Chr17 10771092 1 U -
TACTACTTGATTCTATGGCTTATTTCTGC
>Chr17 10771828 1 U -
TTTCTATCTAAAACACAGGCAATCTACTG
>Chr17 10772009 1 U -
TTAATACTGAATCAACAAATGAAGTGGG
>Chr17 10772011 1 U -
TACATTAATACTGAATCAACAAATGAAGTG
>Chr17 10772089 1 U -
TGTCTGGACAATCTTACTCCAAATGGCAG
>Chr17 10772365 1 U -
TATGCCTTTGTAGATGTGCTGCCTGGATG
>Chr17 10772606 2 U -
TGTTCCTTGAAAAAGCCCTCATTTAG
>Chr17 10772629 1 U -
TAAGAATTTACTGTGTTTTAAGGCTTTTGT
>Chr17 10773006 1 U -
TAATTCACTAAAGACGTCTTTAACTTCCTC
>Chr17 10773292 1 U -
TAGTGATACTACACACCAGCATGT
>Chr17 10773359 1 U -
TGTAAGAGTACGTGTTTCCGGTGGTATG
>Chr17 10773880 1 U -
TAAAGTTTATCAAGAGGACTTCGTCTTCTT
>Chr17 10774739 1 U -
TTTATTAAAGTTCAAAAAGGAGTTCTGG
>Chr17 10774740 1 U -
TTAAAGTTCAAAAAGGAGTTCTG
>Chr17 10775069 1 U -
TAGTGTTTTCTTTCTAAACGTGCCATATC
>Chr17 10775555 1 U -
TCATATGTGTCTTGTCACTTCAACTCTTGT
>Chr17 10775569 1 U -
TATTATTTAACTTTTCATATGTGTCTTGTC
>Chr17 10775702 1 U -
TACCATAATTTCTTCTAAATCACCTTGTT
>Chr17 10776315 1 U -
TAGCTCTGCACTGTGCTGTGTAGTACCTGC
>Chr17 10776398 1 U -
TGAGAACTTTGTGGCTCTAATGATTAGAAG
>Chr17 10776518 1 U -
TCTTTTTCTGCGGTGATCGGTGATCCGTC
>Chr17 10776693 1 U -
TAGTCAGGATGTTGAACTCCAAAGTAGATTG
>Chr17 10776954 1 U -
TGACAAATGTATTTGGTCACTTTCGTGCCC
>Chr17 10777043 1 U -
TGGATACCCATCCATTCCTCATGCAACG
>Chr17 10777052 1 U -
TTAGTCTAAAATATGGATACCCATCCATTCCT
>Chr17 10777054 3 U -
TTTTAGTCTAAAATATGGATACCCATCCATTC
>Chr17 10777096 1 U -
TAAAAAGCTCCTGCTTGAAATTAGAGGTG
>Chr17 10777176 4 U -
CAGAAAGACTCTGTTGGAC
>Chr17 10777178 2 U -
TAAATACAAACTCAGAAAGACTCTGTTGG
>Chr17 10777233 1 U -
TTCTTCCTACATGCTGTGGTCATCAGAG
>Chr17 10777237 1 U -
TTCTTCCTACATGCTGTGGTCATC
>Chr17 10777288 1 U -
TGTGCCTGTTTCTGTGTTCTCTCTGGC
>Chr17 10777393 1 U -
TGAGTGCAATGTTGTTGTTCGTTTCATGG
>Chr17 10777393 1 U -
TGCAATGTTGTTGTTCGTTTCATGG
>Chr17 10777748 1 U -
TAAAATAGAATTTTTGCTG
