# Supplementary material for: proTRAC - a software for probabilistic piRNA cluster detection, visualization and analysis
Source: BMC Bioinformatics. 2012 Jan 10;13:5. doi: 10.1186/1471-2105-13-5 (PMC3293768; doi:10.1186/1471-2105-13-5)
Supplement: Additional file 8 — proTRAC results folder containing a picture and a FASTA file for each detected macaca cluster. After decompression, the folder can be opened as former session in proTRAC. Alternatively, each file can be opened separately with any standard text-editor or graphic-viewer respectively. [file 1471-2105-13-5-S8.ZIP › proTRAC_results_macaca/monodirectional_clusters/Cluster_53.fas]

>Chr18 3567213 1 U +
TCAATTACTATGAGAAAGCCTTCTGGG
>Chr18 3568968 1 M +
AAGTGCTGGGATTACAGGCTTG
>Chr18 3568970 1 M -
GGCCGGGCGCGGTGGCTCAAGCCTGTAATCCCAGCAC
>Chr18 3570577 2 U +
TTAACAATTTATTTTACCTCAGTTCTAGAAG
>Chr18 3571666 1 M +
TGTAATCCCAGCACTTTGGGAGGCCGAGG
>Chr18 3572242 1 U +
TCCACTGCTTTTCTTCCATCTGTTTTTCAG
>Chr18 3572285 1 U +
TATCAATCTATTTTATAGTTCCTCAATT
>Chr18 3572391 1 U +
CCATTTATTTCTCGTTATGCTTCAATTTC
>Chr18 3572402 1 U +
TCGTTATGCTTCAATTTCTCTGCTGAGAT
>Chr18 3572499 1 U +
TTAAAATCCTTGTCTGCTAATTGTTGCAGCTG
>Chr18 3572749 1 U +
TGAAATCTTTGTTCTTTTAGGTTTTCTAGT
>Chr18 3572815 3 U +
TGTTCAGTGATCTGCCAAAGATTTGAGG
>Chr18 3573426 1 U +
AAAATATTTGTTTTCATTTTCAGCTG
>Chr18 3573427 2 U +
AAATATTTGTTTTCATTTTCAGCTG
>Chr18 3574608 14 U +
TACAAGATGCTGTGCATTCAGTGGG
>Chr18 3574839 1 U +
TGTTGAAAATGGTGTCGTGGACCAGACTC
