# Supplementary material for: proTRAC - a software for probabilistic piRNA cluster detection, visualization and analysis
Source: BMC Bioinformatics. 2012 Jan 10;13:5. doi: 10.1186/1471-2105-13-5 (PMC3293768; doi:10.1186/1471-2105-13-5)
Supplement: Additional file 8 — proTRAC results folder containing a picture and a FASTA file for each detected macaca cluster. After decompression, the folder can be opened as former session in proTRAC. Alternatively, each file can be opened separately with any standard text-editor or graphic-viewer respectively. [file 1471-2105-13-5-S8.ZIP › proTRAC_results_macaca/monodirectional_clusters/Cluster_54.fas]

>Chr19 15545699 1 U +
TGAAGCTCAGTGGACTCGTACCACACATC
>Chr19 15545803 1 U +
GCTTGATTCATCATCACTCGTAGCCGGAGGC
>Chr19 15545886 2 U +
TCGAACAAAACACCACTCAGTGAGAAAAGG
>Chr19 15546219 1 U +
GACTGAGCTTTCACTCTGTGCT
>Chr19 15546792 1 M +
CTACTCGGGAGGCTGAGGCAG
>Chr19 15547846 1 U +
CAGAATTCCACGTTTACGCTGACTCCTC
>Chr19 15548680 1 U +
TGGCCGTGGCCTCCTATGCACAGCTG
>Chr19 15549178 1 M +
AGGAGTTCGAGACCAGCCTGGCC
>Chr19 15549215 1 M -
TTTTTGTATTTTTAGTAGAGATGG
>Chr19 15549410 1 M +
CTACTCGGGAGGCTGAGGCAG
>Chr19 15550102 3 U +
GTGTGGAAATGGTCCAGTC
>Chr19 15550445 1 U +
TCAGACTCAAGGAGCCACACAGGGACCCCAG
>Chr19 15550616 2 U +
TCTCCCAATGTCAAGTCCTTCTGCAAGG
>Chr19 15550624 1 U +
TGTCAAGTCCTTCTGCAAGGGAGAT
>Chr19 15550914 1 U +
TGCCCAAGCTTCGCCATGGACCTG
>Chr19 15551237 1 U +
TGGACCTCTTTTTCTACTTTCTACGGGG
>Chr19 15551251 1 U +
TACTTTCTACGGGGAAACCTGCTCCCTCAG
>Chr19 15551395 1 U +
TCCCAGGACATGGGGCCCAGCCTCAAC
>Chr19 15553693 1 M -
TCGAACTCCTGACCTCAGGTGATCCACCC
>Chr19 15553712 1 M +
AGGAGTTCGAGACCAGCCTGGCC
>Chr19 15554389 1 M +
CTACTCGGGAGGCTGAGGCAG
>Chr19 15555789 1 M +
TGTAATCCCAGCACTTTGGGAGGCCGAGG
>Chr19 15557780 1 U -
TCCTTACTGAACAGACCTTTACTGACTAGG
>Chr19 15560487 1 U +
TCTTTGTTTCCTACGTAATTCTCTATTCGAC
>Chr19 15560490 1 U +
TTGTTTCCTACGTAATTCTCTATTCGACTG
>Chr19 15560539 2 U +
CCATCCTTGTACCACCACGAATAGCTGGC
>Chr19 15560552 1 U +
ACCACGAATAGCTGGCCATGGCTCTTTG
>Chr19 15560596 1 U +
TGCCGTAGAAATTATCCTTGAATCGG
>Chr19 15560601 2 U +
TAGAAATTATCCTTGAATCG
>Chr19 15560601 2 U +
TAGAAATTATCCTTGAATCGG
>Chr19 15560660 1 U +
TCTCATCTTTGTGAAGAGCTGGTTCCG
>Chr19 15560689 1 U +
TTCTGGGTCGCTTTTTGG
>Chr19 15560702 1 U +
TTTGGAAAAAATATCTGTTGTGGT
>Chr19 15560735 1 U +
TGCATCTGTGGTCTCAAGTCTCTACTGG
>Chr19 15560736 1 U +
GCATCTGTGGTCTCAAGTCTCTACTGG
>Chr19 15560955 2 U +
TCCAGGTCCTGCCTGGGCCAATCCGGAAG
>Chr19 15561591 1 M +
TGCCCTTGAACTTGTTCTACTGAGTGGT
>Chr19 15561591 1 M +
TGCCCTTGAACTTGTTCTACTGAGTGGTG
>Chr19 15561591 2 M +
TGCCCTTGAACTTGTTCTACTGAGTGGTGT
>Chr19 15562327 1 U +
TCAAATTCTGCGCCATCAAGTGGTACAGC
>Chr19 15562596 1 U +
GTGAACAGCGTTCTTATTGAAGATGACTTC
>Chr19 15562724 1 U +
GATGCAGGTGCCATTGTGTAGAGAAATG
>Chr19 15562724 2 U +
GATGCAGGTGCCATTGTGTAGAGAAATGTC
>Chr19 15562841 1 U +
GTGGAAGTGACAGGAGCTCAGCATCCC
>Chr19 15562842 1 U +
TGGAAGTGACAGGAGCTCAGCATCCCTG
>Chr19 15562842 1 U +
TGGAAGTGACAGGAGCTCAGCATCCCTGT
>Chr19 15562843 2 U +
GGAAGTGACAGGAGCTCAGCATCCCTG
>Chr19 15562930 1 U +
TGGCATGGAATTCCACCAGAGGTACGGC
>Chr19 15562940 1 U +
TTCCACCAGAGGTACGGCCAGTTAACC
>Chr19 15563013 1 U +
TGGAGATTCCCAGAGAGCAACCTTCTGCC
>Chr19 15563033 1 U +
CCTTCTGCCTTGGGCGCTGCAGAATCCCC
>Chr19 15563062 1 U +
TTTTACATGTCACTGGGCCTCGGCCTCGG
>Chr19 15563063 1 U +
TTTACATGTCACTGGGCCTCGGCCTCGGGG
>Chr19 15563209 1 U +
TAGAGAGGTTCAATGCCAGGAAATACC
>Chr19 15563209 1 U +
TAGAGAGGTTCAATGCCAGGAAATACCC
>Chr19 15563272 2 U +
TTGGCTGAAGAGAATGCAGACGAACCCAGC
>Chr19 15563272 2 U +
TTGGCTGAAGAGAATGCAGACGAACCCAGCT
>Chr19 15563305 1 U +
TCCACCAAGCCCATCAGATGTCCTCGCAGG
>Chr19 15563309 3 U +
CCAAGCCCATCAGATGTCCTCGCAGGGCCGGG
>Chr19 15563318 1 U +
TCAGATGTCCTCGCAGGGCCGGGTTCTGC
>Chr19 15563344 1 U +
TGCACATTTGGGTCTCTGGAGTCCTTGGG
>Chr19 15563428 2 U +
TCCCAGAGCAAGGGGTGTGTGCAGCCGCC
>Chr19 15563463 1 U +
TCCCCCATGGGACAGGTAACACAGGGTTC
>Chr19 15563561 2 U +
TCGGAGCTCGGGTGGGAAGAAGCTCTCAC
>Chr19 15563667 1 U +
TGGAGTCGTCCACTCCATGCC
>Chr19 15563788 1 U +
TGATTCTCCTGTTCACCTGGC
>Chr19 15563788 1 U +
TGATTCTCCTGTTCACCTGGCATCCC
>Chr19 15563788 3 U +
TGATTCTCCTGTTCACCTGGCATCCCT
>Chr19 15563788 1 U +
TGATTCTCCTGTTCACCTGGCATCCCTG
>Chr19 15563827 2 U +
TGGAGTGAGGGGACCCTGATCCTCCTAGCGT
>Chr19 15563843 1 U +
TGATCCTCCTAGCGTCTGTTGATGCTCACAGG
>Chr19 15563846 1 U +
TCCTCCTAGCGTCTGTTGATGCTCACAGGC
>Chr19 15563849 1 U +
TCCTAGCGTCTGTTGATGCTCACAGGC
>Chr19 15563849 1 U +
TCCTAGCGTCTGTTGATGCTCACAGGCAGG
>Chr19 15563890 1 U +
GCACAGACCGGAGACAGTGTAAAAGGTGC
>Chr19 15563935 1 U +
TGTCTTGAGCAGCATGTCCAGTACATGTGC
>Chr19 15563935 1 U +
TGTCTTGAGCAGCATGTCCAGTACATGTGCAC
>Chr19 15563975 3 U +
TCCCCTTAAAACCGGCAGGTCTGTCTGTGGG
>Chr19 15563996 1 U +
TGTCTGTGGGAGTTTCTCTGTAGAG
>Chr19 15563996 1 U +
TGTCTGTGGGAGTTTCTCTGTAGAGG
>Chr19 15563996 1 U +
TGTCTGTGGGAGTTTCTCTGTAGAGGAG
>Chr19 15563996 2 U +
TGTCTGTGGGAGTTTCTCTGTAGAGGAGG
>Chr19 15564078 1 U +
TCCACTATCGACTGCCCCAGAGGGTGAC
>Chr19 15564083 2 U +
TATCGACTGCCCCAGAGGGTGACTCAG
>Chr19 15564194 2 U +
TGAGAACTGCATTGTCCTCCAGGGCCCAGGCCT
>Chr19 15564208 1 U +
TCCTCCAGGGCCCAGGCCTGGGAGAACGGCTC
>Chr19 15564265 1 U +
TGGGACAGGTTCATGAGGCACTCT
>Chr19 15564661 1 U +
TCCTGGCATGTTCCTGGAACGGAGTCACCGTG
>Chr19 15564664 1 U +
TGGCATGTTCCTGGAACGGAGTCACCGT
>Chr19 15564664 2 U +
TGGCATGTTCCTGGAACGGAGTCACCGTG
>Chr19 15564665 2 U +
GGCATGTTCCTGGAACGGAGTCACCGTG
>Chr19 15564847 1 U +
TGATCAAGCAGCGGCGCAGAGATGTGCCTCT
>Chr19 15564847 1 U +
TGATCAAGCAGCGGCGCAGAGATGTGCCTCTCACC
>Chr19 15564921 1 U +
TCCAACTGCTCTACGACACAGAGTCGGG
>Chr19 15564921 1 U +
TCCAACTGCTCTACGACACAGAGTCGGGC
>Chr19 15564921 3 U +
TCCAACTGCTCTACGACACAGAGTCGGGCG
>Chr19 15564921 1 U +
TCCAACTGCTCTACGACACAGAGTCGGGCGG
>Chr19 15564932 1 U +
TACGACACAGAGTCGGGCGGGTACCTGG
>Chr19 15565045 1 U +
TCTGCCCCCTGAACTGTCGACATGTGTGCG
>Chr19 15565047 1 U +
TGCCCCCTGAACTGTCGACATGTGTGCGT
>Chr19 15565054 11 U +
TGAACTGTCGACATGTGTGCGT
>Chr19 15565054 1 U +
TGAACTGTCGACATGTGTGCGTGC
>Chr19 15565054 1 U +
TGAACTGTCGACATGTGTGCGTGCAATGC
>Chr19 15565054 3 U +
TGAACTGTCGACATGTGTGCGTGCAATGCG
>Chr19 15565054 8 U +
TGAACTGTCGACATGTGTGCGTGCAATGCGT
>Chr19 15565054 7 U +
TGAACTGTCGACATGTGTGCGTGCAATGCGTC
>Chr19 15565061 1 U +
TCGACATGTGTGCGTGCAATGCG
>Chr19 15565319 2 U +
GAACTCAGTATGTACAGTGCTAAATCTG
>Chr19 15565319 1 U +
GAACTCAGTATGTACAGTGCTAAATCTGCAT
>Chr19 15565499 2 U +
TGACTAGGTCCCCACTAACCAGGCCCC
>Chr19 15565551 1 U +
TCCCCACTCACCAGGTCCTGTTGACTAAGCC
>Chr19 15565558 1 U +
TCACCAGGTCCTGTTGACTAAGCCAGATC
>Chr19 15565558 1 U +
TCACCAGGTCCTGTTGACTAAGCCAGATCGT
>Chr19 15565566 1 U +
TCCTGTTGACTAAGCCAGATCGTGTTCTGC
>Chr19 15565569 1 U +
TGTTGACTAAGCCAGATCGTGTTCTGCT
>Chr19 15565569 1 U +
TGTTGACTAAGCCAGATCGTGTTCTGCTG
>Chr19 15565753 1 U +
TTAAGTTCCATGGAGCTCACTAGGGTAT
>Chr19 15565864 1 U +
TACCAATGTGTCTCCCACCACTGAGGG
>Chr19 15565976 1 U +
TCTTGTTCCTCATGACTGGTGACGTTGGG
>Chr19 15565984 1 U +
CTCATGACTGGTGACGTTGGGTGCCCTTGT
>Chr19 15566061 1 U +
CCACTTGCTCTCTCTGCTTCGTAAG
>Chr19 15566075 1 U +
TGCTTCGTAAGGAGATATTGTTGCCCGGT
>Chr19 15566143 1 U +
TGAGATGCTTAGTGTTTGATGAATGAT
>Chr19 15566514 1 U +
AGACATCATACATAAAAACATGAGACTCTG
>Chr19 15566551 2 U +
TTCAGACTTTAAAAACAAGAAAGCTTGTGT
>Chr19 15566630 1 U +
ACAGAAAGACAAATACTTCCTATCTCACTT
>Chr19 15566634 1 U +
AAAGACAAATACTTCCTATCTCACTTGTGG
>Chr19 15566721 1 U +
GAGGAACTGAACAGATGTTGGTC
>Chr19 15571836 1 M -
TTTTTGTATTTTTAGTAGAGATGG
>Chr19 15571885 1 M +
TGTAATCCCAGCACTTTGGGAGGCCGAGG
>Chr19 15572018 1 M +
CTACTCGGGAGGCTGAGGCAG
>Chr19 15572223 1 M +
CTACTCGGGAGGCTGAGGCAG
>Chr19 15573438 1 M -
TTTTTGTATTTTCAGTAGAGACAGGGT
>Chr19 15573722 1 M +
AGGAGTTCGAGACCAGCCTGGCC
>Chr19 15573812 1 M -
AAGTGCTGGGATTACAGGCTTG
>Chr19 15574132 1 M +
CTACTCGGGAGGCTGAGGCAG
>Chr19 15576213 1 M +
TGTAATCCCAGCACTTTGGGAGGCCGAGG
>Chr19 15576359 1 M +
CTACTCGGGAGGCTGAGGCAG
