# Supplementary material for: proTRAC - a software for probabilistic piRNA cluster detection, visualization and analysis
Source: BMC Bioinformatics. 2012 Jan 10;13:5. doi: 10.1186/1471-2105-13-5 (PMC3293768; doi:10.1186/1471-2105-13-5)
Supplement: Additional file 8 — proTRAC results folder containing a picture and a FASTA file for each detected macaca cluster. After decompression, the folder can be opened as former session in proTRAC. Alternatively, each file can be opened separately with any standard text-editor or graphic-viewer respectively. [file 1471-2105-13-5-S8.ZIP › proTRAC_results_macaca/monodirectional_clusters/Cluster_55.fas]

>Chr19 19432527 1 M +
AAGTGCTGGGATTACAGGCTTG
>Chr19 19432529 1 M -
GGCCGGGCGCGGTGGCTCAAGCCTGTAATCCCAGCAC
>Chr19 19434994 3 M -
TTCGAGACCAGCCTGGCCAACATAGTG
>Chr19 19436063 2 U -
TTCTGACTGAACAGGCATCCGTGACCTGG
>Chr19 19436228 1 U -
GTCTCTCATCTCCCGACGTCTTTGCTGTC
>Chr19 19436631 1 U -
TTTGACTTGTTGGTTTTTCAGGAGAGGTG
>Chr19 19436636 1 U -
TCCAGCCTTTGACTTGTTGGTTTTTCAGGAG
>Chr19 19436651 1 U -
GATTCTGGAAGTCTCCAGCCTTTGACTTG
>Chr19 19436738 16 U -
TTCCTTTATACACTCTGTCAATCAACTTGGG
>Chr19 19436739 1 U -
TCCTTTATACACTCTGTCAATCAACTTGG
>Chr19 19436739 1 U -
TTCCTTTATACACTCTGTCAATCAACTTGG
>Chr19 19436740 1 U -
TTCCTTTATACACTCTGTCAATCAACTTG
>Chr19 19436743 1 U -
TTCCTTTATACACTCTGTCAATCAAC
>Chr19 19436747 1 U -
TGGAGAATTCCTTTATACACTCTGTCAAT
>Chr19 19436823 1 U -
TCATATTTCCACCAGTTCTCGGCCTTC
>Chr19 19436825 1 U -
TACCTCATATTTCCACCAGTTCTCGGCCT
>Chr19 19436858 2 U -
TGTTTGTCCTGCTCTGGCTGACTTCGGAAGG
>Chr19 19436859 1 U -
GTTTGTCCTGCTCTGGCTGACTTCGGAAG
>Chr19 19436862 1 U -
TGTTTGTCCTGCTCTGGCTGACTTCGG
>Chr19 19436863 1 U -
TGTTTGTCCTGCTCTGGCTGACTTCG
>Chr19 19437006 1 U -
TCCAACTAGTCCTGGAGCTTAGCTCACCTT
>Chr19 19437294 1 U -
CATCATGTGATTTCTTAGTGTACGGCTGAC
>Chr19 19437303 2 U -
TGGCTGGAACATCATGTGATTTCTTAGTGT
>Chr19 19437468 2 U -
TCGGTTCATGGTGCTAGCTTCCC
>Chr19 19437570 1 U -
TCCACCATTTCTCATGATTTTGTTCATTGC
>Chr19 19437721 1 U -
TTTCCAAAGGGGCTGTGCCCTGTCGCATTCC
>Chr19 19437752 1 U -
TGAGTTTCGTGAAGAGCCATCCAACGGG
>Chr19 19437758 1 U -
CACTGAGTTTCGTGAAGAGCCATCC
>Chr19 19437811 1 U -
TTTCAAATCAGTGGGGTCAGTCTCTGAG
>Chr19 19437811 2 U -
TTTTCAAATCAGTGGGGTCAGTCTCTGAG
>Chr19 19437813 1 U -
GTTTTCAAATCAGTGGGGTCAGTCTCTG
>Chr19 19437813 1 U -
TTTCAAATCAGTGGGGTCAGTCTCTG
>Chr19 19437813 1 U -
TTTTCAAATCAGTGGGGTCAGTCTCTG
>Chr19 19437857 1 U -
TGAATCAAGCCGTGGACATGGCATGCAGG
>Chr19 19437884 3 U -
TGGTAGCCTTCAACTGTGGGTGACGGTG
>Chr19 19437886 1 U -
TCTTGGTAGCCTTCAACTGTGGGTGACGG
>Chr19 19437908 5 U -
TACTATTCCCGTGTTGAAGGTTGTCTTGGT
>Chr19 19437909 4 U -
TACTATTCCCGTGTTGAAGGTTGTCTTGG
>Chr19 19437910 1 U -
TACTATTCCCGTGTTGAAGGTTGTCTTG
>Chr19 19437922 1 U -
TAAAAGCGGATTTTACTATTCCCGTGTTG
>Chr19 19438037 1 U -
TGCTATTGTGTTCTCTCTGTCGTGTTCC
>Chr19 19438559 1 U -
TGCCAGTTTTCCACTGAAGAAACAGCTTCC
>Chr19 19438950 1 U -
GAGTCCAAAGAGACCCCTATAGCGAGCGT
>Chr19 19438969 1 U -
TGCACGTCCCAGTTGACAAGGAGTCCAAAG
>Chr19 19439213 1 U -
TGCACTCGGAAGGTGTCTTTTTCCAGGC
>Chr19 19439453 1 U -
TGAGAGGCGTCTAAGTCAGGGTGTGG
>Chr19 19439500 1 U -
TACAGAAGGCAGCCACAGGGAGGCTGC
>Chr19 19440216 1 U -
TCCACATCCCAAGTCTGACCCCTGCTGGGACTC
>Chr19 19440283 1 U -
AGCCTCTGCCTGCTCCAGAGCAG
>Chr19 19440355 1 U -
TGCCCCCCGCATGGACTTTCGGTG
>Chr19 19440431 1 U -
CAAAACATCCCTATTTCAGGCCCCTCTGCAGC
>Chr19 19440507 1 U -
TGGAATTCTGGGCACGCAGCTCATCCTTGTC
>Chr19 19440508 1 U -
TGGAATTCTGGGCACGCAGCTCATCCTTGT
>Chr19 19440773 1 U -
TGGACTTCCCTGGGCTCTCCCAAGTGGAGACCTGGC
>Chr19 19440827 2 U -
TCTCAGCAGGGATGTGGCTCCTGGAACG
>Chr19 19440828 1 U -
TCTCAGCAGGGATGTGGCTCCTGGAAC
>Chr19 19440831 1 U -
ACTCATCTCAGCAGGGATGTGGCTCCTGG
>Chr19 19440932 1 U -
TGTGGTTTCAGTCCCCTGGAGTGCCAAGG
>Chr19 19441024 1 U -
TCTTCAGGCTGAACCCCAAGGGGATCTGTGGGG
>Chr19 19441076 2 U -
TGTGAACCTTGAAGGCTGTGGGTGCCATT
>Chr19 19441077 2 U -
TGTGAACCTTGAAGGCTGTGGGTGCCAT
>Chr19 19441671 2 U -
TCCACTATCGAACGCTCCAGAGGGTGAC
>Chr19 19441957 1 U -
TGACATCCTTGGAGGGGTGCTCTGG
>Chr19 19441990 1 U -
TGATTCTCTTGTTCCCCTGGCTCAAGGCT
>Chr19 19441991 1 U -
TGATTCTCTTGTTCCCCTGGCTCAAGGC
>Chr19 19442174 1 U -
TCACATGAGATACTGTCTCCACAGTGGGT
>Chr19 19442231 1 U -
TGATTCAGAACCAGGTGGGAGAGGCC
>Chr19 19442262 2 U -
TTCACCTCTTCATCCCAGGGCTGTGTGGCCTGGGTAGC
>Chr19 19442263 1 U -
TTCACCTCTTCATCCCAGGGCTGTGTGGCCTGGGTAG
>Chr19 19442420 1 U -
TGAGTCTGACTCTGAGGACACCCCAGC
>Chr19 19442420 1 U -
TTGAGTCTGACTCTGAGGACACCCCAGC
>Chr19 19442447 1 U -
TCTGGTGTCCTCAGCATCCCTGTGTGGCTTCT
>Chr19 19442533 1 U -
TGAAAAAATAGCAGACGTGAGTGGTCAGC
>Chr19 19442594 2 U -
CCCTTGCAGAGGGGCGTAATGCTCACAGAGGC
>Chr19 19442793 1 U -
TTTGAACCCTCAGGATCCCCAGAGAGCAAC
>Chr19 19443075 1 U -
TCATTGCCCACCAAGAGGGTTCCGATGC
>Chr19 19443091 1 U -
TTCCACGCCGTGCTAGTCATTGCCCACC
>Chr19 19443092 1 U -
TTCCTTCCACGCCGTGCTAGTCATTGCCCAC
>Chr19 19443096 1 U -
TTCCTTCCACGCCGTGCTAGTCATTGC
>Chr19 19443126 2 U -
TTGCAGAGCAACTGGCTGGGAGCTGCCC
>Chr19 19443396 1 U -
TGCATGGTCATGTGTGCTGCAACTAAAGGC
>Chr19 19443441 1 U -
TGACCTGAAATGGTACAACAACCGGGTGAG
>Chr19 19443535 1 U -
TAGCCATGGACGCCCTTGAGCAGCCCTTG
>Chr19 19443535 1 U -
TGTAGCCATGGACGCCCTTGAGCAGCCCTTG
>Chr19 19443757 1 U -
TATTCAGTGGTGACACATGCTGCAGCTGT
>Chr19 19443834 1 U -
TTGCCACGAAAGAGCTACTGAGGCCATG
>Chr19 19444150 1 U -
TACTGAGTGGTGTCGCCGGTAGTGCACTGG
>Chr19 19444156 1 U -
TGTTCTACTGAGTGGTGTCGCCGGTAGTG
>Chr19 19444167 2 M -
TGCCCTTGAACTTGTTCTACTGAGTGGTGT
>Chr19 19444168 1 M -
TGCCCTTGAACTTGTTCTACTGAGTGGTG
>Chr19 19444169 1 M -
TGCCCTTGAACTTGTTCTACTGAGTGGT
>Chr19 19444169 1 U -
TTCATGCCCTTGAACTTGTTCTACTGAGTGGT
>Chr19 19444175 3 U -
TATTCATGCCCTTGAACTTGTTCTACTG
>Chr19 19444190 3 U -
TTGCAAGAGAGGACGCTATTCATGCCCTT
>Chr19 19444243 1 U -
TGCAAGTGCTTGTTGCGCCGTGCACTGGG
>Chr19 19444504 1 U -
TCAAGAGGTGTCGTGCCATACAGAAGGC
>Chr19 19444516 1 U -
TTTTCTTTCCTCAAGAGGTGTCGTGC
>Chr19 19444517 2 U -
TCTTATTTTCTTTCCTCAAGAGGTGTCGTG
>Chr19 19444518 1 U -
TCTTATTTTCTTTCCTCAAGAGGTGTCGT
>Chr19 19444518 3 U -
TTCTTATTTTCTTTCCTCAAGAGGTGTCGT
>Chr19 19444591 1 U -
ACCCACATCCACTTCTCCAAGTGATG
>Chr19 19444762 1 U -
TCCACCTTCTTGAGAAAGCATATGGAGCTG
>Chr19 19444802 1 U -
TCGTGAACTCCATGCCCTGTGGCTGAGCAGC
>Chr19 19444808 1 U -
TTGTCGTGAACTCCATGCCCTGTGGCTG
>Chr19 19444809 1 U -
TGCTTGTCGTGAACTCCATGCCCTGTGGCT
>Chr19 19444943 1 U -
TCGTAGGCACCTCCGGTGAAGGTGACGGGC
>Chr19 19445040 1 U -
TGGAAATTTGATGCGTTGCCACTTGGACGG
>Chr19 19445041 1 U -
TGGAAATTTGATGCGTTGCCACTTGGACG
>Chr19 19445078 1 U -
ACTTTGGTAAGAGCTCCTCTGTGAACATGG
>Chr19 19445080 1 U -
GACTTTGGTAAGAGCTCCTCTGTGAACAT
>Chr19 19445082 1 U -
GACTTTGGTAAGAGCTCCTCTGTGAAC
>Chr19 19445085 1 U -
GACTTTGGTAAGAGCTCCTCTGTG
>Chr19 19445312 1 U -
CACTCTCATCTTTATAAAGAGCTGCTTCC
>Chr19 19446814 1 U -
GGCCTGGTCACTGGGGTCCTGGGTAGTGGGGCC
>Chr19 19448582 1 U -
GACTTGACTATTGGGGTCCTGGGTAGTGGGGC
>Chr19 19454610 1 M -
CTACTCGGGAGGCTGAGGCAG
>Chr19 19454770 1 M +
AAGTGCTGGGATTACAGGCTTG
>Chr19 19454772 1 M -
GGCCGGGCGCGGTGGCTCAAGCCTGTAATCCCAGCAC
>Chr19 19455171 1 M +
TGTAATCCCAGCACTTTGGGAGGCCGAGG
>Chr19 19455703 1 M -
CTACTCGGGAGGCTGAGGCAG
>Chr19 19455864 1 M +
AAGTGCTGGGATTACAGGCTTG
>Chr19 19456104 1 M +
TCGAACTCCTGACCTCAGGTGATCCACCC
>Chr19 19458155 1 M +
CTACTCGGGAGGCTGAGGCAG
