# Supplementary material for: proTRAC - a software for probabilistic piRNA cluster detection, visualization and analysis
Source: BMC Bioinformatics. 2012 Jan 10;13:5. doi: 10.1186/1471-2105-13-5 (PMC3293768; doi:10.1186/1471-2105-13-5)
Supplement: Additional file 8 — proTRAC results folder containing a picture and a FASTA file for each detected macaca cluster. After decompression, the folder can be opened as former session in proTRAC. Alternatively, each file can be opened separately with any standard text-editor or graphic-viewer respectively. [file 1471-2105-13-5-S8.ZIP › proTRAC_results_macaca/monodirectional_clusters/Cluster_56.fas]

>Chr19 41273026 1 U -
TAATTAAATCTTGTCAATCACTTTTCCC
>Chr19 41273126 1 U -
TAATTCCTTATGATTATTTCATAGCTCTG
>Chr19 41273161 1 U -
TCCACTCTAGTATAAAAGCTGTGTGTCTC
>Chr19 41273359 1 U -
TAAAAGTTCAACTCATAAGGGACCCACAGG
>Chr19 41273514 2 U -
TTCTGTCTGATTCCAGAGCTCATGC
>Chr19 41273560 1 U -
TCTCAGGTCAGTCATAAGGTCGTGG
>Chr19 41273570 2 U -
TGCAACTTTAGAACCTTTCTCAGGTCAGTCAT
>Chr19 41273572 9 U -
TGCAACTTTAGAACCTTTCTCAGGTCAGTC
>Chr19 41273573 2 U -
TTGCAACTTTAGAACCTTTCTCAGGTCAGT
>Chr19 41273576 1 U -
TTTGCAACTTTAGAACCTTTCTCAGGTC
>Chr19 41273576 1 U -
TTTTGCAACTTTAGAACCTTTCTCAGGTC
>Chr19 41273591 7 U -
TTTGGTTTCACTTCCTTTTGCAACTTTAG
>Chr19 41273609 1 U -
TCTTAAATTCCTTTGGCAAATTTGGTTTCAC
>Chr19 41273609 1 U -
TTAAATTCCTTTGGCAAATTTGGTTTCAC
>Chr19 41273611 1 U -
TCTTAAATTCCTTTGGCAAATTTGGTTTC
>Chr19 41273613 1 U -
TCTCTTAAATTCCTTTGGCAAATTTGGTT
>Chr19 41273636 1 U -
TCTCTTCCTGGCAGACAGGTTTCTCTT
>Chr19 41273649 1 U -
CCATACTCCACAACATCTCTTCCTGGCAG
>Chr19 41273694 1 U -
TGCAAAGTGTTCTGAGGTGGAGACAGAGTG
>Chr19 41273695 1 U -
TGCAAAGTGTTCTGAGGTGGAGACAGAGT
>Chr19 41273768 1 U -
TCCAAACCTTGAAGCAAAATGAGCCTTCTT
>Chr19 41273783 1 U -
TATCACCTTTCCAAACCTTGAAGC
>Chr19 41274021 1 U -
TGTCTCTTGCAGATACTGAGGCACTCAGG
>Chr19 41274070 1 U -
TGGAGGTCAGAGTAAGAAAGTCAGGGATGG
>Chr19 41274108 1 U -
AGCAACCTGGATTGTGCCAGAGTGAGGGCC
>Chr19 41274128 1 U -
TCAAAGTCAGAGGGCTGGAGCAACCTGG
>Chr19 41274132 1 U -
TCTGCTCAAAGTCAGAGGGCTGGAGCAAC
>Chr19 41274165 1 U -
TTCTCTCTGAGTCACTTGAGGGC
>Chr19 41274285 1 U -
GTTCAGGACTGTGGGTACTTAGTTCCAGC
>Chr19 41274285 1 U -
TGTTCAGGACTGTGGGTACTTAGTTCCAGC
>Chr19 41274457 1 U -
TACATTATAGAGGGTGCACTGCAAAG
>Chr19 41274461 4 U -
TTATAGAGGGTGCACTGC
>Chr19 41274493 11 U -
TGCACTCTTCAGCCTGGTGTTTGTGATGC
>Chr19 41274495 1 U -
TATGCACTCTTCAGCCTGGTGTTTGTGAT
>Chr19 41274507 1 U -
TCCAAGGAAAACTATGCACTCTTCAGCCT
>Chr19 41274523 1 U -
TAGCTACCTACTCTTCCAAGGAAAACT
>Chr19 41274714 1 U -
TAGTCAGTGAAGACGGAGGTACCTGTAG
>Chr19 41274714 1 U -
TCAGTGAAGACGGAGGTACCTGTAG
>Chr19 41274733 2 U -
TAGAGCCAAATCGTGTCAGTTAGTCAGTG
>Chr19 41274785 1 M -
TCCCTCCCTCCACACGTGGGGATTACAATTC
>Chr19 41274963 1 M -
TTACAATCATGGCAGAAGGCAAAGGGG
>Chr19 41274970 1 M -
AAACTTACAATCATGGCAGAAGGC
>Chr19 41275004 1 M -
TAATTAACTCACAGTTCCGCATGGCTGG
>Chr19 41275005 1 M -
TAATTAACTCACAGTTCCGCATGGCTG
>Chr19 41275062 1 U -
TGTCTACACACTGCTATAAAGAACTATGTG
>Chr19 41275071 1 U -
TATTCATCTGTCTACACACTGCTATAAAG
>Chr19 41275075 1 U -
TATTCATCTGTCTACACACTGCTAT
>Chr19 41275077 1 U -
TATTCATCTGTCTACACACTGCT
>Chr19 41275104 2 U -
TGATAAGGTTGGCCAGTTAATGATGGGTT
>Chr19 41275166 1 U -
TCTCAAAGTTCAAAGCAGGCTGGAAGGTC
>Chr19 41275173 1 U -
TGGTCATCTCAAAGTTCAAAGCAGGCTG
>Chr19 41275177 1 U -
TCATGTTGGTCATCTCAAAGTTCAAAGCAG
>Chr19 41275179 1 U -
GTTCATGTTGGTCATCTCAAAGTTCAAAGC
>Chr19 41275179 1 U -
TTCATGTTGGTCATCTCAAAGTTCAAAGC
>Chr19 41275216 1 U -
GACCAGGAGATGAGACCCAGAGAATAGC
>Chr19 41275269 1 U -
CCAAAGGAAACCTACCCAGAGCTTGAGTCTT
>Chr19 41275304 2 U -
TGCAATGAGCTGCTCAAATGGGAGTTCC
>Chr19 41275365 2 U -
TACCATAAACATAGGTGGGTTAGTGGAG
>Chr19 41275367 1 U -
TACCATAAACATAGGTGGGTTAGTGG
>Chr19 41275399 1 U -
TAAAGGAAAGGTTCAAAGTGGGGTAGG
>Chr19 41275403 1 U -
TCTGGGCTAAAGGAAAGGTTCAAAGTGGGG
>Chr19 41275435 4 U -
TAGGAGCTCTGAATGTGACTGAGAGGTGG
>Chr19 41275436 2 U -
TAGGAGCTCTGAATGTGACTGAGAGGTG
>Chr19 41275493 1 U -
TAAGTATGCTGGTGCAGACAGGGATCCT
>Chr19 41275502 1 U -
TGAAGTAGTGATAAGTATGCTGGTGCAGAC
>Chr19 41275506 1 U -
TGAAGTAGTGATAAGTATGCTGGTGC
>Chr19 41275506 1 U -
TGCTGAAGTAGTGATAAGTATGCTGGTGC
>Chr19 41275507 1 U -
TGAAGTAGTGATAAGTATGCTGGTG
>Chr19 41275526 1 U -
TAGCTACTAGAAAACAGACAATTGCTGAAGT
>Chr19 41275574 1 U -
GATTTCATCAGAGTCAAAGGCAGGCTTGACTGC
>Chr19 41275574 1 U -
TTCATCAGAGTCAAAGGCAGGCTTGACTGC
>Chr19 41275574 1 U -
TTTCATCAGAGTCAAAGGCAGGCTTGACTGC
>Chr19 41275579 1 U -
TGATTTCATCAGAGTCAAAGGCAGGCTTG
>Chr19 41275579 1 U -
TTTCATCAGAGTCAAAGGCAGGCTTG
>Chr19 41275581 1 U -
TGATTTCATCAGAGTCAAAGGCAGGCT
>Chr19 41275586 1 M -
TGATTTCATCAGAGTCAAAGGC
>Chr19 41275936 1 U -
CAGAGTCCATGAATGGAAATGGGTCGGG
>Chr19 41276061 1 U -
CTCCCCAACATAAGTTAAGGTGCTGCATGC
>Chr19 41276173 1 U -
TAGGCAGGGAGGAAAGTGTTTCCCGGGAGT
>Chr19 41276229 2 U -
TCAGTGATGTTCTAAGAGGTGTGCTTTGGC
>Chr19 41276236 1 U -
TTCTTCTCAGTGATGTTCTAAGAGGTGTG
>Chr19 41276247 1 U -
TCTGGAACATGTTTCTTCTCAGTGATGTTC
>Chr19 41276279 1 U -
TGCTATGAACACAAGAAGGAACAGAGGTGC
>Chr19 41276323 1 U -
TCCAACCACAACAGGTGTGCTTTGGCC
>Chr19 41276323 1 U -
TCCTCCAACCACAACAGGTGTGCTTTGGCC
>Chr19 41276327 1 U -
CGGGCTCCTCCAACCACAACAGGTGTGCTTT
>Chr19 41276656 1 U -
TCTTGGGGCACATGTTTCTTCTCTGTTGT
>Chr19 41276680 1 U -
TGACAGAAGTCATGAACAGAAGTATCTTG
>Chr19 41276766 1 U -
TAAACAGTAGTTTCTTCCATCACAGATATG
>Chr19 41277077 1 U -
TGGCTGTATTCTCAAGTAAGCATAGGTGTG
>Chr19 41277078 1 U -
TCTGGCTGTATTCTCAAGTAAGCATAGGTGT
>Chr19 41277120 1 U -
TCCACTTGCCACCTGATTCCTCACTTGTGG
>Chr19 41277240 1 U -
AATAGAAGTATCTTCTTCAATGTGTTCTCCCATC
>Chr19 41280131 1 M +
GGCCGGGCGCGGTGGCTCAAGCCTGTAATCCCAGCAC
>Chr19 41280148 1 M -
AAGTGCTGGGATTACAGGCTTG
