# Supplementary material for: proTRAC - a software for probabilistic piRNA cluster detection, visualization and analysis
Source: BMC Bioinformatics. 2012 Jan 10;13:5. doi: 10.1186/1471-2105-13-5 (PMC3293768; doi:10.1186/1471-2105-13-5)
Supplement: Additional file 8 — proTRAC results folder containing a picture and a FASTA file for each detected macaca cluster. After decompression, the folder can be opened as former session in proTRAC. Alternatively, each file can be opened separately with any standard text-editor or graphic-viewer respectively. [file 1471-2105-13-5-S8.ZIP › proTRAC_results_macaca/monodirectional_clusters/Cluster_57.fas]

>Chr19 41287342 1 U -
TACAAGTTTTTACGTGGATACAGATTTC
>Chr19 41287347 2 U -
TCTTGTACAAGTTTTTACGTGGATACAG
>Chr19 41287765 1 U -
TTTAATCCTCAAGGAAGTGGAGCTCTCCTT
>Chr19 41287775 1 U -
TGTTAGGCTTTAATCCTCAAGGAAGTGG
>Chr19 41287796 1 U -
TTTGACTGGCAAATACCTCAGTACTGTTAGG
>Chr19 41287986 1 U -
TGAATCCTGGTAGTCAAACTGACTGCAG
>Chr19 41288281 1 U -
GCTCAGTGATTTCTGAAGGTGCTAG
>Chr19 41288312 2 U -
TTTCACGGGCATGCGCTGGCTAGCTG
>Chr19 41288446 1 U -
TGTTGAAAACATCGTGATGCAGTTCTAT
>Chr19 41288454 1 U -
TACGGAGAATGTTGAAAACATCGTGATGC
