# Supplementary material for: proTRAC - a software for probabilistic piRNA cluster detection, visualization and analysis
Source: BMC Bioinformatics. 2012 Jan 10;13:5. doi: 10.1186/1471-2105-13-5 (PMC3293768; doi:10.1186/1471-2105-13-5)
Supplement: Additional file 8 — proTRAC results folder containing a picture and a FASTA file for each detected macaca cluster. After decompression, the folder can be opened as former session in proTRAC. Alternatively, each file can be opened separately with any standard text-editor or graphic-viewer respectively. [file 1471-2105-13-5-S8.ZIP › proTRAC_results_macaca/monodirectional_clusters/Cluster_58.fas]

>Chr19 41365160 1 M +
TGTAATCCCAGCACTTTGGGAGGCCGAGG
>Chr19 41365797 2 U -
CTCGTATCACATGTGTACTAGTGGCCCGCAT
>Chr19 41365875 6 U -
TCTTTCCTGGCAGGCAGTTTATCTTCAC
>Chr19 41365877 1 U -
CACATTCTTTCCTGGCAGGCAGTTTATCTTC
>Chr19 41366414 1 U -
TCAGCTTGACGCATGTGACACATGGGAC
>Chr19 41366761 1 U -
TACAAGCAGACAGCAATGTCATTTTCAGAGC
>Chr19 41366924 1 U -
TGGTATCTTCATCTCGGTCTCCTTTAAGC
>Chr19 41367072 1 U -
TGCTCCCAAATATGTGATGCTTCTGTTGGT
>Chr19 41367095 1 U -
TCTTCAGGGGTCCAGGACTGCTCCC
>Chr19 41367118 1 U -
TCGTCTGAGTGATTGGAATAGAGGCTTATC
>Chr19 41367129 3 U -
TCAGCTGTCGTCTGAGTGATTGGAAT
>Chr19 41367132 1 U -
TCAGCTGTCGTCTGAGTGATTGG
>Chr19 41367348 2 U -
TTTGACTTCAATGTGGCTGGTGAGCTGAG
>Chr19 41367350 1 U -
TTTGACTTCAATGTGGCTGGTGAGCTG
>Chr19 41367362 2 U -
TGTGAGTTGTTGTCTTTGACTTCAATGTG
>Chr19 41367364 1 U -
TGTGAGTTGTTGTCTTTGACTTCAATG
>Chr19 41367378 1 U -
TCTGAAAGCTTTCCTCTGTGAGTTGTTGT
>Chr19 41367807 1 U -
TCTCATTTCATGATCAGTATCTGATGTGCGT
>Chr19 41367854 1 U -
TGAGAAATAGCAGGAAGAGCAAAAGGAG
>Chr19 41368147 1 U -
TGTCTGGCATGCTAGAAGTAACTGCAGAAGC
>Chr19 41368416 1 U -
TTTCAGCTGATAAGTGTTTCCTGAAT
>Chr19 41368419 1 U -
TTTCAGCTGATAAGTGTTTCCTG
>Chr19 41368573 1 U -
TGATTTCCTTAAAGGCAAAGTCAGGCGG
>Chr19 41368921 1 U -
TACAAATTGGTTTGGATTGGCATCAGC
>Chr19 41369449 1 U -
AGTGCTGGTCCCTTAGACTGCAACAGGTG
>Chr19 41369946 1 U -
TAGAAGTGTCTCCCGAAAAGTGTATGC
>Chr19 41371583 1 M +
GGCCGGGCGCGGTGGCTCAAGCCTGTAATCCCAGCAC
>Chr19 41371600 1 M -
AAGTGCTGGGATTACAGGCTTG
>Chr19 41371752 1 M +
CTACTCGGGAGGCTGAGGCAG
>Chr19 41372549 1 M +
TGTAATCCCAGCACTTTGGGAGGCCGAGG
>Chr19 41372621 1 M -
TTTTTGTATTTTTAGTAGAGATGG
>Chr19 41374394 1 M -
TTTTTGTATTTTTAGTAGAGATGG
