# Supplementary material for: proTRAC - a software for probabilistic piRNA cluster detection, visualization and analysis
Source: BMC Bioinformatics. 2012 Jan 10;13:5. doi: 10.1186/1471-2105-13-5 (PMC3293768; doi:10.1186/1471-2105-13-5)
Supplement: Additional file 8 — proTRAC results folder containing a picture and a FASTA file for each detected macaca cluster. After decompression, the folder can be opened as former session in proTRAC. Alternatively, each file can be opened separately with any standard text-editor or graphic-viewer respectively. [file 1471-2105-13-5-S8.ZIP › proTRAC_results_macaca/monodirectional_clusters/Cluster_59.fas]

>Chr20 23543630 1 M +
TCTTTGTTTCTGGTCCAGATGCCTTTTCTGT
>Chr20 23545631 1 U +
TAACATGTTCCAGCACAATAGATTGAATTGT
>Chr20 23546673 1 U +
CAAGAAGGACAATCAAGAATGTCTCGTG
>Chr20 23546944 1 U +
TAATTTACTCCAGCCTGTATGAT
>Chr20 23547649 1 U +
TGAAAAATGACAATTTCCAGTGGAACAAT
>Chr20 23547700 1 U +
CCTGGGCTTTTTCAGTCTTTTGGACAATCC
>Chr20 23548165 1 U +
GTTTTCAATGGCTGAGAG
>Chr20 23548524 1 U +
TTCACACACTCTAGTTCAATGGTATCTAC
>Chr20 23548643 1 U +
TCTCAGCGTGGGGTGACCATGGTTTGCT
>Chr20 23548735 1 U +
TTTTTACGTTTGCTGCCTGGTACTCAT
>Chr20 23548899 1 U +
TACTCAGCACAAGGTCCAGATACTGAAAGC
>Chr20 23548921 1 M +
CTGAAAGCTTTCACTTAGTCACTTATGT
>Chr20 23548929 1 M +
TTTCACTTAGTCACTTATGTATTCAGCAAAT
>Chr20 23548971 1 U +
TGATCTTCAGCAGATCCCATGTACCTGAGC
>Chr20 23549203 1 U +
TGTCATGTCTGTAACCCGCAACAATTT
>Chr20 23549286 2 U +
CGGTCTCATAGTTGTCTTGAGGATTAAGTGG
>Chr20 23549314 1 U +
TGGGTTAATATTTGCAAAGCATGTATCAGG
>Chr20 23549324 1 U +
TTTGCAAAGCATGTATCAGGTAGGTTAAG
>Chr20 23549422 1 U +
CTGTGCCACATCTTATCCACATCTCTGT
>Chr20 23549422 4 U +
CTGTGCCACATCTTATCCACATCTCTGTAAC
>Chr20 23549521 1 U +
TGCCAAGCACATGATATGGGCTCAAT
>Chr20 23549634 1 U +
TTTTCCTCCATAGTTCTCAAGCTCTGTCAGAGC
>Chr20 23549774 4 U +
TACTTTAGAAGTCTGAGCAATATGCCTTC
>Chr20 23549787 1 U +
TGAGCAATATGCCTTCAGTGGCCAACTGG
>Chr20 23549864 3 U +
TTACATCACAAAAACCCATGTACTCATCGT
>Chr20 23549898 3 U +
CACGGAAGCACGATGGGTACCACCC
>Chr20 23550028 2 U +
TGCTTTAGGAAAGCTCATTTCTGCCTTCC
>Chr20 23550045 1 U +
TTTCTGCCTTCCTGTTGTAATTGATGCC
>Chr20 23550120 1 M +
TTTAGGAACGCTCATTTCTACCTTTCTGTT
>Chr20 23550136 1 M +
TCTACCTTTCTGTTGTAATTGATGCC
>Chr20 23550138 1 U +
TACCTTTCTGTTGTAATTGATGCCAATAGC
>Chr20 23550186 1 U +
TCCTGCAGTGCTTGCTTTCCTGCTTTAG
>Chr20 23550225 1 M +
TCTACCTTTCTGTTGTAATTGATGCC
>Chr20 23550227 1 U +
TACCTTTCTGTTGTAATTGATGCCAGTAG
>Chr20 23550227 1 U +
TACCTTTCTGTTGTAATTGATGCCAGTAGC
>Chr20 23550275 1 U +
TCCTGCAGTGCTTGCTTTCTCGCTTTAG
>Chr20 23550292 1 U +
TCTCGCTTTAGGAACGCTCATTTCTACCTT
>Chr20 23550298 1 M +
TTTAGGAACGCTCATTTCTACCTTTCTGTT
>Chr20 23550314 1 M +
TCTACCTTTCTGTTGTAATTGATGCC
>Chr20 23550364 1 M +
TCCTGCACTGCTTACTTTCTTGCTTTAG
>Chr20 23550364 1 M +
TCCTGCACTGCTTACTTTCTTGCTTTAGG
>Chr20 23550367 2 M +
TGCACTGCTTACTTTCTTGCTTTAGGAACGC
>Chr20 23550387 1 M +
TTTAGGAACGCTCATTTCTACCTTTCTGTT
>Chr20 23550403 1 M +
TCTACCTTTCTGTTGTAATTGATGCC
>Chr20 23550453 1 M +
TCCTGCACTGCTTACTTTCTTGCTTTAG
>Chr20 23550453 1 M +
TCCTGCACTGCTTACTTTCTTGCTTTAGG
>Chr20 23550456 2 M +
TGCACTGCTTACTTTCTTGCTTTAGGAACGC
>Chr20 23550476 1 M +
TTTAGGAACGCTCATTTCTACCTTTCTGTT
>Chr20 23550492 1 M +
TCTACCTTTCTGTTGTAATTGATGCC
>Chr20 23550542 1 U +
TCTGAAGCTCTGATGCTTCCTATGTCT
>Chr20 23550634 1 U +
TCAGTCTCCTTTGTCTCACTGTTAGGG
>Chr20 23550667 1 U +
TCCCCTTTTCTGTGCCATTTATGAGCACACT
>Chr20 23550728 1 U +
TCCAAGGAACAACTTAAGCCAGAGTCTAGGC
>Chr20 23551668 1 U +
GATTTGAGACTGATCTCCTGTTCTCTTG
>Chr20 23551908 1 U +
TTTTTTGGCCAGAGGTGGATTTCTGTCTGT
>Chr20 23552932 1 M -
AAGTGCTGGGATTACAGGCTTG
>Chr20 23553084 1 M +
CTACTCGGGAGGCTGAGGCAG
>Chr20 23554076 1 M -
TTTTTGTATTTTTAGTAGAGATGG
