# Supplementary material for: proTRAC - a software for probabilistic piRNA cluster detection, visualization and analysis
Source: BMC Bioinformatics. 2012 Jan 10;13:5. doi: 10.1186/1471-2105-13-5 (PMC3293768; doi:10.1186/1471-2105-13-5)
Supplement: Additional file 8 — proTRAC results folder containing a picture and a FASTA file for each detected macaca cluster. After decompression, the folder can be opened as former session in proTRAC. Alternatively, each file can be opened separately with any standard text-editor or graphic-viewer respectively. [file 1471-2105-13-5-S8.ZIP › proTRAC_results_macaca/monodirectional_clusters/Cluster_6.fas]

>Chr3 68359459 1 M -
TCCCATGAATAAAGAGTGAGCAAGAGC
>Chr3 68359681 1 M -
TTGACATTCAGTAGGGGTGAC
>Chr3 68359788 7 U -
TTCCCTCCATATGGGTAACTGGGCTTCT
>Chr3 68359912 1 U -
TCTGCAGAAACTTCTCTTCATTTCCAAAGT
>Chr3 68359913 1 U -
TCTGCAGAAACTTCTCTTCATTTCCAAAG
>Chr3 68360838 1 U -
TCCTTCAAGGTGGAAGGCTGGTGGCCTGAGC
>Chr3 68360910 1 U -
AGCCTCAGGATAAGCTTGTGATGAGCTTG
>Chr3 68361188 2 U -
TGCCTTTCATCTGAGTTGTGTCAGGGGTG
>Chr3 68361189 1 M -
TGCCTTTCATCTGAGTTGTGTCAGGGGT
>Chr3 68361191 1 M -
TGCCTTTCATCTGAGTTGTGTCAGGG
>Chr3 68361515 1 U -
TCGCAGTGCATCCTTCTGAGCTCAGCCAT
>Chr3 68361578 1 U -
TATTTACTGTCTTAGATGGTGACTCAGGAG
>Chr3 68361580 1 U -
TATTTACTGTCTTAGATGGTGACTCAGG
>Chr3 68361581 1 M -
TATTTACTGTCTTAGATGGTGACTCAG
>Chr3 68362002 1 U -
TCTGACCCTTGTACAGTTTGGGTTTTTG
>Chr3 68362678 2 U -
TGACACTGATTTCACCCAGCTGAGGAGCTGT
>Chr3 68363542 2 M -
TCAAATGGAAGAAGATTCCAAGCTCTC
>Chr3 68363628 1 M -
TCTCATCAGCTTTCCACAGGGCAGGCTGC
>Chr3 68364111 1 M -
TCCAGGTTCATGATGCAGAACTGTCTTT
>Chr3 68364121 2 M -
TATGACTGCCCATCCAGGTTCATGATGCAG
>Chr3 68364123 1 M -
TATGACTGCCCATCCAGGTTCATGATGC
>Chr3 68364954 1 M +
AGGAGTTCGAGACCAGCCTGGCC
>Chr3 68368499 1 M -
TGTGCACTAACATGTAATTCAAATACTG
