# Supplementary material for: proTRAC - a software for probabilistic piRNA cluster detection, visualization and analysis
Source: BMC Bioinformatics. 2012 Jan 10;13:5. doi: 10.1186/1471-2105-13-5 (PMC3293768; doi:10.1186/1471-2105-13-5)
Supplement: Additional file 8 — proTRAC results folder containing a picture and a FASTA file for each detected macaca cluster. After decompression, the folder can be opened as former session in proTRAC. Alternatively, each file can be opened separately with any standard text-editor or graphic-viewer respectively. [file 1471-2105-13-5-S8.ZIP › proTRAC_results_macaca/monodirectional_clusters/Cluster_60.fas]

>ChrX 7004521 1 M -
GATTTGCATTCTTTCAGCACTACTGGC
>ChrX 7005437 1 M -
TCTTTCAGCACTACTGGCTTATATGAGAC
>ChrX 7005441 1 M -
TCTTTCAGCACTACTGGCTTATATG
>ChrX 7006366 1 M -
TCTTTCAGCACTACTGGCTTATATGAGAC
>ChrX 7006370 1 M -
TCTTTCAGCACTACTGGCTTATATG
>ChrX 7006377 1 M -
GATTTGCATTCTTTCAGCACTACTGGC
>ChrX 7006407 1 M -
TTCAGATCATTCTTCATATTGTAGCACAGC
>ChrX 7006412 1 M -
TTCAGATCATTCTTCATATTGTAGC
>ChrX 7007294 1 M -
TCTTTCAGCACTACTGGCTTATATGAGAC
>ChrX 7007298 1 M -
TCTTTCAGCACTACTGGCTTATATG
>ChrX 7007305 1 M -
GATTTGCATTCTTTCAGCACTACTGGC
>ChrX 7007340 1 M -
TTCAGATCATTCTTCATATTGTAGC
>ChrX 7008051 1 M -
TGATCTTCGCAAATGTAATGCTACATCAGG
>ChrX 7008222 1 M -
TCTTTCAGCACTACTGGCTTATATGAGAC
>ChrX 7008226 1 M -
TCTTTCAGCACTACTGGCTTATATG
>ChrX 7008233 1 M -
GATTTGCATTCTTTCAGCACTACTGGC
>ChrX 7009145 1 M -
TCTTTCAGCACTACTGGCTTATATGAGAC
>ChrX 7009149 1 M -
TCTTTCAGCACTACTGGCTTATATG
>ChrX 7009156 1 M -
GATTTGCATTCTTTCAGCACTACTGGC
>ChrX 7009186 1 M -
TTCAGATCATTCTTCATATTGTAGCACAGC
>ChrX 7009191 1 M -
TTCAGATCATTCTTCATATTGTAGC
>ChrX 7010071 1 M -
TCTTTCAGCACTACTGGCTTATATGAGAC
>ChrX 7010075 1 M -
TCTTTCAGCACTACTGGCTTATATG
>ChrX 7010082 1 M -
GATTTGCATTCTTTCAGCACTACTGGC
>ChrX 7010112 1 M -
TTCAGATCATTCTTCATATTGTAGCACAGC
>ChrX 7010117 1 M -
TTCAGATCATTCTTCATATTGTAGC
>ChrX 7021057 1 M -
TCTTTCAGCACTACTGGCTTATATGAGAC
>ChrX 7021061 1 M -
TCTTTCAGCACTACTGGCTTATATG
>ChrX 7021068 1 M -
GATTTGCATTCTTTCAGCACTACTGGC
>ChrX 7021103 1 M -
TTCAGATCATTCTTCATATTGTAGC
>ChrX 7021984 1 M -
TCTTTCAGCACTACTGGCTTATATGAGAC
>ChrX 7021988 1 M -
TCTTTCAGCACTACTGGCTTATATG
>ChrX 7021995 1 M -
GATTTGCATTCTTTCAGCACTACTGGC
>ChrX 7022953 1 M -
TTCAGATCATTCTTCATATTGTAGCACAGC
>ChrX 7022958 1 M -
TTCAGATCATTCTTCATATTGTAGC
>ChrX 7023884 1 M -
TTCAGATCATTCTTCATATTGTAGC
>ChrX 7024764 1 M -
TCTTTCAGCACTACTGGCTTATATGAGAC
>ChrX 7024768 1 M -
TCTTTCAGCACTACTGGCTTATATG
>ChrX 7024775 1 M -
GATTTGCATTCTTTCAGCACTACTGGC
>ChrX 7024805 1 M -
TTCAGATCATTCTTCATATTGTAGCACAGC
>ChrX 7024810 1 M -
TTCAGATCATTCTTCATATTGTAGC
>ChrX 7025693 1 M -
TCTTTCAGCACTACTGGCTTATATGAGAC
>ChrX 7025697 1 M -
TCTTTCAGCACTACTGGCTTATATG
>ChrX 7025704 1 M -
GATTTGCATTCTTTCAGCACTACTGGC
>ChrX 7026417 1 M -
TGGAATCTGTCTTGAGGTAGTAGAGGGTG
>ChrX 7026621 1 M -
TCTTTCAGCACTACTGGCTTATATGAGAC
>ChrX 7026625 1 M -
TCTTTCAGCACTACTGGCTTATATG
>ChrX 7026662 1 M -
TTCAGATCATTCTTCATATTGTAGCACAGC
>ChrX 7026667 1 M -
TTCAGATCATTCTTCATATTGTAGC
>ChrX 7027546 1 M -
TCTTTCAGCACTACTGGCTTATATGAGAC
>ChrX 7027550 1 M -
TCTTTCAGCACTACTGGCTTATATG
>ChrX 7027587 1 M -
TTCAGATCATTCTTCATATTGTAGCACAGC
>ChrX 7027592 1 M -
TTCAGATCATTCTTCATATTGTAGC
>ChrX 7028473 1 M -
TCTTTCAGCACTACTGGCTTATATGAGAC
>ChrX 7028477 1 M -
TCTTTCAGCACTACTGGCTTATATG
>ChrX 7028484 1 M -
GATTTGCATTCTTTCAGCACTACTGGC
>ChrX 7028514 1 M -
TTCAGATCATTCTTCATATTGTAGCACAGC
>ChrX 7028519 1 M -
TTCAGATCATTCTTCATATTGTAGC
>ChrX 7029401 1 M -
TCTTTCAGCACTACTGGCTTATATGAGAC
>ChrX 7029405 1 M -
TCTTTCAGCACTACTGGCTTATATG
>ChrX 7029412 1 M -
GATTTGCATTCTTTCAGCACTACTGGC
>ChrX 7029442 1 M -
TTCAGATCATTCTTCATATTGTAGCACAGC
>ChrX 7029447 1 M -
TTCAGATCATTCTTCATATTGTAGC
>ChrX 7030125 1 M -
TGGAATCTGTCTTGAGGTAGTAGAGGGTG
>ChrX 7030158 1 M -
TGATCTTCGCAAATGTAATGCTACATCAGG
>ChrX 7030328 1 M -
TCTTTCAGCACTACTGGCTTATATGAGAC
>ChrX 7030332 1 M -
TCTTTCAGCACTACTGGCTTATATG
>ChrX 7030339 1 M -
GATTTGCATTCTTTCAGCACTACTGGC
>ChrX 7031257 1 M -
TCTTTCAGCACTACTGGCTTATATGAGAC
>ChrX 7031261 1 M -
TCTTTCAGCACTACTGGCTTATATG
>ChrX 7031268 1 M -
GATTTGCATTCTTTCAGCACTACTGGC
>ChrX 7031303 1 M -
TTCAGATCATTCTTCATATTGTAGC
>ChrX 7032185 1 M -
TCTTTCAGCACTACTGGCTTATATGAGAC
>ChrX 7032189 1 M -
TCTTTCAGCACTACTGGCTTATATG
>ChrX 7032226 1 M -
TTCAGATCATTCTTCATATTGTAGCACAGC
>ChrX 7032231 1 M -
TTCAGATCATTCTTCATATTGTAGC
>ChrX 7033114 1 M -
TCTTTCAGCACTACTGGCTTATATGAGAC
>ChrX 7033118 1 M -
TCTTTCAGCACTACTGGCTTATATG
>ChrX 7033125 1 M -
GATTTGCATTCTTTCAGCACTACTGGC
>ChrX 7034042 1 M -
TCTTTCAGCACTACTGGCTTATATGAGAC
>ChrX 7034046 1 M -
TCTTTCAGCACTACTGGCTTATATG
>ChrX 7034053 1 M -
GATTTGCATTCTTTCAGCACTACTGGC
