# Supplementary material for: proTRAC - a software for probabilistic piRNA cluster detection, visualization and analysis
Source: BMC Bioinformatics. 2012 Jan 10;13:5. doi: 10.1186/1471-2105-13-5 (PMC3293768; doi:10.1186/1471-2105-13-5)
Supplement: Additional file 8 — proTRAC results folder containing a picture and a FASTA file for each detected macaca cluster. After decompression, the folder can be opened as former session in proTRAC. Alternatively, each file can be opened separately with any standard text-editor or graphic-viewer respectively. [file 1471-2105-13-5-S8.ZIP › proTRAC_results_macaca/monodirectional_clusters/Cluster_61.fas]

>ChrX 133236334 1 U -
TTTCTCTCATATCCTCCTGTCGTTGAGTC
>ChrX 133238996 2 M -
TCCCTAGTTCAGGCTACCTAACAGGTCAAGC
>ChrX 133239093 2 M -
TCCCTAGTTCAGGCTACCTAACAGGTCAAGC
>ChrX 133239378 1 M -
TGCAATGTTACTGCTCTTGCTTTTGCTGATGC
>ChrX 133239823 2 M -
TCCCTAGTTCAGGCTACCTAACAGGTCAAGC
>ChrX 133240088 2 M -
TCCCTAGTTCAGGCTACCTAACAGGTCAAGC
>ChrX 133240185 2 M -
TCCCTAGTTCAGGCTACCTAACAGGTCAAGC
>ChrX 133240470 1 M -
TGCAATGTTACTGCTCTTGCTTTTGCTGATGC
