# Supplementary material for: proTRAC - a software for probabilistic piRNA cluster detection, visualization and analysis
Source: BMC Bioinformatics. 2012 Jan 10;13:5. doi: 10.1186/1471-2105-13-5 (PMC3293768; doi:10.1186/1471-2105-13-5)
Supplement: Additional file 8 — proTRAC results folder containing a picture and a FASTA file for each detected macaca cluster. After decompression, the folder can be opened as former session in proTRAC. Alternatively, each file can be opened separately with any standard text-editor or graphic-viewer respectively. [file 1471-2105-13-5-S8.ZIP › proTRAC_results_macaca/monodirectional_clusters/Cluster_7.fas]

>Chr3 69402711 3 U -
TCGACATTCAGTAGGAGTGACTATGCTGGGC
>Chr3 69402712 4 U -
TCGACATTCAGTAGGAGTGACTATGCTGGG
>Chr3 69402713 2 U -
TCGACATTCAGTAGGAGTGACTATGCTGG
>Chr3 69402714 1 U -
TCGACATTCAGTAGGAGTGACTATGCTG
>Chr3 69402720 1 U -
TCGACATTCAGTAGGAGTGACT
>Chr3 69403105 1 M -
TTGGCTCACATCTAGGTCATTCTGGTGC
>Chr3 69403949 1 U -
TGCCCTACAGAAGGCAGATGTACC
>Chr3 69404481 1 M -
TATTTACTGTCTTAGATGGTGACTCAG
>Chr3 69404563 1 M -
TAGAAGCTTCTTAGAGAAGGAAGAGG
>Chr3 69404569 1 M -
TAGAAGCTTCTTAGAGAAGG
>Chr3 69404797 1 U -
TGCGTATAGTATAGGAACTCGTGAGTGGG
>Chr3 69404889 1 U -
GCTGATCCCACAGTGAGGGGTGTGTACCGC
>Chr3 69405106 1 U -
GTCTCCATGCTAAGGGATGCCCTCAGAG
>Chr3 69405284 2 U -
TCTATCCTGAGATAGGAACAGGCTTGCCGC
>Chr3 69405874 1 U -
TATCTTGGCTATTTCTGTGACACCCGTGGC
>Chr3 69406106 1 U -
CTTCCTTGAGTTGAAGAGGTTGGATGC
>Chr3 69406110 1 M -
TCGCTGCTTCCTTGAGTTGAAGAGGTTGG
>Chr3 69406180 2 U -
TAGATCAATGGTCTCTGGCCTCTGCCCCACCG
>Chr3 69406564 1 U -
TCTGTAAATTGATTGTCCATGGCTGC
>Chr3 69406613 1 M -
TCTCATCAGCTTTCCACAGGGCAGGCTGC
>Chr3 69407104 1 M -
TCCAGGTTCATGATGCAGAACTGTCTTT
>Chr3 69407114 2 M -
TATGACTGCCCATCCAGGTTCATGATGCAG
>Chr3 69407116 1 M -
TATGACTGCCCATCCAGGTTCATGATGC
>Chr3 69408296 1 M +
AAATACAAAAAATTAGCTGGGCGTG
