# Supplementary material for: proTRAC - a software for probabilistic piRNA cluster detection, visualization and analysis
Source: BMC Bioinformatics. 2012 Jan 10;13:5. doi: 10.1186/1471-2105-13-5 (PMC3293768; doi:10.1186/1471-2105-13-5)
Supplement: Additional file 8 — proTRAC results folder containing a picture and a FASTA file for each detected macaca cluster. After decompression, the folder can be opened as former session in proTRAC. Alternatively, each file can be opened separately with any standard text-editor or graphic-viewer respectively. [file 1471-2105-13-5-S8.ZIP › proTRAC_results_macaca/monodirectional_clusters/Cluster_8.fas]

>Chr4 29246028 1 U +
TCTGCTGAGATGAGTCCATCCCCAT
>Chr4 29246031 1 U +
GCTGAGATGAGTCCATCCCCAT
>Chr4 29246232 1 U +
TGCTCATCCTGAGGCTCTGGGATGTCTACC
>Chr4 29246258 1 U +
TACCTCCTGGAAGGTGAGTGCGTGG
>Chr4 29246283 1 U +
TGACAACTATGGTATGCATGGCCTTCACAGC
>Chr4 29246383 1 U +
TCCACCAATGGTGCCCAGAAGGAGCATGC
>Chr4 29247122 1 U +
TGAGACGTGAGCAAGACTCTTCCAAGC
>Chr4 29247246 1 U +
TACCAGCAGCCCTGGAGAGCAGTGGGG
>Chr4 29247739 1 U +
TGGCAAAAGCAAGATGTTCTCAGTGGAG
>Chr4 29247780 1 U +
CTGCTTTCCTTTCAGCCAAACCTGAGC
>Chr4 29247781 1 U +
TGCTTTCCTTTCAGCCAAACCTGAGC
>Chr4 29248102 1 U +
TCAGGATAGACCACAGGGTGCTTGGTG
>Chr4 29248191 1 U +
TTTCACAGTACAGCTTGGAGCAGACATG
>Chr4 29248357 1 U +
TATATCTGACAGATCACCCTTGGCAG
>Chr4 29248455 1 U +
TTAGACATGGAAAGTCAATACTGATGG
>Chr4 29248455 1 U +
TTAGACATGGAAAGTCAATACTGATGGG
>Chr4 29248456 1 U +
TAGACATGGAAAGTCAATACTG
>Chr4 29249173 1 U +
TCCAAGGTGGGACCAGAGCTTCCAGC
