# Supplementary material for: proTRAC - a software for probabilistic piRNA cluster detection, visualization and analysis
Source: BMC Bioinformatics. 2012 Jan 10;13:5. doi: 10.1186/1471-2105-13-5 (PMC3293768; doi:10.1186/1471-2105-13-5)
Supplement: Additional file 8 — proTRAC results folder containing a picture and a FASTA file for each detected macaca cluster. After decompression, the folder can be opened as former session in proTRAC. Alternatively, each file can be opened separately with any standard text-editor or graphic-viewer respectively. [file 1471-2105-13-5-S8.ZIP › proTRAC_results_macaca/proTRAC_summary.txt]

//PC10-488/PublicFolder/proTRAC/proTRAC BMC/map_macaca.txt contained 6883 different sequences producing 452879 matches.
Cluster 1	Loci: 44	normalized: 39.0006262450659, normalized/total: 0.886377869206044, multi: 5, unique: 39, plus: 4, minus: 40, 1T(U): 36 (81.82%), 10A: 13 (29.55%), optimum length: 32 (72.73%)	mono-directional (90.91%)	Loci/1000bp: 2.9918	Location: Chr1	Coordinates: 26881408-26896114 (14707 bp)	Cluster score: 99.9 (D: 7.8 1T: 15.2 10A: 0 OL: 9.6 NTR: 67.3)	*(considered all reads)
Cluster 2	Loci: 29	normalized: 5.33968253968254, normalized/total: 0.184126984126984, multi: 29, unique: 0, plus: 6, minus: 23, 1T(U): 17 (58.62%), 10A: 0 (0.00%), optimum length: 16 (55.17%)	bi-directional (100.0%)	Loci/1000bp: 8.4082	Location: Chr1	Coordinates: 140038329-140041777 (3449 bp)	Cluster score: 22.1 (D: 8.4 1T: 5 10A: 0 OL: 3 NTR: 5.7)	*(considered all reads)
Cluster 3	Loci: 17	normalized: 16.5, normalized/total: 0.970588235294118, multi: 1, unique: 16, plus: 17, minus: 0, 1T(U): 15 (88.24%), 10A: 7 (41.18%), optimum length: 17 (100.0%)	mono-directional (100.0%)	Loci/1000bp: 6.9134	Location: Chr1	Coordinates: 191143274-191145732 (2459 bp)	Cluster score: 53.8 (D: 4.8 1T: 7.3 10A: 0 OL: 9.8 NTR: 31.9)	*(considered all reads)
Cluster 4	Loci: 14	normalized: 13.5, normalized/total: 0.964285714285714, multi: 1, unique: 13, plus: 0, minus: 14, 1T(U): 12 (85.71%), 10A: 5 (35.71%), optimum length: 12 (85.71%)	mono-directional (100.0%)	Loci/1000bp: 3.7746	Location: Chr2	Coordinates: 104699030-104702738 (3709 bp)	Cluster score: 41.1 (D: 3.9 1T: 5.7 10A: 0 OL: 5.2 NTR: 26.3)	*(considered all reads)
Cluster 5	Loci: 61	normalized: 53.8333428605001, normalized/total: 0.882513817385247, multi: 13, unique: 48, plus: 1, minus: 60, 1T(U): 56 (91.80%), 10A: 22 (36.07%), optimum length: 50 (81.97%)	mono-directional (98.36%)	Loci/1000bp: 4.7232	Location: Chr3	Coordinates: 59431817-59444731 (12915 bp)	Cluster score: 155.8 (D: 16.3 1T: 28 10A: 0 OL: 18.6 NTR: 92.9)	*(considered all reads)
Cluster 6	Loci: 23	normalized: 16.3333653528012, normalized/total: 0.710146319687007, multi: 12, unique: 11, plus: 1, minus: 22, 1T(U): 21 (91.30%), 10A: 9 (39.13%), optimum length: 21 (91.30%)	mono-directional (95.65%)	Loci/1000bp: 2.544	Location: Chr3	Coordinates: 68359459-68368499 (9041 bp)	Cluster score: 52.8 (D: 5.2 1T: 10.7 10A: 0 OL: 9.9 NTR: 27)	*(considered all reads)
Cluster 7	Loci: 24	normalized: 18.3335572473503, normalized/total: 0.763898218639598, multi: 10, unique: 14, plus: 1, minus: 23, 1T(U): 20 (83.33%), 10A: 10 (41.67%), optimum length: 20 (83.33%)	mono-directional (95.83%)	Loci/1000bp: 4.2965	Location: Chr3	Coordinates: 69402711-69408296 (5586 bp)	Cluster score: 53.5 (D: 5.5 1T: 8.9 10A: 0 OL: 8 NTR: 31.1)	*(considered all reads)
Cluster 8	Loci: 18	normalized: 18, normalized/total: 1, multi: 0, unique: 18, plus: 18, minus: 0, 1T(U): 16 (88.89%), 10A: 6 (33.33%), optimum length: 14 (77.78%)	mono-directional (100.0%)	Loci/1000bp: 5.7216	Location: Chr4	Coordinates: 29246028-29249173 (3146 bp)	Cluster score: 118.1 (D: 5.1 1T: 7.9 10A: 0 OL: 5.1 NTR: 100)	*(considered all reads)
Cluster 9	Loci: 321	normalized: 309.155730346238, normalized/total: 0.963101963695447, multi: 13, unique: 308, plus: 243, minus: 78, 1T(U): 286 (89.10%), 10A: 93 (28.97%), optimum length: 292 (90.97%)	bi-directional (99.69%)	Loci/1000bp: 6.0089	Location: Chr4	Coordinates: 33573136-33626556 (53421 bp)	Cluster score: 393.8 (D: 93.8 1T: 100 10A: 0 OL: 100 NTR: 100)	*(considered all reads)
Cluster 10	Loci: 103	normalized: 99.8333333333333, normalized/total: 0.969255663430421, multi: 6, unique: 97, plus: 0, minus: 103, 1T(U): 97 (94.17%), 10A: 34 (33.01%), optimum length: 93 (90.29%)	mono-directional (100.0%)	Loci/1000bp: 27.9967	Location: Chr4	Coordinates: 38932739-38936417 (3679 bp)	Cluster score: 222.7 (D: 30.7 1T: 50.6 10A: 0 OL: 41.4 NTR: 100)	*(considered all reads)
Cluster 11	Loci: 36	normalized: 36, normalized/total: 1, multi: 0, unique: 36, plus: 36, minus: 0, 1T(U): 30 (83.33%), 10A: 10 (27.78%), optimum length: 23 (63.89%)	mono-directional (100.0%)	Loci/1000bp: 5.2817	Location: Chr4	Coordinates: 40204228-40211043 (6816 bp)	Cluster score: 129.1 (D: 10.5 1T: 13.1 10A: 0 OL: 5.5 NTR: 100)	*(considered all reads)
Cluster 12	Loci: 12	normalized: 1.52869813408359, normalized/total: 0.127391511173632, multi: 12, unique: 0, plus: 0, minus: 12, 1T(U): 9 (75.00%), 10A: 1 (8.33%), optimum length: 8 (66.67%)	mono-directional (100.0%)	Loci/1000bp: 2.8605	Location: Chr5	Coordinates: 134344852-134349046 (4195 bp)	Cluster score: 11.4 (D: 3.3 1T: 3.7 10A: 0 OL: 2.4 NTR: 2)	*(considered all reads)
Cluster 13	Loci: 42	normalized: 31.8335203540926, normalized/total: 0.757940960811729, multi: 14, unique: 28, plus: 2, minus: 40, 1T(U): 30 (71.43%), 10A: 16 (38.10%), optimum length: 35 (83.33%)	mono-directional (95.24%)	Loci/1000bp: 7.5621	Location: Chr7	Coordinates: 2535919-2541472 (5554 bp)	Cluster score: 84.6 (D: 9.4 1T: 10.6 10A: 0 OL: 13.6 NTR: 51)	*(considered all reads)
Cluster 14	Loci: 10	normalized: 2.90952380952381, normalized/total: 0.290952380952381, multi: 10, unique: 0, plus: 10, minus: 0, 1T(U): 8 (80.00%), 10A: 4 (40.00%), optimum length: 10 (100.0%)	mono-directional (100.0%)	Loci/1000bp: 1.6669	Location: Chr7	Coordinates: 10633507-10639505 (5999 bp)	Cluster score: 15.6 (D: 2.7 1T: 3.6 10A: 0 OL: 5.7 NTR: 3.6)	*(considered all reads)
Cluster 15	Loci: 427	normalized: 400.836312991408, normalized/total: 0.938726728317115, multi: 39, unique: 388, plus: 4, minus: 423, 1T(U): 377 (88.29%), 10A: 147 (34.43%), optimum length: 374 (87.59%)	mono-directional (99.06%)	Loci/1000bp: 8.9997	Location: Chr7	Coordinates: 29549771-29597216 (47446 bp)	Cluster score: 400.0 (D: 100 1T: 100 10A: 0 OL: 100 NTR: 100)	*(considered all reads)
Cluster 16	Loci: 569	normalized: 512.234971393397, normalized/total: 0.900237208072753, multi: 78, unique: 491, plus: 490, minus: 79, 1T(U): 489 (85.94%), 10A: 183 (32.16%), optimum length: 483 (84.89%)	bi-directional (95.78%)	Loci/1000bp: 8.3641	Location: Chr7	Coordinates: 40575322-40643350 (68029 bp)	Cluster score: 400.0 (D: 100 1T: 100 10A: 0 OL: 100 NTR: 100)	*(considered all reads)
Cluster 17	Loci: 216	normalized: 214.000024304764, normalized/total: 0.990740853262796, multi: 2, unique: 214, plus: 114, minus: 102, 1T(U): 180 (83.33%), 10A: 72 (33.33%), optimum length: 186 (86.11%)	bi-directional (96.76%)	Loci/1000bp: 4.7554	Location: Chr7	Coordinates: 72427385-72472806 (45422 bp)	Cluster score: 301.5 (D: 52.1 1T: 75.2 10A: 0 OL: 74.2 NTR: 100)	*(considered all reads)
Cluster 18	Loci: 58	normalized: 54.5021874693813, normalized/total: 0.939692887403127, multi: 4, unique: 54, plus: 8, minus: 50, 1T(U): 51 (87.93%), 10A: 25 (43.10%), optimum length: 48 (82.76%)	mono-directional (86.21%)	Loci/1000bp: 2.7995	Location: Chr7	Coordinates: 73260159-73280876 (20718 bp)	Cluster score: 148.7 (D: 7.8 1T: 23.8 10A: 0 OL: 18.2 NTR: 98.9)	*(considered all reads)
Cluster 19	Loci: 72	normalized: 71.5, normalized/total: 0.993055555555556, multi: 1, unique: 71, plus: 10, minus: 62, 1T(U): 57 (79.17%), 10A: 26 (36.11%), optimum length: 62 (86.11%)	bi-directional (97.22%)	Loci/1000bp: 3.4766	Location: Chr7	Coordinates: 76688051-76708760 (20710 bp)	Cluster score: 165.7 (D: 18 1T: 22.5 10A: 0 OL: 25.2 NTR: 100)	*(considered all reads)
Cluster 20	Loci: 106	normalized: 100.703457224424, normalized/total: 0.950032615324754, multi: 7, unique: 99, plus: 27, minus: 79, 1T(U): 96 (90.57%), 10A: 41 (38.68%), optimum length: 90 (84.91%)	bi-directional (97.17%)	Loci/1000bp: 2.8219	Location: Chr7	Coordinates: 151323329-151360892 (37564 bp)	Cluster score: 208.1 (D: 26.3 1T: 46.5 10A: 0 OL: 35.3 NTR: 100)	*(considered all reads)
Cluster 21	Loci: 72	normalized: 64.7210093399199, normalized/total: 0.898902907498888, multi: 9, unique: 63, plus: 22, minus: 50, 1T(U): 61 (84.72%), 10A: 27 (37.50%), optimum length: 55 (76.39%)	bi-directional (94.44%)	Loci/1000bp: 2.0882	Location: Chr8	Coordinates: 127504707-127539186 (34480 bp)	Cluster score: 159.7 (D: 15.3 1T: 26.7 10A: 0 OL: 17.7 NTR: 100)	*(considered all reads)
Cluster 22	Loci: 27	normalized: 26.3333333333333, normalized/total: 0.975308641975309, multi: 1, unique: 26, plus: 0, minus: 27, 1T(U): 21 (77.78%), 10A: 8 (29.63%), optimum length: 25 (92.59%)	mono-directional (100.0%)	Loci/1000bp: 14.1213	Location: Chr9	Coordinates: 28889125-28891036 (1912 bp)	Cluster score: 79.1 (D: 7.8 1T: 8.5 10A: 0 OL: 12.1 NTR: 50.7)	*(considered all reads)
Cluster 23	Loci: 8	normalized: 1.02109984053566, normalized/total: 0.127637480066957, multi: 8, unique: 0, plus: 8, minus: 0, 1T(U): 5 (62.50%), 10A: 6 (75.00%), optimum length: 6 (75.00%)	mono-directional (100.0%)	Loci/1000bp: 2.3055	Location: Chr9	Coordinates: 30341207-30344676 (3470 bp)	Cluster score: 11.2 (D: 2.1 1T: 1.8 10A: 2.8 OL: 2.2 NTR: 2.3)	*(considered all reads)
Cluster 24	Loci: 16	normalized: 14, normalized/total: 0.875, multi: 4, unique: 12, plus: 0, minus: 16, 1T(U): 15 (93.75%), 10A: 5 (31.25%), optimum length: 14 (87.50%)	mono-directional (100.0%)	Loci/1000bp: 1.4329	Location: Chr9	Coordinates: 42746523-42757688 (11166 bp)	Cluster score: 42.9 (D: 4.5 1T: 8 10A: 0 OL: 6.2 NTR: 24.2)	*(considered all reads)
Cluster 25	Loci: 136	normalized: 109.062952071034, normalized/total: 0.801933471110544, multi: 31, unique: 105, plus: 11, minus: 125, 1T(U): 111 (81.62%), 10A: 43 (31.62%), optimum length: 111 (81.62%)	mono-directional (91.91%)	Loci/1000bp: 3.5795	Location: Chr9	Coordinates: 59265511-59303504 (37994 bp)	Cluster score: 210.1 (D: 24.9 1T: 45.2 10A: 0 OL: 40 NTR: 100)	*(considered all reads)
Cluster 26	Loci: 10	normalized: 6.5, normalized/total: 0.65, multi: 6, unique: 4, plus: 10, minus: 0, 1T(U): 8 (80.00%), 10A: 3 (30.00%), optimum length: 7 (70.00%)	mono-directional (100.0%)	Loci/1000bp: 10.7066	Location: Chr10	Coordinates: 64447107-64448040 (934 bp)	Cluster score: 19.7 (D: 2.7 1T: 3.6 10A: 0 OL: 2.3 NTR: 11.1)	*(considered reads with less than 5 loci)
Cluster 27	Loci: 59	normalized: 28.7000727944671, normalized/total: 0.486441911770629, multi: 44, unique: 15, plus: 55, minus: 4, 1T(U): 52 (88.14%), 10A: 17 (28.81%), optimum length: 50 (84.75%)	mono-directional (93.22%)	Loci/1000bp: 9.484	Location: Chr10	Coordinates: 76060825-76067045 (6221 bp)	Cluster score: 93.8 (D: 11.8 1T: 24.3 10A: 0 OL: 19.8 NTR: 37.9)	*(considered all reads)
Cluster 28	Loci: 25	normalized: 5.96666666666667, normalized/total: 0.238666666666667, multi: 25, unique: 0, plus: 0, minus: 25, 1T(U): 22 (88.00%), 10A: 4 (16.00%), optimum length: 23 (92.00%)	mono-directional (100.0%)	Loci/1000bp: 9.4127	Location: Chr10	Coordinates: 76174080-76176735 (2656 bp)	Cluster score: 34.8 (D: 7.2 1T: 10.5 10A: 0 OL: 11 NTR: 6.1)	*(considered all reads)
Cluster 29	Loci: 32	normalized: 6.30009951860614, normalized/total: 0.196878109956442, multi: 32, unique: 0, plus: 2, minus: 30, 1T(U): 23 (71.88%), 10A: 6 (18.75%), optimum length: 24 (75.00%)	mono-directional (93.75%)	Loci/1000bp: 2.5268	Location: Chr10	Coordinates: 76188481-76201144 (12664 bp)	Cluster score: 29.5 (D: 6.6 1T: 8.3 10A: 0 OL: 7.8 NTR: 6.8)	*(considered all reads)
Cluster 30	Loci: 310	normalized: 249.333371710538, normalized/total: 0.80430119906625, multi: 97, unique: 213, plus: 14, minus: 296, 1T(U): 266 (85.81%), 10A: 97 (31.29%), optimum length: 270 (87.10%)	mono-directional (95.48%)	Loci/1000bp: 7.3387	Location: Chr10	Coordinates: 76220223-76262464 (42242 bp)	Cluster score: 369.2 (D: 69.2 1T: 100 10A: 0 OL: 100 NTR: 100)	*(considered all reads)
Cluster 31	Loci: 190	normalized: 189.033333333333, normalized/total: 0.994912280701754, multi: 1, unique: 189, plus: 5, minus: 185, 1T(U): 168 (88.42%), 10A: 48 (25.26%), optimum length: 166 (87.37%)	mono-directional (97.37%)	Loci/1000bp: 7.9913	Location: Chr10	Coordinates: 81253046-81276821 (23776 bp)	Cluster score: 293.5 (D: 47.6 1T: 77.5 10A: 0 OL: 68.4 NTR: 100)	*(considered all reads)
Cluster 32	Loci: 151	normalized: 137.622790391401, normalized/total: 0.911409207890076, multi: 15, unique: 136, plus: 141, minus: 10, 1T(U): 131 (86.75%), 10A: 56 (37.09%), optimum length: 135 (89.40%)	bi-directional (98.68%)	Loci/1000bp: 4.075	Location: Chr11	Coordinates: 3572903-3609957 (37055 bp)	Cluster score: 258.3 (D: 41.1 1T: 58.7 10A: 0 OL: 58.5 NTR: 100)	*(considered all reads)
Cluster 33	Loci: 16	normalized: 15.0001870207593, normalized/total: 0.937511688797457, multi: 1, unique: 15, plus: 16, minus: 0, 1T(U): 15 (93.75%), 10A: 5 (31.25%), optimum length: 15 (93.75%)	mono-directional (100.0%)	Loci/1000bp: 2.088	Location: Chr11	Coordinates: 3623496-3631158 (7663 bp)	Cluster score: 47.0 (D: 4.5 1T: 8 10A: 0 OL: 7.5 NTR: 27)	*(considered all reads)
Cluster 34	Loci: 129	normalized: 116.33514974354, normalized/total: 0.901822866228991, multi: 18, unique: 111, plus: 11, minus: 118, 1T(U): 105 (81.40%), 10A: 54 (41.86%), optimum length: 111 (86.05%)	mono-directional (91.47%)	Loci/1000bp: 3.6108	Location: Chr11	Coordinates: 9630076-9665801 (35726 bp)	Cluster score: 210.2 (D: 23.1 1T: 42.6 10A: 0 OL: 44.5 NTR: 100)	*(considered all reads)
Cluster 35	Loci: 79	normalized: 77.0001892505678, normalized/total: 0.974685939880604, multi: 3, unique: 76, plus: 6, minus: 73, 1T(U): 68 (86.08%), 10A: 37 (46.84%), optimum length: 70 (88.61%)	mono-directional (92.41%)	Loci/1000bp: 4.0422	Location: Chr11	Coordinates: 9671319-9690862 (19544 bp)	Cluster score: 175.5 (D: 15 1T: 30.4 10A: 0 OL: 30.1 NTR: 100)	*(considered all reads)
Cluster 36	Loci: 8	normalized: 8, normalized/total: 1, multi: 0, unique: 8, plus: 0, minus: 8, 1T(U): 8 (100.0%), 10A: 1 (12.50%), optimum length: 8 (100.0%)	mono-directional (100.0%)	Loci/1000bp: 1.4324	Location: Chr11	Coordinates: 51334121-51339705 (5585 bp)	Cluster score: 111.5 (D: 2.1 1T: 4.8 10A: 0 OL: 4.6 NTR: 100)	*(considered reads with less than 5 loci)
Cluster 37	Loci: 9	normalized: 9, normalized/total: 1, multi: 0, unique: 9, plus: 0, minus: 9, 1T(U): 9 (100.0%), 10A: 1 (11.11%), optimum length: 9 (100.0%)	mono-directional (100.0%)	Loci/1000bp: 1.9243	Location: Chr11	Coordinates: 85989592-85994268 (4677 bp)	Cluster score: 113.0 (D: 2.4 1T: 5.4 10A: 0 OL: 5.2 NTR: 100)	*(considered all reads)
Cluster 38	Loci: 183	normalized: 166.500009527167, normalized/total: 0.909836117634791, multi: 32, unique: 151, plus: 182, minus: 1, 1T(U): 153 (83.61%), 10A: 60 (32.79%), optimum length: 159 (86.89%)	mono-directional (99.45%)	Loci/1000bp: 7.8413	Location: Chr11	Coordinates: 122116726-122140063 (23338 bp)	Cluster score: 281.7 (D: 52.5 1T: 64.4 10A: 0 OL: 64.8 NTR: 100)	*(considered all reads)
Cluster 39	Loci: 123	normalized: 104.521443702773, normalized/total: 0.849767834981894, multi: 27, unique: 96, plus: 6, minus: 117, 1T(U): 108 (87.80%), 10A: 35 (28.46%), optimum length: 106 (86.18%)	mono-directional (95.12%)	Loci/1000bp: 3.8533	Location: Chr13	Coordinates: 109938056-109969976 (31921 bp)	Cluster score: 219.3 (D: 27.1 1T: 49.5 10A: 0 OL: 42.7 NTR: 100)	*(considered all reads)
Cluster 40	Loci: 443	normalized: 436.060378682401, normalized/total: 0.984334940592328, multi: 8, unique: 435, plus: 437, minus: 6, 1T(U): 396 (89.39%), 10A: 106 (23.93%), optimum length: 398 (89.84%)	mono-directional (98.65%)	Loci/1000bp: 8.7246	Location: Chr14	Coordinates: 26403387-26454162 (50776 bp)	Cluster score: 400.0 (D: 100 1T: 100 10A: 0 OL: 100 NTR: 100)	*(considered all reads)
Cluster 41	Loci: 19	normalized: 19, normalized/total: 1, multi: 0, unique: 19, plus: 19, minus: 0, 1T(U): 18 (94.74%), 10A: 3 (15.79%), optimum length: 17 (89.47%)	mono-directional (100.0%)	Loci/1000bp: 4.1152	Location: Chr14	Coordinates: 73175286-73179902 (4617 bp)	Cluster score: 123.0 (D: 5.4 1T: 9.8 10A: 0 OL: 7.8 NTR: 100)	*(considered all reads)
Cluster 42	Loci: 53	normalized: 51, normalized/total: 0.962264150943396, multi: 4, unique: 49, plus: 1, minus: 52, 1T(U): 48 (90.57%), 10A: 17 (32.08%), optimum length: 38 (71.70%)	mono-directional (98.11%)	Loci/1000bp: 4.5361	Location: Chr15	Coordinates: 88579648-88591331 (11684 bp)	Cluster score: 141.1 (D: 13.9 1T: 23.5 10A: 0 OL: 11 NTR: 92.7)	*(considered all reads)
Cluster 43	Loci: 11	normalized: 10.5, normalized/total: 0.954545454545455, multi: 1, unique: 10, plus: 8, minus: 3, 1T(U): 9 (81.82%), 10A: 4 (36.36%), optimum length: 8 (72.73%)	bi-directional (100.0%)	Loci/1000bp: 2.782	Location: Chr15	Coordinates: 102427823-102431776 (3954 bp)	Cluster score: 30.5 (D: 3 1T: 4.1 10A: 0 OL: 2.7 NTR: 20.7)	*(considered all reads)
Cluster 44	Loci: 34	normalized: 22.6250675440367, normalized/total: 0.665443163059902, multi: 16, unique: 18, plus: 5, minus: 29, 1T(U): 25 (73.53%), 10A: 9 (26.47%), optimum length: 28 (82.35%)	mono-directional (85.29%)	Loci/1000bp: 3.6685	Location: Chr16	Coordinates: 16735603-16744870 (9268 bp)	Cluster score: 59.2 (D: 4.4 1T: 9.3 10A: 0 OL: 10.7 NTR: 34.8)	*(considered all reads)
Cluster 45	Loci: 62	normalized: 42.0875006282354, normalized/total: 0.67883065529412, multi: 34, unique: 28, plus: 62, minus: 0, 1T(U): 53 (85.48%), 10A: 18 (29.03%), optimum length: 55 (88.71%)	mono-directional (100.0%)	Loci/1000bp: 4.2034	Location: Chr16	Coordinates: 16783688-16798437 (14750 bp)	Cluster score: 131.1 (D: 18.4 1T: 23.6 10A: 0 OL: 23.8 NTR: 65.3)	*(considered all reads)
Cluster 46	Loci: 61	normalized: 36.0851153721501, normalized/total: 0.591559268395903, multi: 40, unique: 21, plus: 2, minus: 59, 1T(U): 49 (80.33%), 10A: 17 (27.87%), optimum length: 49 (80.33%)	mono-directional (96.72%)	Loci/1000bp: 3.6297	Location: Chr16	Coordinates: 18341483-18358288 (16806 bp)	Cluster score: 105.1 (D: 14.8 1T: 19.9 10A: 0 OL: 17.5 NTR: 52.9)	*(considered all reads)
Cluster 47	Loci: 57	normalized: 36.4265554353555, normalized/total: 0.639062376058868, multi: 36, unique: 21, plus: 57, minus: 0, 1T(U): 49 (85.96%), 10A: 23 (40.35%), optimum length: 50 (87.72%)	mono-directional (100.0%)	Loci/1000bp: 3.9327	Location: Chr16	Coordinates: 18388483-18402976 (14494 bp)	Cluster score: 114.7 (D: 16.9 1T: 22 10A: 0 OL: 21.2 NTR: 54.6)	*(considered all reads)
Cluster 48	Loci: 12	normalized: 11.0000320194678, normalized/total: 0.916669334955653, multi: 1, unique: 11, plus: 11, minus: 1, 1T(U): 10 (83.33%), 10A: 3 (25.00%), optimum length: 11 (91.67%)	mono-directional (91.67%)	Loci/1000bp: 3.4091	Location: Chr16	Coordinates: 50950226-50953745 (3520 bp)	Cluster score: 31.8 (D: 2.2 1T: 4.6 10A: 0 OL: 5.4 NTR: 19.6)	*(considered all reads)
Cluster 49	Loci: 8	normalized: 4.83333333333333, normalized/total: 0.604166666666667, multi: 6, unique: 2, plus: 8, minus: 0, 1T(U): 6 (75.00%), 10A: 1 (12.50%), optimum length: 6 (75.00%)	mono-directional (100.0%)	Loci/1000bp: 4.9938	Location: Chr17	Coordinates: 4720657-4722258 (1602 bp)	Cluster score: 14.6 (D: 2.1 1T: 2.6 10A: 0 OL: 2.2 NTR: 7.7)	*(considered reads with less than 5 loci)
Cluster 50	Loci: 70	normalized: 64.5451107715814, normalized/total: 0.922073011022591, multi: 7, unique: 63, plus: 0, minus: 70, 1T(U): 65 (92.86%), 10A: 17 (24.29%), optimum length: 56 (80.00%)	mono-directional (100.0%)	Loci/1000bp: 5.5688	Location: Chr17	Coordinates: 10713886-10726455 (12570 bp)	Cluster score: 173.6 (D: 20.8 1T: 33.1 10A: 0 OL: 19.7 NTR: 100)	*(considered all reads)
Cluster 51	Loci: 124	normalized: 116.297902578603, normalized/total: 0.937886311117769, multi: 9, unique: 115, plus: 0, minus: 124, 1T(U): 113 (91.13%), 10A: 41 (33.06%), optimum length: 106 (85.48%)	mono-directional (100.0%)	Loci/1000bp: 3.5654	Location: Chr17	Coordinates: 10742970-10777748 (34779 bp)	Cluster score: 234.2 (D: 37 1T: 55.2 10A: 0 OL: 42 NTR: 100)	*(considered all reads)
Cluster 52	Loci: 252	normalized: 249.009375349587, normalized/total: 0.98813244186344, multi: 3, unique: 249, plus: 45, minus: 207, 1T(U): 226 (89.68%), 10A: 72 (28.57%), optimum length: 207 (82.14%)	bi-directional (92.86%)	Loci/1000bp: 7.4492	Location: Chr18	Coordinates: 3526935-3560763 (33829 bp)	Cluster score: 323.2 (D: 48.4 1T: 100 10A: 0 OL: 74.8 NTR: 100)	*(considered all reads)
Cluster 53	Loci: 16	normalized: 13.0000550097335, normalized/total: 0.812503438108345, multi: 3, unique: 13, plus: 15, minus: 1, 1T(U): 11 (68.75%), 10A: 4 (25.00%), optimum length: 12 (75.00%)	mono-directional (93.75%)	Loci/1000bp: 2.0978	Location: Chr18	Coordinates: 3567213-3574839 (7627 bp)	Cluster score: 33.1 (D: 3.3 1T: 4 10A: 0 OL: 4.1 NTR: 21.7)	*(considered all reads)
Cluster 54	Loci: 138	normalized: 118.500997524734, normalized/total: 0.858702880614012, multi: 21, unique: 117, plus: 132, minus: 6, 1T(U): 103 (74.64%), 10A: 44 (31.88%), optimum length: 106 (76.81%)	mono-directional (95.65%)	Loci/1000bp: 4.5008	Location: Chr19	Coordinates: 15545699-15576359 (30661 bp)	Cluster score: 202.0 (D: 31.3 1T: 36.9 10A: 0 OL: 33.8 NTR: 100)	*(considered all reads)
Cluster 55	Loci: 123	normalized: 110.500866195221, normalized/total: 0.898381025977404, multi: 14, unique: 109, plus: 6, minus: 117, 1T(U): 96 (78.05%), 10A: 40 (32.52%), optimum length: 103 (83.74%)	mono-directional (95.12%)	Loci/1000bp: 4.7993	Location: Chr19	Coordinates: 19432527-19458155 (25629 bp)	Cluster score: 202.9 (D: 27.1 1T: 36.7 10A: 0 OL: 39.1 NTR: 100)	*(considered all reads)
Cluster 56	Loci: 95	normalized: 87.8380568743796, normalized/total: 0.924611124993469, multi: 8, unique: 87, plus: 1, minus: 94, 1T(U): 81 (85.26%), 10A: 30 (31.58%), optimum length: 80 (84.21%)	mono-directional (98.95%)	Loci/1000bp: 13.3371	Location: Chr19	Coordinates: 41273026-41280148 (7123 bp)	Cluster score: 192.7 (D: 26.3 1T: 35.5 10A: 0 OL: 30.9 NTR: 100)	*(considered all reads)
Cluster 57	Loci: 10	normalized: 10, normalized/total: 1, multi: 0, unique: 10, plus: 0, minus: 10, 1T(U): 9 (90.00%), 10A: 1 (10.00%), optimum length: 9 (90.00%)	mono-directional (100.0%)	Loci/1000bp: 8.9847	Location: Chr19	Coordinates: 41287342-41288454 (1113 bp)	Cluster score: 111.6 (D: 2.7 1T: 4.6 10A: 0 OL: 4.3 NTR: 100)	*(considered reads with less than 5 loci)
Cluster 58	Loci: 32	normalized: 25.0001148839646, normalized/total: 0.781253590123893, multi: 7, unique: 25, plus: 4, minus: 28, 1T(U): 26 (81.25%), 10A: 10 (31.25%), optimum length: 24 (75.00%)	mono-directional (87.50%)	Loci/1000bp: 3.4651	Location: Chr19	Coordinates: 41365160-41374394 (9235 bp)	Cluster score: 64.0 (D: 4.7 1T: 11 10A: 0 OL: 7.8 NTR: 40.5)	*(considered all reads)
Cluster 59	Loci: 58	normalized: 43.5000417369191, normalized/total: 0.750000719602053, multi: 21, unique: 37, plus: 56, minus: 2, 1T(U): 47 (81.03%), 10A: 12 (20.69%), optimum length: 51 (87.93%)	mono-directional (96.55%)	Loci/1000bp: 5.5518	Location: Chr20	Coordinates: 23543630-23554076 (10447 bp)	Cluster score: 124.7 (D: 13.9 1T: 19.3 10A: 0 OL: 21.7 NTR: 69.8)	*(considered all reads)
Cluster 60	Loci: 82	normalized: 7, normalized/total: 0.0853658536585365, multi: 82, unique: 0, plus: 0, minus: 82, 1T(U): 66 (80.49%), 10A: 38 (46.34%), optimum length: 49 (59.76%)	mono-directional (100.0%)	Loci/1000bp: 2.7766	Location: ChrX	Coordinates: 7004521-7034053 (29533 bp)	Cluster score: 64.5 (D: 24.4 1T: 26.6 10A: 0 OL: 9.5 NTR: 4)	*(considered all reads)
Cluster 61	Loci: 8	normalized: 3, normalized/total: 0.375, multi: 7, unique: 1, plus: 0, minus: 8, 1T(U): 8 (100.0%), 10A: 2 (25.00%), optimum length: 8 (100.0%)	mono-directional (100.0%)	Loci/1000bp: 1.9338	Location: ChrX	Coordinates: 133236334-133240470 (4137 bp)	Cluster score: 15.4 (D: 2.1 1T: 4.8 10A: 0 OL: 4.6 NTR: 3.9)	*(considered all reads)
Total clustered loci: 5553 (multi: 939,unique: 4614)
P 0 false positive hits: 0.908449379171376
P 1 or more false positive hits: 0.091550620828624
P 2 or more false positive hits: 0.0037773358969
