# Supplementary material for: proTRAC - a software for probabilistic piRNA cluster detection, visualization and analysis
Source: BMC Bioinformatics. 2012 Jan 10;13:5. doi: 10.1186/1471-2105-13-5 (PMC3293768; doi:10.1186/1471-2105-13-5)
Supplement: Additional file 9 — This folder contains the proTRAC software with all required files and a sample ELAND3 input file. The Perl script (proTRAC.pl) contains the source code of the software that can be run on any platform. Executing Perl scripts requires the installation of a Perl interpreter which is part of a standard Perl distribution like the freely available Strawberry Perl (http://strawberryperl.com/). Perl is preinstalled on most Macintosh and Linux systems. The folder also contains an executable file (proTRAC.exe) which runs on Windows systems without any further requirements. [file 1471-2105-13-5-S9.ZIP]

Archive with 26 entries (25 files):
- proTRAC/ELAND3_sample.txt
- proTRAC/proTRAC.exe
- proTRAC/proTRAC.pl
- proTRAC/proTRAC_documentation.pdf
- proTRAC/proTRAC_files/
- proTRAC/proTRAC_files/browse
- proTRAC/proTRAC_files/clock
- proTRAC/proTRAC_files/closeses
- proTRAC/proTRAC_files/cses
- proTRAC/proTRAC_files/defaults
- proTRAC/proTRAC_files/doc
- proTRAC/proTRAC_files/exit
- proTRAC/proTRAC_files/export
- proTRAC/proTRAC_files/fses
- proTRAC/proTRAC_files/goto
- proTRAC/proTRAC_files/gui
- proTRAC/proTRAC_files/info
- proTRAC/proTRAC_files/load
- proTRAC/proTRAC_files/next
- proTRAC/proTRAC_files/noclock
- proTRAC/proTRAC_files/prev_temp
- proTRAC/proTRAC_files/previous
- proTRAC/proTRAC_files/refresh
- proTRAC/proTRAC_files/save
- proTRAC/proTRAC_files/stop
- proTRAC/proTRAC_files/track
