# Supplementary material for: proTRAC - a software for probabilistic piRNA cluster detection, visualization and analysis
Source: BMC Bioinformatics. 2012 Jan 10;13:5. doi: 10.1186/1471-2105-13-5 (PMC3293768; doi:10.1186/1471-2105-13-5)
Supplement: Additional file 9 — This folder contains the proTRAC software with all required files and a sample ELAND3 input file. The Perl script (proTRAC.pl) contains the source code of the software that can be run on any platform. Executing Perl scripts requires the installation of a Perl interpreter which is part of a standard Perl distribution like the freely available Strawberry Perl (http://strawberryperl.com/). Perl is preinstalled on most Macintosh and Linux systems. The folder also contains an executable file (proTRAC.exe) which runs on Windows systems without any further requirements. [file 1471-2105-13-5-S9.ZIP › proTRAC/ELAND3_sample.txt]

trans_id	trans_coord	target_seq	probe_id	probe_seq	num_mismatch	strand
Chr1	10368	AAGTGCTGGGATTACAGGCTTG	1	AAGTGCTGGGATTACAGGCTTG	0	-
Chr1	12890	TGTAATCCCAGCACTTTGGGAGGCCGAGG	1	TGTAATCCCAGCACTTTGGGAGGCCGAGG	0	-
Chr1	42961	TTTTTGTATTTTTAGTAGAGATGG	1	TTTTTGTATTTTTAGTAGAGATGG	0	-
Chr1	43021	CTACTCGGGAGGCTGAGGCAG	1	CTACTCGGGAGGCTGAGGCAG	0	+
Chr1	65893	AGGAGTTCGAGACCAGCCTGGCC	1	AGGAGTTCGAGACCAGCCTGGCC	0	-
Chr1	85280	CTACTCGGGAGGCTGAGGCAG	1	CTACTCGGGAGGCTGAGGCAG	0	-
Chr1	85417	TGTAATCCCAGCACTTTGGGAGGCCGAGG	1	TGTAATCCCAGCACTTTGGGAGGCCGAGG	0	-
Chr1	85430	AAGTGCTGGGATTACAGGCTTG	1	AAGTGCTGGGATTACAGGCTTG	0	+
Chr1	85432	GGCCGGGCGCGGTGGCTCAAGCCTGTAATCCCAGCAC	1	GGCCGGGCGCGGTGGCTCAAGCCTGTAATCCCAGCAC	0	-
Chr1	125719	AAGTGCTGGGATTACAGGCTTG	1	AAGTGCTGGGATTACAGGCTTG	0	-
Chr1	125871	CTACTCGGGAGGCTGAGGCAG	1	CTACTCGGGAGGCTGAGGCAG	0	+
Chr1	135031	AAACTTACAATCATGGCAGAAGGC	1	AAACTTACAATCATGGCAGAAGGC	0	+
Chr1	252983	GGCCGGGCGCGGTGGCTCAAGCCTGTAATCCCAGCAC	1	GGCCGGGCGCGGTGGCTCAAGCCTGTAATCCCAGCAC	0	+
Chr1	253000	AAGTGCTGGGATTACAGGCTTG	1	AAGTGCTGGGATTACAGGCTTG	0	-
Chr1	281341	AGGTGTGAGCCACTGTGCCTGG	1	AGGTGTGAGCCACTGTGCCTGG	0	+
Chr1	286530	TGTAATCCCAGCACTTTGGGAGGCCGAGG	1	TGTAATCCCAGCACTTTGGGAGGCCGAGG	0	+
Chr1	286613	TTTTTGTATTTTTAGTAGAGATGG	1	TTTTTGTATTTTTAGTAGAGATGG	0	-
Chr1	290346	TGTAATCCCAGCACTTTGGGAGGCCGAGG	1	TGTAATCCCAGCACTTTGGGAGGCCGAGG	0	-
Chr1	387855	TGGTCTTGAACTCCTGGGCTCAAGCG	1	TGGTCTTGAACTCCTGGGCTCAAGCG	0	+
Chr1	398982	AGGAGTTCGAGACCAGCCTGGCC	1	AGGAGTTCGAGACCAGCCTGGCC	0	-
Chr1	416937	TGTTCTATTGCCTGATTTGCATTGTTG	1	TGTTCTATTGCCTGATTTGCATTGTTG	0	+
Chr1	419366	ATGTATAATATACATTTGTGCCCATGTT	1	ATGTATAATATACATTTGTGCCCATGTT	0	+
Chr1	421124	TGTATCCTGTTAAATCTGTTTTCTTTCGAT	1	TGTATCCTGTTAAATCTGTTTTCTTTCGAT	0	+
Chr1	422620	TACATATATTTGATGTTGGCTTAATTCT	1	TACATATATTTGATGTTGGCTTAATTCT	0	+
Chr1	429293	AGGAGTTCGAGACCAGCCTGGCC	1	AGGAGTTCGAGACCAGCCTGGCC	0	+
Chr1	457894	CTACTCGGGAGGCTGAGGCAG	1	CTACTCGGGAGGCTGAGGCAG	0	-
Chr1	476262	TGTAATCCCAGCACTTTGGGAGGCCGAGG	1	TGTAATCCCAGCACTTTGGGAGGCCGAGG	0	+
Chr1	479371	TTTTTGTATTTTTAGTAGAGATGG	1	TTTTTGTATTTTTAGTAGAGATGG	0	+
Chr1	479450	TGTAATCCCAGCACTTTGGGAGGCCGAGG	1	TGTAATCCCAGCACTTTGGGAGGCCGAGG	0	-
Chr1	539691	CTACTCGGGAGGCTGAGGCAG	1	CTACTCGGGAGGCTGAGGCAG	0	-
Chr1	539842	AAGTGCTGGGATTACAGGCTTG	1	AAGTGCTGGGATTACAGGCTTG	0	+
Chr1	539844	GGCCGGGCGCGGTGGCTCAAGCCTGTAATCCCAGCAC	1	GGCCGGGCGCGGTGGCTCAAGCCTGTAATCCCAGCAC	0	-
Chr1	544724	TTTTTGTATTTTTAGTAGAGATGG	1	TTTTTGTATTTTTAGTAGAGATGG	0	-
Chr1	547402	CTACTCGGGAGGCTGAGGCAG	1	CTACTCGGGAGGCTGAGGCAG	0	-
Chr1	561337	TTTTTGTATTTTTAGTAGAGATGG	1	TTTTTGTATTTTTAGTAGAGATGG	0	+
Chr1	585503	CTACTCGGGAGGCTGAGGCAG	1	CTACTCGGGAGGCTGAGGCAG	0	-
Chr1	605046	CTACTCGGGAGGCTGAGGCAG	1	CTACTCGGGAGGCTGAGGCAG	0	-
Chr1	605204	AAGTGCTGGGATTACAGGCTTG	1	AAGTGCTGGGATTACAGGCTTG	0	+
Chr1	606071	TTTTTGTATTTTTAGTAGAGATGG	1	TTTTTGTATTTTTAGTAGAGATGG	0	+
Chr1	614816	CTACTCGGGAGGCTGAGGCAG	1	CTACTCGGGAGGCTGAGGCAG	0	+
Chr1	630260	AAGTGCTGGGATTACAGGCTTG	1	AAGTGCTGGGATTACAGGCTTG	0	-
Chr1	645182	GGCCGGGCGCGGTGGCTCAAGCCTGTAATCCCAGCAC	1	GGCCGGGCGCGGTGGCTCAAGCCTGTAATCCCAGCAC	0	+
Chr1	645199	AAGTGCTGGGATTACAGGCTTG	1	AAGTGCTGGGATTACAGGCTTG	0	-
Chr1	645353	CTACTCGGGAGGCTGAGGCAG	1	CTACTCGGGAGGCTGAGGCAG	0	+
Chr1	662905	TGTAATCCCAGCACTTTGGGAGGCCGAGG	1	TGTAATCCCAGCACTTTGGGAGGCCGAGG	0	-
Chr1	666182	AAGTGCTGGGATTACAGGCTTG	1	AAGTGCTGGGATTACAGGCTTG	0	-
Chr1	666334	CTACTCGGGAGGCTGAGGCAG	1	CTACTCGGGAGGCTGAGGCAG	0	+
Chr1	666899	TGTAATCCCAGCACTTTGGGAGGCCGAGG	1	TGTAATCCCAGCACTTTGGGAGGCCGAGG	0	+
Chr1	666987	TTTTTGTATTTTTAGTAGAGATGG	1	TTTTTGTATTTTTAGTAGAGATGG	0	-
Chr1	677352	AGGAGTTCGAGACCAGCCTGGCC	1	AGGAGTTCGAGACCAGCCTGGCC	0	-
Chr1	679581	CTACTCGGGAGGCTGAGGCAG	1	CTACTCGGGAGGCTGAGGCAG	0	+
Chr1	683425	GGCCGGGCGCGGTGGCTCAAGCCTGTAATCCCAGCAC	1	GGCCGGGCGCGGTGGCTCAAGCCTGTAATCCCAGCAC	0	+
Chr1	683442	AAGTGCTGGGATTACAGGCTTG	1	AAGTGCTGGGATTACAGGCTTG	0	-
Chr1	683594	CTACTCGGGAGGCTGAGGCAG	1	CTACTCGGGAGGCTGAGGCAG	0	+
Chr1	688575	CTACTCGGGAGGCTGAGGCAG	1	CTACTCGGGAGGCTGAGGCAG	0	+
Chr1	723067	CTACTCGGGAGGCTGAGGCAG	1	CTACTCGGGAGGCTGAGGCAG	0	+
Chr1	727578	AAGTGCTGGGATTACAGGCTTG	1	AAGTGCTGGGATTACAGGCTTG	0	-
Chr1	729819	GGCCGGGCGCGGTGGCTCAAGCCTGTAATCCCAGCAC	1	GGCCGGGCGCGGTGGCTCAAGCCTGTAATCCCAGCAC	0	+
Chr1	729836	AAGTGCTGGGATTACAGGCTTG	1	AAGTGCTGGGATTACAGGCTTG	0	-
Chr1	745248	AGGAGTTCGAGACCAGCCTGGCC	1	AGGAGTTCGAGACCAGCCTGGCC	0	-
Chr1	760374	TGTAATCCCAGCACTTTGGGAGGCCGAGG	1	TGTAATCCCAGCACTTTGGGAGGCCGAGG	0	+
Chr1	760460	TTTTTGTATTTTTAGTAGAGATGG	1	TTTTTGTATTTTTAGTAGAGATGG	0	-
Chr1	763215	GGCCGGGCGCGGTGGCTCAAGCCTGTAATCCCAGCAC	1	GGCCGGGCGCGGTGGCTCAAGCCTGTAATCCCAGCAC	0	+
Chr1	763232	AAGTGCTGGGATTACAGGCTTG	1	AAGTGCTGGGATTACAGGCTTG	0	-
Chr1	763238	TGTAATCCCAGCACTTTGGGAGGCCGAGG	1	TGTAATCCCAGCACTTTGGGAGGCCGAGG	0	+
Chr1	782264	AAGTGCTGGGATTACAGGCTTG	1	AAGTGCTGGGATTACAGGCTTG	0	+
Chr1	782266	GGCCGGGCGCGGTGGCTCAAGCCTGTAATCCCAGCAC	1	GGCCGGGCGCGGTGGCTCAAGCCTGTAATCCCAGCAC	0	-
Chr1	786138	TTTTTGTATTTTTAGTAGAGATGG	1	TTTTTGTATTTTTAGTAGAGATGG	0	-
Chr1	788373	TTTTTGTATTTTTAGTAGAGATGG	1	TTTTTGTATTTTTAGTAGAGATGG	0	+
Chr1	792427	TGTAATCCCAGCACTTTGGGAGGCCGAGG	1	TGTAATCCCAGCACTTTGGGAGGCCGAGG	0	+
Chr1	793757	AGGAGTTCGAGACCAGCCTGGCC	1	AGGAGTTCGAGACCAGCCTGGCC	0	-
Chr1	797803	GGCCGGGCGCGGTGGCTCAAGCCTGTAATCCCAGCAC	1	GGCCGGGCGCGGTGGCTCAAGCCTGTAATCCCAGCAC	0	+
Chr1	797820	AAGTGCTGGGATTACAGGCTTG	1	AAGTGCTGGGATTACAGGCTTG	0	-
Chr1	797970	CTACTCGGGAGGCTGAGGCAG	1	CTACTCGGGAGGCTGAGGCAG	0	+
Chr1	800115	TGTAATCCCAGCACTTTGGGAGGCCGAGG	1	TGTAATCCCAGCACTTTGGGAGGCCGAGG	0	+
Chr1	805435	AAGTGCTGGGATTACAGGCTTG	1	AAGTGCTGGGATTACAGGCTTG	0	-
Chr1	805513	TTTTTGTATTTTTAGTAGAGATGG	1	TTTTTGTATTTTTAGTAGAGATGG	0	-
Chr1	815476	CTACTCGGGAGGCTGAGGCAG	1	CTACTCGGGAGGCTGAGGCAG	0	-
Chr1	815627	AAGTGCTGGGATTACAGGCTTG	1	AAGTGCTGGGATTACAGGCTTG	0	+
Chr1	826538	TGTAATCCCAGCACTTTGGGAGGCCGAGG	1	TGTAATCCCAGCACTTTGGGAGGCCGAGG	0	+
Chr1	837359	AGGTGTGAGCCACTGTGCCTGG	1	AGGTGTGAGCCACTGTGCCTGG	0	-
Chr1	840684	CTACTCGGGAGGCTGAGGCAG	1	CTACTCGGGAGGCTGAGGCAG	0	-
Chr1	843316	GGCCGGGCGCGGTGGCTCAAGCCTGTAATCCCAGCAC	1	GGCCGGGCGCGGTGGCTCAAGCCTGTAATCCCAGCAC	0	+
Chr1	843333	AAGTGCTGGGATTACAGGCTTG	1	AAGTGCTGGGATTACAGGCTTG	0	-
Chr1	843423	TTTTTGTATTTTTAGTAGAGATGG	1	TTTTTGTATTTTTAGTAGAGATGG	0	-
Chr1	844492	TTTTTGTATTTTTAGTAGAGATGG	1	TTTTTGTATTTTTAGTAGAGATGG	0	-
Chr1	844553	CTACTCGGGAGGCTGAGGCAG	1	CTACTCGGGAGGCTGAGGCAG	0	+
Chr1	852966	TCCCAAAGTGCTGGGATTATAGGCGTGAGCC	1	TCCCAAAGTGCTGGGATTATAGGCGTGAGCC	0	+
Chr1	853338	TGTAATCCCAGCACTTTGGGAGGCCGAGG	1	TGTAATCCCAGCACTTTGGGAGGCCGAGG	0	+
Chr1	856777	CTACTCGGGAGGCTGAGGCAG	1	CTACTCGGGAGGCTGAGGCAG	0	-
Chr1	856902	TGTAATCCCAGCACTTTGGGAGGCCGAGG	1	TGTAATCCCAGCACTTTGGGAGGCCGAGG	0	-
Chr1	858436	AGGAGTTCGAGACCAGCCTGGCC	1	AGGAGTTCGAGACCAGCCTGGCC	0	+
Chr1	860108	TTTTTGTATTTTTAGTAGAGATGG	1	TTTTTGTATTTTTAGTAGAGATGG	0	-
Chr1	860121	AAATACAAAAAATTAGCTGGGCGTG	1	AAATACAAAAAATTAGCTGGGCGTG	0	+
Chr1	861424	TTTTTGTATTTTTAGTAGAGATGG	1	TTTTTGTATTTTTAGTAGAGATGG	0	-
Chr1	866046	AGGAGTTCGAGACCAGCCTGGCC	1	AGGAGTTCGAGACCAGCCTGGCC	0	+
Chr1	868822	AAGTGCTGGGATTACAGGCTTG	1	AAGTGCTGGGATTACAGGCTTG	0	-
Chr1	868828	TGTAATCCCAGCACTTTGGGAGGCCGAGG	1	TGTAATCCCAGCACTTTGGGAGGCCGAGG	0	+
Chr1	870370	TTTTTGTATTTTTAGTAGAGATGG	1	TTTTTGTATTTTTAGTAGAGATGG	0	-
Chr1	876556	AAGTGCTGGGATTACAGGCTTG	1	AAGTGCTGGGATTACAGGCTTG	0	-
Chr1	886783	CTACTCGGGAGGCTGAGGCAG	1	CTACTCGGGAGGCTGAGGCAG	0	-
Chr1	888197	AGGAGTTCGAGACCAGCCTGGCC	1	AGGAGTTCGAGACCAGCCTGGCC	0	+
Chr1	888438	AAGTGCTGGGATTACAGGCTTG	1	AAGTGCTGGGATTACAGGCTTG	0	-
Chr1	888590	CTACTCGGGAGGCTGAGGCAG	1	CTACTCGGGAGGCTGAGGCAG	0	+
Chr1	892283	AAGTGCTGGGATTACAGGCTTG	1	AAGTGCTGGGATTACAGGCTTG	0	+
Chr1	892285	GGCCGGGCGCGGTGGCTCAAGCCTGTAATCCCAGCAC	1	GGCCGGGCGCGGTGGCTCAAGCCTGTAATCCCAGCAC	0	-
Chr1	896711	AGGTGTGAGCCACTGTGCCTGG	1	AGGTGTGAGCCACTGTGCCTGG	0	-
Chr1	897109	GGCCGGGCGCGGTGGCTCAAGCCTGTAATCCCAGCAC	1	GGCCGGGCGCGGTGGCTCAAGCCTGTAATCCCAGCAC	0	+
Chr1	897126	AAGTGCTGGGATTACAGGCTTG	1	AAGTGCTGGGATTACAGGCTTG	0	-
Chr1	897278	CTACTCGGGAGGCTGAGGCAG	1	CTACTCGGGAGGCTGAGGCAG	0	+
Chr1	898439	CTACTCGGGAGGCTGAGGCAG	1	CTACTCGGGAGGCTGAGGCAG	0	-
Chr1	902212	CTACTCGGGAGGCTGAGGCAG	1	CTACTCGGGAGGCTGAGGCAG	0	-
Chr1	902366	AAGTGCTGGGATTACAGGCTTG	1	AAGTGCTGGGATTACAGGCTTG	0	+
Chr1	902368	GGCCGGGCGCGGTGGCTCAAGCCTGTAATCCCAGCAC	1	GGCCGGGCGCGGTGGCTCAAGCCTGTAATCCCAGCAC	0	-
Chr1	932268	AGGAGTTCGAGACCAGCCTGGCC	1	AGGAGTTCGAGACCAGCCTGGCC	0	-
Chr1	938246	TCGAACTCCTGACCTCAGGTGATCCACCC	1	TCGAACTCCTGACCTCAGGTGATCCACCC	0	-
Chr1	939678	TGTAATCCCAGCACTTTGGGAGGCCGAGG	1	TGTAATCCCAGCACTTTGGGAGGCCGAGG	0	+
Chr1	942278	TGTAATCCCAGCACTTTGGGAGGCCGAGG	1	TGTAATCCCAGCACTTTGGGAGGCCGAGG	0	-
Chr1	943342	TCCCAAAGTGCTGGGATTATAGGCGTGAGCC	1	TCCCAAAGTGCTGGGATTATAGGCGTGAGCC	0	+
Chr1	947834	TTCGAGACCAGCCTGGCCAACATAGTG	3	TTCGAGACCAGCCTGGCCAACATAGTG	0	-
Chr1	947843	AGGAGTTCGAGACCAGCCTGGCC	1	AGGAGTTCGAGACCAGCCTGGCC	0	-
Chr1	954937	CTACTCGGGAGGCTGAGGCAG	1	CTACTCGGGAGGCTGAGGCAG	0	-
Chr1	955087	AAGTGCTGGGATTACAGGCTTG	1	AAGTGCTGGGATTACAGGCTTG	0	+
Chr1	955089	GGCCGGGCGCGGTGGCTCAAGCCTGTAATCCCAGCAC	1	GGCCGGGCGCGGTGGCTCAAGCCTGTAATCCCAGCAC	0	-
Chr1	956556	AAGTGCTGGGATTACAGGCTTG	1	AAGTGCTGGGATTACAGGCTTG	0	+
Chr1	965495	CTACTCGGGAGGCTGAGGCAG	1	CTACTCGGGAGGCTGAGGCAG	0	-
Chr1	966293	CTACTCGGGAGGCTGAGGCAG	1	CTACTCGGGAGGCTGAGGCAG	0	-
Chr1	992212	TTTTTGTATTTTTAGTAGAGATGG	1	TTTTTGTATTTTTAGTAGAGATGG	0	+
Chr1	993922	TGTAATCCCAGCACTTTGGGAGGCCGAGG	1	TGTAATCCCAGCACTTTGGGAGGCCGAGG	0	-
Chr1	993935	AAGTGCTGGGATTACAGGCTTG	1	AAGTGCTGGGATTACAGGCTTG	0	+
Chr1	993937	GGCCGGGCGCGGTGGCTCAAGCCTGTAATCCCAGCAC	1	GGCCGGGCGCGGTGGCTCAAGCCTGTAATCCCAGCAC	0	-
Chr1	1000472	GGCCGGGCGCGGTGGCTCAAGCCTGTAATCCCAGCAC	1	GGCCGGGCGCGGTGGCTCAAGCCTGTAATCCCAGCAC	0	+
Chr1	1000489	AAGTGCTGGGATTACAGGCTTG	1	AAGTGCTGGGATTACAGGCTTG	0	-
Chr1	1000636	CTACTCGGGAGGCTGAGGCAG	1	CTACTCGGGAGGCTGAGGCAG	0	+
Chr1	1006776	GGCCGGGCGCGGTGGCTCAAGCCTGTAATCCCAGCAC	1	GGCCGGGCGCGGTGGCTCAAGCCTGTAATCCCAGCAC	0	+
Chr1	1006793	AAGTGCTGGGATTACAGGCTTG	1	AAGTGCTGGGATTACAGGCTTG	0	-
Chr1	1006945	CTACTCGGGAGGCTGAGGCAG	1	CTACTCGGGAGGCTGAGGCAG	0	+
Chr1	1007093	AAGTGCTGGGATTACAGGCTTG	1	AAGTGCTGGGATTACAGGCTTG	0	-
Chr1	1007243	CTACTCGGGAGGCTGAGGCAG	1	CTACTCGGGAGGCTGAGGCAG	0	+
Chr1	1025441	GGCCGGGCGCGGTGGCTCAAGCCTGTAATCCCAGCAC	1	GGCCGGGCGCGGTGGCTCAAGCCTGTAATCCCAGCAC	0	+
Chr1	1025458	AAGTGCTGGGATTACAGGCTTG	1	AAGTGCTGGGATTACAGGCTTG	0	-
Chr1	1025610	CTACTCGGGAGGCTGAGGCAG	1	CTACTCGGGAGGCTGAGGCAG	0	+
Chr1	1027490	TGTAATCCCAGCACTTTGGGAGGCCGAGG	1	TGTAATCCCAGCACTTTGGGAGGCCGAGG	0	+
Chr1	1030102	TGTAATCCCAGCACTTTGGGAGGCCGAGG	1	TGTAATCCCAGCACTTTGGGAGGCCGAGG	0	+
Chr1	1032118	GTTGCCCAGGCTGGAGTGCAGTGGCACAATCTC	1	GTTGCCCAGGCTGGAGTGCAGTGGCACAATCTC	0	+
Chr1	1033017	AGGTGTGAGCCACTGTGCCTGG	1	AGGTGTGAGCCACTGTGCCTGG	0	-
Chr1	1043313	TGTAATCCCAGCACTTTGGGAGGCCGAGG	1	TGTAATCCCAGCACTTTGGGAGGCCGAGG	0	-
Chr1	1049676	AAGTGCTGGGATTACAGGCTTG	1	AAGTGCTGGGATTACAGGCTTG	0	-
Chr1	1049830	CTACTCGGGAGGCTGAGGCAG	1	CTACTCGGGAGGCTGAGGCAG	0	+
Chr1	1053230	CTACTCGGGAGGCTGAGGCAG	1	CTACTCGGGAGGCTGAGGCAG	0	-
Chr1	1053288	TTTTTGTATTTTTAGTAGAGATGG	1	TTTTTGTATTTTTAGTAGAGATGG	0	+
Chr1	1057897	AGGAGTTCGAGACCAGCCTGGCC	1	AGGAGTTCGAGACCAGCCTGGCC	0	-
Chr1	1058687	TGTAATCCCAGCACTTTGGGAGGCCGAGG	1	TGTAATCCCAGCACTTTGGGAGGCCGAGG	0	-
Chr1	1059581	TTTTTGTATTTTTAGTAGAGATGG	1	TTTTTGTATTTTTAGTAGAGATGG	0	-
Chr1	1063568	TGTAATCCCAGCACTTTGGGAGGCCGAGG	1	TGTAATCCCAGCACTTTGGGAGGCCGAGG	0	+
Chr1	1063717	CTACTCGGGAGGCTGAGGCAG	1	CTACTCGGGAGGCTGAGGCAG	0	+
Chr1	1065330	AGGTGTGAGCCACTGTGCCTGG	1	AGGTGTGAGCCACTGTGCCTGG	0	-
Chr1	1068032	TTTTTGTATTTTTAGTAGAGATGG	1	TTTTTGTATTTTTAGTAGAGATGG	0	-
Chr1	1068680	CTACTCGGGAGGCTGAGGCAG	1	CTACTCGGGAGGCTGAGGCAG	0	+
Chr1	1069210	TGTAATCCCAGCACTTTGGGAGGCCGAGG	1	TGTAATCCCAGCACTTTGGGAGGCCGAGG	0	+
Chr1	1070086	CTACTCGGGAGGCTGAGGCAG	1	CTACTCGGGAGGCTGAGGCAG	0	+
Chr1	1073752	TGTAATCCCAGCACTTTGGGAGGCCGAGG	1	TGTAATCCCAGCACTTTGGGAGGCCGAGG	0	-
Chr1	1075704	CTACTCGGGAGGCTGAGGCAG	1	CTACTCGGGAGGCTGAGGCAG	0	-
Chr1	1081896	GGCCGGGCGCGGTGGCTCAAGCCTGTAATCCCAGCAC	1	GGCCGGGCGCGGTGGCTCAAGCCTGTAATCCCAGCAC	0	+
Chr1	1081913	AAGTGCTGGGATTACAGGCTTG	1	AAGTGCTGGGATTACAGGCTTG	0	-
Chr1	1082065	CTACTCGGGAGGCTGAGGCAG	1	CTACTCGGGAGGCTGAGGCAG	0	+
Chr1	1084032	GGCCGGGCGCGGTGGCTCAAGCCTGTAATCCCAGCAC	1	GGCCGGGCGCGGTGGCTCAAGCCTGTAATCCCAGCAC	0	+
Chr1	1084049	AAGTGCTGGGATTACAGGCTTG	1	AAGTGCTGGGATTACAGGCTTG	0	-
Chr1	1086766	AAATACAAAAAATTAGCTGGGCGTG	1	AAATACAAAAAATTAGCTGGGCGTG	0	-
Chr1	1087679	GGCCGGGCGCGGTGGCTCAAGCCTGTAATCCCAGCAC	1	GGCCGGGCGCGGTGGCTCAAGCCTGTAATCCCAGCAC	0	+
Chr1	1087696	AAGTGCTGGGATTACAGGCTTG	1	AAGTGCTGGGATTACAGGCTTG	0	-
Chr1	1087848	CTACTCGGGAGGCTGAGGCAG	1	CTACTCGGGAGGCTGAGGCAG	0	+
Chr1	1093814	GGCCGGGCGCGGTGGCTCAAGCCTGTAATCCCAGCAC	1	GGCCGGGCGCGGTGGCTCAAGCCTGTAATCCCAGCAC	0	+
Chr1	1093831	AAGTGCTGGGATTACAGGCTTG	1	AAGTGCTGGGATTACAGGCTTG	0	-
Chr1	1093837	TGTAATCCCAGCACTTTGGGAGGCCGAGG	1	TGTAATCCCAGCACTTTGGGAGGCCGAGG	0	+
Chr1	1095426	GGCCGGGCGCGGTGGCTCAAGCCTGTAATCCCAGCAC	1	GGCCGGGCGCGGTGGCTCAAGCCTGTAATCCCAGCAC	0	+
Chr1	1095443	AAGTGCTGGGATTACAGGCTTG	1	AAGTGCTGGGATTACAGGCTTG	0	-
Chr1	1096470	GGCCGGGCGCGGTGGCTCAAGCCTGTAATCCCAGCAC	1	GGCCGGGCGCGGTGGCTCAAGCCTGTAATCCCAGCAC	0	+
Chr1	1096487	AAGTGCTGGGATTACAGGCTTG	1	AAGTGCTGGGATTACAGGCTTG	0	-
Chr1	1098500	TTTTTGTATTTTTAGTAGAGATGG	1	TTTTTGTATTTTTAGTAGAGATGG	0	-
Chr1	1098888	AAGTGCTGGGATTACAGGCTTG	1	AAGTGCTGGGATTACAGGCTTG	0	-
Chr1	1099042	CTACTCGGGAGGCTGAGGCAG	1	CTACTCGGGAGGCTGAGGCAG	0	+
Chr1	1103612	TGTAATCCCAGCACTTTGGGAGGCCGAGG	1	TGTAATCCCAGCACTTTGGGAGGCCGAGG	0	+
Chr1	1103908	GGCCGGGCGCGGTGGCTCAAGCCTGTAATCCCAGCAC	1	GGCCGGGCGCGGTGGCTCAAGCCTGTAATCCCAGCAC	0	+
Chr1	1103925	AAGTGCTGGGATTACAGGCTTG	1	AAGTGCTGGGATTACAGGCTTG	0	-
Chr1	1104049	CTACTCGGGAGGCTGAGGCAG	1	CTACTCGGGAGGCTGAGGCAG	0	+
Chr1	1104740	GGCCGGGCGCGGTGGCTCAAGCCTGTAATCCCAGCAC	1	GGCCGGGCGCGGTGGCTCAAGCCTGTAATCCCAGCAC	0	+
Chr1	1104757	AAGTGCTGGGATTACAGGCTTG	1	AAGTGCTGGGATTACAGGCTTG	0	-
Chr1	1104763	TGTAATCCCAGCACTTTGGGAGGCCGAGG	1	TGTAATCCCAGCACTTTGGGAGGCCGAGG	0	+
Chr1	1104896	CTACTCGGGAGGCTGAGGCAG	1	CTACTCGGGAGGCTGAGGCAG	0	+
Chr1	1106094	CTACTCGGGAGGCTGAGGCAG	1	CTACTCGGGAGGCTGAGGCAG	0	+
Chr1	1106993	AGGAGTTCGAGACCAGCCTGGCC	1	AGGAGTTCGAGACCAGCCTGGCC	0	-
Chr1	1107741	TTTTTGTATTTTTAGTAGAGATGG	1	TTTTTGTATTTTTAGTAGAGATGG	0	+
Chr1	1109071	GGCCGGGCGCGGTGGCTCAAGCCTGTAATCCCAGCAC	1	GGCCGGGCGCGGTGGCTCAAGCCTGTAATCCCAGCAC	0	+
Chr1	1109088	AAGTGCTGGGATTACAGGCTTG	1	AAGTGCTGGGATTACAGGCTTG	0	-
Chr1	1109241	CTACTCGGGAGGCTGAGGCAG	1	CTACTCGGGAGGCTGAGGCAG	0	+
Chr1	1120862	TGTAATCCCAGCACTTTGGGAGGCCGAGG	1	TGTAATCCCAGCACTTTGGGAGGCCGAGG	0	+
Chr1	1128935	CTACTCGGGAGGCTGAGGCAG	1	CTACTCGGGAGGCTGAGGCAG	0	+
Chr1	1149331	TAATGCTGGCCTCATAGAATGAGTT	1	TAATGCTGGCCTCATAGAATGAGTT	0	-
Chr1	1162729	CTACTCGGGAGGCTGAGGCAG	1	CTACTCGGGAGGCTGAGGCAG	0	-
Chr1	1162808	TTCAAGACCAGCCTGACCAACATGGTGAAACCCT	2	TTCAAGACCAGCCTGACCAACATGGTGAAACCCT	0	-
Chr1	1167690	CTACTCGGGAGGCTGAGGCAG	1	CTACTCGGGAGGCTGAGGCAG	0	-
Chr1	1167815	TGTAATCCCAGCACTTTGGGAGGCCGAGG	1	TGTAATCCCAGCACTTTGGGAGGCCGAGG	0	-
Chr1	1179428	CTACTCGGGAGGCTGAGGCAG	1	CTACTCGGGAGGCTGAGGCAG	0	+
Chr1	1182137	GGCCGGGCGCGGTGGCTCAAGCCTGTAATCCCAGCAC	1	GGCCGGGCGCGGTGGCTCAAGCCTGTAATCCCAGCAC	0	+
Chr1	1182154	AAGTGCTGGGATTACAGGCTTG	1	AAGTGCTGGGATTACAGGCTTG	0	-
Chr1	1182160	TGTAATCCCAGCACTTTGGGAGGCCGAGG	1	TGTAATCCCAGCACTTTGGGAGGCCGAGG	0	+
Chr1	1183895	TTTTTGTATTTTTAGTAGAGATGG	1	TTTTTGTATTTTTAGTAGAGATGG	0	+
Chr1	1185679	CTACTCGGGAGGCTGAGGCAG	1	CTACTCGGGAGGCTGAGGCAG	0	-
Chr1	1185736	TTTTTGTATTTTTAGTAGAGATGG	1	TTTTTGTATTTTTAGTAGAGATGG	0	+
Chr1	1187605	CTACTCGGGAGGCTGAGGCAG	1	CTACTCGGGAGGCTGAGGCAG	0	-
Chr1	1187758	AAGTGCTGGGATTACAGGCTTG	1	AAGTGCTGGGATTACAGGCTTG	0	+
Chr1	1188655	GGCCGGGCGCGGTGGCTCAAGCCTGTAATCCCAGCAC	1	GGCCGGGCGCGGTGGCTCAAGCCTGTAATCCCAGCAC	0	+
Chr1	1188672	AAGTGCTGGGATTACAGGCTTG	1	AAGTGCTGGGATTACAGGCTTG	0	-
Chr1	1188823	CTACTCGGGAGGCTGAGGCAG	1	CTACTCGGGAGGCTGAGGCAG	0	+
Chr1	1194298	CTACTCGGGAGGCTGAGGCAG	1	CTACTCGGGAGGCTGAGGCAG	0	-
Chr1	1194453	AAGTGCTGGGATTACAGGCTTG	1	AAGTGCTGGGATTACAGGCTTG	0	+
Chr1	1194455	GGCCGGGCGCGGTGGCTCAAGCCTGTAATCCCAGCAC	1	GGCCGGGCGCGGTGGCTCAAGCCTGTAATCCCAGCAC	0	-
Chr1	1195076	TGTAATCCCAGCACTTTGGGAGGCCGAGG	1	TGTAATCCCAGCACTTTGGGAGGCCGAGG	0	+
Chr1	1196677	GGCCGGGCGCGGTGGCTCAAGCCTGTAATCCCAGCAC	1	GGCCGGGCGCGGTGGCTCAAGCCTGTAATCCCAGCAC	0	+
Chr1	1196694	AAGTGCTGGGATTACAGGCTTG	1	AAGTGCTGGGATTACAGGCTTG	0	-
Chr1	1196846	CTACTCGGGAGGCTGAGGCAG	1	CTACTCGGGAGGCTGAGGCAG	0	+
Chr1	1197546	CTACTCGGGAGGCTGAGGCAG	1	CTACTCGGGAGGCTGAGGCAG	0	+
Chr1	1198789	TGTAATCCCAGCACTTTGGGAGGCCGAGG	1	TGTAATCCCAGCACTTTGGGAGGCCGAGG	0	+
Chr1	1200563	CTACTCGGGAGGCTGAGGCAG	1	CTACTCGGGAGGCTGAGGCAG	0	+
Chr1	1200998	CTACTCGGGAGGCTGAGGCAG	1	CTACTCGGGAGGCTGAGGCAG	0	+
Chr1	1202113	CTACTCGGGAGGCTGAGGCAG	1	CTACTCGGGAGGCTGAGGCAG	0	-
Chr1	1202264	AAGTGCTGGGATTACAGGCTTG	1	AAGTGCTGGGATTACAGGCTTG	0	+
Chr1	1203813	CTACTCGGGAGGCTGAGGCAG	1	CTACTCGGGAGGCTGAGGCAG	0	+
Chr1	1205590	TGAACCCAGGAGGCAGAGGTTGCAGC	1	TGAACCCAGGAGGCAGAGGTTGCAGC	0	-
Chr1	1208534	TGTAATCCCAGCACTTTGGGAGGCCGAGG	1	TGTAATCCCAGCACTTTGGGAGGCCGAGG	0	+
Chr1	1214307	TGTAATCCCAGCACTTTGGGAGGCCGAGG	1	TGTAATCCCAGCACTTTGGGAGGCCGAGG	0	+
Chr1	1220637	CTACTCGGGAGGCTGAGGCAG	1	CTACTCGGGAGGCTGAGGCAG	0	-
Chr1	1220788	AAGTGCTGGGATTACAGGCTTG	1	AAGTGCTGGGATTACAGGCTTG	0	+
Chr1	1220790	GGCCGGGCGCGGTGGCTCAAGCCTGTAATCCCAGCAC	1	GGCCGGGCGCGGTGGCTCAAGCCTGTAATCCCAGCAC	0	-
Chr1	1220917	TCCCAAAGTGCTGGGATTATAGGCGTGAGCC	1	TCCCAAAGTGCTGGGATTATAGGCGTGAGCC	0	+
Chr1	1221633	TGTAATCCCAGCACTTTGGGAGGCCGAGG	1	TGTAATCCCAGCACTTTGGGAGGCCGAGG	0	-
Chr1	1223319	GGCCGGGCGCGGTGGCTCAAGCCTGTAATCCCAGCAC	1	GGCCGGGCGCGGTGGCTCAAGCCTGTAATCCCAGCAC	0	+
Chr1	1223336	AAGTGCTGGGATTACAGGCTTG	1	AAGTGCTGGGATTACAGGCTTG	0	-
Chr1	1223488	CTACTCGGGAGGCTGAGGCAG	1	CTACTCGGGAGGCTGAGGCAG	0	+
Chr1	1224776	TGTAATCCCAGCACTTTGGGAGGCCGAGG	1	TGTAATCCCAGCACTTTGGGAGGCCGAGG	0	+
Chr1	1224921	CTACTCGGGAGGCTGAGGCAG	1	CTACTCGGGAGGCTGAGGCAG	0	+
Chr1	1233554	AGGAGTTCGAGACCAGCCTGGCC	1	AGGAGTTCGAGACCAGCCTGGCC	0	-
Chr1	1234205	CTACTCGGGAGGCTGAGGCAG	1	CTACTCGGGAGGCTGAGGCAG	0	-
Chr1	1237553	TTTTTGTATTTTTAGTAGAGATGG	1	TTTTTGTATTTTTAGTAGAGATGG	0	+
Chr1	1238391	CTACTCGGGAGGCTGAGGCAG	1	CTACTCGGGAGGCTGAGGCAG	0	-
Chr1	1238541	AAGTGCTGGGATTACAGGCTTG	1	AAGTGCTGGGATTACAGGCTTG	0	+
Chr1	1244068	CTACTCGGGAGGCTGAGGCAG	1	CTACTCGGGAGGCTGAGGCAG	0	-
Chr1	1244534	CTACTCGGGAGGCTGAGGCAG	1	CTACTCGGGAGGCTGAGGCAG	0	-
Chr1	1244685	AAGTGCTGGGATTACAGGCTTG	1	AAGTGCTGGGATTACAGGCTTG	0	+
Chr1	1244687	GGCCGGGCGCGGTGGCTCAAGCCTGTAATCCCAGCAC	1	GGCCGGGCGCGGTGGCTCAAGCCTGTAATCCCAGCAC	0	-
Chr1	1246177	CTACTCGGGAGGCTGAGGCAG	1	CTACTCGGGAGGCTGAGGCAG	0	+
Chr1	1248518	TGTAATCCCAGCACTTTGGGAGGCCGAGG	1	TGTAATCCCAGCACTTTGGGAGGCCGAGG	0	+
Chr1	1251163	CTACTCGGGAGGCTGAGGCAG	1	CTACTCGGGAGGCTGAGGCAG	0	-
Chr1	1263239	TGTAATCCCAGCACTTTGGGAGGCCGAGG	1	TGTAATCCCAGCACTTTGGGAGGCCGAGG	0	+
Chr1	1263994	TGTAATCCCAGCACTTTGGGAGGCCGAGG	1	TGTAATCCCAGCACTTTGGGAGGCCGAGG	0	-
Chr1	1270224	CTACTCGGGAGGCTGAGGCAG	1	CTACTCGGGAGGCTGAGGCAG	0	-
Chr1	1270374	AAGTGCTGGGATTACAGGCTTG	1	AAGTGCTGGGATTACAGGCTTG	0	+
Chr1	1284387	GGCCGGGCGCGGTGGCTCAAGCCTGTAATCCCAGCAC	1	GGCCGGGCGCGGTGGCTCAAGCCTGTAATCCCAGCAC	0	+
Chr1	1284404	AAGTGCTGGGATTACAGGCTTG	1	AAGTGCTGGGATTACAGGCTTG	0	-
Chr1	1284568	GCCATTCTCCTGCCTCACC	1	GCCATTCTCCTGCCTCACC	0	-
Chr1	1297848	AAGTGCTGGGATTACAGGCTTG	1	AAGTGCTGGGATTACAGGCTTG	0	-
Chr1	1297993	CTACTCGGGAGGCTGAGGCAG	1	CTACTCGGGAGGCTGAGGCAG	0	+
Chr1	1299736	TGTAATCCCAGCACTTTGGGAGGCCGAGG	1	TGTAATCCCAGCACTTTGGGAGGCCGAGG	0	+
Chr1	1299882	CTACTCGGGAGGCTGAGGCAG	1	CTACTCGGGAGGCTGAGGCAG	0	+
Chr1	1300533	TTTTTGTATTTTTAGTAGAGATGG	1	TTTTTGTATTTTTAGTAGAGATGG	0	+
Chr1	1308348	TGAACCCAGGAGGCAGAGGTTGCAGC	1	TGAACCCAGGAGGCAGAGGTTGCAGC	0	-
Chr1	1312484	CTACTCGGGAGGCTGAGGCAG	1	CTACTCGGGAGGCTGAGGCAG	0	-
Chr1	1312609	TGTAATCCCAGCACTTTGGGAGGCCGAGG	1	TGTAATCCCAGCACTTTGGGAGGCCGAGG	0	-
Chr1	1312916	TGTAATCCCAGCACTTTGGGAGGCCGAGG	1	TGTAATCCCAGCACTTTGGGAGGCCGAGG	0	-
Chr1	1318193	AAGTGCTGGGATTACAGGCTTG	1	AAGTGCTGGGATTACAGGCTTG	0	+
Chr1	1319574	TTTTTGTATTTTTAGTAGAGATGG	1	TTTTTGTATTTTTAGTAGAGATGG	0	-
Chr1	1324882	CTACTCGGGAGGCTGAGGCAG	1	CTACTCGGGAGGCTGAGGCAG	0	+
Chr1	1336687	TTTTTGTATTTTTAGTAGAGATGG	1	TTTTTGTATTTTTAGTAGAGATGG	0	+
Chr1	1342667	AAGTGCTGGGATTACAGGCTTG	1	AAGTGCTGGGATTACAGGCTTG	0	-
Chr1	1342819	CTACTCGGGAGGCTGAGGCAG	1	CTACTCGGGAGGCTGAGGCAG	0	+
Chr1	1345358	AGGAGTTCGAGACCAGCCTGGCC	1	AGGAGTTCGAGACCAGCCTGGCC	0	-
Chr1	1349250	GGCCGGGCGCGGTGGCTCAAGCCTGTAATCCCAGCAC	1	GGCCGGGCGCGGTGGCTCAAGCCTGTAATCCCAGCAC	0	+
Chr1	1349267	AAGTGCTGGGATTACAGGCTTG	1	AAGTGCTGGGATTACAGGCTTG	0	-
Chr1	1349883	TTTTTGTATTTTTAGTAGAGATGG	1	TTTTTGTATTTTTAGTAGAGATGG	0	-
Chr1	1349943	CTACTCGGGAGGCTGAGGCAG	1	CTACTCGGGAGGCTGAGGCAG	0	+
Chr1	1350864	TTTTTGTATTTTTAGTAGAGATGG	1	TTTTTGTATTTTTAGTAGAGATGG	0	-
Chr1	1351338	CTACTCGGGAGGCTGAGGCAG	1	CTACTCGGGAGGCTGAGGCAG	0	+
Chr1	1351494	AAGTGCTGGGATTACAGGCTTG	1	AAGTGCTGGGATTACAGGCTTG	0	-
Chr1	1351646	CTACTCGGGAGGCTGAGGCAG	1	CTACTCGGGAGGCTGAGGCAG	0	+
Chr1	1354808	TGTAATCCCAGCACTTTGGGAGGCCGAGG	1	TGTAATCCCAGCACTTTGGGAGGCCGAGG	0	+
Chr1	1359502	TTTTTGTATTTTTAGTAGAGATGG	1	TTTTTGTATTTTTAGTAGAGATGG	0	-
Chr1	1361878	CTACTCGGGAGGCTGAGGCAG	1	CTACTCGGGAGGCTGAGGCAG	0	-
Chr1	1363149	TGTAATCCCAGCACTTTGGGAGGCCGAGG	1	TGTAATCCCAGCACTTTGGGAGGCCGAGG	0	+
Chr1	1367873	GGCCGGGCGCGGTGGCTCAAGCCTGTAATCCCAGCAC	1	GGCCGGGCGCGGTGGCTCAAGCCTGTAATCCCAGCAC	0	+
Chr1	1367890	AAGTGCTGGGATTACAGGCTTG	1	AAGTGCTGGGATTACAGGCTTG	0	-
Chr1	1368588	CTACTCGGGAGGCTGAGGCAG	1	CTACTCGGGAGGCTGAGGCAG	0	+
Chr1	1372551	TGTAATCCCAGCACTTTGGGAGGCCGAGG	1	TGTAATCCCAGCACTTTGGGAGGCCGAGG	0	-
Chr1	1373646	CTACTCGGGAGGCTGAGGCAG	1	CTACTCGGGAGGCTGAGGCAG	0	-
Chr1	1380005	CTACTCGGGAGGCTGAGGCAG	1	CTACTCGGGAGGCTGAGGCAG	0	+
Chr1	1381400	TGTAATCCCAGCACTTTGGGAGGCCGAGG	1	TGTAATCCCAGCACTTTGGGAGGCCGAGG	0	+
Chr1	1381484	TTTTTGTATTTTTAGTAGAGATGG	1	TTTTTGTATTTTTAGTAGAGATGG	0	-
Chr1	1388316	TTTTTGTATTTTTAGTAGAGATGG	1	TTTTTGTATTTTTAGTAGAGATGG	0	+
Chr1	1388766	CTACTCGGGAGGCTGAGGCAG	1	CTACTCGGGAGGCTGAGGCAG	0	-
Chr1	1392570	AAGTGCTGGGATTACAGGCTTG	1	AAGTGCTGGGATTACAGGCTTG	0	+
Chr1	1392572	GGCCGGGCGCGGTGGCTCAAGCCTGTAATCCCAGCAC	1	GGCCGGGCGCGGTGGCTCAAGCCTGTAATCCCAGCAC	0	-
Chr1	1393189	TGTAATCCCAGCACTTTGGGAGGCCGAGG	1	TGTAATCCCAGCACTTTGGGAGGCCGAGG	0	+
Chr1	1397247	GGCCGGGCGCGGTGGCTCAAGCCTGTAATCCCAGCAC	1	GGCCGGGCGCGGTGGCTCAAGCCTGTAATCCCAGCAC	0	+
Chr1	1397264	AAGTGCTGGGATTACAGGCTTG	1	AAGTGCTGGGATTACAGGCTTG	0	-
Chr1	1397416	CTACTCGGGAGGCTGAGGCAG	1	CTACTCGGGAGGCTGAGGCAG	0	+
Chr1	1398539	TTTTTGTATTTTTAGTAGAGATGG	1	TTTTTGTATTTTTAGTAGAGATGG	0	-
Chr1	1398600	CTACTCGGGAGGCTGAGGCAG	1	CTACTCGGGAGGCTGAGGCAG	0	+
Chr1	1399652	TGTAATCCCAGCACTTTGGGAGGCCGAGG	1	TGTAATCCCAGCACTTTGGGAGGCCGAGG	0	-
Chr1	1405364	TTTTTGTATTTTTAGTAGAGATGG	1	TTTTTGTATTTTTAGTAGAGATGG	0	-
Chr1	1411977	CTACTCGGGAGGCTGAGGCAG	1	CTACTCGGGAGGCTGAGGCAG	0	-
Chr1	1412128	AAGTGCTGGGATTACAGGCTTG	1	AAGTGCTGGGATTACAGGCTTG	0	+
Chr1	1412130	GGCCGGGCGCGGTGGCTCAAGCCTGTAATCCCAGCAC	1	GGCCGGGCGCGGTGGCTCAAGCCTGTAATCCCAGCAC	0	-
Chr1	1412451	AAGTGCTGGGATTACAGGCTTG	1	AAGTGCTGGGATTACAGGCTTG	0	+
Chr1	1412453	GGCCGGGCGCGGTGGCTCAAGCCTGTAATCCCAGCAC	1	GGCCGGGCGCGGTGGCTCAAGCCTGTAATCCCAGCAC	0	-
Chr1	1417928	CTACTCGGGAGGCTGAGGCAG	1	CTACTCGGGAGGCTGAGGCAG	0	-
Chr1	1418065	TGTAATCCCAGCACTTTGGGAGGCCGAGG	1	TGTAATCCCAGCACTTTGGGAGGCCGAGG	0	-
Chr1	1418078	AAGTGCTGGGATTACAGGCTTG	1	AAGTGCTGGGATTACAGGCTTG	0	+
Chr1	1418080	GGCCGGGCGCGGTGGCTCAAGCCTGTAATCCCAGCAC	1	GGCCGGGCGCGGTGGCTCAAGCCTGTAATCCCAGCAC	0	-
Chr1	1420344	TGTAATCCCAGCACTTTGGGAGGCCGAGG	1	TGTAATCCCAGCACTTTGGGAGGCCGAGG	0	+
Chr1	1422625	AAGTGCTGGGATTACAGGCTTG	1	AAGTGCTGGGATTACAGGCTTG	0	+
Chr1	1425044	AAGTGCTGGGATTACAGGCTTG	1	AAGTGCTGGGATTACAGGCTTG	0	-
Chr1	1425196	CTACTCGGGAGGCTGAGGCAG	1	CTACTCGGGAGGCTGAGGCAG	0	+
Chr1	1425831	AGGTGTGAGCCACTGTGCCTGG	1	AGGTGTGAGCCACTGTGCCTGG	0	-
Chr1	1427322	GGCCGGGCGCGGTGGCTCAAGCCTGTAATCCCAGCAC	1	GGCCGGGCGCGGTGGCTCAAGCCTGTAATCCCAGCAC	0	+
Chr1	1427339	AAGTGCTGGGATTACAGGCTTG	1	AAGTGCTGGGATTACAGGCTTG	0	-
Chr1	1427670	TGTAATCCCAGCACTTTGGGAGGCCGAGG	1	TGTAATCCCAGCACTTTGGGAGGCCGAGG	0	+
Chr1	1428711	TGTAATCCCAGCACTTTGGGAGGCCGAGG	1	TGTAATCCCAGCACTTTGGGAGGCCGAGG	0	+
Chr1	1431725	TTTTTGTATTTTTAGTAGAGATGG	1	TTTTTGTATTTTTAGTAGAGATGG	0	-
Chr1	1444582	CTACTCGGGAGGCTGAGGCAG	1	CTACTCGGGAGGCTGAGGCAG	0	+
Chr1	1445814	GGCCGGGCGCGGTGGCTCAAGCCTGTAATCCCAGCAC	1	GGCCGGGCGCGGTGGCTCAAGCCTGTAATCCCAGCAC	0	+
Chr1	1445831	AAGTGCTGGGATTACAGGCTTG	1	AAGTGCTGGGATTACAGGCTTG	0	-
Chr1	1446591	AAGTGCTGGGATTACAGGCTTG	1	AAGTGCTGGGATTACAGGCTTG	0	-
Chr1	1446896	TGTAATCCCAGCACTTTGGGAGGCCGAGG	1	TGTAATCCCAGCACTTTGGGAGGCCGAGG	0	+
Chr1	1447029	CTACTCGGGAGGCTGAGGCAG	1	CTACTCGGGAGGCTGAGGCAG	0	+
Chr1	1449894	GGCCGGGCGCGGTGGCTCAAGCCTGTAATCCCAGCAC	1	GGCCGGGCGCGGTGGCTCAAGCCTGTAATCCCAGCAC	0	+
Chr1	1449911	AAGTGCTGGGATTACAGGCTTG	1	AAGTGCTGGGATTACAGGCTTG	0	-
Chr1	1453127	TGTAATCCCAGCACTTTGGGAGGCCGAGG	1	TGTAATCCCAGCACTTTGGGAGGCCGAGG	0	-
Chr1	1454051	CTACTCGGGAGGCTGAGGCAG	1	CTACTCGGGAGGCTGAGGCAG	0	+
Chr1	1455604	CTACTCGGGAGGCTGAGGCAG	1	CTACTCGGGAGGCTGAGGCAG	0	-
Chr1	1455753	AAGTGCTGGGATTACAGGCTTG	1	AAGTGCTGGGATTACAGGCTTG	0	+
Chr1	1457844	CTACTCGGGAGGCTGAGGCAG	1	CTACTCGGGAGGCTGAGGCAG	0	-
Chr1	1461548	AAATACAAAAAATTAGCTGGGCGTG	1	AAATACAAAAAATTAGCTGGGCGTG	0	-
Chr1	1461562	TTTTTGTATTTTTAGTAGAGATGG	1	TTTTTGTATTTTTAGTAGAGATGG	0	+
Chr1	1463856	CTACTCGGGAGGCTGAGGCAG	1	CTACTCGGGAGGCTGAGGCAG	0	+
Chr1	1464607	ACTCCTGTAATCCCAGCACTTTGGGAGGCCAAGGC	1	ACTCCTGTAATCCCAGCACTTTGGGAGGCCAAGGC	0	-
Chr1	1465125	GTTGCCCAGGCTGGAGTGCAGTGGCACAATCTC	1	GTTGCCCAGGCTGGAGTGCAGTGGCACAATCTC	0	-
Chr1	1465556	AAGTGCTGGGATTACAGGCTTG	1	AAGTGCTGGGATTACAGGCTTG	0	-
Chr1	1466834	AGGAGTTCGAGACCAGCCTGGCC	1	AGGAGTTCGAGACCAGCCTGGCC	0	+
Chr1	1474292	AAGTGCTGGGATTACAGGCTTG	1	AAGTGCTGGGATTACAGGCTTG	0	-
Chr1	1474615	TGTAATCCCAGCACTTTGGGAGGCCGAGG	1	TGTAATCCCAGCACTTTGGGAGGCCGAGG	0	+
Chr1	1477615	CTACTCGGGAGGCTGAGGCAG	1	CTACTCGGGAGGCTGAGGCAG	0	+
Chr1	1478431	TGTAATCCCAGCACTTTGGGAGGCCGAGG	1	TGTAATCCCAGCACTTTGGGAGGCCGAGG	0	+
Chr1	1478829	TTTTTGTATTTTTAGTAGAGATGG	1	TTTTTGTATTTTTAGTAGAGATGG	0	-
Chr1	1479733	TGTAATCCCAGCACTTTGGGAGGCCGAGG	1	TGTAATCCCAGCACTTTGGGAGGCCGAGG	0	-
Chr1	1479746	AAGTGCTGGGATTACAGGCTTG	1	AAGTGCTGGGATTACAGGCTTG	0	+
Chr1	1479748	GGCCGGGCGCGGTGGCTCAAGCCTGTAATCCCAGCAC	1	GGCCGGGCGCGGTGGCTCAAGCCTGTAATCCCAGCAC	0	-
Chr1	1483042	CTACTCGGGAGGCTGAGGCAG	1	CTACTCGGGAGGCTGAGGCAG	0	-
Chr1	1483195	AAGTGCTGGGATTACAGGCTTG	1	AAGTGCTGGGATTACAGGCTTG	0	+
Chr1	1488907	GGCCGGGCGCGGTGGCTCAAGCCTGTAATCCCAGCAC	1	GGCCGGGCGCGGTGGCTCAAGCCTGTAATCCCAGCAC	0	+
Chr1	1488924	AAGTGCTGGGATTACAGGCTTG	1	AAGTGCTGGGATTACAGGCTTG	0	-
Chr1	1489051	CTACTCGGGAGGCTGAGGCAG	1	CTACTCGGGAGGCTGAGGCAG	0	+
Chr1	1490273	AGGAGTTCGAGACCAGCCTGGCC	1	AGGAGTTCGAGACCAGCCTGGCC	0	-
Chr1	1491744	CTACTCGGGAGGCTGAGGCAG	1	CTACTCGGGAGGCTGAGGCAG	0	-
Chr1	1500186	TTTTTGTATTTTTAGTAGAGATGG	1	TTTTTGTATTTTTAGTAGAGATGG	0	+
Chr1	1504325	TGTAATCCCAGCACTTTGGGAGGCCGAGG	1	TGTAATCCCAGCACTTTGGGAGGCCGAGG	0	+
Chr1	1504608	GGCCGGGCGCGGTGGCTCAAGCCTGTAATCCCAGCAC	1	GGCCGGGCGCGGTGGCTCAAGCCTGTAATCCCAGCAC	0	+
Chr1	1504625	AAGTGCTGGGATTACAGGCTTG	1	AAGTGCTGGGATTACAGGCTTG	0	-
Chr1	1504777	CTACTCGGGAGGCTGAGGCAG	1	CTACTCGGGAGGCTGAGGCAG	0	+
Chr1	1506981	AAGTGCTGGGATTACAGGCTTG	1	AAGTGCTGGGATTACAGGCTTG	0	-
Chr1	1510027	CTACTCGGGAGGCTGAGGCAG	1	CTACTCGGGAGGCTGAGGCAG	0	+
Chr1	1510274	GGCCGGGCGCGGTGGCTCAAGCCTGTAATCCCAGCAC	1	GGCCGGGCGCGGTGGCTCAAGCCTGTAATCCCAGCAC	0	+
Chr1	1510291	AAGTGCTGGGATTACAGGCTTG	1	AAGTGCTGGGATTACAGGCTTG	0	-
Chr1	1510454	GCCATTCTCCTGCCTCACC	1	GCCATTCTCCTGCCTCACC	0	-
Chr1	1510882	CTACTCGGGAGGCTGAGGCAG	1	CTACTCGGGAGGCTGAGGCAG	0	-
Chr1	1511805	TGTAATCCCAGCACTTTGGGAGGCCGAGG	1	TGTAATCCCAGCACTTTGGGAGGCCGAGG	0	-
Chr1	1512157	TTTTTGTATTTTTAGTAGAGATGG	1	TTTTTGTATTTTTAGTAGAGATGG	0	+
Chr1	1513219	AAGTGCTGGGATTACAGGCTTG	1	AAGTGCTGGGATTACAGGCTTG	0	+
Chr1	1517918	CTACTCGGGAGGCTGAGGCAG	1	CTACTCGGGAGGCTGAGGCAG	0	-
Chr1	1519419	AAGTGCTGGGATTACAGGCTTG	1	AAGTGCTGGGATTACAGGCTTG	0	-
Chr1	1519573	CTACTCGGGAGGCTGAGGCAG	1	CTACTCGGGAGGCTGAGGCAG	0	+
Chr1	1529190	TGTAATCCCAGCACTTTGGGAGGCCGAGG	1	TGTAATCCCAGCACTTTGGGAGGCCGAGG	0	+
Chr1	1529334	CTACTCGGGAGGCTGAGGCAG	1	CTACTCGGGAGGCTGAGGCAG	0	+
Chr1	1531544	TGTAATCCCAGCACTTTGGGAGGCCGAGG	1	TGTAATCCCAGCACTTTGGGAGGCCGAGG	0	+
Chr1	1532036	TGTAATCCCAGCACTTTGGGAGGCCGAGG	1	TGTAATCCCAGCACTTTGGGAGGCCGAGG	0	+
Chr1	1532275	ACAGAGCGAGACTCCTTCTC	1	ACAGAGCGAGACTCCTTCTC	0	+
Chr1	1547389	AAGTGCTGGGATTACAGGCTTG	1	AAGTGCTGGGATTACAGGCTTG	0	-
Chr1	1547541	CTACTCGGGAGGCTGAGGCAG	1	CTACTCGGGAGGCTGAGGCAG	0	+
Chr1	1550645	CTACTCGGGAGGCTGAGGCAG	1	CTACTCGGGAGGCTGAGGCAG	0	-
Chr1	1550704	TTTTTGTATTTTTAGTAGAGATGG	1	TTTTTGTATTTTTAGTAGAGATGG	0	+
Chr1	1550785	TGTAATCCCAGCACTTTGGGAGGCCGAGG	1	TGTAATCCCAGCACTTTGGGAGGCCGAGG	0	-
Chr1	1554852	TTTTTGTATTTTTAGTAGAGATGG	1	TTTTTGTATTTTTAGTAGAGATGG	0	-
Chr1	1561139	AAGTGCTGGGATTACAGGCTTG	1	AAGTGCTGGGATTACAGGCTTG	0	+
Chr1	1561141	GGCCGGGCGCGGTGGCTCAAGCCTGTAATCCCAGCAC	1	GGCCGGGCGCGGTGGCTCAAGCCTGTAATCCCAGCAC	0	-
Chr1	1562884	CTACTCGGGAGGCTGAGGCAG	1	CTACTCGGGAGGCTGAGGCAG	0	-
Chr1	1563036	AAGTGCTGGGATTACAGGCTTG	1	AAGTGCTGGGATTACAGGCTTG	0	+
Chr1	1563038	GGCCGGGCGCGGTGGCTCAAGCCTGTAATCCCAGCAC	1	GGCCGGGCGCGGTGGCTCAAGCCTGTAATCCCAGCAC	0	-
Chr1	1564933	AAGTGCTGGGATTACAGGCTTG	1	AAGTGCTGGGATTACAGGCTTG	0	+
Chr1	1564935	GGCCGGGCGCGGTGGCTCAAGCCTGTAATCCCAGCAC	1	GGCCGGGCGCGGTGGCTCAAGCCTGTAATCCCAGCAC	0	-
Chr1	1565531	GGCCGGGCGCGGTGGCTCAAGCCTGTAATCCCAGCAC	1	GGCCGGGCGCGGTGGCTCAAGCCTGTAATCCCAGCAC	0	+
Chr1	1565548	AAGTGCTGGGATTACAGGCTTG	1	AAGTGCTGGGATTACAGGCTTG	0	-
Chr1	1565701	CTACTCGGGAGGCTGAGGCAG	1	CTACTCGGGAGGCTGAGGCAG	0	+
Chr1	1571640	AGGTGTGAGCCACTGTGCCTGG	1	AGGTGTGAGCCACTGTGCCTGG	0	+
Chr1	1581652	TGTAATCCCAGCACTTTGGGAGGCCGAGG	1	TGTAATCCCAGCACTTTGGGAGGCCGAGG	0	-
Chr1	1585272	CTACTCGGGAGGCTGAGGCAG	1	CTACTCGGGAGGCTGAGGCAG	0	-
Chr1	1585424	AAGTGCTGGGATTACAGGCTTG	1	AAGTGCTGGGATTACAGGCTTG	0	+
Chr1	1596207	CTACTCGGGAGGCTGAGGCAG	1	CTACTCGGGAGGCTGAGGCAG	0	+
Chr1	1601829	AGGAGTTCGAGACCAGCCTGGCC	1	AGGAGTTCGAGACCAGCCTGGCC	0	-
Chr1	1606382	TCCCAAAGTGCTGGGATTATAGGCGTGAGCC	1	TCCCAAAGTGCTGGGATTATAGGCGTGAGCC	0	-
Chr1	1617667	CTACTCGGGAGGCTGAGGCAG	1	CTACTCGGGAGGCTGAGGCAG	0	+
Chr1	1638838	TGTAATCCCAGCACTTTGGGAGGCCGAGG	1	TGTAATCCCAGCACTTTGGGAGGCCGAGG	0	+
Chr1	1638982	CTACTCGGGAGGCTGAGGCAG	1	CTACTCGGGAGGCTGAGGCAG	0	+
Chr1	1641685	GGCCGGGCGCGGTGGCTCAAGCCTGTAATCCCAGCAC	1	GGCCGGGCGCGGTGGCTCAAGCCTGTAATCCCAGCAC	0	+
Chr1	1641702	AAGTGCTGGGATTACAGGCTTG	1	AAGTGCTGGGATTACAGGCTTG	0	-
Chr1	1641855	CTACTCGGGAGGCTGAGGCAG	1	CTACTCGGGAGGCTGAGGCAG	0	+
Chr1	1642993	TGTAATCCCAGCACTTTGGGAGGCCGAGG	1	TGTAATCCCAGCACTTTGGGAGGCCGAGG	0	-
Chr1	1644330	TGTAATCCCAGCACTTTGGGAGGCCGAGG	1	TGTAATCCCAGCACTTTGGGAGGCCGAGG	0	-
Chr1	1644343	AAGTGCTGGGATTACAGGCTTG	1	AAGTGCTGGGATTACAGGCTTG	0	+
Chr1	1644345	GGCCGGGCGCGGTGGCTCAAGCCTGTAATCCCAGCAC	1	GGCCGGGCGCGGTGGCTCAAGCCTGTAATCCCAGCAC	0	-
Chr1	1645983	AGGAGTTCGAGACCAGCCTGGCC	1	AGGAGTTCGAGACCAGCCTGGCC	0	-
Chr1	1664968	CTACTCGGGAGGCTGAGGCAG	1	CTACTCGGGAGGCTGAGGCAG	0	-
Chr1	1670749	TGTAATCCCAGCACTTTGGGAGGCCGAGG	1	TGTAATCCCAGCACTTTGGGAGGCCGAGG	0	-
Chr1	1671368	CTACTCGGGAGGCTGAGGCAG	1	CTACTCGGGAGGCTGAGGCAG	0	-
Chr1	1708125	TGTAATCCCAGCACTTTGGGAGGCCGAGG	1	TGTAATCCCAGCACTTTGGGAGGCCGAGG	0	-
Chr1	1715324	CTACTCGGGAGGCTGAGGCAG	1	CTACTCGGGAGGCTGAGGCAG	0	-
Chr1	1715475	AAGTGCTGGGATTACAGGCTTG	1	AAGTGCTGGGATTACAGGCTTG	0	+
Chr1	1716136	TTTTTGTATTTTTAGTAGAGATGG	1	TTTTTGTATTTTTAGTAGAGATGG	0	-
Chr1	1716884	CTACTCGGGAGGCTGAGGCAG	1	CTACTCGGGAGGCTGAGGCAG	0	-
Chr1	1723062	CTACTCGGGAGGCTGAGGCAG	1	CTACTCGGGAGGCTGAGGCAG	0	+
Chr1	1726018	CTACTCGGGAGGCTGAGGCAG	1	CTACTCGGGAGGCTGAGGCAG	0	-
Chr1	1732504	TTTTTGTATTTTTAGTAGAGATGG	1	TTTTTGTATTTTTAGTAGAGATGG	0	+
Chr1	1732583	TGTAATCCCAGCACTTTGGGAGGCCGAGG	1	TGTAATCCCAGCACTTTGGGAGGCCGAGG	0	-
Chr1	1739668	CTACTCGGGAGGCTGAGGCAG	1	CTACTCGGGAGGCTGAGGCAG	0	+
Chr1	1746201	GGCCGGGCGCGGTGGCTCAAGCCTGTAATCCCAGCAC	1	GGCCGGGCGCGGTGGCTCAAGCCTGTAATCCCAGCAC	0	+
Chr1	1746218	AAGTGCTGGGATTACAGGCTTG	1	AAGTGCTGGGATTACAGGCTTG	0	-
Chr1	1746224	TGTAATCCCAGCACTTTGGGAGGCCGAGG	1	TGTAATCCCAGCACTTTGGGAGGCCGAGG	0	+
Chr1	1749808	CTACTCGGGAGGCTGAGGCAG	1	CTACTCGGGAGGCTGAGGCAG	0	-
Chr1	1749933	TGTAATCCCAGCACTTTGGGAGGCCGAGG	1	TGTAATCCCAGCACTTTGGGAGGCCGAGG	0	-
Chr1	1754804	CTACTCGGGAGGCTGAGGCAG	1	CTACTCGGGAGGCTGAGGCAG	0	-
Chr1	1754956	AAGTGCTGGGATTACAGGCTTG	1	AAGTGCTGGGATTACAGGCTTG	0	+
Chr1	1754958	GGCCGGGCGCGGTGGCTCAAGCCTGTAATCCCAGCAC	1	GGCCGGGCGCGGTGGCTCAAGCCTGTAATCCCAGCAC	0	-
Chr1	1760979	CTACTCGGGAGGCTGAGGCAG	1	CTACTCGGGAGGCTGAGGCAG	0	-
Chr1	1763520	CTACTCGGGAGGCTGAGGCAG	1	CTACTCGGGAGGCTGAGGCAG	0	-
Chr1	1767048	AGGAGTTCGAGACCAGCCTGGCC	1	AGGAGTTCGAGACCAGCCTGGCC	0	-
Chr1	1772360	AAGTGCTGGGATTACAGGCTTG	1	AAGTGCTGGGATTACAGGCTTG	0	-
Chr1	1772814	GGCCGGGCGCGGTGGCTCAAGCCTGTAATCCCAGCAC	1	GGCCGGGCGCGGTGGCTCAAGCCTGTAATCCCAGCAC	0	+
Chr1	1772831	AAGTGCTGGGATTACAGGCTTG	1	AAGTGCTGGGATTACAGGCTTG	0	-
Chr1	1772989	CTACTCGGGAGGCTGAGGCAG	1	CTACTCGGGAGGCTGAGGCAG	0	+
Chr1	1774867	CTACTCGGGAGGCTGAGGCAG	1	CTACTCGGGAGGCTGAGGCAG	0	+
Chr1	1782210	TGTAATCCCAGCACTTTGGGAGGCCGAGG	1	TGTAATCCCAGCACTTTGGGAGGCCGAGG	0	+
Chr1	1791182	TGTAATCCCAGCACTTTGGGAGGCCGAGG	1	TGTAATCCCAGCACTTTGGGAGGCCGAGG	0	+
Chr1	1792436	CTACTCGGGAGGCTGAGGCAG	1	CTACTCGGGAGGCTGAGGCAG	0	-
Chr1	1792574	TGTAATCCCAGCACTTTGGGAGGCCGAGG	1	TGTAATCCCAGCACTTTGGGAGGCCGAGG	0	-
Chr1	1798169	CTACTCGGGAGGCTGAGGCAG	1	CTACTCGGGAGGCTGAGGCAG	0	-
Chr1	1798305	TGTAATCCCAGCACTTTGGGAGGCCGAGG	1	TGTAATCCCAGCACTTTGGGAGGCCGAGG	0	-
Chr1	1812021	TGTAATCCCAGCACTTTGGGAGGCCGAGG	1	TGTAATCCCAGCACTTTGGGAGGCCGAGG	0	-
Chr1	1812034	AAGTGCTGGGATTACAGGCTTG	1	AAGTGCTGGGATTACAGGCTTG	0	+
Chr1	1812036	GGCCGGGCGCGGTGGCTCAAGCCTGTAATCCCAGCAC	1	GGCCGGGCGCGGTGGCTCAAGCCTGTAATCCCAGCAC	0	-
Chr1	1816928	AGGAGTTCGAGACCAGCCTGGCC	1	AGGAGTTCGAGACCAGCCTGGCC	0	-
Chr1	1818543	TGTAATCCCAGCACTTTGGGAGGCCGAGG	1	TGTAATCCCAGCACTTTGGGAGGCCGAGG	0	+
Chr1	1821994	AAGTGCTGGGATTACAGGCTTG	1	AAGTGCTGGGATTACAGGCTTG	0	+
Chr1	1826267	TGTAATCCCAGCACTTTGGGAGGCCGAGG	1	TGTAATCCCAGCACTTTGGGAGGCCGAGG	0	-
Chr1	1835501	TCGAACTCCTGACCTCAGGTGATCCACCC	1	TCGAACTCCTGACCTCAGGTGATCCACCC	0	-
Chr1	1837296	AAGTGCTGGGATTACAGGCTTG	1	AAGTGCTGGGATTACAGGCTTG	0	+
Chr1	1837298	GGCCGGGCGCGGTGGCTCAAGCCTGTAATCCCAGCAC	1	GGCCGGGCGCGGTGGCTCAAGCCTGTAATCCCAGCAC	0	-
Chr1	1838780	AAGTGCTGGGATTACAGGCTTG	1	AAGTGCTGGGATTACAGGCTTG	0	+
Chr1	1840694	GGCCGGGCGCGGTGGCTCAAGCCTGTAATCCCAGCAC	1	GGCCGGGCGCGGTGGCTCAAGCCTGTAATCCCAGCAC	0	+
Chr1	1840711	AAGTGCTGGGATTACAGGCTTG	1	AAGTGCTGGGATTACAGGCTTG	0	-
Chr1	1840862	CTACTCGGGAGGCTGAGGCAG	1	CTACTCGGGAGGCTGAGGCAG	0	+
Chr1	1843002	CTACTCGGGAGGCTGAGGCAG	1	CTACTCGGGAGGCTGAGGCAG	0	-
Chr1	1843154	AAGTGCTGGGATTACAGGCTTG	1	AAGTGCTGGGATTACAGGCTTG	0	+
Chr1	1844788	TTTTTGTATTTTTAGTAGAGATGG	1	TTTTTGTATTTTTAGTAGAGATGG	0	+
Chr1	1846103	AAGTGCTGGGATTACAGGCTTG	1	AAGTGCTGGGATTACAGGCTTG	0	+
Chr1	1858845	AAGTGCTGGGATTACAGGCTTG	1	AAGTGCTGGGATTACAGGCTTG	0	-
Chr1	1867846	AAGTGCTGGGATTACAGGCTTG	1	AAGTGCTGGGATTACAGGCTTG	0	-
Chr1	1867998	CTACTCGGGAGGCTGAGGCAG	1	CTACTCGGGAGGCTGAGGCAG	0	+
Chr1	1894802	TGTAATCCCAGCACTTTGGGAGGCCGAGG	1	TGTAATCCCAGCACTTTGGGAGGCCGAGG	0	-
Chr1	1897810	TGTAATCCCAGCACTTTGGGAGGCCGAGG	1	TGTAATCCCAGCACTTTGGGAGGCCGAGG	0	-
Chr1	1900318	TGTAATCCCAGCACTTTGGGAGGCCGAGG	1	TGTAATCCCAGCACTTTGGGAGGCCGAGG	0	+
Chr1	1917094	CTACTCGGGAGGCTGAGGCAG	1	CTACTCGGGAGGCTGAGGCAG	0	-
Chr1	1917250	AAGTGCTGGGATTACAGGCTTG	1	AAGTGCTGGGATTACAGGCTTG	0	+
Chr1	1920539	CTACTCGGGAGGCTGAGGCAG	1	CTACTCGGGAGGCTGAGGCAG	0	+
Chr1	1922906	TGTAATCCCAGCACTTTGGGAGGCCGAGG	1	TGTAATCCCAGCACTTTGGGAGGCCGAGG	0	-
Chr1	1927450	CTACTCGGGAGGCTGAGGCAG	1	CTACTCGGGAGGCTGAGGCAG	0	-
Chr1	1927759	CTACTCGGGAGGCTGAGGCAG	1	CTACTCGGGAGGCTGAGGCAG	0	-
Chr1	1927909	AAGTGCTGGGATTACAGGCTTG	1	AAGTGCTGGGATTACAGGCTTG	0	+
Chr1	1929017	AGGAGTTCGAGACCAGCCTGGCC	1	AGGAGTTCGAGACCAGCCTGGCC	0	+
Chr1	1935680	TGTAATCCCAGCACTTTGGGAGGCCGAGG	1	TGTAATCCCAGCACTTTGGGAGGCCGAGG	0	+
Chr1	1938966	TTATATTTTTAGTAGAGACGGGGTTTCAC	1	TTATATTTTTAGTAGAGACGGGGTTTCAC	0	+
Chr1	1947011	CTACTCGGGAGGCTGAGGCAG	1	CTACTCGGGAGGCTGAGGCAG	0	-
Chr1	1951021	CTACTCGGGAGGCTGAGGCAG	1	CTACTCGGGAGGCTGAGGCAG	0	-
Chr1	1952274	GGCCGGGCGCGGTGGCTCAAGCCTGTAATCCCAGCAC	1	GGCCGGGCGCGGTGGCTCAAGCCTGTAATCCCAGCAC	0	+
Chr1	1952291	AAGTGCTGGGATTACAGGCTTG	1	AAGTGCTGGGATTACAGGCTTG	0	-
Chr1	1952891	AGGTGTGAGCCACTGTGCCTGG	1	AGGTGTGAGCCACTGTGCCTGG	0	+
Chr1	1953932	CTACTCGGGAGGCTGAGGCAG	1	CTACTCGGGAGGCTGAGGCAG	0	-
Chr1	1953989	TTTTTGTATTTTTAGTAGAGATGG	1	TTTTTGTATTTTTAGTAGAGATGG	0	+
Chr1	1955868	CTACTCGGGAGGCTGAGGCAG	1	CTACTCGGGAGGCTGAGGCAG	0	-
Chr1	1956172	CTACTCGGGAGGCTGAGGCAG	1	CTACTCGGGAGGCTGAGGCAG	0	-
Chr1	1956267	AGGAGTTCGAGACCAGCCTGGCC	1	AGGAGTTCGAGACCAGCCTGGCC	0	-
Chr1	1956318	TCCCAAAGTGCTGGGATTATAGGCGTGAGCC	1	TCCCAAAGTGCTGGGATTATAGGCGTGAGCC	0	+
Chr1	1959000	TTTTCTTTAAGAATGTTGAATATTG	1	TTTTCTTTAAGAATGTTGAATATTG	0	+
Chr1	1963048	TTTTTGTATTTTCAGTAGAGACAGGGT	1	TTTTTGTATTTTCAGTAGAGACAGGGT	0	+
Chr1	1980592	TTCAAGACCAGCCTGACCAACATGGTGAAACCCT	2	TTCAAGACCAGCCTGACCAACATGGTGAAACCCT	0	-
Chr1	1984021	TTTTTGTATTTTTAGTAGAGATGG	1	TTTTTGTATTTTTAGTAGAGATGG	0	-
Chr1	1984084	CTACTCGGGAGGCTGAGGCAG	1	CTACTCGGGAGGCTGAGGCAG	0	+
Chr1	1985492	CTACTCGGGAGGCTGAGGCAG	1	CTACTCGGGAGGCTGAGGCAG	0	+
Chr1	1986713	AAGTGCTGGGATTACAGGCTTG	1	AAGTGCTGGGATTACAGGCTTG	0	+
Chr1	1986715	GGCCGGGCGCGGTGGCTCAAGCCTGTAATCCCAGCAC	1	GGCCGGGCGCGGTGGCTCAAGCCTGTAATCCCAGCAC	0	-
Chr1	1991214	TTTTTGTATTTTTAGTAGAGATGG	1	TTTTTGTATTTTTAGTAGAGATGG	0	+
Chr1	1991788	TCCCAGCTACTCAAGAGGCTGAGGCAGG	1	TCCCAGCTACTCAAGAGGCTGAGGCAGG	0	-
Chr1	1992820	AAGTGCTGGGATTACAGGCTTG	1	AAGTGCTGGGATTACAGGCTTG	0	+
Chr1	1992966	CTACTCGGGAGGCTGAGGCAG	1	CTACTCGGGAGGCTGAGGCAG	0	-
Chr1	1999907	TGTAATCCCAGCACTTTGGGAGGCCGAGG	1	TGTAATCCCAGCACTTTGGGAGGCCGAGG	0	+
Chr1	2003470	TCCCAGCTACTCAAGAGGCTGAGGCAGG	1	TCCCAGCTACTCAAGAGGCTGAGGCAGG	0	+
Chr1	2019980	TTTTTGTATTTTTAGTAGAGATGG	1	TTTTTGTATTTTTAGTAGAGATGG	0	-
Chr1	2020693	TTTTTGTATTTTTAGTAGAGATGG	1	TTTTTGTATTTTTAGTAGAGATGG	0	+
Chr1	2034322	CTACTCGGGAGGCTGAGGCAG	1	CTACTCGGGAGGCTGAGGCAG	0	-
Chr1	2034417	AGGAGTTCGAGACCAGCCTGGCC	1	AGGAGTTCGAGACCAGCCTGGCC	0	-
Chr1	2045587	AGGAGTTCGAGACCAGCCTGGCC	1	AGGAGTTCGAGACCAGCCTGGCC	0	-
Chr1	2046633	CTACTCGGGAGGCTGAGGCAG	1	CTACTCGGGAGGCTGAGGCAG	0	+
Chr1	2047167	CTACTCGGGAGGCTGAGGCAG	1	CTACTCGGGAGGCTGAGGCAG	0	+
Chr1	2052374	CTACTCGGGAGGCTGAGGCAG	1	CTACTCGGGAGGCTGAGGCAG	0	+
Chr1	2053737	TGTAATCCCAGCACTTTGGGAGGCCGAGG	1	TGTAATCCCAGCACTTTGGGAGGCCGAGG	0	+
Chr1	2053857	TGGTGGTGAGCACCTGTAGTCCCAGCTACTC	1	TGGTGGTGAGCACCTGTAGTCCCAGCTACTC	0	+
Chr1	2056233	AAGTGCTGGGATTACAGGCTTG	1	AAGTGCTGGGATTACAGGCTTG	0	-
Chr1	2056385	CTACTCGGGAGGCTGAGGCAG	1	CTACTCGGGAGGCTGAGGCAG	0	+
Chr1	2059147	CTACTCGGGAGGCTGAGGCAG	1	CTACTCGGGAGGCTGAGGCAG	0	+
Chr1	2070718	TTTTTGTATTTTTAGTAGAGATGG	1	TTTTTGTATTTTTAGTAGAGATGG	0	-
Chr1	2074974	CTACTCGGGAGGCTGAGGCAG	1	CTACTCGGGAGGCTGAGGCAG	0	+
Chr1	2075166	TGGTCTCGAACTCCTGAGCTCAAGTGATC	1	TGGTCTCGAACTCCTGAGCTCAAGTGATC	0	-
Chr1	2078133	TGTAATCCCAGCACTTTGGGAGGCCGAGG	1	TGTAATCCCAGCACTTTGGGAGGCCGAGG	0	+
Chr1	2078541	GGCCGGGCGCGGTGGCTCAAGCCTGTAATCCCAGCAC	1	GGCCGGGCGCGGTGGCTCAAGCCTGTAATCCCAGCAC	0	+
Chr1	2078558	AAGTGCTGGGATTACAGGCTTG	1	AAGTGCTGGGATTACAGGCTTG	0	-
Chr1	2078715	CTACTCGGGAGGCTGAGGCAG	1	CTACTCGGGAGGCTGAGGCAG	0	+
Chr1	2081667	AGGAGTTCGAGACCAGCCTGGCC	1	AGGAGTTCGAGACCAGCCTGGCC	0	+
Chr1	2081724	GGCCGGGCGCGGTGGCTCAAGCCTGTAATCCCAGCAC	1	GGCCGGGCGCGGTGGCTCAAGCCTGTAATCCCAGCAC	0	+
Chr1	2081741	AAGTGCTGGGATTACAGGCTTG	1	AAGTGCTGGGATTACAGGCTTG	0	-
Chr1	2081893	CTACTCGGGAGGCTGAGGCAG	1	CTACTCGGGAGGCTGAGGCAG	0	+
Chr1	2083398	ACTCCTGTAATCCCAGCACTTTGGGAGGCCAAGGC	1	ACTCCTGTAATCCCAGCACTTTGGGAGGCCAAGGC	0	-
Chr1	2084175	GCCATTCTCCTGCCTCACC	1	GCCATTCTCCTGCCTCACC	0	+
Chr1	2084321	TGTAATCCCAGCACTTTGGGAGGCCGAGG	1	TGTAATCCCAGCACTTTGGGAGGCCGAGG	0	-
Chr1	2084334	AAGTGCTGGGATTACAGGCTTG	1	AAGTGCTGGGATTACAGGCTTG	0	+
Chr1	2088692	AGGTGTGAGCCACTGTGCCTGG	1	AGGTGTGAGCCACTGTGCCTGG	0	-
Chr1	2100932	TGTAATCCCAGCACTTTGGGAGGCCGAGG	1	TGTAATCCCAGCACTTTGGGAGGCCGAGG	0	-
Chr1	2104888	AGGAGTTCGAGACCAGCCTGGCC	1	AGGAGTTCGAGACCAGCCTGGCC	0	-
Chr1	2105482	AAGTGCTGGGATTACAGGCTTG	1	AAGTGCTGGGATTACAGGCTTG	0	+
Chr1	2105484	GGCCGGGCGCGGTGGCTCAAGCCTGTAATCCCAGCAC	1	GGCCGGGCGCGGTGGCTCAAGCCTGTAATCCCAGCAC	0	-
Chr1	2108886	CTACTCGGGAGGCTGAGGCAG	1	CTACTCGGGAGGCTGAGGCAG	0	-
Chr1	2114388	CTACTCGGGAGGCTGAGGCAG	1	CTACTCGGGAGGCTGAGGCAG	0	-
Chr1	2114539	AAGTGCTGGGATTACAGGCTTG	1	AAGTGCTGGGATTACAGGCTTG	0	+
Chr1	2114541	GGCCGGGCGCGGTGGCTCAAGCCTGTAATCCCAGCAC	1	GGCCGGGCGCGGTGGCTCAAGCCTGTAATCCCAGCAC	0	-
Chr1	2118325	AAGTGCTGGGATTACAGGCTTG	1	AAGTGCTGGGATTACAGGCTTG	0	+
Chr1	2121014	CTACTCGGGAGGCTGAGGCAG	1	CTACTCGGGAGGCTGAGGCAG	0	-
Chr1	2121164	AAGTGCTGGGATTACAGGCTTG	1	AAGTGCTGGGATTACAGGCTTG	0	+
Chr1	2123031	AAGTGCTGGGATTACAGGCTTG	1	AAGTGCTGGGATTACAGGCTTG	0	+
Chr1	2123033	GGCCGGGCGCGGTGGCTCAAGCCTGTAATCCCAGCAC	1	GGCCGGGCGCGGTGGCTCAAGCCTGTAATCCCAGCAC	0	-
Chr1	2125910	AGGAGTTCGAGACCAGCCTGGCC	1	AGGAGTTCGAGACCAGCCTGGCC	0	-
Chr1	2125923	TCGAACTCCTGACCTCAGGTGATCCACCC	1	TCGAACTCCTGACCTCAGGTGATCCACCC	0	+
Chr1	2132800	CTACTCGGGAGGCTGAGGCAG	1	CTACTCGGGAGGCTGAGGCAG	0	+
Chr1	2136441	CTACTCGGGAGGCTGAGGCAG	1	CTACTCGGGAGGCTGAGGCAG	0	+
Chr1	2141080	TTTTTGTATTTTTAGTAGAGATGG	1	TTTTTGTATTTTTAGTAGAGATGG	0	+
Chr1	2142912	AGGAGTTCGAGACCAGCCTGGCC	1	AGGAGTTCGAGACCAGCCTGGCC	0	-
Chr1	2148037	CTACTCGGGAGGCTGAGGCAG	1	CTACTCGGGAGGCTGAGGCAG	0	-
Chr1	2178571	TGTAATCCCAGCACTTTGGGAGGCCGAGG	1	TGTAATCCCAGCACTTTGGGAGGCCGAGG	0	-
Chr1	2214936	TTTTTGTATTTTTAGTAGAGATGG	1	TTTTTGTATTTTTAGTAGAGATGG	0	-
Chr1	2216933	GGCCGGGCGCGGTGGCTCAAGCCTGTAATCCCAGCAC	1	GGCCGGGCGCGGTGGCTCAAGCCTGTAATCCCAGCAC	0	+
Chr1	2216950	AAGTGCTGGGATTACAGGCTTG	1	AAGTGCTGGGATTACAGGCTTG	0	-
Chr1	2224048	AAGTGCTGGGATTACAGGCTTG	1	AAGTGCTGGGATTACAGGCTTG	0	+
Chr1	2224050	GGCCGGGCGCGGTGGCTCAAGCCTGTAATCCCAGCAC	1	GGCCGGGCGCGGTGGCTCAAGCCTGTAATCCCAGCAC	0	-
Chr1	2224320	AAGTGCTGGGATTACAGGCTTG	1	AAGTGCTGGGATTACAGGCTTG	0	+
Chr1	2224322	GGCCGGGCGCGGTGGCTCAAGCCTGTAATCCCAGCAC	1	GGCCGGGCGCGGTGGCTCAAGCCTGTAATCCCAGCAC	0	-
Chr1	2225960	CTACTCGGGAGGCTGAGGCAG	1	CTACTCGGGAGGCTGAGGCAG	0	-
Chr1	2226114	AAGTGCTGGGATTACAGGCTTG	1	AAGTGCTGGGATTACAGGCTTG	0	+
Chr1	2226116	GGCCGGGCGCGGTGGCTCAAGCCTGTAATCCCAGCAC	1	GGCCGGGCGCGGTGGCTCAAGCCTGTAATCCCAGCAC	0	-
Chr1	2227950	CTACTCGGGAGGCTGAGGCAG	1	CTACTCGGGAGGCTGAGGCAG	0	-
Chr1	2232246	CTACTCGGGAGGCTGAGGCAG	1	CTACTCGGGAGGCTGAGGCAG	0	-
Chr1	2236345	AAATACAAAAAATTAGCTGGGCGTG	1	AAATACAAAAAATTAGCTGGGCGTG	0	+
Chr1	2237245	AGGAGTTCGAGACCAGCCTGGCC	1	AGGAGTTCGAGACCAGCCTGGCC	0	+
Chr1	2242415	CTACTCGGGAGGCTGAGGCAG	1	CTACTCGGGAGGCTGAGGCAG	0	-
Chr1	2242566	AAGTGCTGGGATTACAGGCTTG	1	AAGTGCTGGGATTACAGGCTTG	0	+
Chr1	2242713	CTACTCGGGAGGCTGAGGCAG	1	CTACTCGGGAGGCTGAGGCAG	0	-
Chr1	2243144	TGTAATCCCAGCACTTTGGGAGGCCGAGG	1	TGTAATCCCAGCACTTTGGGAGGCCGAGG	0	-
Chr1	2243157	AAGTGCTGGGATTACAGGCTTG	1	AAGTGCTGGGATTACAGGCTTG	0	+
Chr1	2243159	GGCCGGGCGCGGTGGCTCAAGCCTGTAATCCCAGCAC	1	GGCCGGGCGCGGTGGCTCAAGCCTGTAATCCCAGCAC	0	-
Chr1	2243328	CTACTCGGGAGGCTGAGGCAG	1	CTACTCGGGAGGCTGAGGCAG	0	-
Chr1	2246920	TGTAATCCCAGCACTTTGGGAGGCCGAGG	1	TGTAATCCCAGCACTTTGGGAGGCCGAGG	0	-
Chr1	2252595	AAGTGCTGGGATTACAGGCTTG	1	AAGTGCTGGGATTACAGGCTTG	0	-
Chr1	2255745	TTTTTGTATTTTTAGTAGAGATGG	1	TTTTTGTATTTTTAGTAGAGATGG	0	+
Chr1	2257718	CTACTCGGGAGGCTGAGGCAG	1	CTACTCGGGAGGCTGAGGCAG	0	+
Chr1	2259623	CTACTCGGGAGGCTGAGGCAG	1	CTACTCGGGAGGCTGAGGCAG	0	-
Chr1	2259774	AAGTGCTGGGATTACAGGCTTG	1	AAGTGCTGGGATTACAGGCTTG	0	+
Chr1	2259776	GGCCGGGCGCGGTGGCTCAAGCCTGTAATCCCAGCAC	1	GGCCGGGCGCGGTGGCTCAAGCCTGTAATCCCAGCAC	0	-
Chr1	2259923	CTACTCGGGAGGCTGAGGCAG	1	CTACTCGGGAGGCTGAGGCAG	0	-
Chr1	2270831	AAGTGCTGGGATTACAGGCTTG	1	AAGTGCTGGGATTACAGGCTTG	0	-
Chr1	2270983	CTACTCGGGAGGCTGAGGCAG	1	CTACTCGGGAGGCTGAGGCAG	0	+
Chr1	2275501	AGGAGTTCGAGACCAGCCTGGCC	1	AGGAGTTCGAGACCAGCCTGGCC	0	-
Chr1	2276600	AGGAGTTCGAGACCAGCCTGGCC	1	AGGAGTTCGAGACCAGCCTGGCC	0	-
Chr1	2279877	TGTAATCCCAGCACTTTGGGAGGCCGAGG	1	TGTAATCCCAGCACTTTGGGAGGCCGAGG	0	+
Chr1	2279961	TTTTTGTATTTTTAGTAGAGATGG	1	TTTTTGTATTTTTAGTAGAGATGG	0	-
Chr1	2280332	AGGTGTGAGCCACTGTGCCTGG	1	AGGTGTGAGCCACTGTGCCTGG	0	-
Chr1	2281186	GGCCGGGCGCGGTGGCTCAAGCCTGTAATCCCAGCAC	1	GGCCGGGCGCGGTGGCTCAAGCCTGTAATCCCAGCAC	0	+
Chr1	2281203	AAGTGCTGGGATTACAGGCTTG	1	AAGTGCTGGGATTACAGGCTTG	0	-
Chr1	2281209	TGTAATCCCAGCACTTTGGGAGGCCGAGG	1	TGTAATCCCAGCACTTTGGGAGGCCGAGG	0	+
Chr1	2281526	TGTAATCCCAGCACTTTGGGAGGCCGAGG	1	TGTAATCCCAGCACTTTGGGAGGCCGAGG	0	+
Chr1	2282459	CTACTCGGGAGGCTGAGGCAG	1	CTACTCGGGAGGCTGAGGCAG	0	-
Chr1	2283147	TGTAATCCCAGCACTTTGGGAGGCCGAGG	1	TGTAATCCCAGCACTTTGGGAGGCCGAGG	0	+
Chr1	2283827	TGTAATCCCAGCACTTTGGGAGGCCGAGG	1	TGTAATCCCAGCACTTTGGGAGGCCGAGG	0	+
Chr1	2289789	AAGTGCTGGGATTACAGGCTTG	1	AAGTGCTGGGATTACAGGCTTG	0	+
Chr1	2294319	TTTTTGTATTTTTAGTAGAGATGG	1	TTTTTGTATTTTTAGTAGAGATGG	0	+
Chr1	2297626	TGTAATCCCAGCACTTTGGGAGGCCGAGG	1	TGTAATCCCAGCACTTTGGGAGGCCGAGG	0	-
Chr1	2304322	TGTAATCCCAGCACTTTGGGAGGCCGAGG	1	TGTAATCCCAGCACTTTGGGAGGCCGAGG	0	-
Chr1	2304350	AGGTGTGAGCCACTGTGCCTGG	1	AGGTGTGAGCCACTGTGCCTGG	0	+
Chr1	2305963	TCGAACTCCTGACCTCAGGTGATCCACCC	1	TCGAACTCCTGACCTCAGGTGATCCACCC	0	+
Chr1	2306543	GGCCGGGCGCGGTGGCTCAAGCCTGTAATCCCAGCAC	1	GGCCGGGCGCGGTGGCTCAAGCCTGTAATCCCAGCAC	0	+
Chr1	2306560	AAGTGCTGGGATTACAGGCTTG	1	AAGTGCTGGGATTACAGGCTTG	0	-
Chr1	2306566	TGTAATCCCAGCACTTTGGGAGGCCGAGG	1	TGTAATCCCAGCACTTTGGGAGGCCGAGG	0	+
Chr1	2309101	TTATATTTTTAGTAGAGACGGGGTTTCAC	1	TTATATTTTTAGTAGAGACGGGGTTTCAC	0	+
Chr1	2309177	TGTAATCCCAGCACTTTGGGAGGCCGAGG	1	TGTAATCCCAGCACTTTGGGAGGCCGAGG	0	-
Chr1	2313690	CTACTCGGGAGGCTGAGGCAG	1	CTACTCGGGAGGCTGAGGCAG	0	+
Chr1	2324059	TTTTTGTATTTTTAGTAGAGATGG	1	TTTTTGTATTTTTAGTAGAGATGG	0	+
Chr1	2336023	CTACTCGGGAGGCTGAGGCAG	1	CTACTCGGGAGGCTGAGGCAG	0	+
Chr1	2337346	TCCCAAAGTGCTGGGATTATAGGCGTGAGCC	1	TCCCAAAGTGCTGGGATTATAGGCGTGAGCC	0	+
Chr1	2340719	GGCCGGGCGCGGTGGCTCAAGCCTGTAATCCCAGCAC	1	GGCCGGGCGCGGTGGCTCAAGCCTGTAATCCCAGCAC	0	+
Chr1	2340736	AAGTGCTGGGATTACAGGCTTG	1	AAGTGCTGGGATTACAGGCTTG	0	-
Chr1	2340888	CTACTCGGGAGGCTGAGGCAG	1	CTACTCGGGAGGCTGAGGCAG	0	+
Chr1	2367173	CTACTCGGGAGGCTGAGGCAG	1	CTACTCGGGAGGCTGAGGCAG	0	-
Chr1	2377922	TTTTTGTATTTTTAGTAGAGATGG	1	TTTTTGTATTTTTAGTAGAGATGG	0	+
Chr1	2388213	TTTTTGTATTTTTAGTAGAGATGG	1	TTTTTGTATTTTTAGTAGAGATGG	0	+
Chr1	2389277	TTTTTGTATTTTTAGTAGAGATGG	1	TTTTTGTATTTTTAGTAGAGATGG	0	-
Chr1	2395634	AAGTGCTGGGATTACAGGCTTG	1	AAGTGCTGGGATTACAGGCTTG	0	+
Chr1	2395636	GGCCGGGCGCGGTGGCTCAAGCCTGTAATCCCAGCAC	1	GGCCGGGCGCGGTGGCTCAAGCCTGTAATCCCAGCAC	0	-
Chr1	2400409	AGGAGTTCGAGACCAGCCTGGCC	1	AGGAGTTCGAGACCAGCCTGGCC	0	+
Chr1	2454459	CTACTCGGGAGGCTGAGGCAG	1	CTACTCGGGAGGCTGAGGCAG	0	-
Chr1	2454597	TGTAATCCCAGCACTTTGGGAGGCCGAGG	1	TGTAATCCCAGCACTTTGGGAGGCCGAGG	0	-
Chr1	2454610	AAGTGCTGGGATTACAGGCTTG	1	AAGTGCTGGGATTACAGGCTTG	0	+
Chr1	2454612	GGCCGGGCGCGGTGGCTCAAGCCTGTAATCCCAGCAC	1	GGCCGGGCGCGGTGGCTCAAGCCTGTAATCCCAGCAC	0	-
Chr1	2455334	AAGTGCTGGGATTACAGGCTTG	1	AAGTGCTGGGATTACAGGCTTG	0	-
Chr1	2455486	CTACTCGGGAGGCTGAGGCAG	1	CTACTCGGGAGGCTGAGGCAG	0	+
Chr1	2488603	CTACTCGGGAGGCTGAGGCAG	1	CTACTCGGGAGGCTGAGGCAG	0	-
Chr1	2518532	CTACTCGGGAGGCTGAGGCAG	1	CTACTCGGGAGGCTGAGGCAG	0	+
Chr1	2518886	AAGTGCTGGGATTACAGGCTTG	1	AAGTGCTGGGATTACAGGCTTG	0	-
Chr1	2519038	CTACTCGGGAGGCTGAGGCAG	1	CTACTCGGGAGGCTGAGGCAG	0	+
Chr1	2524562	CTACTCGGGAGGCTGAGGCAG	1	CTACTCGGGAGGCTGAGGCAG	0	-
Chr1	2524620	TTTTTGTATTTTTAGTAGAGATGG	1	TTTTTGTATTTTTAGTAGAGATGG	0	+
Chr1	2524712	AAGTGCTGGGATTACAGGCTTG	1	AAGTGCTGGGATTACAGGCTTG	0	+
Chr1	2524714	GGCCGGGCGCGGTGGCTCAAGCCTGTAATCCCAGCAC	1	GGCCGGGCGCGGTGGCTCAAGCCTGTAATCCCAGCAC	0	-
Chr1	2549081	TTGTACTTTTCTACTCCAAACTTCCATTTGG	1	TTGTACTTTTCTACTCCAAACTTCCATTTGG	0	-
Chr1	2556465	AAGTGCTGGGATTACAGGCTTG	1	AAGTGCTGGGATTACAGGCTTG	0	-
Chr1	2562072	CTACTCGGGAGGCTGAGGCAG	1	CTACTCGGGAGGCTGAGGCAG	0	+
Chr1	2565383	AGGAGTTCGAGACCAGCCTGGCC	1	AGGAGTTCGAGACCAGCCTGGCC	0	-
Chr1	2574188	CTACTCGGGAGGCTGAGGCAG	1	CTACTCGGGAGGCTGAGGCAG	0	+
Chr1	2584625	CACAGCAGTAGGGTGGCG	1	CACAGCAGTAGGGTGGCG	0	+
Chr1	2595801	TTTTTGTATTTTTAGTAGAGATGG	1	TTTTTGTATTTTTAGTAGAGATGG	0	-
Chr1	2601538	CTACTCGGGAGGCTGAGGCAG	1	CTACTCGGGAGGCTGAGGCAG	0	-
Chr1	2602732	AGGAGTTCGAGACCAGCCTGGCC	1	AGGAGTTCGAGACCAGCCTGGCC	0	-
Chr1	2631603	CTACTCGGGAGGCTGAGGCAG	1	CTACTCGGGAGGCTGAGGCAG	0	-
Chr1	2631739	TGTAATCCCAGCACTTTGGGAGGCCGAGG	1	TGTAATCCCAGCACTTTGGGAGGCCGAGG	0	-
Chr1	2639384	CTACTCGGGAGGCTGAGGCAG	1	CTACTCGGGAGGCTGAGGCAG	0	-
Chr1	2641302	CTACTCGGGAGGCTGAGGCAG	1	CTACTCGGGAGGCTGAGGCAG	0	+
Chr1	2642534	CTACTCGGGAGGCTGAGGCAG	1	CTACTCGGGAGGCTGAGGCAG	0	-
Chr1	2642608	TTTTTGTATTTTTAGTAGAGATGG	1	TTTTTGTATTTTTAGTAGAGATGG	0	+
Chr1	2665267	GGCCGGGCGCGGTGGCTCAAGCCTGTAATCCCAGCAC	1	GGCCGGGCGCGGTGGCTCAAGCCTGTAATCCCAGCAC	0	+
Chr1	2665284	AAGTGCTGGGATTACAGGCTTG	1	AAGTGCTGGGATTACAGGCTTG	0	-
Chr1	2665436	CTACTCGGGAGGCTGAGGCAG	1	CTACTCGGGAGGCTGAGGCAG	0	+
Chr1	2675299	AGGTGTGAGCCACTGTGCCTGG	1	AGGTGTGAGCCACTGTGCCTGG	0	-
Chr1	2681702	CTACTCGGGAGGCTGAGGCAG	1	CTACTCGGGAGGCTGAGGCAG	0	-
Chr1	2683426	CTACTCGGGAGGCTGAGGCAG	1	CTACTCGGGAGGCTGAGGCAG	0	-
Chr1	2683486	TTTTTGTATTTTTAGTAGAGATGG	1	TTTTTGTATTTTTAGTAGAGATGG	0	+
Chr1	2684373	CTACTCGGGAGGCTGAGGCAG	1	CTACTCGGGAGGCTGAGGCAG	0	-
Chr1	2697662	AAGTGCTGGGATTACAGGCTTG	1	AAGTGCTGGGATTACAGGCTTG	0	+
Chr1	2697664	GGCCGGGCGCGGTGGCTCAAGCCTGTAATCCCAGCAC	1	GGCCGGGCGCGGTGGCTCAAGCCTGTAATCCCAGCAC	0	-
Chr1	2700465	TGTAATCCCAGCACTTTGGGAGGCCGAGG	1	TGTAATCCCAGCACTTTGGGAGGCCGAGG	0	+
Chr1	2704078	CTACTCGGGAGGCTGAGGCAG	1	CTACTCGGGAGGCTGAGGCAG	0	-
Chr1	2708051	AAGTGCTGGGATTACAGGCTTG	1	AAGTGCTGGGATTACAGGCTTG	0	-
Chr1	2708203	CTACTCGGGAGGCTGAGGCAG	1	CTACTCGGGAGGCTGAGGCAG	0	+
Chr1	2747911	AGGAGTTCGAGACCAGCCTGGCC	1	AGGAGTTCGAGACCAGCCTGGCC	0	-
Chr1	2748141	CTACTCGGGAGGCTGAGGCAG	1	CTACTCGGGAGGCTGAGGCAG	0	-
Chr1	2748292	AAGTGCTGGGATTACAGGCTTG	1	AAGTGCTGGGATTACAGGCTTG	0	+
Chr1	2748294	GGCCGGGCGCGGTGGCTCAAGCCTGTAATCCCAGCAC	1	GGCCGGGCGCGGTGGCTCAAGCCTGTAATCCCAGCAC	0	-
Chr1	2760831	GGCCGGGCGCGGTGGCTCAAGCCTGTAATCCCAGCAC	1	GGCCGGGCGCGGTGGCTCAAGCCTGTAATCCCAGCAC	0	+
Chr1	2760848	AAGTGCTGGGATTACAGGCTTG	1	AAGTGCTGGGATTACAGGCTTG	0	-
Chr1	2768027	CTACTCGGGAGGCTGAGGCAG	1	CTACTCGGGAGGCTGAGGCAG	0	-
Chr1	2768178	AAGTGCTGGGATTACAGGCTTG	1	AAGTGCTGGGATTACAGGCTTG	0	+
Chr1	2768180	GGCCGGGCGCGGTGGCTCAAGCCTGTAATCCCAGCAC	1	GGCCGGGCGCGGTGGCTCAAGCCTGTAATCCCAGCAC	0	-
Chr1	2782807	AAGTGCTGGGATTACAGGCTTG	1	AAGTGCTGGGATTACAGGCTTG	0	+
Chr1	2805959	CTACTCGGGAGGCTGAGGCAG	1	CTACTCGGGAGGCTGAGGCAG	0	-
Chr1	2806109	AAGTGCTGGGATTACAGGCTTG	1	AAGTGCTGGGATTACAGGCTTG	0	+
Chr1	2806111	GGCCGGGCGCGGTGGCTCAAGCCTGTAATCCCAGCAC	1	GGCCGGGCGCGGTGGCTCAAGCCTGTAATCCCAGCAC	0	-
Chr1	2811915	AAGTGCTGGGATTACAGGCTTG	1	AAGTGCTGGGATTACAGGCTTG	0	-
Chr1	2812070	CTACTCGGGAGGCTGAGGCAG	1	CTACTCGGGAGGCTGAGGCAG	0	+
Chr1	2822904	TCCCAAAGTGCTGGGATTATAGGCGTGAGCC	1	TCCCAAAGTGCTGGGATTATAGGCGTGAGCC	0	-
Chr1	2823062	CTACTCGGGAGGCTGAGGCAG	1	CTACTCGGGAGGCTGAGGCAG	0	+
Chr1	2846860	AGGAGTTCGAGACCAGCCTGGCC	1	AGGAGTTCGAGACCAGCCTGGCC	0	-
Chr1	2851124	CTACTCGGGAGGCTGAGGCAG	1	CTACTCGGGAGGCTGAGGCAG	0	-
Chr1	2851260	TGTAATCCCAGCACTTTGGGAGGCCGAGG	1	TGTAATCCCAGCACTTTGGGAGGCCGAGG	0	-
Chr1	2854003	GGCCGGGCGCGGTGGCTCAAGCCTGTAATCCCAGCAC	1	GGCCGGGCGCGGTGGCTCAAGCCTGTAATCCCAGCAC	0	+
Chr1	2854020	AAGTGCTGGGATTACAGGCTTG	1	AAGTGCTGGGATTACAGGCTTG	0	-
Chr1	2861054	AGGTGTGAGCCACTGTGCCTGG	1	AGGTGTGAGCCACTGTGCCTGG	0	-
Chr1	2887918	TTTTTGTATTTTCAGTAGAGACAGGGT	1	TTTTTGTATTTTCAGTAGAGACAGGGT	0	-
Chr1	2890487	AAGTGCTGGGATTACAGGCTTG	1	AAGTGCTGGGATTACAGGCTTG	0	+
Chr1	2905477	CTACTCGGGAGGCTGAGGCAG	1	CTACTCGGGAGGCTGAGGCAG	0	-
Chr1	2911228	CTACTCGGGAGGCTGAGGCAG	1	CTACTCGGGAGGCTGAGGCAG	0	+
Chr1	2959509	GGCCGGGCGCGGTGGCTCAAGCCTGTAATCCCAGCAC	1	GGCCGGGCGCGGTGGCTCAAGCCTGTAATCCCAGCAC	0	+
Chr1	2959526	AAGTGCTGGGATTACAGGCTTG	1	AAGTGCTGGGATTACAGGCTTG	0	-
Chr1	2968975	TGTAATCCCAGCACTTTGGGAGGCCGAGG	1	TGTAATCCCAGCACTTTGGGAGGCCGAGG	0	+
Chr1	2969121	CTACTCGGGAGGCTGAGGCAG	1	CTACTCGGGAGGCTGAGGCAG	0	+
Chr1	2978208	GGCCGGGCGCGGTGGCTCAAGCCTGTAATCCCAGCAC	1	GGCCGGGCGCGGTGGCTCAAGCCTGTAATCCCAGCAC	0	+
Chr1	2978225	AAGTGCTGGGATTACAGGCTTG	1	AAGTGCTGGGATTACAGGCTTG	0	-
Chr1	2982125	CTACTCGGGAGGCTGAGGCAG	1	CTACTCGGGAGGCTGAGGCAG	0	+
Chr1	2985606	CTACTCGGGAGGCTGAGGCAG	1	CTACTCGGGAGGCTGAGGCAG	0	-
Chr1	2985757	AAGTGCTGGGATTACAGGCTTG	1	AAGTGCTGGGATTACAGGCTTG	0	+
Chr1	2985759	GGCCGGGCGCGGTGGCTCAAGCCTGTAATCCCAGCAC	1	GGCCGGGCGCGGTGGCTCAAGCCTGTAATCCCAGCAC	0	-
Chr1	3005812	GGCCGGGCGCGGTGGCTCAAGCCTGTAATCCCAGCAC	1	GGCCGGGCGCGGTGGCTCAAGCCTGTAATCCCAGCAC	0	+
Chr1	3005829	AAGTGCTGGGATTACAGGCTTG	1	AAGTGCTGGGATTACAGGCTTG	0	-
Chr1	3005979	CTACTCGGGAGGCTGAGGCAG	1	CTACTCGGGAGGCTGAGGCAG	0	+
Chr1	3029653	TGTAATCCCAGCACTTTGGGAGGCCGAGG	1	TGTAATCCCAGCACTTTGGGAGGCCGAGG	0	-
Chr1	3031385	AAGTGCTGGGATTACAGGCTTG	1	AAGTGCTGGGATTACAGGCTTG	0	+
Chr1	3033965	CTACTCGGGAGGCTGAGGCAG	1	CTACTCGGGAGGCTGAGGCAG	0	-
Chr1	3045187	TCTCAAAACAAACAAACAAACAAAC	1	TCTCAAAACAAACAAACAAACAAAC	0	-
Chr1	3045960	AGGTGTGAGCCACTGTGCCTGG	1	AGGTGTGAGCCACTGTGCCTGG	0	+
Chr1	3047851	AAGTGCTGGGATTACAGGCTTG	1	AAGTGCTGGGATTACAGGCTTG	0	+
Chr1	3047853	GGCCGGGCGCGGTGGCTCAAGCCTGTAATCCCAGCAC	1	GGCCGGGCGCGGTGGCTCAAGCCTGTAATCCCAGCAC	0	-
Chr1	3048385	TTTTTGTATTTTTAGTAGAGATGG	1	TTTTTGTATTTTTAGTAGAGATGG	0	-
Chr1	3070380	CTACTCGGGAGGCTGAGGCAG	1	CTACTCGGGAGGCTGAGGCAG	0	-
Chr1	3072518	TTTTTGTATTTTTAGTAGAGATGG	1	TTTTTGTATTTTTAGTAGAGATGG	0	+
Chr1	3079405	CTACTCGGGAGGCTGAGGCAG	1	CTACTCGGGAGGCTGAGGCAG	0	+
Chr1	3083374	TGTAATCCCAGCACTTTGGGAGGCCGAGG	1	TGTAATCCCAGCACTTTGGGAGGCCGAGG	0	+
Chr1	3094041	TTTTTGTATTTTTAGTAGAGATGG	1	TTTTTGTATTTTTAGTAGAGATGG	0	+
Chr1	3097392	TTTTTGTATTTTTAGTAGAGATGG	1	TTTTTGTATTTTTAGTAGAGATGG	0	-
Chr1	3116745	CTACTCGGGAGGCTGAGGCAG	1	CTACTCGGGAGGCTGAGGCAG	0	-
Chr1	3120255	TGGTCTTGAACTCCTGGGCTCAAGCG	1	TGGTCTTGAACTCCTGGGCTCAAGCG	0	-
Chr1	3124213	CTACTCGGGAGGCTGAGGCAG	1	CTACTCGGGAGGCTGAGGCAG	0	+
Chr1	3127712	CTACTCGGGAGGCTGAGGCAG	1	CTACTCGGGAGGCTGAGGCAG	0	-
Chr1	3129220	TGTAATCCCAGCACTTTGGGAGGCCGAGG	1	TGTAATCCCAGCACTTTGGGAGGCCGAGG	0	+
Chr1	3129303	TTTTTGTATTTTTAGTAGAGATGG	1	TTTTTGTATTTTTAGTAGAGATGG	0	-
Chr1	3132499	TTTTTGTATTTTTAGTAGAGATGG	1	TTTTTGTATTTTTAGTAGAGATGG	0	+
Chr1	3132580	TGTAATCCCAGCACTTTGGGAGGCCGAGG	1	TGTAATCCCAGCACTTTGGGAGGCCGAGG	0	-
Chr1	3132593	AAGTGCTGGGATTACAGGCTTG	1	AAGTGCTGGGATTACAGGCTTG	0	+
Chr1	3132972	CTACTCGGGAGGCTGAGGCAG	1	CTACTCGGGAGGCTGAGGCAG	0	+
Chr1	3141274	GGCCGGGCGCGGTGGCTCAAGCCTGTAATCCCAGCAC	1	GGCCGGGCGCGGTGGCTCAAGCCTGTAATCCCAGCAC	0	+
Chr1	3141291	AAGTGCTGGGATTACAGGCTTG	1	AAGTGCTGGGATTACAGGCTTG	0	-
Chr1	3143053	CTACTCGGGAGGCTGAGGCAG	1	CTACTCGGGAGGCTGAGGCAG	0	+
Chr1	3153414	GGCCGGGCGCGGTGGCTCAAGCCTGTAATCCCAGCAC	1	GGCCGGGCGCGGTGGCTCAAGCCTGTAATCCCAGCAC	0	+
Chr1	3153431	AAGTGCTGGGATTACAGGCTTG	1	AAGTGCTGGGATTACAGGCTTG	0	-
Chr1	3153583	CTACTCGGGAGGCTGAGGCAG	1	CTACTCGGGAGGCTGAGGCAG	0	+
Chr1	3157122	TGTAATCCCAGCACTTTGGGAGGCCGAGG	1	TGTAATCCCAGCACTTTGGGAGGCCGAGG	0	+
Chr1	3158226	CTACTCGGGAGGCTGAGGCAG	1	CTACTCGGGAGGCTGAGGCAG	0	-
Chr1	3160296	TTTTTGTATTTTTAGTAGAGATGG	1	TTTTTGTATTTTTAGTAGAGATGG	0	+
Chr1	3162643	AGGAGTTCGAGACCAGCCTGGCC	1	AGGAGTTCGAGACCAGCCTGGCC	0	+
Chr1	3167471	AAGTGCTGGGATTACAGGCTTG	1	AAGTGCTGGGATTACAGGCTTG	0	-
Chr1	3167623	CTACTCGGGAGGCTGAGGCAG	1	CTACTCGGGAGGCTGAGGCAG	0	+
Chr1	3172333	CTACTCGGGAGGCTGAGGCAG	1	CTACTCGGGAGGCTGAGGCAG	0	-
Chr1	3173487	TTTTTGTATTTTTAGTAGAGATGG	1	TTTTTGTATTTTTAGTAGAGATGG	0	+
Chr1	3173568	TGTAATCCCAGCACTTTGGGAGGCCGAGG	1	TGTAATCCCAGCACTTTGGGAGGCCGAGG	0	-
Chr1	3177743	AAGTGCTGGGATTACAGGCTTG	1	AAGTGCTGGGATTACAGGCTTG	0	-
Chr1	3189780	AAGTGCTGGGATTACAGGCTTG	1	AAGTGCTGGGATTACAGGCTTG	0	-
Chr1	3190292	CTACTCGGGAGGCTGAGGCAG	1	CTACTCGGGAGGCTGAGGCAG	0	+
Chr1	3191606	TGTAATCCCAGCACTTTGGGAGGCCGAGG	1	TGTAATCCCAGCACTTTGGGAGGCCGAGG	0	-
Chr1	3196203	TTTTTGTATTTTTAGTAGAGATGG	1	TTTTTGTATTTTTAGTAGAGATGG	0	-
Chr1	3198013	GGCCGGGCGCGGTGGCTCAAGCCTGTAATCCCAGCAC	1	GGCCGGGCGCGGTGGCTCAAGCCTGTAATCCCAGCAC	0	+
Chr1	3198030	AAGTGCTGGGATTACAGGCTTG	1	AAGTGCTGGGATTACAGGCTTG	0	-
Chr1	3198182	CTACTCGGGAGGCTGAGGCAG	1	CTACTCGGGAGGCTGAGGCAG	0	+
Chr1	3198759	CTACTCGGGAGGCTGAGGCAG	1	CTACTCGGGAGGCTGAGGCAG	0	-
Chr1	3200812	TGTAATCCCAGCACTTTGGGAGGCCGAGG	1	TGTAATCCCAGCACTTTGGGAGGCCGAGG	0	+
Chr1	3202210	CTACTCGGGAGGCTGAGGCAG	1	CTACTCGGGAGGCTGAGGCAG	0	-
Chr1	3202361	AAGTGCTGGGATTACAGGCTTG	1	AAGTGCTGGGATTACAGGCTTG	0	+
Chr1	3202363	GGCCGGGCGCGGTGGCTCAAGCCTGTAATCCCAGCAC	1	GGCCGGGCGCGGTGGCTCAAGCCTGTAATCCCAGCAC	0	-
Chr1	3202754	CTACTCGGGAGGCTGAGGCAG	1	CTACTCGGGAGGCTGAGGCAG	0	-
Chr1	3202919	AAGTGCTGGGATTACAGGCTTG	1	AAGTGCTGGGATTACAGGCTTG	0	+
Chr1	3209198	TTTTTGTATTTTTAGTAGAGATGG	1	TTTTTGTATTTTTAGTAGAGATGG	0	+
Chr1	3215978	CTACTCGGGAGGCTGAGGCAG	1	CTACTCGGGAGGCTGAGGCAG	0	-
Chr1	3219042	CTACTCGGGAGGCTGAGGCAG	1	CTACTCGGGAGGCTGAGGCAG	0	-
Chr1	3219200	AAGTGCTGGGATTACAGGCTTG	1	AAGTGCTGGGATTACAGGCTTG	0	+
Chr1	3219202	GGCCGGGCGCGGTGGCTCAAGCCTGTAATCCCAGCAC	1	GGCCGGGCGCGGTGGCTCAAGCCTGTAATCCCAGCAC	0	-
Chr1	3224724	GGCCGGGCGCGGTGGCTCAAGCCTGTAATCCCAGCAC	1	GGCCGGGCGCGGTGGCTCAAGCCTGTAATCCCAGCAC	0	+
Chr1	3224741	AAGTGCTGGGATTACAGGCTTG	1	AAGTGCTGGGATTACAGGCTTG	0	-
Chr1	3224892	CTACTCGGGAGGCTGAGGCAG	1	CTACTCGGGAGGCTGAGGCAG	0	+
Chr1	3225800	TCCCAAAGTGCTGGGATTATAGGCGTGAGCC	1	TCCCAAAGTGCTGGGATTATAGGCGTGAGCC	0	-
Chr1	3228974	CTACTCGGGAGGCTGAGGCAG	1	CTACTCGGGAGGCTGAGGCAG	0	+
Chr1	3229128	GGCCGGGCGCGGTGGCTCAAGCCTGTAATCCCAGCAC	1	GGCCGGGCGCGGTGGCTCAAGCCTGTAATCCCAGCAC	0	+
Chr1	3229145	AAGTGCTGGGATTACAGGCTTG	1	AAGTGCTGGGATTACAGGCTTG	0	-
Chr1	3229298	CTACTCGGGAGGCTGAGGCAG	1	CTACTCGGGAGGCTGAGGCAG	0	+
Chr1	3233183	CTACTCGGGAGGCTGAGGCAG	1	CTACTCGGGAGGCTGAGGCAG	0	+
Chr1	3235493	TGTAATCCCAGCACTTTGGGAGGCCGAGG	1	TGTAATCCCAGCACTTTGGGAGGCCGAGG	0	-
Chr1	3237917	TTTTTGTATTTTTAGTAGAGATGG	1	TTTTTGTATTTTTAGTAGAGATGG	0	-
Chr1	3238577	CTACTCGGGAGGCTGAGGCAG	1	CTACTCGGGAGGCTGAGGCAG	0	+
Chr1	3244496	CTACTCGGGAGGCTGAGGCAG	1	CTACTCGGGAGGCTGAGGCAG	0	-
Chr1	3244647	AAGTGCTGGGATTACAGGCTTG	1	AAGTGCTGGGATTACAGGCTTG	0	+
Chr1	3247386	CTACTCGGGAGGCTGAGGCAG	1	CTACTCGGGAGGCTGAGGCAG	0	+
Chr1	3259235	TTTTTGTATTTTTAGTAGAGATGG	1	TTTTTGTATTTTTAGTAGAGATGG	0	-
Chr1	3259289	TCCCAGCTACTCAAGAGGCTGAGGCAGG	1	TCCCAGCTACTCAAGAGGCTGAGGCAGG	0	+
Chr1	3264638	AAGTGCTGGGATTACAGGCTTG	1	AAGTGCTGGGATTACAGGCTTG	0	-
Chr1	3276679	TGTAATCCCAGCACTTTGGGAGGCCGAGG	1	TGTAATCCCAGCACTTTGGGAGGCCGAGG	0	-
Chr1	3277069	CTACTCGGGAGGCTGAGGCAG	1	CTACTCGGGAGGCTGAGGCAG	0	-
Chr1	3279703	AAGTGCTGGGATTACAGGCTTG	1	AAGTGCTGGGATTACAGGCTTG	0	-
Chr1	3281187	TTTTTGTATTTTTAGTAGAGATGG	1	TTTTTGTATTTTTAGTAGAGATGG	0	+
Chr1	3281225	AGGAGTTCGAGACCAGCCTGGCC	1	AGGAGTTCGAGACCAGCCTGGCC	0	-
Chr1	3282764	TTTTTGTATTTTTAGTAGAGATGG	1	TTTTTGTATTTTTAGTAGAGATGG	0	+
Chr1	3303480	TTGTTTTGAGATGGAGTC	1	TTGTTTTGAGATGGAGTC	0	-
Chr1	3311674	AGGAGTTCGAGACCAGCCTGGCC	1	AGGAGTTCGAGACCAGCCTGGCC	0	-
Chr1	3320392	TGTAATCCCAGCACTTTGGGAGGCCGAGG	1	TGTAATCCCAGCACTTTGGGAGGCCGAGG	0	-
Chr1	3320405	AAGTGCTGGGATTACAGGCTTG	1	AAGTGCTGGGATTACAGGCTTG	0	+
Chr1	3320407	GGCCGGGCGCGGTGGCTCAAGCCTGTAATCCCAGCAC	1	GGCCGGGCGCGGTGGCTCAAGCCTGTAATCCCAGCAC	0	-
Chr1	3328207	AGGAGTTCGAGACCAGCCTGGCC	1	AGGAGTTCGAGACCAGCCTGGCC	0	-
Chr1	3329043	TTTTTGTATTTTTAGTAGAGATGG	1	TTTTTGTATTTTTAGTAGAGATGG	0	-
Chr1	3330478	CTACTCGGGAGGCTGAGGCAG	1	CTACTCGGGAGGCTGAGGCAG	0	+
Chr1	3332019	TTTTTGTATTTTTAGTAGAGATGG	1	TTTTTGTATTTTTAGTAGAGATGG	0	-
Chr1	3332903	CTACTCGGGAGGCTGAGGCAG	1	CTACTCGGGAGGCTGAGGCAG	0	-
Chr1	3333052	AAGTGCTGGGATTACAGGCTTG	1	AAGTGCTGGGATTACAGGCTTG	0	+
Chr1	3333796	TTTTTGTATTTTTAGTAGAGATGG	1	TTTTTGTATTTTTAGTAGAGATGG	0	+
Chr1	3334055	CTACTCGGGAGGCTGAGGCAG	1	CTACTCGGGAGGCTGAGGCAG	0	-
Chr1	3336559	CTACTCGGGAGGCTGAGGCAG	1	CTACTCGGGAGGCTGAGGCAG	0	-
Chr1	3348267	GCCATTCTCCTGCCTCACC	1	GCCATTCTCCTGCCTCACC	0	-
Chr1	3352287	TTTTTGTATTTTTAGTAGAGATGG	1	TTTTTGTATTTTTAGTAGAGATGG	0	-
Chr1	3352336	TGTAATCCCAGCACTTTGGGAGGCCGAGG	1	TGTAATCCCAGCACTTTGGGAGGCCGAGG	0	+
Chr1	3352422	TTTTTGTATTTTTAGTAGAGATGG	1	TTTTTGTATTTTTAGTAGAGATGG	0	-
Chr1	3356613	CTACTCGGGAGGCTGAGGCAG	1	CTACTCGGGAGGCTGAGGCAG	0	+
Chr1	3362009	CTACTCGGGAGGCTGAGGCAG	1	CTACTCGGGAGGCTGAGGCAG	0	+
Chr1	3365243	CTACTCGGGAGGCTGAGGCAG	1	CTACTCGGGAGGCTGAGGCAG	0	-
Chr1	3374119	TTTTCTTTAAGAATGTTGAATATTG	1	TTTTCTTTAAGAATGTTGAATATTG	0	-
Chr1	3377295	TTGTTTTGAGATGGAGTC	1	TTGTTTTGAGATGGAGTC	0	+
Chr1	3379356	AAGTGCTGGGATTACAGGCTTG	1	AAGTGCTGGGATTACAGGCTTG	0	+
Chr1	3382373	GGCCGGGCGCGGTGGCTCAAGCCTGTAATCCCAGCAC	1	GGCCGGGCGCGGTGGCTCAAGCCTGTAATCCCAGCAC	0	+
Chr1	3382390	AAGTGCTGGGATTACAGGCTTG	1	AAGTGCTGGGATTACAGGCTTG	0	-
Chr1	3382542	CTACTCGGGAGGCTGAGGCAG	1	CTACTCGGGAGGCTGAGGCAG	0	+
Chr1	3383609	TTTTTGTATTTTTAGTAGAGATGG	1	TTTTTGTATTTTTAGTAGAGATGG	0	-
Chr1	3386039	TTTTTGTATTTTTAGTAGAGATGG	1	TTTTTGTATTTTTAGTAGAGATGG	0	-
Chr1	3387884	GGCCGGGCGCGGTGGCTCAAGCCTGTAATCCCAGCAC	1	GGCCGGGCGCGGTGGCTCAAGCCTGTAATCCCAGCAC	0	+
Chr1	3387901	AAGTGCTGGGATTACAGGCTTG	1	AAGTGCTGGGATTACAGGCTTG	0	-
Chr1	3387907	TGTAATCCCAGCACTTTGGGAGGCCGAGG	1	TGTAATCCCAGCACTTTGGGAGGCCGAGG	0	+
Chr1	3388052	CTACTCGGGAGGCTGAGGCAG	1	CTACTCGGGAGGCTGAGGCAG	0	+
Chr1	3409186	TGTAATCCCAGCACTTTGGGAGGCCGAGG	1	TGTAATCCCAGCACTTTGGGAGGCCGAGG	0	-
Chr1	3409810	CTACTCGGGAGGCTGAGGCAG	1	CTACTCGGGAGGCTGAGGCAG	0	-
Chr1	3411245	TTTTTGTATTTTTAGTAGAGATGG	1	TTTTTGTATTTTTAGTAGAGATGG	0	+
Chr1	3411283	AGGAGTTCGAGACCAGCCTGGCC	1	AGGAGTTCGAGACCAGCCTGGCC	0	-
Chr1	3412250	AAGTGCTGGGATTACAGGCTTG	1	AAGTGCTGGGATTACAGGCTTG	0	-
Chr1	3412406	CTACTCGGGAGGCTGAGGCAG	1	CTACTCGGGAGGCTGAGGCAG	0	+
Chr1	3413270	CTACTCGGGAGGCTGAGGCAG	1	CTACTCGGGAGGCTGAGGCAG	0	-
Chr1	3413327	TTTTTGTATTTTTAGTAGAGATGG	1	TTTTTGTATTTTTAGTAGAGATGG	0	+
Chr1	3421782	TGTAATCCCAGCACTTTGGGAGGCCGAGG	1	TGTAATCCCAGCACTTTGGGAGGCCGAGG	0	+
Chr1	3422063	CTACTCGGGAGGCTGAGGCAG	1	CTACTCGGGAGGCTGAGGCAG	0	+
Chr1	3422237	CTACTCGGGAGGCTGAGGCAG	1	CTACTCGGGAGGCTGAGGCAG	0	+
Chr1	3426637	GGCCGGGCGCGGTGGCTCAAGCCTGTAATCCCAGCAC	1	GGCCGGGCGCGGTGGCTCAAGCCTGTAATCCCAGCAC	0	+
Chr1	3426654	AAGTGCTGGGATTACAGGCTTG	1	AAGTGCTGGGATTACAGGCTTG	0	-
Chr1	3430012	AAGTGCTGGGATTACAGGCTTG	1	AAGTGCTGGGATTACAGGCTTG	0	-
Chr1	3430164	CTACTCGGGAGGCTGAGGCAG	1	CTACTCGGGAGGCTGAGGCAG	0	+
Chr1	3430644	GGCCGGGCGCGGTGGCTCAAGCCTGTAATCCCAGCAC	1	GGCCGGGCGCGGTGGCTCAAGCCTGTAATCCCAGCAC	0	+
Chr1	3430661	AAGTGCTGGGATTACAGGCTTG	1	AAGTGCTGGGATTACAGGCTTG	0	-
Chr1	3431320	AAGTGCTGGGATTACAGGCTTG	1	AAGTGCTGGGATTACAGGCTTG	0	-
Chr1	3431475	CTACTCGGGAGGCTGAGGCAG	1	CTACTCGGGAGGCTGAGGCAG	0	+
Chr1	3443824	CTACTCGGGAGGCTGAGGCAG	1	CTACTCGGGAGGCTGAGGCAG	0	-
Chr1	3443975	AAGTGCTGGGATTACAGGCTTG	1	AAGTGCTGGGATTACAGGCTTG	0	+
Chr1	3451116	AAGTGCTGGGATTACAGGCTTG	1	AAGTGCTGGGATTACAGGCTTG	0	+
Chr1	3451118	GGCCGGGCGCGGTGGCTCAAGCCTGTAATCCCAGCAC	1	GGCCGGGCGCGGTGGCTCAAGCCTGTAATCCCAGCAC	0	-
Chr1	3451236	TGTAATCCCAGCACTTTGGGAGGCCGAGG	1	TGTAATCCCAGCACTTTGGGAGGCCGAGG	0	-
Chr1	3462245	CTACTCGGGAGGCTGAGGCAG	1	CTACTCGGGAGGCTGAGGCAG	0	-
Chr1	3465205	TGTAATCCCAGCACTTTGGGAGGCCGAGG	1	TGTAATCCCAGCACTTTGGGAGGCCGAGG	0	+
Chr1	3467916	GGCCGGGCGCGGTGGCTCAAGCCTGTAATCCCAGCAC	1	GGCCGGGCGCGGTGGCTCAAGCCTGTAATCCCAGCAC	0	+
Chr1	3468955	AAGTGCTGGGATTACAGGCTTG	1	AAGTGCTGGGATTACAGGCTTG	0	+
Chr1	3472473	AAGTGCTGGGATTACAGGCTTG	1	AAGTGCTGGGATTACAGGCTTG	0	+
Chr1	3472757	TGTAATCCCAGCACTTTGGGAGGCCGAGG	1	TGTAATCCCAGCACTTTGGGAGGCCGAGG	0	-
Chr1	3473569	AAGTGCTGGGATTACAGGCTTG	1	AAGTGCTGGGATTACAGGCTTG	0	+
Chr1	3476989	AAGTGCTGGGATTACAGGCTTG	1	AAGTGCTGGGATTACAGGCTTG	0	-
Chr1	3477140	CTACTCGGGAGGCTGAGGCAG	1	CTACTCGGGAGGCTGAGGCAG	0	+
Chr1	3523600	AAGTGCTGGGATTACAGGCTTG	1	AAGTGCTGGGATTACAGGCTTG	0	-
Chr1	3524487	GGCCGGGCGCGGTGGCTCAAGCCTGTAATCCCAGCAC	1	GGCCGGGCGCGGTGGCTCAAGCCTGTAATCCCAGCAC	0	+
Chr1	3524504	AAGTGCTGGGATTACAGGCTTG	1	AAGTGCTGGGATTACAGGCTTG	0	-
Chr1	3524655	CTACTCGGGAGGCTGAGGCAG	1	CTACTCGGGAGGCTGAGGCAG	0	+
Chr1	3526283	AAATACAAAAAATTAGCTGGGCGTG	1	AAATACAAAAAATTAGCTGGGCGTG	0	+
Chr1	3528451	AAGTGCTGGGATTACAGGCTTG	1	AAGTGCTGGGATTACAGGCTTG	0	+
Chr1	3529369	TGTAATCCCAGCACTTTGGGAGGCCGAGG	1	TGTAATCCCAGCACTTTGGGAGGCCGAGG	0	-
Chr1	3531590	TGTAATCCCAGCACTTTGGGAGGCCGAGG	1	TGTAATCCCAGCACTTTGGGAGGCCGAGG	0	-
Chr1	3531603	AAGTGCTGGGATTACAGGCTTG	1	AAGTGCTGGGATTACAGGCTTG	0	+
Chr1	3531605	GGCCGGGCGCGGTGGCTCAAGCCTGTAATCCCAGCAC	1	GGCCGGGCGCGGTGGCTCAAGCCTGTAATCCCAGCAC	0	-
Chr1	3531888	TGTAATCCCAGCACTTTGGGAGGCCGAGG	1	TGTAATCCCAGCACTTTGGGAGGCCGAGG	0	-
Chr1	3531901	AAGTGCTGGGATTACAGGCTTG	1	AAGTGCTGGGATTACAGGCTTG	0	+
Chr1	3534702	CTACTCGGGAGGCTGAGGCAG	1	CTACTCGGGAGGCTGAGGCAG	0	-
Chr1	3535011	TGTAATCCCAGCACTTTGGGAGGCCGAGG	1	TGTAATCCCAGCACTTTGGGAGGCCGAGG	0	-
Chr1	3535024	AAGTGCTGGGATTACAGGCTTG	1	AAGTGCTGGGATTACAGGCTTG	0	+
Chr1	3535026	GGCCGGGCGCGGTGGCTCAAGCCTGTAATCCCAGCAC	1	GGCCGGGCGCGGTGGCTCAAGCCTGTAATCCCAGCAC	0	-
Chr1	3535159	AAGTGCTGGGATTACAGGCTTG	1	AAGTGCTGGGATTACAGGCTTG	0	+
Chr1	3535858	TTTTTGTATTTTTAGTAGAGATGG	1	TTTTTGTATTTTTAGTAGAGATGG	0	+
Chr1	3537027	TGTAATCCCAGCACTTTGGGAGGCCGAGG	1	TGTAATCCCAGCACTTTGGGAGGCCGAGG	0	-
Chr1	3537040	AAGTGCTGGGATTACAGGCTTG	1	AAGTGCTGGGATTACAGGCTTG	0	+
Chr1	3537042	GGCCGGGCGCGGTGGCTCAAGCCTGTAATCCCAGCAC	1	GGCCGGGCGCGGTGGCTCAAGCCTGTAATCCCAGCAC	0	-
Chr1	3546678	TGTAATCCCAGCACTTTGGGAGGCCGAGG	1	TGTAATCCCAGCACTTTGGGAGGCCGAGG	0	+
Chr1	3558712	GGCCGGGCGCGGTGGCTCAAGCCTGTAATCCCAGCAC	1	GGCCGGGCGCGGTGGCTCAAGCCTGTAATCCCAGCAC	0	+
Chr1	3558729	AAGTGCTGGGATTACAGGCTTG	1	AAGTGCTGGGATTACAGGCTTG	0	-
Chr1	3569738	AAATACAAAAAATTAGCTGGGCGTG	1	AAATACAAAAAATTAGCTGGGCGTG	0	-
Chr1	3577930	TGTAATCCCAGCACTTTGGGAGGCCGAGG	1	TGTAATCCCAGCACTTTGGGAGGCCGAGG	0	-
Chr1	3579611	TATACATCCAGATGGCCTGAAGC	1	TATACATCCAGATGGCCTGAAGC	0	+
Chr1	3579633	TTCACTTCTTTTGTGGATCTTCAGTTG	1	TTCACTTCTTTTGTGGATCTTCAGTTG	0	-
Chr1	3582748	AAGTGCTGGGATTACAGGCTTG	1	AAGTGCTGGGATTACAGGCTTG	0	+
Chr1	3587532	TATACATCCAGATGGCCTGAAGC	1	TATACATCCAGATGGCCTGAAGC	0	+
Chr1	3590374	CTACTCGGGAGGCTGAGGCAG	1	CTACTCGGGAGGCTGAGGCAG	0	-
Chr1	3590957	TTTTTGTATTTTTAGTAGAGATGG	1	TTTTTGTATTTTTAGTAGAGATGG	0	+
Chr1	3592606	GGCCGGGCGCGGTGGCTCAAGCCTGTAATCCCAGCAC	1	GGCCGGGCGCGGTGGCTCAAGCCTGTAATCCCAGCAC	0	+
Chr1	3592623	AAGTGCTGGGATTACAGGCTTG	1	AAGTGCTGGGATTACAGGCTTG	0	-
Chr1	3592775	CTACTCGGGAGGCTGAGGCAG	1	CTACTCGGGAGGCTGAGGCAG	0	+
Chr1	3597660	TGTAATCCCAGCACTTTGGGAGGCCGAGG	1	TGTAATCCCAGCACTTTGGGAGGCCGAGG	0	-
Chr1	3603456	GGCCGGGCGCGGTGGCTCAAGCCTGTAATCCCAGCAC	1	GGCCGGGCGCGGTGGCTCAAGCCTGTAATCCCAGCAC	0	+
Chr1	3603473	AAGTGCTGGGATTACAGGCTTG	1	AAGTGCTGGGATTACAGGCTTG	0	-
Chr1	3603623	CTACTCGGGAGGCTGAGGCAG	1	CTACTCGGGAGGCTGAGGCAG	0	+
Chr1	3605960	AAGTGCTGGGATTACAGGCTTG	1	AAGTGCTGGGATTACAGGCTTG	0	+
Chr1	3605962	GGCCGGGCGCGGTGGCTCAAGCCTGTAATCCCAGCAC	1	GGCCGGGCGCGGTGGCTCAAGCCTGTAATCCCAGCAC	0	-
Chr1	3606633	GGCCGGGCGCGGTGGCTCAAGCCTGTAATCCCAGCAC	1	GGCCGGGCGCGGTGGCTCAAGCCTGTAATCCCAGCAC	0	+
Chr1	3606650	AAGTGCTGGGATTACAGGCTTG	1	AAGTGCTGGGATTACAGGCTTG	0	-
Chr1	3607405	CTACTCGGGAGGCTGAGGCAG	1	CTACTCGGGAGGCTGAGGCAG	0	+
Chr1	3607997	TATACATCCAGATGGCCTGAAGC	1	TATACATCCAGATGGCCTGAAGC	0	-
Chr1	3610061	TTTTTGTATTTTTAGTAGAGATGG	1	TTTTTGTATTTTTAGTAGAGATGG	0	-
Chr1	3612383	AAGTGCTGGGATTACAGGCTTG	1	AAGTGCTGGGATTACAGGCTTG	0	-
Chr1	3612535	CTACTCGGGAGGCTGAGGCAG	1	CTACTCGGGAGGCTGAGGCAG	0	+
Chr1	3615753	TCCCAGCTACTCAAGAGGCTGAGGCAGG	1	TCCCAGCTACTCAAGAGGCTGAGGCAGG	0	+
Chr1	3616654	CTACTCGGGAGGCTGAGGCAG	1	CTACTCGGGAGGCTGAGGCAG	0	-
Chr1	3616814	AAGTGCTGGGATTACAGGCTTG	1	AAGTGCTGGGATTACAGGCTTG	0	+
Chr1	3618308	CTACTCGGGAGGCTGAGGCAG	1	CTACTCGGGAGGCTGAGGCAG	0	-
Chr1	3619991	AGGAGTTCGAGACCAGCCTGGCC	1	AGGAGTTCGAGACCAGCCTGGCC	0	+
Chr1	3620616	CTACTCGGGAGGCTGAGGCAG	1	CTACTCGGGAGGCTGAGGCAG	0	+
Chr1	3621174	TCCCAAAGTGCTGGGATTATAGGCGTGAGCC	1	TCCCAAAGTGCTGGGATTATAGGCGTGAGCC	0	-
Chr1	3621281	AAATACAAAAAATTAGCTGGGCGTG	1	AAATACAAAAAATTAGCTGGGCGTG	0	+
Chr1	3629728	CTACTCGGGAGGCTGAGGCAG	1	CTACTCGGGAGGCTGAGGCAG	0	-
Chr1	3635201	GTCTGTTCATATCCTTTGCCCACTTTTTG	1	GTCTGTTCATATCCTTTGCCCACTTTTTG	0	-
Chr1	3637176	TGTAATCCCAGCACTTTGGGAGGCCGAGG	1	TGTAATCCCAGCACTTTGGGAGGCCGAGG	0	+
Chr1	3637321	CTACTCGGGAGGCTGAGGCAG	1	CTACTCGGGAGGCTGAGGCAG	0	+
Chr1	3638747	AAGTGCTGGGATTACAGGCTTG	1	AAGTGCTGGGATTACAGGCTTG	0	-
Chr1	3638899	CTACTCGGGAGGCTGAGGCAG	1	CTACTCGGGAGGCTGAGGCAG	0	+
Chr1	3641228	TCCTTGCCCATGCCTATGTCCTGAATG	1	TCCTTGCCCATGCCTATGTCCTGAATG	0	-
Chr1	3641662	AAGTGCTGGGATTACAGGCTTG	1	AAGTGCTGGGATTACAGGCTTG	0	-
Chr1	3641814	CTACTCGGGAGGCTGAGGCAG	1	CTACTCGGGAGGCTGAGGCAG	0	+
Chr1	3642875	AAGTGCTGGGATTACAGGCTTG	1	AAGTGCTGGGATTACAGGCTTG	0	-
Chr1	3646283	AGGAGTTCGAGACCAGCCTGGCC	1	AGGAGTTCGAGACCAGCCTGGCC	0	+
Chr1	3646320	TTTTTGTATTTTTAGTAGAGATGG	1	TTTTTGTATTTTTAGTAGAGATGG	0	-
Chr1	3649304	AAGTGCTGGGATTACAGGCTTG	1	AAGTGCTGGGATTACAGGCTTG	0	-
Chr1	3663517	CTACTCGGGAGGCTGAGGCAG	1	CTACTCGGGAGGCTGAGGCAG	0	-
Chr1	3663642	TGTAATCCCAGCACTTTGGGAGGCCGAGG	1	TGTAATCCCAGCACTTTGGGAGGCCGAGG	0	-
Chr1	3667374	TGTAATCCCAGCACTTTGGGAGGCCGAGG	1	TGTAATCCCAGCACTTTGGGAGGCCGAGG	0	-
Chr1	3668828	CTACTCGGGAGGCTGAGGCAG	1	CTACTCGGGAGGCTGAGGCAG	0	-
Chr1	3669810	CTACTCGGGAGGCTGAGGCAG	1	CTACTCGGGAGGCTGAGGCAG	0	+
Chr1	3670256	TGTAATCCCAGCACTTTGGGAGGCCGAGG	1	TGTAATCCCAGCACTTTGGGAGGCCGAGG	0	+
Chr1	3670303	AGGAGTTCGAGACCAGCCTGGCC	1	AGGAGTTCGAGACCAGCCTGGCC	0	+
Chr1	3677172	AGGAGTTCGAGACCAGCCTGGCC	1	AGGAGTTCGAGACCAGCCTGGCC	0	-
Chr1	3679531	TTTTTGTATTTTTAGTAGAGATGG	1	TTTTTGTATTTTTAGTAGAGATGG	0	-
Chr1	3681900	TGTAATCCCAGCACTTTGGGAGGCCGAGG	1	TGTAATCCCAGCACTTTGGGAGGCCGAGG	0	-
Chr1	3681913	AAGTGCTGGGATTACAGGCTTG	1	AAGTGCTGGGATTACAGGCTTG	0	+
Chr1	3683497	GGCCGGGCGCGGTGGCTCAAGCCTGTAATCCCAGCAC	1	GGCCGGGCGCGGTGGCTCAAGCCTGTAATCCCAGCAC	0	+
Chr1	3683514	AAGTGCTGGGATTACAGGCTTG	1	AAGTGCTGGGATTACAGGCTTG	0	-
Chr1	3683676	CTACTCGGGAGGCTGAGGCAG	1	CTACTCGGGAGGCTGAGGCAG	0	+
Chr1	3697041	TGTAATCCCAGCACTTTGGGAGGCCGAGG	1	TGTAATCCCAGCACTTTGGGAGGCCGAGG	0	-
Chr1	3697054	AAGTGCTGGGATTACAGGCTTG	1	AAGTGCTGGGATTACAGGCTTG	0	+
Chr1	3701117	TTTTTGTATTTTCAGTAGAGACAGGGT	1	TTTTTGTATTTTCAGTAGAGACAGGGT	0	-
Chr1	3706873	CTACTCGGGAGGCTGAGGCAG	1	CTACTCGGGAGGCTGAGGCAG	0	-
Chr1	3707024	AAGTGCTGGGATTACAGGCTTG	1	AAGTGCTGGGATTACAGGCTTG	0	+
Chr1	3707026	GGCCGGGCGCGGTGGCTCAAGCCTGTAATCCCAGCAC	1	GGCCGGGCGCGGTGGCTCAAGCCTGTAATCCCAGCAC	0	-
Chr1	3708694	CTACTCGGGAGGCTGAGGCAG	1	CTACTCGGGAGGCTGAGGCAG	0	-
Chr1	3717415	CTACTCGGGAGGCTGAGGCAG	1	CTACTCGGGAGGCTGAGGCAG	0	-
Chr1	3729485	CTACTCGGGAGGCTGAGGCAG	1	CTACTCGGGAGGCTGAGGCAG	0	-
Chr1	3729636	AAGTGCTGGGATTACAGGCTTG	1	AAGTGCTGGGATTACAGGCTTG	0	+
Chr1	3729638	GGCCGGGCGCGGTGGCTCAAGCCTGTAATCCCAGCAC	1	GGCCGGGCGCGGTGGCTCAAGCCTGTAATCCCAGCAC	0	-
Chr1	3732126	TTTTTGTATTTTTAGTAGAGATGG	1	TTTTTGTATTTTTAGTAGAGATGG	0	+
Chr1	3735876	TTTTTGTATTTTTAGTAGAGATGG	1	TTTTTGTATTTTTAGTAGAGATGG	0	+
Chr1	3743045	TGAGGCCATGTTTCAGACTATCACATGGG	1	TGAGGCCATGTTTCAGACTATCACATGGG	0	-
Chr1	3752649	TGGTCTCATATAGTTCCTTCAGCTTGGGC	1	TGGTCTCATATAGTTCCTTCAGCTTGGGC	0	+
Chr1	3758894	AAGTGCTGGGATTACAGGCTTG	1	AAGTGCTGGGATTACAGGCTTG	0	-
Chr1	3762508	TTATATTTTTAGTAGAGACGGGGTTTCAC	1	TTATATTTTTAGTAGAGACGGGGTTTCAC	0	+
Chr1	3764948	AGGAGTTCGAGACCAGCCTGGCC	1	AGGAGTTCGAGACCAGCCTGGCC	0	-
Chr1	3767282	TGTAATCCCAGCACTTTGGGAGGCCGAGG	1	TGTAATCCCAGCACTTTGGGAGGCCGAGG	0	+
Chr1	3767427	CTACTCGGGAGGCTGAGGCAG	1	CTACTCGGGAGGCTGAGGCAG	0	+
Chr1	3770556	TGTAATCCCAGCACTTTGGGAGGCCGAGG	1	TGTAATCCCAGCACTTTGGGAGGCCGAGG	0	+
Chr1	3785722	TCCCAAACCTCAATTCTTGACTTCTGTGCAG	1	TCCCAAACCTCAATTCTTGACTTCTGTGCAG	0	+
Chr1	3786353	TGTAATCCCAGCACTTTGGGAGGCCGAGG	1	TGTAATCCCAGCACTTTGGGAGGCCGAGG	0	-
Chr1	3786366	AAGTGCTGGGATTACAGGCTTG	1	AAGTGCTGGGATTACAGGCTTG	0	+
Chr1	3786368	GGCCGGGCGCGGTGGCTCAAGCCTGTAATCCCAGCAC	1	GGCCGGGCGCGGTGGCTCAAGCCTGTAATCCCAGCAC	0	-
Chr1	3793962	GGCCGGGCGCGGTGGCTCAAGCCTGTAATCCCAGCAC	1	GGCCGGGCGCGGTGGCTCAAGCCTGTAATCCCAGCAC	0	+
Chr1	3793979	AAGTGCTGGGATTACAGGCTTG	1	AAGTGCTGGGATTACAGGCTTG	0	-
Chr1	3794132	CTACTCGGGAGGCTGAGGCAG	1	CTACTCGGGAGGCTGAGGCAG	0	+
Chr1	3797369	TTTCTTTACCTCCTGCTTTTAGCTTAATTT	1	TTTCTTTACCTCCTGCTTTTAGCTTAATTT	0	-
Chr1	3800742	AAGTGCTGGGATTACAGGCTTG	1	AAGTGCTGGGATTACAGGCTTG	0	+
Chr1	3800744	GGCCGGGCGCGGTGGCTCAAGCCTGTAATCCCAGCAC	1	GGCCGGGCGCGGTGGCTCAAGCCTGTAATCCCAGCAC	0	-
Chr1	3803792	TTTTCTTTAAGAATGTTGAATATTG	1	TTTTCTTTAAGAATGTTGAATATTG	0	-
Chr1	3807072	GGCCGGGCGCGGTGGCTCAAGCCTGTAATCCCAGCAC	1	GGCCGGGCGCGGTGGCTCAAGCCTGTAATCCCAGCAC	0	+
Chr1	3807089	AAGTGCTGGGATTACAGGCTTG	1	AAGTGCTGGGATTACAGGCTTG	0	-
Chr1	3813362	GGCCGGGCGCGGTGGCTCAAGCCTGTAATCCCAGCAC	1	GGCCGGGCGCGGTGGCTCAAGCCTGTAATCCCAGCAC	0	+
Chr1	3813379	AAGTGCTGGGATTACAGGCTTG	1	AAGTGCTGGGATTACAGGCTTG	0	-
Chr1	3813532	CTACTCGGGAGGCTGAGGCAG	1	CTACTCGGGAGGCTGAGGCAG	0	+
Chr1	3818075	TGTAATCCCAGCACTTTGGGAGGCCGAGG	1	TGTAATCCCAGCACTTTGGGAGGCCGAGG	0	+
Chr1	3827309	GGCCGGGCGCGGTGGCTCAAGCCTGTAATCCCAGCAC	1	GGCCGGGCGCGGTGGCTCAAGCCTGTAATCCCAGCAC	0	+
Chr1	3827326	AAGTGCTGGGATTACAGGCTTG	1	AAGTGCTGGGATTACAGGCTTG	0	-
Chr1	3827476	CTACTCGGGAGGCTGAGGCAG	1	CTACTCGGGAGGCTGAGGCAG	0	+
Chr1	3832080	TTGTTTTGAGATGGAGTC	1	TTGTTTTGAGATGGAGTC	0	-
Chr1	3837363	TTTTTGTATTTTTAGTAGAGATGG	1	TTTTTGTATTTTTAGTAGAGATGG	0	-
Chr1	3837642	GGCCGGGCGCGGTGGCTCAAGCCTGTAATCCCAGCAC	1	GGCCGGGCGCGGTGGCTCAAGCCTGTAATCCCAGCAC	0	+
Chr1	3837659	AAGTGCTGGGATTACAGGCTTG	1	AAGTGCTGGGATTACAGGCTTG	0	-
Chr1	3842578	TGTAATCCCAGCACTTTGGGAGGCCGAGG	1	TGTAATCCCAGCACTTTGGGAGGCCGAGG	0	+
Chr1	3842724	CTACTCGGGAGGCTGAGGCAG	1	CTACTCGGGAGGCTGAGGCAG	0	+
Chr1	3843286	GGCCGGGCGCGGTGGCTCAAGCCTGTAATCCCAGCAC	1	GGCCGGGCGCGGTGGCTCAAGCCTGTAATCCCAGCAC	0	+
Chr1	3843303	AAGTGCTGGGATTACAGGCTTG	1	AAGTGCTGGGATTACAGGCTTG	0	-
Chr1	3844279	TTTTTGTATTTTTAGTAGAGATGG	1	TTTTTGTATTTTTAGTAGAGATGG	0	+
Chr1	3845327	TGTAATCCCAGCACTTTGGGAGGCCGAGG	1	TGTAATCCCAGCACTTTGGGAGGCCGAGG	0	-
Chr1	3847010	TTTTTGTATTTTTAGTAGAGATGG	1	TTTTTGTATTTTTAGTAGAGATGG	0	+
Chr1	3848453	CTACTCGGGAGGCTGAGGCAG	1	CTACTCGGGAGGCTGAGGCAG	0	-
Chr1	3851015	CTACTCGGGAGGCTGAGGCAG	1	CTACTCGGGAGGCTGAGGCAG	0	+
Chr1	3854203	GGCCGGGCGCGGTGGCTCAAGCCTGTAATCCCAGCAC	1	GGCCGGGCGCGGTGGCTCAAGCCTGTAATCCCAGCAC	0	+
Chr1	3854220	AAGTGCTGGGATTACAGGCTTG	1	AAGTGCTGGGATTACAGGCTTG	0	-
Chr1	3854378	CTACTCGGGAGGCTGAGGCAG	1	CTACTCGGGAGGCTGAGGCAG	0	+
Chr1	3858064	GGCCGGGCGCGGTGGCTCAAGCCTGTAATCCCAGCAC	1	GGCCGGGCGCGGTGGCTCAAGCCTGTAATCCCAGCAC	0	+
Chr1	3858081	AAGTGCTGGGATTACAGGCTTG	1	AAGTGCTGGGATTACAGGCTTG	0	-
Chr1	3858775	AGGTGTGAGCCACTGTGCCTGG	1	AGGTGTGAGCCACTGTGCCTGG	0	+
Chr1	3862829	TTCCATACCAAGATCATGGCCCCTTGCTCT	1	TTCCATACCAAGATCATGGCCCCTTGCTCT	0	+
Chr1	3875427	AAGTGCTGGGATTACAGGCTTG	1	AAGTGCTGGGATTACAGGCTTG	0	+
Chr1	3875429	GGCCGGGCGCGGTGGCTCAAGCCTGTAATCCCAGCAC	1	GGCCGGGCGCGGTGGCTCAAGCCTGTAATCCCAGCAC	0	-
Chr1	3876748	GGCCGGGCGCGGTGGCTCAAGCCTGTAATCCCAGCAC	1	GGCCGGGCGCGGTGGCTCAAGCCTGTAATCCCAGCAC	0	+
Chr1	3876765	AAGTGCTGGGATTACAGGCTTG	1	AAGTGCTGGGATTACAGGCTTG	0	-
Chr1	3876771	TGTAATCCCAGCACTTTGGGAGGCCGAGG	1	TGTAATCCCAGCACTTTGGGAGGCCGAGG	0	+
Chr1	3878178	GGCCGGGCGCGGTGGCTCAAGCCTGTAATCCCAGCAC	1	GGCCGGGCGCGGTGGCTCAAGCCTGTAATCCCAGCAC	0	+
Chr1	3878195	AAGTGCTGGGATTACAGGCTTG	1	AAGTGCTGGGATTACAGGCTTG	0	-
Chr1	3878349	CTACTCGGGAGGCTGAGGCAG	1	CTACTCGGGAGGCTGAGGCAG	0	+
Chr1	3883108	TTTTTGTATTTTTAGTAGAGATGG	1	TTTTTGTATTTTTAGTAGAGATGG	0	+
Chr1	3887139	TTTTTGTATTTTTAGTAGAGATGG	1	TTTTTGTATTTTTAGTAGAGATGG	0	+
Chr1	3898858	GGCCGGGCGCGGTGGCTCAAGCCTGTAATCCCAGCAC	1	GGCCGGGCGCGGTGGCTCAAGCCTGTAATCCCAGCAC	0	+
Chr1	3898875	AAGTGCTGGGATTACAGGCTTG	1	AAGTGCTGGGATTACAGGCTTG	0	-
Chr1	3900877	TGTAATCCCAGCACTTTGGGAGGCCGAGG	1	TGTAATCCCAGCACTTTGGGAGGCCGAGG	0	+
Chr1	3908431	GGCCGGGCGCGGTGGCTCAAGCCTGTAATCCCAGCAC	1	GGCCGGGCGCGGTGGCTCAAGCCTGTAATCCCAGCAC	0	+
Chr1	3908448	AAGTGCTGGGATTACAGGCTTG	1	AAGTGCTGGGATTACAGGCTTG	0	-
Chr1	3916356	CTACTCGGGAGGCTGAGGCAG	1	CTACTCGGGAGGCTGAGGCAG	0	+
Chr1	3917114	TGTAATCCCAGCACTTTGGGAGGCCGAGG	1	TGTAATCCCAGCACTTTGGGAGGCCGAGG	0	+
Chr1	3917261	CTACTCGGGAGGCTGAGGCAG	1	CTACTCGGGAGGCTGAGGCAG	0	+
Chr1	3924625	AAGTGCTGGGATTACAGGCTTG	1	AAGTGCTGGGATTACAGGCTTG	0	+
Chr1	3924627	GGCCGGGCGCGGTGGCTCAAGCCTGTAATCCCAGCAC	1	GGCCGGGCGCGGTGGCTCAAGCCTGTAATCCCAGCAC	0	-
Chr1	3932566	TTTTTGTATTTTTAGTAGAGATGG	1	TTTTTGTATTTTTAGTAGAGATGG	0	+
Chr1	3944555	CTACTCGGGAGGCTGAGGCAG	1	CTACTCGGGAGGCTGAGGCAG	0	-
Chr1	3944706	AAGTGCTGGGATTACAGGCTTG	1	AAGTGCTGGGATTACAGGCTTG	0	+
Chr1	3944708	GGCCGGGCGCGGTGGCTCAAGCCTGTAATCCCAGCAC	1	GGCCGGGCGCGGTGGCTCAAGCCTGTAATCCCAGCAC	0	-
Chr1	3946876	TGAAATGATTTGAGCCAGGTCACTGTGT	1	TGAAATGATTTGAGCCAGGTCACTGTGT	0	+
Chr1	3963045	CTACTCGGGAGGCTGAGGCAG	1	CTACTCGGGAGGCTGAGGCAG	0	-
Chr1	3985812	CTACTCGGGAGGCTGAGGCAG	1	CTACTCGGGAGGCTGAGGCAG	0	+
Chr1	4043620	AAGTGCTGGGATTACAGGCTTG	1	AAGTGCTGGGATTACAGGCTTG	0	-
Chr1	4043626	TGTAATCCCAGCACTTTGGGAGGCCGAGG	1	TGTAATCCCAGCACTTTGGGAGGCCGAGG	0	+
Chr1	4043873	TTGTTTTGAGATGGAGTC	1	TTGTTTTGAGATGGAGTC	0	-
Chr1	4054659	TGTAATCCCAGCACTTTGGGAGGCCGAGG	1	TGTAATCCCAGCACTTTGGGAGGCCGAGG	0	-
Chr1	4056183	TTTTTGTATTTTTAGTAGAGATGG	1	TTTTTGTATTTTTAGTAGAGATGG	0	+
Chr1	4057034	AAGTGCTGGGATTACAGGCTTG	1	AAGTGCTGGGATTACAGGCTTG	0	+
Chr1	4057777	CTACTCGGGAGGCTGAGGCAG	1	CTACTCGGGAGGCTGAGGCAG	0	-
Chr1	4059608	AAGTGCTGGGATTACAGGCTTG	1	AAGTGCTGGGATTACAGGCTTG	0	-
Chr1	4061170	CTACTCGGGAGGCTGAGGCAG	1	CTACTCGGGAGGCTGAGGCAG	0	-
Chr1	4061338	AAGTGCTGGGATTACAGGCTTG	1	AAGTGCTGGGATTACAGGCTTG	0	+
Chr1	4061340	GGCCGGGCGCGGTGGCTCAAGCCTGTAATCCCAGCAC	1	GGCCGGGCGCGGTGGCTCAAGCCTGTAATCCCAGCAC	0	-
Chr1	4066059	CTACTCGGGAGGCTGAGGCAG	1	CTACTCGGGAGGCTGAGGCAG	0	+
Chr1	4067440	CTACTCGGGAGGCTGAGGCAG	1	CTACTCGGGAGGCTGAGGCAG	0	-
Chr1	4067592	AAGTGCTGGGATTACAGGCTTG	1	AAGTGCTGGGATTACAGGCTTG	0	+
Chr1	4077464	TGTAATCCCAGCACTTTGGGAGGCCGAGG	1	TGTAATCCCAGCACTTTGGGAGGCCGAGG	0	+
Chr1	4082136	CTACTCGGGAGGCTGAGGCAG	1	CTACTCGGGAGGCTGAGGCAG	0	+
Chr1	4083260	CTACTCGGGAGGCTGAGGCAG	1	CTACTCGGGAGGCTGAGGCAG	0	-
Chr1	4083398	TGTAATCCCAGCACTTTGGGAGGCCGAGG	1	TGTAATCCCAGCACTTTGGGAGGCCGAGG	0	-
Chr1	4084080	AAGTGCTGGGATTACAGGCTTG	1	AAGTGCTGGGATTACAGGCTTG	0	+
Chr1	4085100	CTACTCGGGAGGCTGAGGCAG	1	CTACTCGGGAGGCTGAGGCAG	0	+
Chr1	4085490	CTACTCGGGAGGCTGAGGCAG	1	CTACTCGGGAGGCTGAGGCAG	0	-
Chr1	4085630	TGTAATCCCAGCACTTTGGGAGGCCGAGG	1	TGTAATCCCAGCACTTTGGGAGGCCGAGG	0	-
Chr1	4087129	TGTAATCCCAGCACTTTGGGAGGCCGAGG	1	TGTAATCCCAGCACTTTGGGAGGCCGAGG	0	-
Chr1	4087142	AAGTGCTGGGATTACAGGCTTG	1	AAGTGCTGGGATTACAGGCTTG	0	+
Chr1	4090459	TGTAATCCCAGCACTTTGGGAGGCCGAGG	1	TGTAATCCCAGCACTTTGGGAGGCCGAGG	0	-
Chr1	4099360	AAGTGCTGGGATTACAGGCTTG	1	AAGTGCTGGGATTACAGGCTTG	0	+
Chr1	4099362	GGCCGGGCGCGGTGGCTCAAGCCTGTAATCCCAGCAC	1	GGCCGGGCGCGGTGGCTCAAGCCTGTAATCCCAGCAC	0	-
Chr1	4131783	CTACTCGGGAGGCTGAGGCAG	1	CTACTCGGGAGGCTGAGGCAG	0	+
Chr1	4139552	CTACTCGGGAGGCTGAGGCAG	1	CTACTCGGGAGGCTGAGGCAG	0	-
Chr1	4173639	AGGAGTTCGAGACCAGCCTGGCC	1	AGGAGTTCGAGACCAGCCTGGCC	0	+
Chr1	4174511	CTACTCGGGAGGCTGAGGCAG	1	CTACTCGGGAGGCTGAGGCAG	0	+
Chr1	4175736	TGTAATCCCAGCACTTTGGGAGGCCGAGG	1	TGTAATCCCAGCACTTTGGGAGGCCGAGG	0	-
Chr1	4183216	CTACTCGGGAGGCTGAGGCAG	1	CTACTCGGGAGGCTGAGGCAG	0	-
Chr1	4188090	AAGTGCTGGGATTACAGGCTTG	1	AAGTGCTGGGATTACAGGCTTG	0	-
Chr1	4207996	CTACTCGGGAGGCTGAGGCAG	1	CTACTCGGGAGGCTGAGGCAG	0	-
Chr1	4210381	TTTTTGTATTTTTAGTAGAGATGG	1	TTTTTGTATTTTTAGTAGAGATGG	0	-
Chr1	4221774	AAGTGCTGGGATTACAGGCTTG	1	AAGTGCTGGGATTACAGGCTTG	0	-
Chr1	4221926	CTACTCGGGAGGCTGAGGCAG	1	CTACTCGGGAGGCTGAGGCAG	0	+
Chr1	4228242	AAGTGCTGGGATTACAGGCTTG	1	AAGTGCTGGGATTACAGGCTTG	0	+
Chr1	4228244	GGCCGGGCGCGGTGGCTCAAGCCTGTAATCCCAGCAC	1	GGCCGGGCGCGGTGGCTCAAGCCTGTAATCCCAGCAC	0	-
Chr1	4239057	AAGTGCTGGGATTACAGGCTTG	1	AAGTGCTGGGATTACAGGCTTG	0	+
Chr1	4239059	GGCCGGGCGCGGTGGCTCAAGCCTGTAATCCCAGCAC	1	GGCCGGGCGCGGTGGCTCAAGCCTGTAATCCCAGCAC	0	-
Chr1	4240825	TAACACTGTCTGGTAACGATGTT	1	TAACACTGTCTGGTAACGATGTT	0	+
Chr1	4265429	CTACTCGGGAGGCTGAGGCAG	1	CTACTCGGGAGGCTGAGGCAG	0	-
Chr1	4269339	TTTTTGTATTTTTAGTAGAGATGG	1	TTTTTGTATTTTTAGTAGAGATGG	0	+
Chr1	4288037	CTACTCGGGAGGCTGAGGCAG	1	CTACTCGGGAGGCTGAGGCAG	0	+
Chr1	4294517	CTACTCGGGAGGCTGAGGCAG	1	CTACTCGGGAGGCTGAGGCAG	0	-
Chr1	4303751	AAGTGCTGGGATTACAGGCTTG	1	AAGTGCTGGGATTACAGGCTTG	0	+
Chr1	4303753	GGCCGGGCGCGGTGGCTCAAGCCTGTAATCCCAGCAC	1	GGCCGGGCGCGGTGGCTCAAGCCTGTAATCCCAGCAC	0	-
Chr1	4303897	CTACTCGGGAGGCTGAGGCAG	1	CTACTCGGGAGGCTGAGGCAG	0	-
Chr1	4321895	TGTAATCCCAGCACTTTGGGAGGCCGAGG	1	TGTAATCCCAGCACTTTGGGAGGCCGAGG	0	+
Chr1	4330356	CTACTCGGGAGGCTGAGGCAG	1	CTACTCGGGAGGCTGAGGCAG	0	-
Chr1	4330567	CTACTCGGGAGGCTGAGGCAG	1	CTACTCGGGAGGCTGAGGCAG	0	-
Chr1	4332713	GGCCGGGCGCGGTGGCTCAAGCCTGTAATCCCAGCAC	1	GGCCGGGCGCGGTGGCTCAAGCCTGTAATCCCAGCAC	0	+
Chr1	4332730	AAGTGCTGGGATTACAGGCTTG	1	AAGTGCTGGGATTACAGGCTTG	0	-
Chr1	4332882	CTACTCGGGAGGCTGAGGCAG	1	CTACTCGGGAGGCTGAGGCAG	0	+
Chr1	4333325	CTACTCGGGAGGCTGAGGCAG	1	CTACTCGGGAGGCTGAGGCAG	0	-
Chr1	4333476	AAGTGCTGGGATTACAGGCTTG	1	AAGTGCTGGGATTACAGGCTTG	0	+
Chr1	4336076	TTTTTGTATTTTTAGTAGAGATGG	1	TTTTTGTATTTTTAGTAGAGATGG	0	-
Chr1	4339878	CTACTCGGGAGGCTGAGGCAG	1	CTACTCGGGAGGCTGAGGCAG	0	-
Chr1	4340029	AAGTGCTGGGATTACAGGCTTG	1	AAGTGCTGGGATTACAGGCTTG	0	+
Chr1	4341583	TGTAATCCCAGCACTTTGGGAGGCCGAGG	1	TGTAATCCCAGCACTTTGGGAGGCCGAGG	0	+
Chr1	4348350	TTTTTGTATTTTTAGTAGAGATGG	1	TTTTTGTATTTTTAGTAGAGATGG	0	+
Chr1	4348388	AGGAGTTCGAGACCAGCCTGGCC	1	AGGAGTTCGAGACCAGCCTGGCC	0	-
Chr1	4353691	TTTTTGTATTTTTAGTAGAGATGG	1	TTTTTGTATTTTTAGTAGAGATGG	0	+
Chr1	4384183	AGGAGTTCGAGACCAGCCTGGCC	1	AGGAGTTCGAGACCAGCCTGGCC	0	+
Chr1	4384220	TTTTTGTATTTTTAGTAGAGATGG	1	TTTTTGTATTTTTAGTAGAGATGG	0	-
Chr1	4391437	AAGTGCTGGGATTACAGGCTTG	1	AAGTGCTGGGATTACAGGCTTG	0	-
Chr1	4391589	CTACTCGGGAGGCTGAGGCAG	1	CTACTCGGGAGGCTGAGGCAG	0	+
Chr1	4396707	TGTCAGCCAACGTGTCCTCATCTCAGGC	1	TGTCAGCCAACGTGTCCTCATCTCAGGC	0	+
Chr1	4453283	CTACTCGGGAGGCTGAGGCAG	1	CTACTCGGGAGGCTGAGGCAG	0	+
Chr1	4457040	TGTAATCCCAGCACTTTGGGAGGCCGAGG	1	TGTAATCCCAGCACTTTGGGAGGCCGAGG	0	+
Chr1	4460332	GGCCGGGCGCGGTGGCTCAAGCCTGTAATCCCAGCAC	1	GGCCGGGCGCGGTGGCTCAAGCCTGTAATCCCAGCAC	0	+
Chr1	4460349	AAGTGCTGGGATTACAGGCTTG	1	AAGTGCTGGGATTACAGGCTTG	0	-
Chr1	4460506	CTACTCGGGAGGCTGAGGCAG	1	CTACTCGGGAGGCTGAGGCAG	0	+
Chr1	4461391	GGCCGGGCGCGGTGGCTCAAGCCTGTAATCCCAGCAC	1	GGCCGGGCGCGGTGGCTCAAGCCTGTAATCCCAGCAC	0	+
Chr1	4461408	AAGTGCTGGGATTACAGGCTTG	1	AAGTGCTGGGATTACAGGCTTG	0	-
Chr1	4461560	CTACTCGGGAGGCTGAGGCAG	1	CTACTCGGGAGGCTGAGGCAG	0	+
Chr1	4466298	TTTTTGTATTTTTAGTAGAGATGG	1	TTTTTGTATTTTTAGTAGAGATGG	0	-
Chr1	4471343	CTACTCGGGAGGCTGAGGCAG	1	CTACTCGGGAGGCTGAGGCAG	0	+
Chr1	4473541	CTACTCGGGAGGCTGAGGCAG	1	CTACTCGGGAGGCTGAGGCAG	0	-
Chr1	4473675	TGTAATCCCAGCACTTTGGGAGGCCGAGG	1	TGTAATCCCAGCACTTTGGGAGGCCGAGG	0	-
Chr1	4473996	CTACTCGGGAGGCTGAGGCAG	1	CTACTCGGGAGGCTGAGGCAG	0	-
Chr1	4480173	CTACTCGGGAGGCTGAGGCAG	1	CTACTCGGGAGGCTGAGGCAG	0	+
Chr1	4482544	TGTAATCCCAGCACTTTGGGAGGCCGAGG	1	TGTAATCCCAGCACTTTGGGAGGCCGAGG	0	+
Chr1	4482628	TTTTTGTATTTTTAGTAGAGATGG	1	TTTTTGTATTTTTAGTAGAGATGG	0	-
Chr1	4492618	CTACTCGGGAGGCTGAGGCAG	1	CTACTCGGGAGGCTGAGGCAG	0	-
Chr1	4492773	AAGTGCTGGGATTACAGGCTTG	1	AAGTGCTGGGATTACAGGCTTG	0	+
Chr1	4493998	AAGTGCTGGGATTACAGGCTTG	1	AAGTGCTGGGATTACAGGCTTG	0	-
Chr1	4494153	CTACTCGGGAGGCTGAGGCAG	1	CTACTCGGGAGGCTGAGGCAG	0	+
Chr1	4494391	TGTAATCCCAGCACTTTGGGAGGCCGAGG	1	TGTAATCCCAGCACTTTGGGAGGCCGAGG	0	+
Chr1	4494497	GGCCGGGCGCGGTGGCTCAAGCCTGTAATCCCAGCAC	1	GGCCGGGCGCGGTGGCTCAAGCCTGTAATCCCAGCAC	0	+
Chr1	4494514	AAGTGCTGGGATTACAGGCTTG	1	AAGTGCTGGGATTACAGGCTTG	0	-
Chr1	4511841	AAGTGCTGGGATTACAGGCTTG	1	AAGTGCTGGGATTACAGGCTTG	0	-
Chr1	4511994	CTACTCGGGAGGCTGAGGCAG	1	CTACTCGGGAGGCTGAGGCAG	0	+
Chr1	4529256	TCCCAAAGTGCTGGGATTATAGGCGTGAGCC	1	TCCCAAAGTGCTGGGATTATAGGCGTGAGCC	0	+
Chr1	4534241	AGGAGTTCGAGACCAGCCTGGCC	1	AGGAGTTCGAGACCAGCCTGGCC	0	+
Chr1	4536208	AAGTGCTGGGATTACAGGCTTG	1	AAGTGCTGGGATTACAGGCTTG	0	-
Chr1	4558556	CTACTCGGGAGGCTGAGGCAG	1	CTACTCGGGAGGCTGAGGCAG	0	-
Chr1	4558712	AAGTGCTGGGATTACAGGCTTG	1	AAGTGCTGGGATTACAGGCTTG	0	+
Chr1	4560368	TCCCAAAGTGCTGGGATTATAGGCGTGAGCC	1	TCCCAAAGTGCTGGGATTATAGGCGTGAGCC	0	+
Chr1	4570657	AAGTGCTGGGATTACAGGCTTG	1	AAGTGCTGGGATTACAGGCTTG	0	+
Chr1	4572756	CTACTCGGGAGGCTGAGGCAG	1	CTACTCGGGAGGCTGAGGCAG	0	-
Chr1	4579621	AGGAGTTCGAGACCAGCCTGGCC	1	AGGAGTTCGAGACCAGCCTGGCC	0	-
Chr1	4589058	AGGAGTTCGAGACCAGCCTGGCC	1	AGGAGTTCGAGACCAGCCTGGCC	0	-
Chr1	4592282	AGGAGTTCGAGACCAGCCTGGCC	1	AGGAGTTCGAGACCAGCCTGGCC	0	-
Chr1	4595228	TGTAATCCCAGCACTTTGGGAGGCCGAGG	1	TGTAATCCCAGCACTTTGGGAGGCCGAGG	0	+
Chr1	4608398	GGCCGGGCGCGGTGGCTCAAGCCTGTAATCCCAGCAC	1	GGCCGGGCGCGGTGGCTCAAGCCTGTAATCCCAGCAC	0	+
Chr1	4608415	AAGTGCTGGGATTACAGGCTTG	1	AAGTGCTGGGATTACAGGCTTG	0	-
Chr1	4608574	CTACTCGGGAGGCTGAGGCAG	1	CTACTCGGGAGGCTGAGGCAG	0	+
Chr1	4609671	AGGAGTTCGAGACCAGCCTGGCC	1	AGGAGTTCGAGACCAGCCTGGCC	0	+
Chr1	4610699	AGGAGTTCGAGACCAGCCTGGCC	1	AGGAGTTCGAGACCAGCCTGGCC	0	+
Chr1	4612194	AAGTGCTGGGATTACAGGCTTG	1	AAGTGCTGGGATTACAGGCTTG	0	-
Chr1	4612200	TGTAATCCCAGCACTTTGGGAGGCCGAGG	1	TGTAATCCCAGCACTTTGGGAGGCCGAGG	0	+
Chr1	4612636	CTACTCGGGAGGCTGAGGCAG	1	CTACTCGGGAGGCTGAGGCAG	0	+
Chr1	4613943	AGGAGTTCGAGACCAGCCTGGCC	1	AGGAGTTCGAGACCAGCCTGGCC	0	+
Chr1	4617043	TGTAATCCCAGCACTTTGGGAGGCCGAGG	1	TGTAATCCCAGCACTTTGGGAGGCCGAGG	0	+
Chr1	4620606	TTTTTGTATTTTTAGTAGAGATGG	1	TTTTTGTATTTTTAGTAGAGATGG	0	-
Chr1	4622769	CTACTCGGGAGGCTGAGGCAG	1	CTACTCGGGAGGCTGAGGCAG	0	+
Chr1	4622998	TTTTTGTATTTTTAGTAGAGATGG	1	TTTTTGTATTTTTAGTAGAGATGG	0	-
Chr1	4623511	TGTAATCCCAGCACTTTGGGAGGCCGAGG	1	TGTAATCCCAGCACTTTGGGAGGCCGAGG	0	+
Chr1	4626621	TGTAATCCCAGCACTTTGGGAGGCCGAGG	1	TGTAATCCCAGCACTTTGGGAGGCCGAGG	0	+
Chr1	4636698	AAGTGCTGGGATTACAGGCTTG	1	AAGTGCTGGGATTACAGGCTTG	0	+
Chr1	4638525	GGCCGGGCGCGGTGGCTCAAGCCTGTAATCCCAGCAC	1	GGCCGGGCGCGGTGGCTCAAGCCTGTAATCCCAGCAC	0	+
Chr1	4638542	AAGTGCTGGGATTACAGGCTTG	1	AAGTGCTGGGATTACAGGCTTG	0	-
Chr1	4642484	GGCCGGGCGCGGTGGCTCAAGCCTGTAATCCCAGCAC	1	GGCCGGGCGCGGTGGCTCAAGCCTGTAATCCCAGCAC	0	+
Chr1	4642501	AAGTGCTGGGATTACAGGCTTG	1	AAGTGCTGGGATTACAGGCTTG	0	-
Chr1	4642507	TGTAATCCCAGCACTTTGGGAGGCCGAGG	1	TGTAATCCCAGCACTTTGGGAGGCCGAGG	0	+
Chr1	4644598	AGGTGTGAGCCACTGTGCCTGG	1	AGGTGTGAGCCACTGTGCCTGG	0	-
Chr1	4644733	GGCCGGGCGCGGTGGCTCAAGCCTGTAATCCCAGCAC	1	GGCCGGGCGCGGTGGCTCAAGCCTGTAATCCCAGCAC	0	+
Chr1	4644750	AAGTGCTGGGATTACAGGCTTG	1	AAGTGCTGGGATTACAGGCTTG	0	-
Chr1	4645560	TTTTTGTATTTTTAGTAGAGATGG	1	TTTTTGTATTTTTAGTAGAGATGG	0	+
Chr1	4645639	TGTAATCCCAGCACTTTGGGAGGCCGAGG	1	TGTAATCCCAGCACTTTGGGAGGCCGAGG	0	-
Chr1	4645652	AAGTGCTGGGATTACAGGCTTG	1	AAGTGCTGGGATTACAGGCTTG	0	+
Chr1	4645654	GGCCGGGCGCGGTGGCTCAAGCCTGTAATCCCAGCAC	1	GGCCGGGCGCGGTGGCTCAAGCCTGTAATCCCAGCAC	0	-
Chr1	4647371	TTTTTGTATTTTTAGTAGAGATGG	1	TTTTTGTATTTTTAGTAGAGATGG	0	-
Chr1	4648779	GGCCGGGCGCGGTGGCTCAAGCCTGTAATCCCAGCAC	1	GGCCGGGCGCGGTGGCTCAAGCCTGTAATCCCAGCAC	0	+
Chr1	4648796	AAGTGCTGGGATTACAGGCTTG	1	AAGTGCTGGGATTACAGGCTTG	0	-
Chr1	4651390	TGTAATCCCAGCACTTTGGGAGGCCGAGG	1	TGTAATCCCAGCACTTTGGGAGGCCGAGG	0	-
Chr1	4652434	CTACTCGGGAGGCTGAGGCAG	1	CTACTCGGGAGGCTGAGGCAG	0	+
Chr1	4653104	CTACTCGGGAGGCTGAGGCAG	1	CTACTCGGGAGGCTGAGGCAG	0	-
Chr1	4654923	TGTAATCCCAGCACTTTGGGAGGCCGAGG	1	TGTAATCCCAGCACTTTGGGAGGCCGAGG	0	+
Chr1	4655481	GGCCGGGCGCGGTGGCTCAAGCCTGTAATCCCAGCAC	1	GGCCGGGCGCGGTGGCTCAAGCCTGTAATCCCAGCAC	0	+
Chr1	4655498	AAGTGCTGGGATTACAGGCTTG	1	AAGTGCTGGGATTACAGGCTTG	0	-
Chr1	4655504	TGTAATCCCAGCACTTTGGGAGGCCGAGG	1	TGTAATCCCAGCACTTTGGGAGGCCGAGG	0	+
Chr1	4656889	TCGAACTCCTGACCTCAGGTGATCCACCC	1	TCGAACTCCTGACCTCAGGTGATCCACCC	0	-
Chr1	4670211	TGTAATCCCAGCACTTTGGGAGGCCGAGG	1	TGTAATCCCAGCACTTTGGGAGGCCGAGG	0	+
Chr1	4671143	CTACTCGGGAGGCTGAGGCAG	1	CTACTCGGGAGGCTGAGGCAG	0	+
Chr1	4671619	GGCCGGGCGCGGTGGCTCAAGCCTGTAATCCCAGCAC	1	GGCCGGGCGCGGTGGCTCAAGCCTGTAATCCCAGCAC	0	+
Chr1	4671636	AAGTGCTGGGATTACAGGCTTG	1	AAGTGCTGGGATTACAGGCTTG	0	-
Chr1	4672435	AAGTGCTGGGATTACAGGCTTG	1	AAGTGCTGGGATTACAGGCTTG	0	-
Chr1	4674934	TGTAATCCCAGCACTTTGGGAGGCCGAGG	1	TGTAATCCCAGCACTTTGGGAGGCCGAGG	0	-
Chr1	4676327	TTTTTGTATTTTTAGTAGAGATGG	1	TTTTTGTATTTTTAGTAGAGATGG	0	+
Chr1	4677776	AGGAGTTCGAGACCAGCCTGGCC	1	AGGAGTTCGAGACCAGCCTGGCC	0	+
Chr1	4701912	AAGTGCTGGGATTACAGGCTTG	1	AAGTGCTGGGATTACAGGCTTG	0	+
Chr1	4701954	TTTTTGTATTTTTAGTAGAGATGG	1	TTTTTGTATTTTTAGTAGAGATGG	0	+
Chr1	4704178	TGTAATCCCAGCACTTTGGGAGGCCGAGG	1	TGTAATCCCAGCACTTTGGGAGGCCGAGG	0	+
Chr1	4704208	TCGAACTCCTGACCTCAGGTGATCCACCC	1	TCGAACTCCTGACCTCAGGTGATCCACCC	0	-
Chr1	4710199	AAGTGCTGGGATTACAGGCTTG	1	AAGTGCTGGGATTACAGGCTTG	0	+
Chr1	4710201	GGCCGGGCGCGGTGGCTCAAGCCTGTAATCCCAGCAC	1	GGCCGGGCGCGGTGGCTCAAGCCTGTAATCCCAGCAC	0	-
Chr1	4712506	CTACTCGGGAGGCTGAGGCAG	1	CTACTCGGGAGGCTGAGGCAG	0	-
Chr1	4717019	CTACTCGGGAGGCTGAGGCAG	1	CTACTCGGGAGGCTGAGGCAG	0	-
Chr1	4717170	AAGTGCTGGGATTACAGGCTTG	1	AAGTGCTGGGATTACAGGCTTG	0	+
Chr1	4717440	CTACTCGGGAGGCTGAGGCAG	1	CTACTCGGGAGGCTGAGGCAG	0	-
Chr1	4717591	AAGTGCTGGGATTACAGGCTTG	1	AAGTGCTGGGATTACAGGCTTG	0	+
Chr1	4718424	CTACTCGGGAGGCTGAGGCAG	1	CTACTCGGGAGGCTGAGGCAG	0	-
Chr1	4720013	TGTAATCCCAGCACTTTGGGAGGCCGAGG	1	TGTAATCCCAGCACTTTGGGAGGCCGAGG	0	+
Chr1	4721199	TGTAATCCCAGCACTTTGGGAGGCCGAGG	1	TGTAATCCCAGCACTTTGGGAGGCCGAGG	0	+
Chr1	4727266	AAGTGCTGGGATTACAGGCTTG	1	AAGTGCTGGGATTACAGGCTTG	0	+
Chr1	4727268	GGCCGGGCGCGGTGGCTCAAGCCTGTAATCCCAGCAC	1	GGCCGGGCGCGGTGGCTCAAGCCTGTAATCCCAGCAC	0	-
Chr1	4732240	TGTAATCCCAGCACTTTGGGAGGCCGAGG	1	TGTAATCCCAGCACTTTGGGAGGCCGAGG	0	+
Chr1	4732918	CTACTCGGGAGGCTGAGGCAG	1	CTACTCGGGAGGCTGAGGCAG	0	+
Chr1	4733262	CTACTCGGGAGGCTGAGGCAG	1	CTACTCGGGAGGCTGAGGCAG	0	+
Chr1	4735345	AAGTGCTGGGATTACAGGCTTG	1	AAGTGCTGGGATTACAGGCTTG	0	+
Chr1	4735347	GGCCGGGCGCGGTGGCTCAAGCCTGTAATCCCAGCAC	1	GGCCGGGCGCGGTGGCTCAAGCCTGTAATCCCAGCAC	0	-
Chr1	4736207	ACAGAGCGAGACTCCTTCTC	1	ACAGAGCGAGACTCCTTCTC	0	-
Chr1	4738281	TTTTTGTATTTTTAGTAGAGATGG	1	TTTTTGTATTTTTAGTAGAGATGG	0	-
Chr1	4739595	GGCCGGGCGCGGTGGCTCAAGCCTGTAATCCCAGCAC	1	GGCCGGGCGCGGTGGCTCAAGCCTGTAATCCCAGCAC	0	+
Chr1	4739612	AAGTGCTGGGATTACAGGCTTG	1	AAGTGCTGGGATTACAGGCTTG	0	-
Chr1	4739765	CTACTCGGGAGGCTGAGGCAG	1	CTACTCGGGAGGCTGAGGCAG	0	+
Chr1	4740823	CTACTCGGGAGGCTGAGGCAG	1	CTACTCGGGAGGCTGAGGCAG	0	+
Chr1	4742268	CTACTCGGGAGGCTGAGGCAG	1	CTACTCGGGAGGCTGAGGCAG	0	-
Chr1	4745790	TGTAATCCCAGCACTTTGGGAGGCCGAGG	1	TGTAATCCCAGCACTTTGGGAGGCCGAGG	0	+
Chr1	4745874	TTTTTGTATTTTTAGTAGAGATGG	1	TTTTTGTATTTTTAGTAGAGATGG	0	-
Chr1	4749101	TGTAATCCCAGCACTTTGGGAGGCCGAGG	1	TGTAATCCCAGCACTTTGGGAGGCCGAGG	0	+
Chr1	4749179	TTATATTTTTAGTAGAGACGGGGTTTCAC	1	TTATATTTTTAGTAGAGACGGGGTTTCAC	0	-
Chr1	4749245	TGTAATCCCAGCACTTTGGGAGGCCGAGG	1	TGTAATCCCAGCACTTTGGGAGGCCGAGG	0	+
Chr1	4753178	CTACTCGGGAGGCTGAGGCAG	1	CTACTCGGGAGGCTGAGGCAG	0	-
Chr1	4753315	TGTAATCCCAGCACTTTGGGAGGCCGAGG	1	TGTAATCCCAGCACTTTGGGAGGCCGAGG	0	-
Chr1	4754128	GGCCGGGCGCGGTGGCTCAAGCCTGTAATCCCAGCAC	1	GGCCGGGCGCGGTGGCTCAAGCCTGTAATCCCAGCAC	0	+
Chr1	4754145	AAGTGCTGGGATTACAGGCTTG	1	AAGTGCTGGGATTACAGGCTTG	0	-
Chr1	4754295	CTACTCGGGAGGCTGAGGCAG	1	CTACTCGGGAGGCTGAGGCAG	0	+
Chr1	4754856	TGTAATCCCAGCACTTTGGGAGGCCGAGG	1	TGTAATCCCAGCACTTTGGGAGGCCGAGG	0	+
Chr1	4754990	CTACTCGGGAGGCTGAGGCAG	1	CTACTCGGGAGGCTGAGGCAG	0	+
Chr1	4760270	AAGTGCTGGGATTACAGGCTTG	1	AAGTGCTGGGATTACAGGCTTG	0	-
Chr1	4760424	CTACTCGGGAGGCTGAGGCAG	1	CTACTCGGGAGGCTGAGGCAG	0	+
Chr1	4761894	TGTAATCCCAGCACTTTGGGAGGCCGAGG	1	TGTAATCCCAGCACTTTGGGAGGCCGAGG	0	+
Chr1	4762185	AAGTGCTGGGATTACAGGCTTG	1	AAGTGCTGGGATTACAGGCTTG	0	-
Chr1	4762191	TGTAATCCCAGCACTTTGGGAGGCCGAGG	1	TGTAATCCCAGCACTTTGGGAGGCCGAGG	0	+
Chr1	4762337	CTACTCGGGAGGCTGAGGCAG	1	CTACTCGGGAGGCTGAGGCAG	0	+
Chr1	4765020	TGTAATCCCAGCACTTTGGGAGGCCGAGG	1	TGTAATCCCAGCACTTTGGGAGGCCGAGG	0	+
Chr1	4765490	TGTAATCCCAGCACTTTGGGAGGCCGAGG	1	TGTAATCCCAGCACTTTGGGAGGCCGAGG	0	+
Chr1	4770657	AGGAGTTCGAGACCAGCCTGGCC	1	AGGAGTTCGAGACCAGCCTGGCC	0	+
Chr1	4772731	CTACTCGGGAGGCTGAGGCAG	1	CTACTCGGGAGGCTGAGGCAG	0	-
Chr1	4772804	TTTTTGTATTTTTAGTAGAGATGG	1	TTTTTGTATTTTTAGTAGAGATGG	0	+
Chr1	4773959	CTACTCGGGAGGCTGAGGCAG	1	CTACTCGGGAGGCTGAGGCAG	0	-
Chr1	4786039	TTTTTGTATTTTTAGTAGAGATGG	1	TTTTTGTATTTTTAGTAGAGATGG	0	+
Chr1	4788694	TGTAATCCCAGCACTTTGGGAGGCCGAGG	1	TGTAATCCCAGCACTTTGGGAGGCCGAGG	0	+
Chr1	4792975	CTACTCGGGAGGCTGAGGCAG	1	CTACTCGGGAGGCTGAGGCAG	0	-
Chr1	4793421	AAGTGCTGGGATTACAGGCTTG	1	AAGTGCTGGGATTACAGGCTTG	0	+
Chr1	4793423	GGCCGGGCGCGGTGGCTCAAGCCTGTAATCCCAGCAC	1	GGCCGGGCGCGGTGGCTCAAGCCTGTAATCCCAGCAC	0	-
Chr1	4796325	TGTAATCCCAGCACTTTGGGAGGCCGAGG	1	TGTAATCCCAGCACTTTGGGAGGCCGAGG	0	+
Chr1	4796660	TGTAATCCCAGCACTTTGGGAGGCCGAGG	1	TGTAATCCCAGCACTTTGGGAGGCCGAGG	0	+
Chr1	4808746	CTACTCGGGAGGCTGAGGCAG	1	CTACTCGGGAGGCTGAGGCAG	0	-
Chr1	4812887	AAGTGCTGGGATTACAGGCTTG	1	AAGTGCTGGGATTACAGGCTTG	0	+
Chr1	4812889	GGCCGGGCGCGGTGGCTCAAGCCTGTAATCCCAGCAC	1	GGCCGGGCGCGGTGGCTCAAGCCTGTAATCCCAGCAC	0	-
Chr1	4820530	GGCCGGGCGCGGTGGCTCAAGCCTGTAATCCCAGCAC	1	GGCCGGGCGCGGTGGCTCAAGCCTGTAATCCCAGCAC	0	+
Chr1	4820547	AAGTGCTGGGATTACAGGCTTG	1	AAGTGCTGGGATTACAGGCTTG	0	-
Chr1	4823587	CTACTCGGGAGGCTGAGGCAG	1	CTACTCGGGAGGCTGAGGCAG	0	-
Chr1	4830490	TGTAATCCCAGCACTTTGGGAGGCCGAGG	1	TGTAATCCCAGCACTTTGGGAGGCCGAGG	0	-
Chr1	4830503	AAGTGCTGGGATTACAGGCTTG	1	AAGTGCTGGGATTACAGGCTTG	0	+
Chr1	4831593	CTACTCGGGAGGCTGAGGCAG	1	CTACTCGGGAGGCTGAGGCAG	0	+
Chr1	4831831	GGCCGGGCGCGGTGGCTCAAGCCTGTAATCCCAGCAC	1	GGCCGGGCGCGGTGGCTCAAGCCTGTAATCCCAGCAC	0	+
Chr1	4831848	AAGTGCTGGGATTACAGGCTTG	1	AAGTGCTGGGATTACAGGCTTG	0	-
Chr1	4832000	CTACTCGGGAGGCTGAGGCAG	1	CTACTCGGGAGGCTGAGGCAG	0	+
Chr1	4832488	CTACTCGGGAGGCTGAGGCAG	1	CTACTCGGGAGGCTGAGGCAG	0	+
Chr1	4835681	CTACTCGGGAGGCTGAGGCAG	1	CTACTCGGGAGGCTGAGGCAG	0	-
Chr1	4838180	AAGTGCTGGGATTACAGGCTTG	1	AAGTGCTGGGATTACAGGCTTG	0	+
Chr1	4838182	GGCCGGGCGCGGTGGCTCAAGCCTGTAATCCCAGCAC	1	GGCCGGGCGCGGTGGCTCAAGCCTGTAATCCCAGCAC	0	-
Chr1	4839810	CTACTCGGGAGGCTGAGGCAG	1	CTACTCGGGAGGCTGAGGCAG	0	-
Chr1	4839962	AAGTGCTGGGATTACAGGCTTG	1	AAGTGCTGGGATTACAGGCTTG	0	+
Chr1	4839964	GGCCGGGCGCGGTGGCTCAAGCCTGTAATCCCAGCAC	1	GGCCGGGCGCGGTGGCTCAAGCCTGTAATCCCAGCAC	0	-
Chr1	4841808	CTACTCGGGAGGCTGAGGCAG	1	CTACTCGGGAGGCTGAGGCAG	0	+
Chr1	4842048	TGTAATCCCAGCACTTTGGGAGGCCGAGG	1	TGTAATCCCAGCACTTTGGGAGGCCGAGG	0	+
Chr1	4843594	TGTAATCCCAGCACTTTGGGAGGCCGAGG	1	TGTAATCCCAGCACTTTGGGAGGCCGAGG	0	-
Chr1	4845880	CTACTCGGGAGGCTGAGGCAG	1	CTACTCGGGAGGCTGAGGCAG	0	-
Chr1	4850857	AAGTGCTGGGATTACAGGCTTG	1	AAGTGCTGGGATTACAGGCTTG	0	+
Chr1	4855503	CTACTCGGGAGGCTGAGGCAG	1	CTACTCGGGAGGCTGAGGCAG	0	-
Chr1	4855654	AAGTGCTGGGATTACAGGCTTG	1	AAGTGCTGGGATTACAGGCTTG	0	+
Chr1	4855656	GGCCGGGCGCGGTGGCTCAAGCCTGTAATCCCAGCAC	1	GGCCGGGCGCGGTGGCTCAAGCCTGTAATCCCAGCAC	0	-
Chr1	4858173	GGCCGGGCGCGGTGGCTCAAGCCTGTAATCCCAGCAC	1	GGCCGGGCGCGGTGGCTCAAGCCTGTAATCCCAGCAC	0	+
Chr1	4858190	AAGTGCTGGGATTACAGGCTTG	1	AAGTGCTGGGATTACAGGCTTG	0	-
Chr1	4858347	CTACTCGGGAGGCTGAGGCAG	1	CTACTCGGGAGGCTGAGGCAG	0	+
Chr1	4858702	TTTTTGTATTTTTAGTAGAGATGG	1	TTTTTGTATTTTTAGTAGAGATGG	0	-
Chr1	4860419	CTACTCGGGAGGCTGAGGCAG	1	CTACTCGGGAGGCTGAGGCAG	0	-
Chr1	4860515	AGGAGTTCGAGACCAGCCTGGCC	1	AGGAGTTCGAGACCAGCCTGGCC	0	-
Chr1	4861236	AGGAGTTCGAGACCAGCCTGGCC	1	AGGAGTTCGAGACCAGCCTGGCC	0	+
Chr1	4864494	CTACTCGGGAGGCTGAGGCAG	1	CTACTCGGGAGGCTGAGGCAG	0	-
Chr1	4864840	CTACTCGGGAGGCTGAGGCAG	1	CTACTCGGGAGGCTGAGGCAG	0	-
Chr1	4866319	CTACTCGGGAGGCTGAGGCAG	1	CTACTCGGGAGGCTGAGGCAG	0	+
Chr1	4867693	TTTTTGTATTTTTAGTAGAGATGG	1	TTTTTGTATTTTTAGTAGAGATGG	0	+
Chr1	4868706	GGCCGGGCGCGGTGGCTCAAGCCTGTAATCCCAGCAC	1	GGCCGGGCGCGGTGGCTCAAGCCTGTAATCCCAGCAC	0	+
Chr1	4869042	AAGTGCTGGGATTACAGGCTTG	1	AAGTGCTGGGATTACAGGCTTG	0	-
Chr1	4869195	CTACTCGGGAGGCTGAGGCAG	1	CTACTCGGGAGGCTGAGGCAG	0	+
Chr1	4870323	AAGTGCTGGGATTACAGGCTTG	1	AAGTGCTGGGATTACAGGCTTG	0	+
Chr1	4871419	GGCCGGGCGCGGTGGCTCAAGCCTGTAATCCCAGCAC	1	GGCCGGGCGCGGTGGCTCAAGCCTGTAATCCCAGCAC	0	+
Chr1	4871436	AAGTGCTGGGATTACAGGCTTG	1	AAGTGCTGGGATTACAGGCTTG	0	-
Chr1	4872461	TGTAATCCCAGCACTTTGGGAGGCCGAGG	1	TGTAATCCCAGCACTTTGGGAGGCCGAGG	0	+
Chr1	4873330	TGTAATCCCAGCACTTTGGGAGGCCGAGG	1	TGTAATCCCAGCACTTTGGGAGGCCGAGG	0	-
Chr1	4875677	TCGAACTCCTGACCTCAGGTGATCCACCC	1	TCGAACTCCTGACCTCAGGTGATCCACCC	0	-
Chr1	4875696	AGGAGTTCGAGACCAGCCTGGCC	1	AGGAGTTCGAGACCAGCCTGGCC	0	+
Chr1	4878977	TGTAATCCCAGCACTTTGGGAGGCCGAGG	1	TGTAATCCCAGCACTTTGGGAGGCCGAGG	0	+
Chr1	4886918	AAATACAAAAAATTAGCTGGGCGTG	1	AAATACAAAAAATTAGCTGGGCGTG	0	-
Chr1	4887599	TTATATTTTTAGTAGAGACGGGGTTTCAC	1	TTATATTTTTAGTAGAGACGGGGTTTCAC	0	-
Chr1	4888114	CTACTCGGGAGGCTGAGGCAG	1	CTACTCGGGAGGCTGAGGCAG	0	+
Chr1	4889145	CTACTCGGGAGGCTGAGGCAG	1	CTACTCGGGAGGCTGAGGCAG	0	-
Chr1	4889297	AAGTGCTGGGATTACAGGCTTG	1	AAGTGCTGGGATTACAGGCTTG	0	+
Chr1	4889299	GGCCGGGCGCGGTGGCTCAAGCCTGTAATCCCAGCAC	1	GGCCGGGCGCGGTGGCTCAAGCCTGTAATCCCAGCAC	0	-
Chr1	4889574	TGTAATCCCAGCACTTTGGGAGGCCGAGG	1	TGTAATCCCAGCACTTTGGGAGGCCGAGG	0	-
Chr1	4896695	AAGTGCTGGGATTACAGGCTTG	1	AAGTGCTGGGATTACAGGCTTG	0	-
Chr1	4896848	CTACTCGGGAGGCTGAGGCAG	1	CTACTCGGGAGGCTGAGGCAG	0	+
Chr1	4898497	GGCCGGGCGCGGTGGCTCAAGCCTGTAATCCCAGCAC	1	GGCCGGGCGCGGTGGCTCAAGCCTGTAATCCCAGCAC	0	+
Chr1	4898514	AAGTGCTGGGATTACAGGCTTG	1	AAGTGCTGGGATTACAGGCTTG	0	-
Chr1	4898520	TGTAATCCCAGCACTTTGGGAGGCCGAGG	1	TGTAATCCCAGCACTTTGGGAGGCCGAGG	0	+
Chr1	4898665	CTACTCGGGAGGCTGAGGCAG	1	CTACTCGGGAGGCTGAGGCAG	0	+
Chr1	4900167	CTACTCGGGAGGCTGAGGCAG	1	CTACTCGGGAGGCTGAGGCAG	0	-
Chr1	4900318	AAGTGCTGGGATTACAGGCTTG	1	AAGTGCTGGGATTACAGGCTTG	0	+
Chr1	4901318	AAGTGCTGGGATTACAGGCTTG	1	AAGTGCTGGGATTACAGGCTTG	0	+
Chr1	4901517	CTACTCGGGAGGCTGAGGCAG	1	CTACTCGGGAGGCTGAGGCAG	0	-
Chr1	4904108	CTACTCGGGAGGCTGAGGCAG	1	CTACTCGGGAGGCTGAGGCAG	0	+
Chr1	4904523	TTTTTGTATTTTTAGTAGAGATGG	1	TTTTTGTATTTTTAGTAGAGATGG	0	-
Chr1	4905151	CTACTCGGGAGGCTGAGGCAG	1	CTACTCGGGAGGCTGAGGCAG	0	-
Chr1	4905208	TTTTTGTATTTTTAGTAGAGATGG	1	TTTTTGTATTTTTAGTAGAGATGG	0	+
Chr1	4915156	TTTTTGTATTTTTAGTAGAGATGG	1	TTTTTGTATTTTTAGTAGAGATGG	0	+
Chr1	4915237	TGTAATCCCAGCACTTTGGGAGGCCGAGG	1	TGTAATCCCAGCACTTTGGGAGGCCGAGG	0	-
Chr1	4915420	AAGTGCTGGGATTACAGGCTTG	1	AAGTGCTGGGATTACAGGCTTG	0	-
Chr1	4915426	TGTAATCCCAGCACTTTGGGAGGCCGAGG	1	TGTAATCCCAGCACTTTGGGAGGCCGAGG	0	+
Chr1	4915579	CTACTCGGGAGGCTGAGGCAG	1	CTACTCGGGAGGCTGAGGCAG	0	+
Chr1	4918560	TTTTTGTATTTTTAGTAGAGATGG	1	TTTTTGTATTTTTAGTAGAGATGG	0	-
Chr1	4919142	AAGTGCTGGGATTACAGGCTTG	1	AAGTGCTGGGATTACAGGCTTG	0	-
Chr1	4919294	CTACTCGGGAGGCTGAGGCAG	1	CTACTCGGGAGGCTGAGGCAG	0	+
Chr1	4919673	CTACTCGGGAGGCTGAGGCAG	1	CTACTCGGGAGGCTGAGGCAG	0	+
Chr1	4921001	CTACTCGGGAGGCTGAGGCAG	1	CTACTCGGGAGGCTGAGGCAG	0	-
Chr1	4923523	TGTAATCCCAGCACTTTGGGAGGCCGAGG	1	TGTAATCCCAGCACTTTGGGAGGCCGAGG	0	-
Chr1	4924460	CTACTCGGGAGGCTGAGGCAG	1	CTACTCGGGAGGCTGAGGCAG	0	-
Chr1	4925505	TTTTTGTATTTTTAGTAGAGATGG	1	TTTTTGTATTTTTAGTAGAGATGG	0	-
Chr1	4925565	CTACTCGGGAGGCTGAGGCAG	1	CTACTCGGGAGGCTGAGGCAG	0	+
Chr1	4936078	AAGTGCTGGGATTACAGGCTTG	1	AAGTGCTGGGATTACAGGCTTG	0	-
Chr1	4936084	TGTAATCCCAGCACTTTGGGAGGCCGAGG	1	TGTAATCCCAGCACTTTGGGAGGCCGAGG	0	+
Chr1	4941152	TGTAATCCCAGCACTTTGGGAGGCCGAGG	1	TGTAATCCCAGCACTTTGGGAGGCCGAGG	0	+
Chr1	4941570	GGCCGGGCGCGGTGGCTCAAGCCTGTAATCCCAGCAC	1	GGCCGGGCGCGGTGGCTCAAGCCTGTAATCCCAGCAC	0	+
Chr1	4941587	AAGTGCTGGGATTACAGGCTTG	1	AAGTGCTGGGATTACAGGCTTG	0	-
Chr1	4941741	CTACTCGGGAGGCTGAGGCAG	1	CTACTCGGGAGGCTGAGGCAG	0	+
Chr1	4943400	CTACTCGGGAGGCTGAGGCAG	1	CTACTCGGGAGGCTGAGGCAG	0	+
Chr1	4943736	TCCCAAAGTGCTGGGATTATAGGCGTGAGCC	1	TCCCAAAGTGCTGGGATTATAGGCGTGAGCC	0	-
Chr1	4944834	CTACTCGGGAGGCTGAGGCAG	1	CTACTCGGGAGGCTGAGGCAG	0	-
Chr1	4944971	TGTAATCCCAGCACTTTGGGAGGCCGAGG	1	TGTAATCCCAGCACTTTGGGAGGCCGAGG	0	-
Chr1	4948179	TGTAATCCCAGCACTTTGGGAGGCCGAGG	1	TGTAATCCCAGCACTTTGGGAGGCCGAGG	0	+
Chr1	4948228	AGGAGTTCGAGACCAGCCTGGCC	1	AGGAGTTCGAGACCAGCCTGGCC	0	+
Chr1	4951841	CTACTCGGGAGGCTGAGGCAG	1	CTACTCGGGAGGCTGAGGCAG	0	+
Chr1	4952193	CTACTCGGGAGGCTGAGGCAG	1	CTACTCGGGAGGCTGAGGCAG	0	-
Chr1	4953152	GGCCGGGCGCGGTGGCTCAAGCCTGTAATCCCAGCAC	1	GGCCGGGCGCGGTGGCTCAAGCCTGTAATCCCAGCAC	0	-
Chr1	4956611	AAGTGCTGGGATTACAGGCTTG	1	AAGTGCTGGGATTACAGGCTTG	0	+
Chr1	4969579	CTACTCGGGAGGCTGAGGCAG	1	CTACTCGGGAGGCTGAGGCAG	0	-
Chr1	4969728	AAGTGCTGGGATTACAGGCTTG	1	AAGTGCTGGGATTACAGGCTTG	0	+
Chr1	4969730	GGCCGGGCGCGGTGGCTCAAGCCTGTAATCCCAGCAC	1	GGCCGGGCGCGGTGGCTCAAGCCTGTAATCCCAGCAC	0	-
Chr1	4970987	GGCCGGGCGCGGTGGCTCAAGCCTGTAATCCCAGCAC	1	GGCCGGGCGCGGTGGCTCAAGCCTGTAATCCCAGCAC	0	+
Chr1	4974117	TTTTTGTATTTTTAGTAGAGATGG	1	TTTTTGTATTTTTAGTAGAGATGG	0	+
Chr1	4975409	TGTAATCCCAGCACTTTGGGAGGCCGAGG	1	TGTAATCCCAGCACTTTGGGAGGCCGAGG	0	+
Chr1	4975542	CTACTCGGGAGGCTGAGGCAG	1	CTACTCGGGAGGCTGAGGCAG	0	+
Chr1	4983473	CTACTCGGGAGGCTGAGGCAG	1	CTACTCGGGAGGCTGAGGCAG	0	-
Chr1	4986574	CTACTCGGGAGGCTGAGGCAG	1	CTACTCGGGAGGCTGAGGCAG	0	-
Chr1	4986630	TTTTTGTATTTTTAGTAGAGATGG	1	TTTTTGTATTTTTAGTAGAGATGG	0	+
Chr1	4988956	CTACTCGGGAGGCTGAGGCAG	1	CTACTCGGGAGGCTGAGGCAG	0	-
Chr1	4990905	AAGTGCTGGGATTACAGGCTTG	1	AAGTGCTGGGATTACAGGCTTG	0	+
Chr1	4990907	GGCCGGGCGCGGTGGCTCAAGCCTGTAATCCCAGCAC	1	GGCCGGGCGCGGTGGCTCAAGCCTGTAATCCCAGCAC	0	-
Chr1	4992400	AGGTGTGAGCCACTGTGCCTGG	1	AGGTGTGAGCCACTGTGCCTGG	0	+
Chr1	5003628	TGTAATCCCAGCACTTTGGGAGGCCGAGG	1	TGTAATCCCAGCACTTTGGGAGGCCGAGG	0	+
Chr1	5003998	AGGAGTTCGAGACCAGCCTGGCC	1	AGGAGTTCGAGACCAGCCTGGCC	0	+
Chr1	5004035	TTTTTGTATTTTTAGTAGAGATGG	1	TTTTTGTATTTTTAGTAGAGATGG	0	-
Chr1	5006242	GGCCGGGCGCGGTGGCTCAAGCCTGTAATCCCAGCAC	1	GGCCGGGCGCGGTGGCTCAAGCCTGTAATCCCAGCAC	0	+
Chr1	5006259	AAGTGCTGGGATTACAGGCTTG	1	AAGTGCTGGGATTACAGGCTTG	0	-
Chr1	5015360	CTACTCGGGAGGCTGAGGCAG	1	CTACTCGGGAGGCTGAGGCAG	0	-
Chr1	5016567	TGTAATCCCAGCACTTTGGGAGGCCGAGG	1	TGTAATCCCAGCACTTTGGGAGGCCGAGG	0	-
Chr1	5021776	CTACTCGGGAGGCTGAGGCAG	1	CTACTCGGGAGGCTGAGGCAG	0	+
Chr1	5024736	TTTTTGTATTTTTAGTAGAGATGG	1	TTTTTGTATTTTTAGTAGAGATGG	0	+
Chr1	5028404	CTACTCGGGAGGCTGAGGCAG	1	CTACTCGGGAGGCTGAGGCAG	0	+
Chr1	5029873	AAGTGCTGGGATTACAGGCTTG	1	AAGTGCTGGGATTACAGGCTTG	0	-
Chr1	5030026	CTACTCGGGAGGCTGAGGCAG	1	CTACTCGGGAGGCTGAGGCAG	0	+
Chr1	5037023	GGCCGGGCGCGGTGGCTCAAGCCTGTAATCCCAGCAC	1	GGCCGGGCGCGGTGGCTCAAGCCTGTAATCCCAGCAC	0	+
Chr1	5037040	AAGTGCTGGGATTACAGGCTTG	1	AAGTGCTGGGATTACAGGCTTG	0	-
Chr1	5037191	CTACTCGGGAGGCTGAGGCAG	1	CTACTCGGGAGGCTGAGGCAG	0	+
Chr1	5037321	GGCCGGGCGCGGTGGCTCAAGCCTGTAATCCCAGCAC	1	GGCCGGGCGCGGTGGCTCAAGCCTGTAATCCCAGCAC	0	+
Chr1	5037338	AAGTGCTGGGATTACAGGCTTG	1	AAGTGCTGGGATTACAGGCTTG	0	-
Chr1	5044469	CTACTCGGGAGGCTGAGGCAG	1	CTACTCGGGAGGCTGAGGCAG	0	-
Chr1	5044620	AAGTGCTGGGATTACAGGCTTG	1	AAGTGCTGGGATTACAGGCTTG	0	+
Chr1	5044622	GGCCGGGCGCGGTGGCTCAAGCCTGTAATCCCAGCAC	1	GGCCGGGCGCGGTGGCTCAAGCCTGTAATCCCAGCAC	0	-
Chr1	5047270	TCCCAAAGTGCTGGGATTATAGGCGTGAGCC	1	TCCCAAAGTGCTGGGATTATAGGCGTGAGCC	0	-
Chr1	5048631	TTTTTGTATTTTTAGTAGAGATGG	1	TTTTTGTATTTTTAGTAGAGATGG	0	-
Chr1	5048692	CTACTCGGGAGGCTGAGGCAG	1	CTACTCGGGAGGCTGAGGCAG	0	+
Chr1	5049070	GGCCGGGCGCGGTGGCTCAAGCCTGTAATCCCAGCAC	1	GGCCGGGCGCGGTGGCTCAAGCCTGTAATCCCAGCAC	0	+
Chr1	5049087	AAGTGCTGGGATTACAGGCTTG	1	AAGTGCTGGGATTACAGGCTTG	0	-
Chr1	5049786	TGTAATCCCAGCACTTTGGGAGGCCGAGG	1	TGTAATCCCAGCACTTTGGGAGGCCGAGG	0	-
Chr1	5051507	TGTAATCCCAGCACTTTGGGAGGCCGAGG	1	TGTAATCCCAGCACTTTGGGAGGCCGAGG	0	+
Chr1	5051620	GGCCGGGCGCGGTGGCTCAAGCCTGTAATCCCAGCAC	1	GGCCGGGCGCGGTGGCTCAAGCCTGTAATCCCAGCAC	0	+
Chr1	5051637	AAGTGCTGGGATTACAGGCTTG	1	AAGTGCTGGGATTACAGGCTTG	0	-
Chr1	5055311	AGGAGTTCGAGACCAGCCTGGCC	1	AGGAGTTCGAGACCAGCCTGGCC	0	-
Chr1	5055828	TGTAATCCCAGCACTTTGGGAGGCCGAGG	1	TGTAATCCCAGCACTTTGGGAGGCCGAGG	0	-
Chr1	5067174	CTACTCGGGAGGCTGAGGCAG	1	CTACTCGGGAGGCTGAGGCAG	0	+
Chr1	5075006	TTTTTGTATTTTTAGTAGAGATGG	1	TTTTTGTATTTTTAGTAGAGATGG	0	+
Chr1	5088657	CTACTCGGGAGGCTGAGGCAG	1	CTACTCGGGAGGCTGAGGCAG	0	-
Chr1	5088809	AAGTGCTGGGATTACAGGCTTG	1	AAGTGCTGGGATTACAGGCTTG	0	+
Chr1	5089901	CTACTCGGGAGGCTGAGGCAG	1	CTACTCGGGAGGCTGAGGCAG	0	-
Chr1	5090049	AAGTGCTGGGATTACAGGCTTG	1	AAGTGCTGGGATTACAGGCTTG	0	+
Chr1	5097989	CTACTCGGGAGGCTGAGGCAG	1	CTACTCGGGAGGCTGAGGCAG	0	-
Chr1	5102644	TTTTTGTATTTTTAGTAGAGATGG	1	TTTTTGTATTTTTAGTAGAGATGG	0	+
Chr1	5103166	TTTTTGTATTTTTAGTAGAGATGG	1	TTTTTGTATTTTTAGTAGAGATGG	0	-
Chr1	5111647	CTACTCGGGAGGCTGAGGCAG	1	CTACTCGGGAGGCTGAGGCAG	0	-
Chr1	5111798	AAGTGCTGGGATTACAGGCTTG	1	AAGTGCTGGGATTACAGGCTTG	0	+
Chr1	5111800	GGCCGGGCGCGGTGGCTCAAGCCTGTAATCCCAGCAC	1	GGCCGGGCGCGGTGGCTCAAGCCTGTAATCCCAGCAC	0	-
Chr1	5112736	AAGTGCTGGGATTACAGGCTTG	1	AAGTGCTGGGATTACAGGCTTG	0	-
Chr1	5121745	TGTAATCCCAGCACTTTGGGAGGCCGAGG	1	TGTAATCCCAGCACTTTGGGAGGCCGAGG	0	+
Chr1	5121830	TTTTTGTATTTTTAGTAGAGATGG	1	TTTTTGTATTTTTAGTAGAGATGG	0	-
Chr1	5141275	TGTAATCCCAGCACTTTGGGAGGCCGAGG	1	TGTAATCCCAGCACTTTGGGAGGCCGAGG	0	-
Chr1	5143375	CTACTCGGGAGGCTGAGGCAG	1	CTACTCGGGAGGCTGAGGCAG	0	-
Chr1	5143500	TGTAATCCCAGCACTTTGGGAGGCCGAGG	1	TGTAATCCCAGCACTTTGGGAGGCCGAGG	0	-
Chr1	5143847	AGGAGTTCGAGACCAGCCTGGCC	1	AGGAGTTCGAGACCAGCCTGGCC	0	-
Chr1	5158623	GCTTGAACCCAGGAGGCGAAGGTTGC	1	GCTTGAACCCAGGAGGCGAAGGTTGC	0	-
Chr1	5165219	TGTAATCCCAGCACTTTGGGAGGCCGAGG	1	TGTAATCCCAGCACTTTGGGAGGCCGAGG	0	-
Chr1	5167540	TCCCAAAGTGCTGGGATTATAGGCGTGAGCC	1	TCCCAAAGTGCTGGGATTATAGGCGTGAGCC	0	-
Chr1	5167626	TTATATTTTTAGTAGAGACGGGGTTTCAC	1	TTATATTTTTAGTAGAGACGGGGTTTCAC	0	-
Chr1	5173547	AGGAGTTCGAGACCAGCCTGGCC	1	AGGAGTTCGAGACCAGCCTGGCC	0	-
Chr1	5192514	TTTTTGTATTTTTAGTAGAGATGG	1	TTTTTGTATTTTTAGTAGAGATGG	0	-
Chr1	5193162	AAGTGCTGGGATTACAGGCTTG	1	AAGTGCTGGGATTACAGGCTTG	0	-
Chr1	5193314	CTACTCGGGAGGCTGAGGCAG	1	CTACTCGGGAGGCTGAGGCAG	0	+
Chr1	5194777	AGGAGTTCGAGACCAGCCTGGCC	1	AGGAGTTCGAGACCAGCCTGGCC	0	+
Chr1	5257003	AGGAGTTCGAGACCAGCCTGGCC	1	AGGAGTTCGAGACCAGCCTGGCC	0	+
Chr1	5257040	TTTTTGTATTTTTAGTAGAGATGG	1	TTTTTGTATTTTTAGTAGAGATGG	0	-
Chr1	5266928	TGTAATCCCAGCACTTTGGGAGGCCGAGG	1	TGTAATCCCAGCACTTTGGGAGGCCGAGG	0	+
Chr1	5267072	CTACTCGGGAGGCTGAGGCAG	1	CTACTCGGGAGGCTGAGGCAG	0	+
Chr1	5267834	CTACTCGGGAGGCTGAGGCAG	1	CTACTCGGGAGGCTGAGGCAG	0	-
Chr1	5278849	CTACTCGGGAGGCTGAGGCAG	1	CTACTCGGGAGGCTGAGGCAG	0	+
Chr1	5278994	AAGTGCTGGGATTACAGGCTTG	1	AAGTGCTGGGATTACAGGCTTG	0	-
Chr1	5279333	TGTAATCCCAGCACTTTGGGAGGCCGAGG	1	TGTAATCCCAGCACTTTGGGAGGCCGAGG	0	+
Chr1	5279479	CTACTCGGGAGGCTGAGGCAG	1	CTACTCGGGAGGCTGAGGCAG	0	+
Chr1	5284984	TGTAATCCCAGCACTTTGGGAGGCCGAGG	1	TGTAATCCCAGCACTTTGGGAGGCCGAGG	0	+
Chr1	5298087	TTTTTGTATTTTTAGTAGAGATGG	1	TTTTTGTATTTTTAGTAGAGATGG	0	+
Chr1	5306264	TGTAATCCCAGCACTTTGGGAGGCCGAGG	1	TGTAATCCCAGCACTTTGGGAGGCCGAGG	0	-
Chr1	5307516	CTACTCGGGAGGCTGAGGCAG	1	CTACTCGGGAGGCTGAGGCAG	0	-
Chr1	5307653	TGTAATCCCAGCACTTTGGGAGGCCGAGG	1	TGTAATCCCAGCACTTTGGGAGGCCGAGG	0	-
Chr1	5309232	CTACTCGGGAGGCTGAGGCAG	1	CTACTCGGGAGGCTGAGGCAG	0	-
Chr1	5310912	CTACTCGGGAGGCTGAGGCAG	1	CTACTCGGGAGGCTGAGGCAG	0	-
Chr1	5311067	AAGTGCTGGGATTACAGGCTTG	1	AAGTGCTGGGATTACAGGCTTG	0	+
Chr1	5311727	TGTAATCCCAGCACTTTGGGAGGCCGAGG	1	TGTAATCCCAGCACTTTGGGAGGCCGAGG	0	+
Chr1	5323499	AAGTGCTGGGATTACAGGCTTG	1	AAGTGCTGGGATTACAGGCTTG	0	+
Chr1	5329416	CTACTCGGGAGGCTGAGGCAG	1	CTACTCGGGAGGCTGAGGCAG	0	-
Chr1	5329574	AAGTGCTGGGATTACAGGCTTG	1	AAGTGCTGGGATTACAGGCTTG	0	+
Chr1	5329576	GGCCGGGCGCGGTGGCTCAAGCCTGTAATCCCAGCAC	1	GGCCGGGCGCGGTGGCTCAAGCCTGTAATCCCAGCAC	0	-
Chr1	5330476	AAATACAAAAAATTAGCTGGGCGTG	1	AAATACAAAAAATTAGCTGGGCGTG	0	-
Chr1	5341970	AAGTGCTGGGATTACAGGCTTG	1	AAGTGCTGGGATTACAGGCTTG	0	+
Chr1	5354421	TTTTTGTATTTTTAGTAGAGATGG	1	TTTTTGTATTTTTAGTAGAGATGG	0	+
Chr1	5355059	AGGAGTTCGAGACCAGCCTGGCC	1	AGGAGTTCGAGACCAGCCTGGCC	0	-
Chr1	5412480	TGTAATCCCAGCACTTTGGGAGGCCGAGG	1	TGTAATCCCAGCACTTTGGGAGGCCGAGG	0	-
Chr1	5419167	TTTTTGTATTTTTAGTAGAGATGG	1	TTTTTGTATTTTTAGTAGAGATGG	0	-
Chr1	5423368	CTACTCGGGAGGCTGAGGCAG	1	CTACTCGGGAGGCTGAGGCAG	0	-
Chr1	5423519	AAGTGCTGGGATTACAGGCTTG	1	AAGTGCTGGGATTACAGGCTTG	0	+
Chr1	5426542	AAGTGCTGGGATTACAGGCTTG	1	AAGTGCTGGGATTACAGGCTTG	0	+
Chr1	5426544	GGCCGGGCGCGGTGGCTCAAGCCTGTAATCCCAGCAC	1	GGCCGGGCGCGGTGGCTCAAGCCTGTAATCCCAGCAC	0	-
Chr1	5453140	TCTCAGCTCACTGTAACCTCTGCCTCCCAGG	1	TCTCAGCTCACTGTAACCTCTGCCTCCCAGG	0	+
Chr1	5454488	GGCCGGGCGCGGTGGCTCAAGCCTGTAATCCCAGCAC	1	GGCCGGGCGCGGTGGCTCAAGCCTGTAATCCCAGCAC	0	+
Chr1	5454505	AAGTGCTGGGATTACAGGCTTG	1	AAGTGCTGGGATTACAGGCTTG	0	-
Chr1	5456351	TTTTTGTATTTTCAGTAGAGACAGGGT	1	TTTTTGTATTTTCAGTAGAGACAGGGT	0	-
Chr1	5457024	TTGTTTTGAGATGGAGTC	1	TTGTTTTGAGATGGAGTC	0	+
Chr1	5464829	AAGTGCTGGGATTACAGGCTTG	1	AAGTGCTGGGATTACAGGCTTG	0	-
Chr1	5464978	CTACTCGGGAGGCTGAGGCAG	1	CTACTCGGGAGGCTGAGGCAG	0	+
Chr1	5466611	CTACTCGGGAGGCTGAGGCAG	1	CTACTCGGGAGGCTGAGGCAG	0	-
Chr1	5467205	AAGTGCTGGGATTACAGGCTTG	1	AAGTGCTGGGATTACAGGCTTG	0	+
Chr1	5469781	TGTAATCCCAGCACTTTGGGAGGCCGAGG	1	TGTAATCCCAGCACTTTGGGAGGCCGAGG	0	-
Chr1	5475498	CTACTCGGGAGGCTGAGGCAG	1	CTACTCGGGAGGCTGAGGCAG	0	-
Chr1	5475639	TGTAATCCCAGCACTTTGGGAGGCCGAGG	1	TGTAATCCCAGCACTTTGGGAGGCCGAGG	0	-
Chr1	5475652	AAGTGCTGGGATTACAGGCTTG	1	AAGTGCTGGGATTACAGGCTTG	0	+
Chr1	5489288	AGGAGTTCGAGACCAGCCTGGCC	1	AGGAGTTCGAGACCAGCCTGGCC	0	-
Chr1	5490873	CTACTCGGGAGGCTGAGGCAG	1	CTACTCGGGAGGCTGAGGCAG	0	-
Chr1	5492813	CTACTCGGGAGGCTGAGGCAG	1	CTACTCGGGAGGCTGAGGCAG	0	-
Chr1	5492964	AAGTGCTGGGATTACAGGCTTG	1	AAGTGCTGGGATTACAGGCTTG	0	+
Chr1	5492966	GGCCGGGCGCGGTGGCTCAAGCCTGTAATCCCAGCAC	1	GGCCGGGCGCGGTGGCTCAAGCCTGTAATCCCAGCAC	0	-
Chr1	5493482	CTACTCGGGAGGCTGAGGCAG	1	CTACTCGGGAGGCTGAGGCAG	0	-
Chr1	5557016	AAGTGCTGGGATTACAGGCTTG	1	AAGTGCTGGGATTACAGGCTTG	0	-
Chr1	5583106	TTTTCTTTAAGAATGTTGAATATTG	1	TTTTCTTTAAGAATGTTGAATATTG	0	-
Chr1	5583311	CTACTCGGGAGGCTGAGGCAG	1	CTACTCGGGAGGCTGAGGCAG	0	-
Chr1	5584328	TGTTATAATTTCTGTTCTTGTACATTTGC	1	TGTTATAATTTCTGTTCTTGTACATTTGC	0	-
Chr1	5585328	TAAGCTTTTTGATGTGTTGCTGAATCCGGT	1	TAAGCTTTTTGATGTGTTGCTGAATCCGGT	0	-
Chr1	5586889	GTCTGTTCATATCCTTTGCCCACTTTTTG	1	GTCTGTTCATATCCTTTGCCCACTTTTTG	0	-
Chr1	5587378	AAGTGCTGGGATTACAGGCTTG	1	AAGTGCTGGGATTACAGGCTTG	0	-
Chr1	5599159	AAGTGCTGGGATTACAGGCTTG	1	AAGTGCTGGGATTACAGGCTTG	0	+
Chr1	5610561	AAGTGCTGGGATTACAGGCTTG	1	AAGTGCTGGGATTACAGGCTTG	0	-
Chr1	5610713	CTACTCGGGAGGCTGAGGCAG	1	CTACTCGGGAGGCTGAGGCAG	0	+
Chr1	5628735	CTACTCGGGAGGCTGAGGCAG	1	CTACTCGGGAGGCTGAGGCAG	0	-
Chr1	5628798	CTACTCGGGAGGCTGAGGCAG	1	CTACTCGGGAGGCTGAGGCAG	0	-
Chr1	5632644	CTACTCGGGAGGCTGAGGCAG	1	CTACTCGGGAGGCTGAGGCAG	0	+
Chr1	5648871	CTACTCGGGAGGCTGAGGCAG	1	CTACTCGGGAGGCTGAGGCAG	0	+
Chr1	5665486	CTACTCGGGAGGCTGAGGCAG	1	CTACTCGGGAGGCTGAGGCAG	0	-
Chr1	5665652	AGGTGTGAGCCACTGTGCCTGG	1	AGGTGTGAGCCACTGTGCCTGG	0	+
Chr1	5672008	GGCCGGGCGCGGTGGCTCAAGCCTGTAATCCCAGCAC	1	GGCCGGGCGCGGTGGCTCAAGCCTGTAATCCCAGCAC	0	+
Chr1	5672025	AAGTGCTGGGATTACAGGCTTG	1	AAGTGCTGGGATTACAGGCTTG	0	-
Chr1	5672178	CTACTCGGGAGGCTGAGGCAG	1	CTACTCGGGAGGCTGAGGCAG	0	+
Chr1	5682335	TCTCAGCTCACTGTAACCTCTGCCTCCCAGG	1	TCTCAGCTCACTGTAACCTCTGCCTCCCAGG	0	-
Chr1	5700337	TGTAATCCCAGCACTTTGGGAGGCCGAGG	1	TGTAATCCCAGCACTTTGGGAGGCCGAGG	0	+
Chr1	5704932	CTACTCGGGAGGCTGAGGCAG	1	CTACTCGGGAGGCTGAGGCAG	0	-
Chr1	5705090	AAGTGCTGGGATTACAGGCTTG	1	AAGTGCTGGGATTACAGGCTTG	0	+
Chr1	5705092	GGCCGGGCGCGGTGGCTCAAGCCTGTAATCCCAGCAC	1	GGCCGGGCGCGGTGGCTCAAGCCTGTAATCCCAGCAC	0	-
Chr1	5705537	TGTAATCCCAGCACTTTGGGAGGCCGAGG	1	TGTAATCCCAGCACTTTGGGAGGCCGAGG	0	-
Chr1	5706377	TCGAACTCCTGACCTCAGGTGATCCACCC	1	TCGAACTCCTGACCTCAGGTGATCCACCC	0	-
Chr1	5706433	TTTTTGTATTTTTAGTAGAGATGG	1	TTTTTGTATTTTTAGTAGAGATGG	0	-
Chr1	5715825	CTACTCGGGAGGCTGAGGCAG	1	CTACTCGGGAGGCTGAGGCAG	0	-
Chr1	5715976	AAGTGCTGGGATTACAGGCTTG	1	AAGTGCTGGGATTACAGGCTTG	0	+
Chr1	5736965	CTACTCGGGAGGCTGAGGCAG	1	CTACTCGGGAGGCTGAGGCAG	0	-
Chr1	5796564	CTACTCGGGAGGCTGAGGCAG	1	CTACTCGGGAGGCTGAGGCAG	0	-
Chr1	5796615	TTTTTGTATTTTTAGTAGAGATGG	1	TTTTTGTATTTTTAGTAGAGATGG	0	+
Chr1	5801268	TTTTTGTATTTTTAGTAGAGATGG	1	TTTTTGTATTTTTAGTAGAGATGG	0	+
Chr1	5809571	AAGTGCTGGGATTACAGGCTTG	1	AAGTGCTGGGATTACAGGCTTG	0	+
Chr1	5965406	TCCCAAAGTGCTGGGATTATAGGCGTGAGCC	1	TCCCAAAGTGCTGGGATTATAGGCGTGAGCC	0	-
Chr1	6009696	CTACTCGGGAGGCTGAGGCAG	1	CTACTCGGGAGGCTGAGGCAG	0	-
Chr1	6164012	CTACTCGGGAGGCTGAGGCAG	1	CTACTCGGGAGGCTGAGGCAG	0	+
Chr1	6203411	GGCCGGGCGCGGTGGCTCAAGCCTGTAATCCCAGCAC	1	GGCCGGGCGCGGTGGCTCAAGCCTGTAATCCCAGCAC	0	+
Chr1	6203428	AAGTGCTGGGATTACAGGCTTG	1	AAGTGCTGGGATTACAGGCTTG	0	-
Chr1	6203434	TGTAATCCCAGCACTTTGGGAGGCCGAGG	1	TGTAATCCCAGCACTTTGGGAGGCCGAGG	0	+
Chr1	6307164	TTTTTGTATTTTTAGTAGAGATGG	1	TTTTTGTATTTTTAGTAGAGATGG	0	-
Chr1	6320505	AAATACAAAAAATTAGCTGGGCGTG	1	AAATACAAAAAATTAGCTGGGCGTG	0	+
Chr1	6382859	CTACTCGGGAGGCTGAGGCAG	1	CTACTCGGGAGGCTGAGGCAG	0	-
Chr1	6382996	TGTAATCCCAGCACTTTGGGAGGCCGAGG	1	TGTAATCCCAGCACTTTGGGAGGCCGAGG	0	-
Chr1	6401429	TTTTTGTATTTTTAGTAGAGATGG	1	TTTTTGTATTTTTAGTAGAGATGG	0	+
Chr1	6401510	TGTAATCCCAGCACTTTGGGAGGCCGAGG	1	TGTAATCCCAGCACTTTGGGAGGCCGAGG	0	-
Chr1	6403452	CTACTCGGGAGGCTGAGGCAG	1	CTACTCGGGAGGCTGAGGCAG	0	-
Chr1	6408668	GGCCGGGCGCGGTGGCTCAAGCCTGTAATCCCAGCAC	1	GGCCGGGCGCGGTGGCTCAAGCCTGTAATCCCAGCAC	0	+
Chr1	6408685	AAGTGCTGGGATTACAGGCTTG	1	AAGTGCTGGGATTACAGGCTTG	0	-
Chr1	6417511	GGCCGGGCGCGGTGGCTCAAGCCTGTAATCCCAGCAC	1	GGCCGGGCGCGGTGGCTCAAGCCTGTAATCCCAGCAC	0	+
Chr1	6417528	AAGTGCTGGGATTACAGGCTTG	1	AAGTGCTGGGATTACAGGCTTG	0	-
Chr1	6417683	CTACTCGGGAGGCTGAGGCAG	1	CTACTCGGGAGGCTGAGGCAG	0	+
Chr1	6423371	CTACTCGGGAGGCTGAGGCAG	1	CTACTCGGGAGGCTGAGGCAG	0	-
Chr1	6423521	AAGTGCTGGGATTACAGGCTTG	1	AAGTGCTGGGATTACAGGCTTG	0	+
Chr1	6445948	AAGTGCTGGGATTACAGGCTTG	1	AAGTGCTGGGATTACAGGCTTG	0	-
Chr1	6475084	CTACTCGGGAGGCTGAGGCAG	1	CTACTCGGGAGGCTGAGGCAG	0	-
Chr1	6475114	CTACTCGGGAGGCTGAGGCAG	1	CTACTCGGGAGGCTGAGGCAG	0	-
Chr1	6475144	CTACTCGGGAGGCTGAGGCAG	1	CTACTCGGGAGGCTGAGGCAG	0	-
Chr1	6475174	CTACTCGGGAGGCTGAGGCAG	1	CTACTCGGGAGGCTGAGGCAG	0	-
Chr1	6475687	AGGTGTGAGCCACTGTGCCTGG	1	AGGTGTGAGCCACTGTGCCTGG	0	+
Chr1	6554125	AAGTGCTGGGATTACAGGCTTG	1	AAGTGCTGGGATTACAGGCTTG	0	-
Chr1	6554277	CTACTCGGGAGGCTGAGGCAG	1	CTACTCGGGAGGCTGAGGCAG	0	+
Chr1	6554370	ACAGAGCGAGACTCCTTCTC	1	ACAGAGCGAGACTCCTTCTC	0	+
Chr1	6594790	GGCCGGGCGCGGTGGCTCAAGCCTGTAATCCCAGCAC	1	GGCCGGGCGCGGTGGCTCAAGCCTGTAATCCCAGCAC	0	+
Chr1	6594807	AAGTGCTGGGATTACAGGCTTG	1	AAGTGCTGGGATTACAGGCTTG	0	-
Chr1	6594959	CTACTCGGGAGGCTGAGGCAG	1	CTACTCGGGAGGCTGAGGCAG	0	+
Chr1	6598553	TCCCAAAGTGCTGGGATTATAGGCGTGAGCC	1	TCCCAAAGTGCTGGGATTATAGGCGTGAGCC	0	-
Chr1	6610285	TGTAATCCCAGCACTTTGGGAGGCCGAGG	1	TGTAATCCCAGCACTTTGGGAGGCCGAGG	0	-
Chr1	6616064	TGTAATCCCAGCACTTTGGGAGGCCGAGG	1	TGTAATCCCAGCACTTTGGGAGGCCGAGG	0	+
Chr1	6616209	CTACTCGGGAGGCTGAGGCAG	1	CTACTCGGGAGGCTGAGGCAG	0	+
Chr1	6620627	CTACTCGGGAGGCTGAGGCAG	1	CTACTCGGGAGGCTGAGGCAG	0	+
Chr1	6620793	GGCCGGGCGCGGTGGCTCAAGCCTGTAATCCCAGCAC	1	GGCCGGGCGCGGTGGCTCAAGCCTGTAATCCCAGCAC	0	+
Chr1	6620810	AAGTGCTGGGATTACAGGCTTG	1	AAGTGCTGGGATTACAGGCTTG	0	-
Chr1	6620816	TGTAATCCCAGCACTTTGGGAGGCCGAGG	1	TGTAATCCCAGCACTTTGGGAGGCCGAGG	0	+
Chr1	6641549	AAGTGCTGGGATTACAGGCTTG	1	AAGTGCTGGGATTACAGGCTTG	0	-
Chr1	6641555	TGTAATCCCAGCACTTTGGGAGGCCGAGG	1	TGTAATCCCAGCACTTTGGGAGGCCGAGG	0	+
Chr1	6642880	AAGTGCTGGGATTACAGGCTTG	1	AAGTGCTGGGATTACAGGCTTG	0	+
Chr1	6679752	AGGAGTTCGAGACCAGCCTGGCC	1	AGGAGTTCGAGACCAGCCTGGCC	0	-
Chr1	6679790	TGTAATCCCAGCACTTTGGGAGGCCGAGG	1	TGTAATCCCAGCACTTTGGGAGGCCGAGG	0	-
Chr1	6683859	GGCCGGGCGCGGTGGCTCAAGCCTGTAATCCCAGCAC	1	GGCCGGGCGCGGTGGCTCAAGCCTGTAATCCCAGCAC	0	+
Chr1	6683876	AAGTGCTGGGATTACAGGCTTG	1	AAGTGCTGGGATTACAGGCTTG	0	-
Chr1	6683882	TGTAATCCCAGCACTTTGGGAGGCCGAGG	1	TGTAATCCCAGCACTTTGGGAGGCCGAGG	0	+
Chr1	6684215	CTACTCGGGAGGCTGAGGCAG	1	CTACTCGGGAGGCTGAGGCAG	0	+
Chr1	6703066	TGTAATCCCAGCACTTTGGGAGGCCGAGG	1	TGTAATCCCAGCACTTTGGGAGGCCGAGG	0	-
Chr1	6705550	GGCCGGGCGCGGTGGCTCAAGCCTGTAATCCCAGCAC	1	GGCCGGGCGCGGTGGCTCAAGCCTGTAATCCCAGCAC	0	+
Chr1	6705567	AAGTGCTGGGATTACAGGCTTG	1	AAGTGCTGGGATTACAGGCTTG	0	-
Chr1	6705719	CTACTCGGGAGGCTGAGGCAG	1	CTACTCGGGAGGCTGAGGCAG	0	+
Chr1	6708848	CTACTCGGGAGGCTGAGGCAG	1	CTACTCGGGAGGCTGAGGCAG	0	-
Chr1	6708998	AAGTGCTGGGATTACAGGCTTG	1	AAGTGCTGGGATTACAGGCTTG	0	+
Chr1	6709000	GGCCGGGCGCGGTGGCTCAAGCCTGTAATCCCAGCAC	1	GGCCGGGCGCGGTGGCTCAAGCCTGTAATCCCAGCAC	0	-
Chr1	6710364	CTACTCGGGAGGCTGAGGCAG	1	CTACTCGGGAGGCTGAGGCAG	0	-
Chr1	6712085	TTTTTGTATTTTTAGTAGAGATGG	1	TTTTTGTATTTTTAGTAGAGATGG	0	-
Chr1	6712290	GGCCGGGCGCGGTGGCTCAAGCCTGTAATCCCAGCAC	1	GGCCGGGCGCGGTGGCTCAAGCCTGTAATCCCAGCAC	0	+
Chr1	6712307	AAGTGCTGGGATTACAGGCTTG	1	AAGTGCTGGGATTACAGGCTTG	0	-
Chr1	6712459	CTACTCGGGAGGCTGAGGCAG	1	CTACTCGGGAGGCTGAGGCAG	0	+
Chr1	6721440	TTTTTGTATTTTTAGTAGAGATGG	1	TTTTTGTATTTTTAGTAGAGATGG	0	+
Chr1	6721519	TGTAATCCCAGCACTTTGGGAGGCCGAGG	1	TGTAATCCCAGCACTTTGGGAGGCCGAGG	0	-
Chr1	6727256	TTTTTGTATTTTTAGTAGAGATGG	1	TTTTTGTATTTTTAGTAGAGATGG	0	-
Chr1	6727335	CTACTCGGGAGGCTGAGGCAG	1	CTACTCGGGAGGCTGAGGCAG	0	+
Chr1	6736503	CTACTCGGGAGGCTGAGGCAG	1	CTACTCGGGAGGCTGAGGCAG	0	-
Chr1	6740456	GGCCGGGCGCGGTGGCTCAAGCCTGTAATCCCAGCAC	1	GGCCGGGCGCGGTGGCTCAAGCCTGTAATCCCAGCAC	0	+
Chr1	6740473	AAGTGCTGGGATTACAGGCTTG	1	AAGTGCTGGGATTACAGGCTTG	0	-
Chr1	6740637	GCCATTCTCCTGCCTCACC	1	GCCATTCTCCTGCCTCACC	0	-
Chr1	6742592	TGTAATCCCAGCACTTTGGGAGGCCGAGG	1	TGTAATCCCAGCACTTTGGGAGGCCGAGG	0	-
Chr1	6748097	TGTAATCCCAGCACTTTGGGAGGCCGAGG	1	TGTAATCCCAGCACTTTGGGAGGCCGAGG	0	-
Chr1	6753499	AGGTGTGAGCCACTGTGCCTGG	1	AGGTGTGAGCCACTGTGCCTGG	0	-
Chr1	6753704	CTACTCGGGAGGCTGAGGCAG	1	CTACTCGGGAGGCTGAGGCAG	0	+
Chr1	6755953	GGCCGGGCGCGGTGGCTCAAGCCTGTAATCCCAGCAC	1	GGCCGGGCGCGGTGGCTCAAGCCTGTAATCCCAGCAC	0	+
Chr1	6755970	AAGTGCTGGGATTACAGGCTTG	1	AAGTGCTGGGATTACAGGCTTG	0	-
Chr1	6757697	TCGAACTCCTGACCTCAGGTGATCCACCC	1	TCGAACTCCTGACCTCAGGTGATCCACCC	0	-
Chr1	6758117	CTACTCGGGAGGCTGAGGCAG	1	CTACTCGGGAGGCTGAGGCAG	0	+
Chr1	6765847	CTACTCGGGAGGCTGAGGCAG	1	CTACTCGGGAGGCTGAGGCAG	0	-
Chr1	6766649	TTTTTGTATTTTTAGTAGAGATGG	1	TTTTTGTATTTTTAGTAGAGATGG	0	-
Chr1	6768714	TCTTTGATCAGCCTTTCACTGACTACGC	1	TCTTTGATCAGCCTTTCACTGACTACGC	0	+
Chr1	6773625	CTACTCGGGAGGCTGAGGCAG	1	CTACTCGGGAGGCTGAGGCAG	0	-
Chr1	6773777	AAGTGCTGGGATTACAGGCTTG	1	AAGTGCTGGGATTACAGGCTTG	0	+
Chr1	6780086	CTACTCGGGAGGCTGAGGCAG	1	CTACTCGGGAGGCTGAGGCAG	0	+
Chr1	6782693	TTTTTGTATTTTTAGTAGAGATGG	1	TTTTTGTATTTTTAGTAGAGATGG	0	+
Chr1	6782790	TCCCAAAGTGCTGGGATTATAGGCGTGAGCC	1	TCCCAAAGTGCTGGGATTATAGGCGTGAGCC	0	-
Chr1	6782847	AGGAGTTCGAGACCAGCCTGGCC	1	AGGAGTTCGAGACCAGCCTGGCC	0	+
Chr1	6782945	CTACTCGGGAGGCTGAGGCAG	1	CTACTCGGGAGGCTGAGGCAG	0	+
Chr1	6803471	CTACTCGGGAGGCTGAGGCAG	1	CTACTCGGGAGGCTGAGGCAG	0	-
Chr1	6806112	TGTAATCCCAGCACTTTGGGAGGCCGAGG	1	TGTAATCCCAGCACTTTGGGAGGCCGAGG	0	-
Chr1	6806376	TTTTTGTATTTTTAGTAGAGATGG	1	TTTTTGTATTTTTAGTAGAGATGG	0	+
Chr1	6815811	CTACTCGGGAGGCTGAGGCAG	1	CTACTCGGGAGGCTGAGGCAG	0	+
Chr1	6816194	GGCCGGGCGCGGTGGCTCAAGCCTGTAATCCCAGCAC	1	GGCCGGGCGCGGTGGCTCAAGCCTGTAATCCCAGCAC	0	+
Chr1	6816211	AAGTGCTGGGATTACAGGCTTG	1	AAGTGCTGGGATTACAGGCTTG	0	-
Chr1	6816363	CTACTCGGGAGGCTGAGGCAG	1	CTACTCGGGAGGCTGAGGCAG	0	+
Chr1	6817518	TGTAATCCCAGCACTTTGGGAGGCCGAGG	1	TGTAATCCCAGCACTTTGGGAGGCCGAGG	0	+
Chr1	6817651	CTACTCGGGAGGCTGAGGCAG	1	CTACTCGGGAGGCTGAGGCAG	0	+
Chr1	6825343	TGTAATCCCAGCACTTTGGGAGGCCGAGG	1	TGTAATCCCAGCACTTTGGGAGGCCGAGG	0	-
Chr1	6847011	TTTTTGTATTTTTAGTAGAGATGG	1	TTTTTGTATTTTTAGTAGAGATGG	0	+
Chr1	6847049	AGGAGTTCGAGACCAGCCTGGCC	1	AGGAGTTCGAGACCAGCCTGGCC	0	-
Chr1	6850529	AAGTGCTGGGATTACAGGCTTG	1	AAGTGCTGGGATTACAGGCTTG	0	+
Chr1	6850676	CTACTCGGGAGGCTGAGGCAG	1	CTACTCGGGAGGCTGAGGCAG	0	-
Chr1	6851002	CTACTCGGGAGGCTGAGGCAG	1	CTACTCGGGAGGCTGAGGCAG	0	-
Chr1	6852469	CTACTCGGGAGGCTGAGGCAG	1	CTACTCGGGAGGCTGAGGCAG	0	-
Chr1	6852620	AAGTGCTGGGATTACAGGCTTG	1	AAGTGCTGGGATTACAGGCTTG	0	+
Chr1	6852622	GGCCGGGCGCGGTGGCTCAAGCCTGTAATCCCAGCAC	1	GGCCGGGCGCGGTGGCTCAAGCCTGTAATCCCAGCAC	0	-
Chr1	6857940	AGGTGTGAGCCACTGTGCCTGG	1	AGGTGTGAGCCACTGTGCCTGG	0	+
Chr1	6858238	AAGTGCTGGGATTACAGGCTTG	1	AAGTGCTGGGATTACAGGCTTG	0	+
Chr1	6858240	GGCCGGGCGCGGTGGCTCAAGCCTGTAATCCCAGCAC	1	GGCCGGGCGCGGTGGCTCAAGCCTGTAATCCCAGCAC	0	-
Chr1	6859668	CTACTCGGGAGGCTGAGGCAG	1	CTACTCGGGAGGCTGAGGCAG	0	-
Chr1	6861169	GGCCGGGCGCGGTGGCTCAAGCCTGTAATCCCAGCAC	1	GGCCGGGCGCGGTGGCTCAAGCCTGTAATCCCAGCAC	0	+
Chr1	6861186	AAGTGCTGGGATTACAGGCTTG	1	AAGTGCTGGGATTACAGGCTTG	0	-
Chr1	6863664	AGGTGTGAGCCACTGTGCCTGG	1	AGGTGTGAGCCACTGTGCCTGG	0	+
Chr1	6864526	AGGAGTTCGAGACCAGCCTGGCC	1	AGGAGTTCGAGACCAGCCTGGCC	0	+
Chr1	6873021	TGTAATCCCAGCACTTTGGGAGGCCGAGG	1	TGTAATCCCAGCACTTTGGGAGGCCGAGG	0	-
Chr1	6873350	AAGTGCTGGGATTACAGGCTTG	1	AAGTGCTGGGATTACAGGCTTG	0	+
Chr1	6873352	GGCCGGGCGCGGTGGCTCAAGCCTGTAATCCCAGCAC	1	GGCCGGGCGCGGTGGCTCAAGCCTGTAATCCCAGCAC	0	-
Chr1	6874260	TTTTTGTATTTTTAGTAGAGATGG	1	TTTTTGTATTTTTAGTAGAGATGG	0	+
Chr1	6874327	TGTAATCCCAGCACTTTGGGAGGCCGAGG	1	TGTAATCCCAGCACTTTGGGAGGCCGAGG	0	-
Chr1	6874340	AAGTGCTGGGATTACAGGCTTG	1	AAGTGCTGGGATTACAGGCTTG	0	+
Chr1	6874342	GGCCGGGCGCGGTGGCTCAAGCCTGTAATCCCAGCAC	1	GGCCGGGCGCGGTGGCTCAAGCCTGTAATCCCAGCAC	0	-
Chr1	6877685	TTTTTGTATTTTTAGTAGAGATGG	1	TTTTTGTATTTTTAGTAGAGATGG	0	+
Chr1	6883039	CTACTCGGGAGGCTGAGGCAG	1	CTACTCGGGAGGCTGAGGCAG	0	-
Chr1	6883189	AAGTGCTGGGATTACAGGCTTG	1	AAGTGCTGGGATTACAGGCTTG	0	+
Chr1	6892750	TTTTTGTATTTTTAGTAGAGATGG	1	TTTTTGTATTTTTAGTAGAGATGG	0	-
Chr1	6894209	TCAGATCTCATGAGACTTATTCACTATC	1	TCAGATCTCATGAGACTTATTCACTATC	0	-
Chr1	6897262	CTACTCGGGAGGCTGAGGCAG	1	CTACTCGGGAGGCTGAGGCAG	0	-
Chr1	6907497	AGGAGTTCGAGACCAGCCTGGCC	1	AGGAGTTCGAGACCAGCCTGGCC	0	-
Chr1	6924361	TTTTTGTATTTTTAGTAGAGATGG	1	TTTTTGTATTTTTAGTAGAGATGG	0	+
Chr1	6925066	AAGTGCTGGGATTACAGGCTTG	1	AAGTGCTGGGATTACAGGCTTG	0	+
Chr1	6925068	GGCCGGGCGCGGTGGCTCAAGCCTGTAATCCCAGCAC	1	GGCCGGGCGCGGTGGCTCAAGCCTGTAATCCCAGCAC	0	-
Chr1	6934355	TTTTTGTATTTTTAGTAGAGATGG	1	TTTTTGTATTTTTAGTAGAGATGG	0	+
Chr1	6948412	AAGTGCTGGGATTACAGGCTTG	1	AAGTGCTGGGATTACAGGCTTG	0	-
Chr1	6993365	CTACTCGGGAGGCTGAGGCAG	1	CTACTCGGGAGGCTGAGGCAG	0	-
Chr1	6993516	AAGTGCTGGGATTACAGGCTTG	1	AAGTGCTGGGATTACAGGCTTG	0	+
Chr1	7018992	AAGTGCTGGGATTACAGGCTTG	1	AAGTGCTGGGATTACAGGCTTG	0	+
Chr1	7018994	GGCCGGGCGCGGTGGCTCAAGCCTGTAATCCCAGCAC	1	GGCCGGGCGCGGTGGCTCAAGCCTGTAATCCCAGCAC	0	-
Chr1	7054903	TGTAATCCCAGCACTTTGGGAGGCCGAGG	1	TGTAATCCCAGCACTTTGGGAGGCCGAGG	0	-
Chr1	7100233	CTACTCGGGAGGCTGAGGCAG	1	CTACTCGGGAGGCTGAGGCAG	0	+
Chr1	7122973	TGTAATCCCAGCACTTTGGGAGGCCGAGG	1	TGTAATCCCAGCACTTTGGGAGGCCGAGG	0	+
Chr1	7126471	TTTTTGTATTTTTAGTAGAGATGG	1	TTTTTGTATTTTTAGTAGAGATGG	0	-
Chr1	7127514	TGTAATCCCAGCACTTTGGGAGGCCGAGG	1	TGTAATCCCAGCACTTTGGGAGGCCGAGG	0	-
Chr1	7131008	TTTTTGTATTTTTAGTAGAGATGG	1	TTTTTGTATTTTTAGTAGAGATGG	0	+
Chr1	7134366	CTACTCGGGAGGCTGAGGCAG	1	CTACTCGGGAGGCTGAGGCAG	0	+
Chr1	7135780	TTTTTGTATTTTTAGTAGAGATGG	1	TTTTTGTATTTTTAGTAGAGATGG	0	-
Chr1	7153119	TTTTTGTATTTTTAGTAGAGATGG	1	TTTTTGTATTTTTAGTAGAGATGG	0	+
Chr1	7153207	AAGTGCTGGGATTACAGGCTTG	1	AAGTGCTGGGATTACAGGCTTG	0	+
Chr1	7165817	CTACTCGGGAGGCTGAGGCAG	1	CTACTCGGGAGGCTGAGGCAG	0	+
Chr1	7181506	AAGTGCTGGGATTACAGGCTTG	1	AAGTGCTGGGATTACAGGCTTG	0	+
Chr1	7181508	GGCCGGGCGCGGTGGCTCAAGCCTGTAATCCCAGCAC	1	GGCCGGGCGCGGTGGCTCAAGCCTGTAATCCCAGCAC	0	-
Chr1	7186207	TTTTTGTATTTTTAGTAGAGATGG	1	TTTTTGTATTTTTAGTAGAGATGG	0	-
Chr1	7188600	CTACTCGGGAGGCTGAGGCAG	1	CTACTCGGGAGGCTGAGGCAG	0	-
Chr1	7188736	TGTAATCCCAGCACTTTGGGAGGCCGAGG	1	TGTAATCCCAGCACTTTGGGAGGCCGAGG	0	-
Chr1	7204421	AAGTGCTGGGATTACAGGCTTG	1	AAGTGCTGGGATTACAGGCTTG	0	+
Chr1	7256987	TTTTTGTATTTTTAGTAGAGATGG	1	TTTTTGTATTTTTAGTAGAGATGG	0	+
Chr1	7306235	TTTTTGTATTTTTAGTAGAGATGG	1	TTTTTGTATTTTTAGTAGAGATGG	0	-
Chr1	7340328	TCAGATCTCATGAGACTTATTCACTATC	1	TCAGATCTCATGAGACTTATTCACTATC	0	+
Chr1	7399285	TTGTTTTGAGATGGAGTC	1	TTGTTTTGAGATGGAGTC	0	+
Chr1	7411383	AAGTGCTGGGATTACAGGCTTG	1	AAGTGCTGGGATTACAGGCTTG	0	+
Chr1	7426602	TGTAATCCCAGCACTTTGGGAGGCCGAGG	1	TGTAATCCCAGCACTTTGGGAGGCCGAGG	0	+
Chr1	7426741	TCCCAGCTACTCAAGAGGCTGAGGCAGG	1	TCCCAGCTACTCAAGAGGCTGAGGCAGG	0	+
Chr1	7447810	AAGTGCTGGGATTACAGGCTTG	1	AAGTGCTGGGATTACAGGCTTG	0	+
Chr1	7453170	GTCTGTTCATATCCTTTGCCCACTTTTTG	1	GTCTGTTCATATCCTTTGCCCACTTTTTG	0	+
Chr1	7460903	CTACTCGGGAGGCTGAGGCAG	1	CTACTCGGGAGGCTGAGGCAG	0	+
Chr1	7465772	CTACTCGGGAGGCTGAGGCAG	1	CTACTCGGGAGGCTGAGGCAG	0	+
Chr1	7535849	CTACTCGGGAGGCTGAGGCAG	1	CTACTCGGGAGGCTGAGGCAG	0	-
Chr1	7535944	AGGAGTTCGAGACCAGCCTGGCC	1	AGGAGTTCGAGACCAGCCTGGCC	0	-
Chr1	7542758	TGTAATCCCAGCACTTTGGGAGGCCGAGG	1	TGTAATCCCAGCACTTTGGGAGGCCGAGG	0	-
Chr1	7560510	CTACTCGGGAGGCTGAGGCAG	1	CTACTCGGGAGGCTGAGGCAG	0	-
Chr1	7560660	AAGTGCTGGGATTACAGGCTTG	1	AAGTGCTGGGATTACAGGCTTG	0	+
Chr1	7582115	CTACTCGGGAGGCTGAGGCAG	1	CTACTCGGGAGGCTGAGGCAG	0	-
Chr1	7582172	TTTTTGTATTTTCAGTAGAGACAGGGT	1	TTTTTGTATTTTCAGTAGAGACAGGGT	0	+
Chr1	7595909	CTACTCGGGAGGCTGAGGCAG	1	CTACTCGGGAGGCTGAGGCAG	0	-
Chr1	7605695	CTACTCGGGAGGCTGAGGCAG	1	CTACTCGGGAGGCTGAGGCAG	0	-
Chr1	7612289	TCTCAGCTCACTGTAACCTCTGCCTCCCAGG	1	TCTCAGCTCACTGTAACCTCTGCCTCCCAGG	0	-
Chr1	7623121	CTACTCGGGAGGCTGAGGCAG	1	CTACTCGGGAGGCTGAGGCAG	0	-
Chr1	7629015	TTTTTGTATTTTTAGTAGAGATGG	1	TTTTTGTATTTTTAGTAGAGATGG	0	-
Chr1	7656014	TTCTAGGGTACATGTGCACAACGTG	1	TTCTAGGGTACATGTGCACAACGTG	0	-
Chr1	7702516	CTACTCGGGAGGCTGAGGCAG	1	CTACTCGGGAGGCTGAGGCAG	0	+
Chr1	7707031	AAGTGCTGGGATTACAGGCTTG	1	AAGTGCTGGGATTACAGGCTTG	0	-
Chr1	7707037	TGTAATCCCAGCACTTTGGGAGGCCGAGG	1	TGTAATCCCAGCACTTTGGGAGGCCGAGG	0	+
Chr1	7710697	TTTTTGTATTTTTAGTAGAGATGG	1	TTTTTGTATTTTTAGTAGAGATGG	0	-
Chr1	7741684	TTATATTTTTAGTAGAGACGGGGTTTCAC	1	TTATATTTTTAGTAGAGACGGGGTTTCAC	0	-
Chr1	7795681	TTTTTGTATTTTTAGTAGAGATGG	1	TTTTTGTATTTTTAGTAGAGATGG	0	+
Chr1	7810222	TGTAATCCCAGCACTTTGGGAGGCCGAGG	1	TGTAATCCCAGCACTTTGGGAGGCCGAGG	0	+
Chr1	7810472	GTTGCCCAGGCTGGAGTGCAGTGGCACAATCTC	1	GTTGCCCAGGCTGGAGTGCAGTGGCACAATCTC	0	-
Chr1	7816034	AAACTTACAATCATGGCAGAAGGC	1	AAACTTACAATCATGGCAGAAGGC	0	-
Chr1	7830942	TCCTTGCCCATGCCTATGTCCTGAATG	1	TCCTTGCCCATGCCTATGTCCTGAATG	0	+
Chr1	7850576	CTACTCGGGAGGCTGAGGCAG	1	CTACTCGGGAGGCTGAGGCAG	0	+
Chr1	7860219	TCTTCATAGCAGTGTGAG	1	TCTTCATAGCAGTGTGAG	0	-
Chr1	7866888	TGTAATCCCAGCACTTTGGGAGGCCGAGG	1	TGTAATCCCAGCACTTTGGGAGGCCGAGG	0	-
Chr1	7919715	GGCCGGGCGCGGTGGCTCAAGCCTGTAATCCCAGCAC	1	GGCCGGGCGCGGTGGCTCAAGCCTGTAATCCCAGCAC	0	+
Chr1	7919732	AAGTGCTGGGATTACAGGCTTG	1	AAGTGCTGGGATTACAGGCTTG	0	-
Chr1	7962534	CTACTCGGGAGGCTGAGGCAG	1	CTACTCGGGAGGCTGAGGCAG	0	-
Chr1	7962671	TGTAATCCCAGCACTTTGGGAGGCCGAGG	1	TGTAATCCCAGCACTTTGGGAGGCCGAGG	0	-
Chr1	7962684	AAGTGCTGGGATTACAGGCTTG	1	AAGTGCTGGGATTACAGGCTTG	0	+
Chr1	7962686	GGCCGGGCGCGGTGGCTCAAGCCTGTAATCCCAGCAC	1	GGCCGGGCGCGGTGGCTCAAGCCTGTAATCCCAGCAC	0	-
Chr1	8016623	GGCCGGGCGCGGTGGCTCAAGCCTGTAATCCCAGCAC	1	GGCCGGGCGCGGTGGCTCAAGCCTGTAATCCCAGCAC	0	+
Chr1	8016640	AAGTGCTGGGATTACAGGCTTG	1	AAGTGCTGGGATTACAGGCTTG	0	-
Chr1	8031778	GTCTGTTCATATCCTTTGCCCACTTTTTG	1	GTCTGTTCATATCCTTTGCCCACTTTTTG	0	+
Chr1	8032031	TCCTTGCCCATGCCTATGTCCTGAATG	1	TCCTTGCCCATGCCTATGTCCTGAATG	0	+
Chr1	8035959	TGTAATCCCAGCACTTTGGGAGGCCGAGG	1	TGTAATCCCAGCACTTTGGGAGGCCGAGG	0	-
Chr1	8035972	AAGTGCTGGGATTACAGGCTTG	1	AAGTGCTGGGATTACAGGCTTG	0	+
Chr1	8035974	GGCCGGGCGCGGTGGCTCAAGCCTGTAATCCCAGCAC	1	GGCCGGGCGCGGTGGCTCAAGCCTGTAATCCCAGCAC	0	-
Chr1	8054876	TTCTAGGGTACATGTGCACAACGTG	1	TTCTAGGGTACATGTGCACAACGTG	0	-
Chr1	8060391	CTACTCGGGAGGCTGAGGCAG	1	CTACTCGGGAGGCTGAGGCAG	0	+
Chr1	8060733	TTTTTGTATTTTTAGTAGAGATGG	1	TTTTTGTATTTTTAGTAGAGATGG	0	-
Chr1	8085958	GTCTGTTCATATCCTTTGCCCACTTTTTG	1	GTCTGTTCATATCCTTTGCCCACTTTTTG	0	-
Chr1	8114150	TTTTTGTATTTTTAGTAGAGATGG	1	TTTTTGTATTTTTAGTAGAGATGG	0	-
Chr1	8114210	CTACTCGGGAGGCTGAGGCAG	1	CTACTCGGGAGGCTGAGGCAG	0	+
Chr1	8119345	TTTTTGTATTTTTAGTAGAGATGG	1	TTTTTGTATTTTTAGTAGAGATGG	0	-
Chr1	8132981	GTCTGTTCATATCCTTTGCCCACTTTTTG	1	GTCTGTTCATATCCTTTGCCCACTTTTTG	0	-
Chr1	8147272	GGCCGGGCGCGGTGGCTCAAGCCTGTAATCCCAGCAC	1	GGCCGGGCGCGGTGGCTCAAGCCTGTAATCCCAGCAC	0	+
Chr1	8147289	AAGTGCTGGGATTACAGGCTTG	1	AAGTGCTGGGATTACAGGCTTG	0	-
Chr1	8147441	CTACTCGGGAGGCTGAGGCAG	1	CTACTCGGGAGGCTGAGGCAG	0	+
Chr1	8162399	TTTTTGTATTTTTAGTAGAGATGG	1	TTTTTGTATTTTTAGTAGAGATGG	0	+
Chr1	8168911	GGCCGGGCGCGGTGGCTCAAGCCTGTAATCCCAGCAC	1	GGCCGGGCGCGGTGGCTCAAGCCTGTAATCCCAGCAC	0	+
Chr1	8168928	AAGTGCTGGGATTACAGGCTTG	1	AAGTGCTGGGATTACAGGCTTG	0	-
Chr1	8168934	TGTAATCCCAGCACTTTGGGAGGCCGAGG	1	TGTAATCCCAGCACTTTGGGAGGCCGAGG	0	+
Chr1	8218441	TGTAATCCCAGCACTTTGGGAGGCCGAGG	1	TGTAATCCCAGCACTTTGGGAGGCCGAGG	0	-
Chr1	8222905	TTTTTGTATTTTTAGTAGAGATGG	1	TTTTTGTATTTTTAGTAGAGATGG	0	-
Chr1	8232768	TGTAATCCCAGCACTTTGGGAGGCCGAGG	1	TGTAATCCCAGCACTTTGGGAGGCCGAGG	0	-
Chr1	8245885	TTTTTGTATTTTTAGTAGAGATGG	1	TTTTTGTATTTTTAGTAGAGATGG	0	+
Chr1	8246442	TGTAATCCCAGCACTTTGGGAGGCCGAGG	1	TGTAATCCCAGCACTTTGGGAGGCCGAGG	0	-
Chr1	8278152	TGTAATCCCAGCACTTTGGGAGGCCGAGG	1	TGTAATCCCAGCACTTTGGGAGGCCGAGG	0	-
Chr1	8282460	CTACTCGGGAGGCTGAGGCAG	1	CTACTCGGGAGGCTGAGGCAG	0	-
Chr1	8282555	AGGAGTTCGAGACCAGCCTGGCC	1	AGGAGTTCGAGACCAGCCTGGCC	0	-
Chr1	8282596	TGTAATCCCAGCACTTTGGGAGGCCGAGG	1	TGTAATCCCAGCACTTTGGGAGGCCGAGG	0	-
Chr1	8291495	GTCTGTTCATATCCTTTGCCCACTTTTTG	1	GTCTGTTCATATCCTTTGCCCACTTTTTG	0	+
Chr1	8308362	CTACTCGGGAGGCTGAGGCAG	1	CTACTCGGGAGGCTGAGGCAG	0	-
Chr1	8308457	AGGAGTTCGAGACCAGCCTGGCC	1	AGGAGTTCGAGACCAGCCTGGCC	0	-
Chr1	8435528	TCAGATCTCATGAGACTTATTCACTATC	1	TCAGATCTCATGAGACTTATTCACTATC	0	+
Chr1	8471031	CTACTCGGGAGGCTGAGGCAG	1	CTACTCGGGAGGCTGAGGCAG	0	-
Chr1	8471171	TGTAATCCCAGCACTTTGGGAGGCCGAGG	1	TGTAATCCCAGCACTTTGGGAGGCCGAGG	0	-
Chr1	8489466	AAGTGCTGGGATTACAGGCTTG	1	AAGTGCTGGGATTACAGGCTTG	0	-
Chr1	8497187	TGTAATCCCAGCACTTTGGGAGGCCGAGG	1	TGTAATCCCAGCACTTTGGGAGGCCGAGG	0	+
Chr1	8516561	TCAGATCTCATGAGACTTATTCACTATC	1	TCAGATCTCATGAGACTTATTCACTATC	0	+
Chr1	8517559	CTACTCGGGAGGCTGAGGCAG	1	CTACTCGGGAGGCTGAGGCAG	0	-
Chr1	8518972	TGTAATCCCAGCACTTTGGGAGGCCGAGG	1	TGTAATCCCAGCACTTTGGGAGGCCGAGG	0	+
Chr1	8519125	CTACTCGGGAGGCTGAGGCAG	1	CTACTCGGGAGGCTGAGGCAG	0	+
Chr1	8540375	TTCTAGGGTACATGTGCACAACGTG	1	TTCTAGGGTACATGTGCACAACGTG	0	-
Chr1	8569320	TTTTTGTATTTTTAGTAGAGATGG	1	TTTTTGTATTTTTAGTAGAGATGG	0	+
Chr1	8579606	TTTTTGTATTTTTAGTAGAGATGG	1	TTTTTGTATTTTTAGTAGAGATGG	0	-
Chr1	8579666	CTACTCGGGAGGCTGAGGCAG	1	CTACTCGGGAGGCTGAGGCAG	0	+
Chr1	8587683	AGGAGTTCGAGACCAGCCTGGCC	1	AGGAGTTCGAGACCAGCCTGGCC	0	-
Chr1	8599405	AAACTTACAATCATGGCAGAAGGC	1	AAACTTACAATCATGGCAGAAGGC	0	+
Chr1	8602569	TGTAATCCCAGCACTTTGGGAGGCCGAGG	1	TGTAATCCCAGCACTTTGGGAGGCCGAGG	0	-
Chr1	8604980	GGCCGGGCGCGGTGGCTCAAGCCTGTAATCCCAGCAC	1	GGCCGGGCGCGGTGGCTCAAGCCTGTAATCCCAGCAC	0	+
Chr1	8604997	AAGTGCTGGGATTACAGGCTTG	1	AAGTGCTGGGATTACAGGCTTG	0	-
Chr1	8605150	CTACTCGGGAGGCTGAGGCAG	1	CTACTCGGGAGGCTGAGGCAG	0	+
Chr1	8611631	TGTAATCCCAGCACTTTGGGAGGCCGAGG	1	TGTAATCCCAGCACTTTGGGAGGCCGAGG	0	+
Chr1	8621842	TCCCAAAGTGCTGGGATTATAGGCGTGAGCC	1	TCCCAAAGTGCTGGGATTATAGGCGTGAGCC	0	-
Chr1	8621997	CTACTCGGGAGGCTGAGGCAG	1	CTACTCGGGAGGCTGAGGCAG	0	+
Chr1	8629590	TTTTCTTTAAGAATGTTGAATATTG	1	TTTTCTTTAAGAATGTTGAATATTG	0	-
Chr1	8632813	TCCTTGCCCATGCCTATGTCCTGAATG	1	TCCTTGCCCATGCCTATGTCCTGAATG	0	-
Chr1	8643020	TTTTTGTATTTTCAGTAGAGACAGGGT	1	TTTTTGTATTTTCAGTAGAGACAGGGT	0	-
Chr1	8672907	CTACTCGGGAGGCTGAGGCAG	1	CTACTCGGGAGGCTGAGGCAG	0	-
Chr1	8679743	AAGTGCTGGGATTACAGGCTTG	1	AAGTGCTGGGATTACAGGCTTG	0	+
Chr1	8698811	CTACTCGGGAGGCTGAGGCAG	1	CTACTCGGGAGGCTGAGGCAG	0	+
Chr1	8699792	CTACTCGGGAGGCTGAGGCAG	1	CTACTCGGGAGGCTGAGGCAG	0	+
Chr1	8703398	TTTTTGTATTTTTAGTAGAGATGG	1	TTTTTGTATTTTTAGTAGAGATGG	0	-
Chr1	8753856	CTACTCGGGAGGCTGAGGCAG	1	CTACTCGGGAGGCTGAGGCAG	0	-
Chr1	8779801	TGTAATCCCAGCACTTTGGGAGGCCGAGG	1	TGTAATCCCAGCACTTTGGGAGGCCGAGG	0	+
Chr1	8782492	AAATACAAAAAATTAGCTGGGCGTG	1	AAATACAAAAAATTAGCTGGGCGTG	0	-
Chr1	8808981	TTTTTGTATTTTTAGTAGAGATGG	1	TTTTTGTATTTTTAGTAGAGATGG	0	-
Chr1	8812036	AAGTGCTGGGATTACAGGCTTG	1	AAGTGCTGGGATTACAGGCTTG	0	-
Chr1	8837046	AGGAGTTCGAGACCAGCCTGGCC	1	AGGAGTTCGAGACCAGCCTGGCC	0	+
Chr1	8863943	GGCCGGGCGCGGTGGCTCAAGCCTGTAATCCCAGCAC	1	GGCCGGGCGCGGTGGCTCAAGCCTGTAATCCCAGCAC	0	+
Chr1	8863960	AAGTGCTGGGATTACAGGCTTG	1	AAGTGCTGGGATTACAGGCTTG	0	-
Chr1	8864112	CTACTCGGGAGGCTGAGGCAG	1	CTACTCGGGAGGCTGAGGCAG	0	+
Chr1	8907216	CTACTCGGGAGGCTGAGGCAG	1	CTACTCGGGAGGCTGAGGCAG	0	+
Chr1	8914045	CTACTCGGGAGGCTGAGGCAG	1	CTACTCGGGAGGCTGAGGCAG	0	-
Chr1	8915571	TCCTTGCCCATGCCTATGTCCTGAATG	1	TCCTTGCCCATGCCTATGTCCTGAATG	0	-
Chr1	8915822	GTCTGTTCATATCCTTTGCCCACTTTTTG	1	GTCTGTTCATATCCTTTGCCCACTTTTTG	0	-
Chr1	8918483	CTACTCGGGAGGCTGAGGCAG	1	CTACTCGGGAGGCTGAGGCAG	0	+
Chr1	8921390	TTTTTGTATTTTTAGTAGAGATGG	1	TTTTTGTATTTTTAGTAGAGATGG	0	+
Chr1	8928142	CTACTCGGGAGGCTGAGGCAG	1	CTACTCGGGAGGCTGAGGCAG	0	-
Chr1	8935532	TTTTTGTATTTTTAGTAGAGATGG	1	TTTTTGTATTTTTAGTAGAGATGG	0	-
Chr1	8935592	CTACTCGGGAGGCTGAGGCAG	1	CTACTCGGGAGGCTGAGGCAG	0	+
Chr1	8945095	TTTTTGTATTTTTAGTAGAGATGG	1	TTTTTGTATTTTTAGTAGAGATGG	0	-
Chr1	8946643	CTACTCGGGAGGCTGAGGCAG	1	CTACTCGGGAGGCTGAGGCAG	0	+
Chr1	8959197	TTTTTGTATTTTTAGTAGAGATGG	1	TTTTTGTATTTTTAGTAGAGATGG	0	-
Chr1	8969000	TGTAATCCCAGCACTTTGGGAGGCCGAGG	1	TGTAATCCCAGCACTTTGGGAGGCCGAGG	0	+
Chr1	8969152	CTACTCGGGAGGCTGAGGCAG	1	CTACTCGGGAGGCTGAGGCAG	0	+
Chr1	8984378	TGTAATCCCAGCACTTTGGGAGGCCGAGG	1	TGTAATCCCAGCACTTTGGGAGGCCGAGG	0	+
Chr1	8984462	TTTTTGTATTTTTAGTAGAGATGG	1	TTTTTGTATTTTTAGTAGAGATGG	0	-
Chr1	8986597	CTACTCGGGAGGCTGAGGCAG	1	CTACTCGGGAGGCTGAGGCAG	0	-
Chr1	9020078	AGGAGTTCGAGACCAGCCTGGCC	1	AGGAGTTCGAGACCAGCCTGGCC	0	-
Chr1	9021164	TCGAACTCCTGACCTCAGGTGATCCACCC	1	TCGAACTCCTGACCTCAGGTGATCCACCC	0	+
Chr1	9026122	TTTTTGTATTTTTAGTAGAGATGG	1	TTTTTGTATTTTTAGTAGAGATGG	0	-
Chr1	9029263	TGTAATCCCAGCACTTTGGGAGGCCGAGG	1	TGTAATCCCAGCACTTTGGGAGGCCGAGG	0	+
Chr1	9029473	CTACTCGGGAGGCTGAGGCAG	1	CTACTCGGGAGGCTGAGGCAG	0	+
Chr1	9033425	TTCGAGACCAGCCTGGCCAACATAGTG	3	TTCGAGACCAGCCTGGCCAACATAGTG	0	+
Chr1	9051597	TTTTTGTATTTTTAGTAGAGATGG	1	TTTTTGTATTTTTAGTAGAGATGG	0	-
Chr1	9053288	CTACTCGGGAGGCTGAGGCAG	1	CTACTCGGGAGGCTGAGGCAG	0	-
Chr1	9059886	TGTAATCCCAGCACTTTGGGAGGCCGAGG	1	TGTAATCCCAGCACTTTGGGAGGCCGAGG	0	+
Chr1	9060795	CTACTCGGGAGGCTGAGGCAG	1	CTACTCGGGAGGCTGAGGCAG	0	-
Chr1	9075197	AGGAGTTCGAGACCAGCCTGGCC	1	AGGAGTTCGAGACCAGCCTGGCC	0	+
Chr1	9075234	TTTTTGTATTTTTAGTAGAGATGG	1	TTTTTGTATTTTTAGTAGAGATGG	0	-
Chr1	9077480	AGGAGTTCGAGACCAGCCTGGCC	1	AGGAGTTCGAGACCAGCCTGGCC	0	+
Chr1	9082810	AGGAGTTCGAGACCAGCCTGGCC	1	AGGAGTTCGAGACCAGCCTGGCC	0	+
Chr1	9082847	TTTTTGTATTTTTAGTAGAGATGG	1	TTTTTGTATTTTTAGTAGAGATGG	0	-
Chr1	9082907	CTACTCGGGAGGCTGAGGCAG	1	CTACTCGGGAGGCTGAGGCAG	0	+
Chr1	9097313	CTACTCGGGAGGCTGAGGCAG	1	CTACTCGGGAGGCTGAGGCAG	0	+
Chr1	9116248	TTTTTGTATTTTTAGTAGAGATGG	1	TTTTTGTATTTTTAGTAGAGATGG	0	-
Chr1	9117189	AAGTGCTGGGATTACAGGCTTG	1	AAGTGCTGGGATTACAGGCTTG	0	-
Chr1	9117346	CTACTCGGGAGGCTGAGGCAG	1	CTACTCGGGAGGCTGAGGCAG	0	+
Chr1	9117473	GGCCGGGCGCGGTGGCTCAAGCCTGTAATCCCAGCAC	1	GGCCGGGCGCGGTGGCTCAAGCCTGTAATCCCAGCAC	0	+
Chr1	9117490	AAGTGCTGGGATTACAGGCTTG	1	AAGTGCTGGGATTACAGGCTTG	0	-
Chr1	9119389	TGTAATCCCAGCACTTTGGGAGGCCGAGG	1	TGTAATCCCAGCACTTTGGGAGGCCGAGG	0	-
Chr1	9120311	AAGTGCTGGGATTACAGGCTTG	1	AAGTGCTGGGATTACAGGCTTG	0	-
Chr1	9120441	CTACTCGGGAGGCTGAGGCAG	1	CTACTCGGGAGGCTGAGGCAG	0	+
Chr1	9120749	TGTAATCCCAGCACTTTGGGAGGCCGAGG	1	TGTAATCCCAGCACTTTGGGAGGCCGAGG	0	+
Chr1	9123004	TTTTTGTATTTTTAGTAGAGATGG	1	TTTTTGTATTTTTAGTAGAGATGG	0	-
Chr1	9123190	TGTAATCCCAGCACTTTGGGAGGCCGAGG	1	TGTAATCCCAGCACTTTGGGAGGCCGAGG	0	+
Chr1	9123799	CTACTCGGGAGGCTGAGGCAG	1	CTACTCGGGAGGCTGAGGCAG	0	-
Chr1	9139825	TTTTTGTATTTTTAGTAGAGATGG	1	TTTTTGTATTTTTAGTAGAGATGG	0	+
Chr1	9140734	CTACTCGGGAGGCTGAGGCAG	1	CTACTCGGGAGGCTGAGGCAG	0	+
Chr1	9140891	AAGTGCTGGGATTACAGGCTTG	1	AAGTGCTGGGATTACAGGCTTG	0	-
Chr1	9140897	TGTAATCCCAGCACTTTGGGAGGCCGAGG	1	TGTAATCCCAGCACTTTGGGAGGCCGAGG	0	+
Chr1	9141188	TCCCAAAGTGCTGGGATTATAGGCGTGAGCC	1	TCCCAAAGTGCTGGGATTATAGGCGTGAGCC	0	-
Chr1	9144325	TGTAATCCCAGCACTTTGGGAGGCCGAGG	1	TGTAATCCCAGCACTTTGGGAGGCCGAGG	0	-
Chr1	9154659	AAGTGCTGGGATTACAGGCTTG	1	AAGTGCTGGGATTACAGGCTTG	0	-
Chr1	9154811	CTACTCGGGAGGCTGAGGCAG	1	CTACTCGGGAGGCTGAGGCAG	0	+
Chr1	9161989	CTACTCGGGAGGCTGAGGCAG	1	CTACTCGGGAGGCTGAGGCAG	0	+
Chr1	9162850	AAGTGCTGGGATTACAGGCTTG	1	AAGTGCTGGGATTACAGGCTTG	0	-
Chr1	9186181	AGGAGTTCGAGACCAGCCTGGCC	1	AGGAGTTCGAGACCAGCCTGGCC	0	+
Chr1	9190544	AGGAGTTCGAGACCAGCCTGGCC	1	AGGAGTTCGAGACCAGCCTGGCC	0	+
Chr1	9191154	GGCCGGGCGCGGTGGCTCAAGCCTGTAATCCCAGCAC	1	GGCCGGGCGCGGTGGCTCAAGCCTGTAATCCCAGCAC	0	+
Chr1	9191171	AAGTGCTGGGATTACAGGCTTG	1	AAGTGCTGGGATTACAGGCTTG	0	-
Chr1	9191323	CTACTCGGGAGGCTGAGGCAG	1	CTACTCGGGAGGCTGAGGCAG	0	+
Chr1	9191510	AAGTGCTGGGATTACAGGCTTG	1	AAGTGCTGGGATTACAGGCTTG	0	-
Chr1	9191662	CTACTCGGGAGGCTGAGGCAG	1	CTACTCGGGAGGCTGAGGCAG	0	+
Chr1	9195015	CTACTCGGGAGGCTGAGGCAG	1	CTACTCGGGAGGCTGAGGCAG	0	+
Chr1	9195610	CTACTCGGGAGGCTGAGGCAG	1	CTACTCGGGAGGCTGAGGCAG	0	-
Chr1	9196223	AGGAGTTCGAGACCAGCCTGGCC	1	AGGAGTTCGAGACCAGCCTGGCC	0	+
Chr1	9198351	CTACTCGGGAGGCTGAGGCAG	1	CTACTCGGGAGGCTGAGGCAG	0	-
Chr1	9198465	AAGTGCTGGGATTACAGGCTTG	1	AAGTGCTGGGATTACAGGCTTG	0	+
Chr1	9198467	GGCCGGGCGCGGTGGCTCAAGCCTGTAATCCCAGCAC	1	GGCCGGGCGCGGTGGCTCAAGCCTGTAATCCCAGCAC	0	-
Chr1	9200054	CTACTCGGGAGGCTGAGGCAG	1	CTACTCGGGAGGCTGAGGCAG	0	+
Chr1	9200430	CTACTCGGGAGGCTGAGGCAG	1	CTACTCGGGAGGCTGAGGCAG	0	+
Chr1	9200637	AGGAGTTCGAGACCAGCCTGGCC	1	AGGAGTTCGAGACCAGCCTGGCC	0	+
Chr1	9208326	AGGAGTTCGAGACCAGCCTGGCC	1	AGGAGTTCGAGACCAGCCTGGCC	0	-
Chr1	9209114	GGCCGGGCGCGGTGGCTCAAGCCTGTAATCCCAGCAC	1	GGCCGGGCGCGGTGGCTCAAGCCTGTAATCCCAGCAC	0	+
Chr1	9209131	AAGTGCTGGGATTACAGGCTTG	1	AAGTGCTGGGATTACAGGCTTG	0	-
Chr1	9209282	CTACTCGGGAGGCTGAGGCAG	1	CTACTCGGGAGGCTGAGGCAG	0	+
Chr1	9210376	TTTTTGTATTTTTAGTAGAGATGG	1	TTTTTGTATTTTTAGTAGAGATGG	0	-
Chr1	9217453	TGTAATCCCAGCACTTTGGGAGGCCGAGG	1	TGTAATCCCAGCACTTTGGGAGGCCGAGG	0	+
Chr1	9219053	GGCCGGGCGCGGTGGCTCAAGCCTGTAATCCCAGCAC	1	GGCCGGGCGCGGTGGCTCAAGCCTGTAATCCCAGCAC	0	+
Chr1	9219070	AAGTGCTGGGATTACAGGCTTG	1	AAGTGCTGGGATTACAGGCTTG	0	-
Chr1	9219222	CTACTCGGGAGGCTGAGGCAG	1	CTACTCGGGAGGCTGAGGCAG	0	+
Chr1	9221021	TTTTTGTATTTTTAGTAGAGATGG	1	TTTTTGTATTTTTAGTAGAGATGG	0	+
Chr1	9222324	CTACTCGGGAGGCTGAGGCAG	1	CTACTCGGGAGGCTGAGGCAG	0	+
Chr1	9224716	TTTTTGTATTTTTAGTAGAGATGG	1	TTTTTGTATTTTTAGTAGAGATGG	0	+
Chr1	9225067	TCGAACTCCTGACCTCAGGTGATCCACCC	1	TCGAACTCCTGACCTCAGGTGATCCACCC	0	+
Chr1	9227188	TCCCAAAGTGCTGGGATTATAGGCGTGAGCC	1	TCCCAAAGTGCTGGGATTATAGGCGTGAGCC	0	-
Chr1	9231224	GGCCGGGCGCGGTGGCTCAAGCCTGTAATCCCAGCAC	1	GGCCGGGCGCGGTGGCTCAAGCCTGTAATCCCAGCAC	0	+
Chr1	9231241	AAGTGCTGGGATTACAGGCTTG	1	AAGTGCTGGGATTACAGGCTTG	0	-
Chr1	9231247	TGTAATCCCAGCACTTTGGGAGGCCGAGG	1	TGTAATCCCAGCACTTTGGGAGGCCGAGG	0	+
Chr1	9231543	AAGTGCTGGGATTACAGGCTTG	1	AAGTGCTGGGATTACAGGCTTG	0	-
Chr1	9231695	CTACTCGGGAGGCTGAGGCAG	1	CTACTCGGGAGGCTGAGGCAG	0	+
Chr1	9232592	CTACTCGGGAGGCTGAGGCAG	1	CTACTCGGGAGGCTGAGGCAG	0	-
Chr1	9233687	CTACTCGGGAGGCTGAGGCAG	1	CTACTCGGGAGGCTGAGGCAG	0	-
Chr1	9233838	AAGTGCTGGGATTACAGGCTTG	1	AAGTGCTGGGATTACAGGCTTG	0	+
Chr1	9233840	GGCCGGGCGCGGTGGCTCAAGCCTGTAATCCCAGCAC	1	GGCCGGGCGCGGTGGCTCAAGCCTGTAATCCCAGCAC	0	-
Chr1	9234571	AAATACAAAAAATTAGCTGGGCGTG	1	AAATACAAAAAATTAGCTGGGCGTG	0	+
Chr1	9236688	AAGTGCTGGGATTACAGGCTTG	1	AAGTGCTGGGATTACAGGCTTG	0	-
Chr1	9236840	CTACTCGGGAGGCTGAGGCAG	1	CTACTCGGGAGGCTGAGGCAG	0	+
Chr1	9236992	AAGTGCTGGGATTACAGGCTTG	1	AAGTGCTGGGATTACAGGCTTG	0	-
Chr1	9238516	AAGTGCTGGGATTACAGGCTTG	1	AAGTGCTGGGATTACAGGCTTG	0	-
Chr1	9238668	CTACTCGGGAGGCTGAGGCAG	1	CTACTCGGGAGGCTGAGGCAG	0	+
Chr1	9240087	TTTTTGTATTTTCAGTAGAGACAGGGT	1	TTTTTGTATTTTCAGTAGAGACAGGGT	0	+
Chr1	9244520	TGTAATCCCAGCACTTTGGGAGGCCGAGG	1	TGTAATCCCAGCACTTTGGGAGGCCGAGG	0	-
Chr1	9244533	AAGTGCTGGGATTACAGGCTTG	1	AAGTGCTGGGATTACAGGCTTG	0	+
Chr1	9244535	GGCCGGGCGCGGTGGCTCAAGCCTGTAATCCCAGCAC	1	GGCCGGGCGCGGTGGCTCAAGCCTGTAATCCCAGCAC	0	-
Chr1	9249204	CTACTCGGGAGGCTGAGGCAG	1	CTACTCGGGAGGCTGAGGCAG	0	-
Chr1	9258083	TGTAATCCCAGCACTTTGGGAGGCCGAGG	1	TGTAATCCCAGCACTTTGGGAGGCCGAGG	0	-
Chr1	9258763	AAGTGCTGGGATTACAGGCTTG	1	AAGTGCTGGGATTACAGGCTTG	0	+
Chr1	9262053	TTCAAGACCAGCCTGACCAACATGGTGAAACCCT	2	TTCAAGACCAGCCTGACCAACATGGTGAAACCCT	0	-
Chr1	9297949	CTACTCGGGAGGCTGAGGCAG	1	CTACTCGGGAGGCTGAGGCAG	0	-
Chr1	9298100	AAGTGCTGGGATTACAGGCTTG	1	AAGTGCTGGGATTACAGGCTTG	0	+
Chr1	9299779	TTTTTGTATTTTTAGTAGAGATGG	1	TTTTTGTATTTTTAGTAGAGATGG	0	+
Chr1	9301656	AGGTGTGAGCCACTGTGCCTGG	1	AGGTGTGAGCCACTGTGCCTGG	0	+
Chr1	9313687	AAGTGCTGGGATTACAGGCTTG	1	AAGTGCTGGGATTACAGGCTTG	0	-
Chr1	9320595	AGGAGTTCGAGACCAGCCTGGCC	1	AGGAGTTCGAGACCAGCCTGGCC	0	-
Chr1	9327748	CTACTCGGGAGGCTGAGGCAG	1	CTACTCGGGAGGCTGAGGCAG	0	-
Chr1	9327899	AAGTGCTGGGATTACAGGCTTG	1	AAGTGCTGGGATTACAGGCTTG	0	+
Chr1	9327901	GGCCGGGCGCGGTGGCTCAAGCCTGTAATCCCAGCAC	1	GGCCGGGCGCGGTGGCTCAAGCCTGTAATCCCAGCAC	0	-
Chr1	9333651	TGTAATCCCAGCACTTTGGGAGGCCGAGG	1	TGTAATCCCAGCACTTTGGGAGGCCGAGG	0	+
Chr1	9333739	TTTTTGTATTTTTAGTAGAGATGG	1	TTTTTGTATTTTTAGTAGAGATGG	0	-
Chr1	9335294	TTTTTGTATTTTTAGTAGAGATGG	1	TTTTTGTATTTTTAGTAGAGATGG	0	-
Chr1	9340179	TGTAATCCCAGCACTTTGGGAGGCCGAGG	1	TGTAATCCCAGCACTTTGGGAGGCCGAGG	0	+
Chr1	9348369	CTACTCGGGAGGCTGAGGCAG	1	CTACTCGGGAGGCTGAGGCAG	0	-
Chr1	9361984	AAGTGCTGGGATTACAGGCTTG	1	AAGTGCTGGGATTACAGGCTTG	0	-
Chr1	9362732	TTTTTGTATTTTTAGTAGAGATGG	1	TTTTTGTATTTTTAGTAGAGATGG	0	-
Chr1	9362759	GGCCGGGCGCGGTGGCTCAAGCCTGTAATCCCAGCAC	1	GGCCGGGCGCGGTGGCTCAAGCCTGTAATCCCAGCAC	0	+
Chr1	9362776	AAGTGCTGGGATTACAGGCTTG	1	AAGTGCTGGGATTACAGGCTTG	0	-
Chr1	9365597	TTATATTTTTAGTAGAGACGGGGTTTCAC	1	TTATATTTTTAGTAGAGACGGGGTTTCAC	0	-
Chr1	9366882	TTTTTGTATTTTTAGTAGAGATGG	1	TTTTTGTATTTTTAGTAGAGATGG	0	-
Chr1	9372673	AGGAGTTCGAGACCAGCCTGGCC	1	AGGAGTTCGAGACCAGCCTGGCC	0	+
Chr1	9376175	AAGTGCTGGGATTACAGGCTTG	1	AAGTGCTGGGATTACAGGCTTG	0	-
Chr1	9376329	CTACTCGGGAGGCTGAGGCAG	1	CTACTCGGGAGGCTGAGGCAG	0	+
Chr1	9376497	GGCCGGGCGCGGTGGCTCAAGCCTGTAATCCCAGCAC	1	GGCCGGGCGCGGTGGCTCAAGCCTGTAATCCCAGCAC	0	+
Chr1	9376514	AAGTGCTGGGATTACAGGCTTG	1	AAGTGCTGGGATTACAGGCTTG	0	-
Chr1	9376666	CTACTCGGGAGGCTGAGGCAG	1	CTACTCGGGAGGCTGAGGCAG	0	+
Chr1	9380250	AAGTGCTGGGATTACAGGCTTG	1	AAGTGCTGGGATTACAGGCTTG	0	-
Chr1	9380405	CTACTCGGGAGGCTGAGGCAG	1	CTACTCGGGAGGCTGAGGCAG	0	+
Chr1	9387643	TGTAATCCCAGCACTTTGGGAGGCCGAGG	1	TGTAATCCCAGCACTTTGGGAGGCCGAGG	0	+
Chr1	9388040	TGTAATCCCAGCACTTTGGGAGGCCGAGG	1	TGTAATCCCAGCACTTTGGGAGGCCGAGG	0	+
Chr1	9388195	CTACTCGGGAGGCTGAGGCAG	1	CTACTCGGGAGGCTGAGGCAG	0	+
Chr1	9396472	TTTTTGTATTTTTAGTAGAGATGG	1	TTTTTGTATTTTTAGTAGAGATGG	0	-
Chr1	9397493	CTACTCGGGAGGCTGAGGCAG	1	CTACTCGGGAGGCTGAGGCAG	0	-
Chr1	9398335	CTACTCGGGAGGCTGAGGCAG	1	CTACTCGGGAGGCTGAGGCAG	0	-
Chr1	9423234	CTACTCGGGAGGCTGAGGCAG	1	CTACTCGGGAGGCTGAGGCAG	0	-
Chr1	9423293	TTTTTGTATTTTTAGTAGAGATGG	1	TTTTTGTATTTTTAGTAGAGATGG	0	+
Chr1	9425477	TCGAACTCCTGACCTCAGGTGATCCACCC	1	TCGAACTCCTGACCTCAGGTGATCCACCC	0	-
Chr1	9425496	AGGAGTTCGAGACCAGCCTGGCC	1	AGGAGTTCGAGACCAGCCTGGCC	0	+
Chr1	9426212	TTTTTGTATTTTTAGTAGAGATGG	1	TTTTTGTATTTTTAGTAGAGATGG	0	+
Chr1	9427801	AGGAGTTCGAGACCAGCCTGGCC	1	AGGAGTTCGAGACCAGCCTGGCC	0	-
Chr1	9431333	CTACTCGGGAGGCTGAGGCAG	1	CTACTCGGGAGGCTGAGGCAG	0	-
Chr1	9431381	TTTTTGTATTTTTAGTAGAGATGG	1	TTTTTGTATTTTTAGTAGAGATGG	0	+
Chr1	9431432	TCGAACTCCTGACCTCAGGTGATCCACCC	1	TCGAACTCCTGACCTCAGGTGATCCACCC	0	+
Chr1	9435083	CTACTCGGGAGGCTGAGGCAG	1	CTACTCGGGAGGCTGAGGCAG	0	+
Chr1	9436168	AGGAGTTCGAGACCAGCCTGGCC	1	AGGAGTTCGAGACCAGCCTGGCC	0	+
Chr1	9436710	AAGTGCTGGGATTACAGGCTTG	1	AAGTGCTGGGATTACAGGCTTG	0	-
Chr1	9447670	GGCCGGGCGCGGTGGCTCAAGCCTGTAATCCCAGCAC	1	GGCCGGGCGCGGTGGCTCAAGCCTGTAATCCCAGCAC	0	+
Chr1	9447687	AAGTGCTGGGATTACAGGCTTG	1	AAGTGCTGGGATTACAGGCTTG	0	-
Chr1	9447839	CTACTCGGGAGGCTGAGGCAG	1	CTACTCGGGAGGCTGAGGCAG	0	+
Chr1	9448009	GGCCGGGCGCGGTGGCTCAAGCCTGTAATCCCAGCAC	1	GGCCGGGCGCGGTGGCTCAAGCCTGTAATCCCAGCAC	0	+
Chr1	9448026	AAGTGCTGGGATTACAGGCTTG	1	AAGTGCTGGGATTACAGGCTTG	0	-
Chr1	9448308	GGCCGGGCGCGGTGGCTCAAGCCTGTAATCCCAGCAC	1	GGCCGGGCGCGGTGGCTCAAGCCTGTAATCCCAGCAC	0	+
Chr1	9448325	AAGTGCTGGGATTACAGGCTTG	1	AAGTGCTGGGATTACAGGCTTG	0	-
Chr1	9448476	CTACTCGGGAGGCTGAGGCAG	1	CTACTCGGGAGGCTGAGGCAG	0	+
Chr1	9450844	TGTAATCCCAGCACTTTGGGAGGCCGAGG	1	TGTAATCCCAGCACTTTGGGAGGCCGAGG	0	-
Chr1	9451113	AAGTGCTGGGATTACAGGCTTG	1	AAGTGCTGGGATTACAGGCTTG	0	+
Chr1	9469414	AAGTGCTGGGATTACAGGCTTG	1	AAGTGCTGGGATTACAGGCTTG	0	+
Chr1	9470423	AGGAGTTCGAGACCAGCCTGGCC	1	AGGAGTTCGAGACCAGCCTGGCC	0	-
Chr1	9480967	TGTAATCCCAGCACTTTGGGAGGCCGAGG	1	TGTAATCCCAGCACTTTGGGAGGCCGAGG	0	+
Chr1	9495669	CTACTCGGGAGGCTGAGGCAG	1	CTACTCGGGAGGCTGAGGCAG	0	-
Chr1	9495831	AAGTGCTGGGATTACAGGCTTG	1	AAGTGCTGGGATTACAGGCTTG	0	+
Chr1	9496088	TGTAATCCCAGCACTTTGGGAGGCCGAGG	1	TGTAATCCCAGCACTTTGGGAGGCCGAGG	0	-
Chr1	9497180	AAGTGCTGGGATTACAGGCTTG	1	AAGTGCTGGGATTACAGGCTTG	0	+
Chr1	9497182	GGCCGGGCGCGGTGGCTCAAGCCTGTAATCCCAGCAC	1	GGCCGGGCGCGGTGGCTCAAGCCTGTAATCCCAGCAC	0	-
Chr1	9497934	CTACTCGGGAGGCTGAGGCAG	1	CTACTCGGGAGGCTGAGGCAG	0	-
Chr1	9505669	CTACTCGGGAGGCTGAGGCAG	1	CTACTCGGGAGGCTGAGGCAG	0	-
Chr1	9513016	CTACTCGGGAGGCTGAGGCAG	1	CTACTCGGGAGGCTGAGGCAG	0	-
Chr1	9519129	TGTAATCCCAGCACTTTGGGAGGCCGAGG	1	TGTAATCCCAGCACTTTGGGAGGCCGAGG	0	-
Chr1	9528946	TGTAATCCCAGCACTTTGGGAGGCCGAGG	1	TGTAATCCCAGCACTTTGGGAGGCCGAGG	0	+
Chr1	9529527	TTTTTGTATTTTTAGTAGAGATGG	1	TTTTTGTATTTTTAGTAGAGATGG	0	-
Chr1	9529715	GGCCGGGCGCGGTGGCTCAAGCCTGTAATCCCAGCAC	1	GGCCGGGCGCGGTGGCTCAAGCCTGTAATCCCAGCAC	0	+
Chr1	9529732	AAGTGCTGGGATTACAGGCTTG	1	AAGTGCTGGGATTACAGGCTTG	0	-
Chr1	9529883	CTACTCGGGAGGCTGAGGCAG	1	CTACTCGGGAGGCTGAGGCAG	0	+
Chr1	9533584	CTACTCGGGAGGCTGAGGCAG	1	CTACTCGGGAGGCTGAGGCAG	0	+
Chr1	9535142	GGCCGGGCGCGGTGGCTCAAGCCTGTAATCCCAGCAC	1	GGCCGGGCGCGGTGGCTCAAGCCTGTAATCCCAGCAC	0	+
Chr1	9535159	AAGTGCTGGGATTACAGGCTTG	1	AAGTGCTGGGATTACAGGCTTG	0	-
Chr1	9535315	CTACTCGGGAGGCTGAGGCAG	1	CTACTCGGGAGGCTGAGGCAG	0	+
Chr1	9536215	TTTTTGTATTTTTAGTAGAGATGG	1	TTTTTGTATTTTTAGTAGAGATGG	0	-
Chr1	9539997	CTACTCGGGAGGCTGAGGCAG	1	CTACTCGGGAGGCTGAGGCAG	0	-
Chr1	9540133	TGTAATCCCAGCACTTTGGGAGGCCGAGG	1	TGTAATCCCAGCACTTTGGGAGGCCGAGG	0	-
Chr1	9541005	TGTAATCCCAGCACTTTGGGAGGCCGAGG	1	TGTAATCCCAGCACTTTGGGAGGCCGAGG	0	+
Chr1	9542524	TTTTTGTATTTTTAGTAGAGATGG	1	TTTTTGTATTTTTAGTAGAGATGG	0	-
Chr1	9544502	ACAGAGCGAGACTCCTTCTC	1	ACAGAGCGAGACTCCTTCTC	0	-
Chr1	9544594	CTACTCGGGAGGCTGAGGCAG	1	CTACTCGGGAGGCTGAGGCAG	0	-
Chr1	9546832	TTTTTGTATTTTTAGTAGAGATGG	1	TTTTTGTATTTTTAGTAGAGATGG	0	-
Chr1	9547427	AAGTGCTGGGATTACAGGCTTG	1	AAGTGCTGGGATTACAGGCTTG	0	-
Chr1	9547580	CTACTCGGGAGGCTGAGGCAG	1	CTACTCGGGAGGCTGAGGCAG	0	+
Chr1	9550699	GTTGCCCAGGCTGGAGTGCAGTGGCACAATCTC	1	GTTGCCCAGGCTGGAGTGCAGTGGCACAATCTC	0	+
Chr1	9553684	CTACTCGGGAGGCTGAGGCAG	1	CTACTCGGGAGGCTGAGGCAG	0	-
Chr1	9557363	TGTAATCCCAGCACTTTGGGAGGCCGAGG	1	TGTAATCCCAGCACTTTGGGAGGCCGAGG	0	+
Chr1	9557447	TTTTTGTATTTTTAGTAGAGATGG	1	TTTTTGTATTTTTAGTAGAGATGG	0	-
Chr1	9559951	TTTTTGTATTTTTAGTAGAGATGG	1	TTTTTGTATTTTTAGTAGAGATGG	0	-
Chr1	9562635	CTACTCGGGAGGCTGAGGCAG	1	CTACTCGGGAGGCTGAGGCAG	0	+
Chr1	9564859	CTACTCGGGAGGCTGAGGCAG	1	CTACTCGGGAGGCTGAGGCAG	0	+
Chr1	9565195	AAGTGCTGGGATTACAGGCTTG	1	AAGTGCTGGGATTACAGGCTTG	0	-
Chr1	9565350	CTACTCGGGAGGCTGAGGCAG	1	CTACTCGGGAGGCTGAGGCAG	0	+
Chr1	9568772	AAATACAAAAAATTAGCTGGGCGTG	1	AAATACAAAAAATTAGCTGGGCGTG	0	-
Chr1	9569447	CTACTCGGGAGGCTGAGGCAG	1	CTACTCGGGAGGCTGAGGCAG	0	+
Chr1	9569548	TTGTTTTGAGATGGAGTC	1	TTGTTTTGAGATGGAGTC	0	-
Chr1	9570781	CTACTCGGGAGGCTGAGGCAG	1	CTACTCGGGAGGCTGAGGCAG	0	-
Chr1	9590182	CTACTCGGGAGGCTGAGGCAG	1	CTACTCGGGAGGCTGAGGCAG	0	+
Chr1	9590898	CTACTCGGGAGGCTGAGGCAG	1	CTACTCGGGAGGCTGAGGCAG	0	-
Chr1	9591051	AAGTGCTGGGATTACAGGCTTG	1	AAGTGCTGGGATTACAGGCTTG	0	+
Chr1	9595086	TTTTTGTATTTTTAGTAGAGATGG	1	TTTTTGTATTTTTAGTAGAGATGG	0	+
Chr1	9596457	TTTTTGTATTTTTAGTAGAGATGG	1	TTTTTGTATTTTTAGTAGAGATGG	0	-
Chr1	9602270	CTACTCGGGAGGCTGAGGCAG	1	CTACTCGGGAGGCTGAGGCAG	0	-
Chr1	9608275	GGCCGGGCGCGGTGGCTCAAGCCTGTAATCCCAGCAC	1	GGCCGGGCGCGGTGGCTCAAGCCTGTAATCCCAGCAC	0	+
Chr1	9608292	AAGTGCTGGGATTACAGGCTTG	1	AAGTGCTGGGATTACAGGCTTG	0	-
Chr1	9608445	CTACTCGGGAGGCTGAGGCAG	1	CTACTCGGGAGGCTGAGGCAG	0	+
Chr1	9609406	GGCCGGGCGCGGTGGCTCAAGCCTGTAATCCCAGCAC	1	GGCCGGGCGCGGTGGCTCAAGCCTGTAATCCCAGCAC	0	+
Chr1	9609423	AAGTGCTGGGATTACAGGCTTG	1	AAGTGCTGGGATTACAGGCTTG	0	-
Chr1	9614328	TGTAATCCCAGCACTTTGGGAGGCCGAGG	1	TGTAATCCCAGCACTTTGGGAGGCCGAGG	0	+
Chr1	9614613	AAGTGCTGGGATTACAGGCTTG	1	AAGTGCTGGGATTACAGGCTTG	0	-
Chr1	9614766	CTACTCGGGAGGCTGAGGCAG	1	CTACTCGGGAGGCTGAGGCAG	0	+
Chr1	9615206	TTTTTGTATTTTTAGTAGAGATGG	1	TTTTTGTATTTTTAGTAGAGATGG	0	-
Chr1	9615267	CTACTCGGGAGGCTGAGGCAG	1	CTACTCGGGAGGCTGAGGCAG	0	+
[truncated: 450,880 more rows]
